# Supplementary material for: Properties of structural variants and short tandem repeats associated with gene expression and complex traits
Source: Nat Commun. 2020 Jun 10;11:2927. doi: 10.1038/s41467-020-16482-4 (PMC7286898; doi:10.1038/s41467-020-16482-4)
Supplement: Supplementary file 4 — Supplementary Data 2 [file 41467_2020_16482_MOESM4_ESM.xlsx]

## Sheet: joint
gene_id	gene_name	gene_type	gene_chr	gene_start	gene_end	variant_id	nr_variant_id	variant_type	nr_variant_type	caller	variant_start	variant_end	p_value	beta	beta_se	perm_p_value	alpha_param	beta_param	significant	lead	gene_distance	call_rate	coding	genic_category
ENSG00000169548	ZNF280A	protein_coding	22	22868060	22874613	22_22661318_T_C	22_22661318_T_C	SNV	SNV	GATK	22661318	22661318	4.29009e-12	0.369187	0.0532947	1.66866e-09	1.03428	771.021	TRUE	TRUE	-206742	1	FALSE	exonic_other
ENSG00000077238	IL4R	protein_coding	16	27324989	27376099	16_27333424_GT_GTT	16_27333424_GT_GTT	INDEL	INDEL	GATK	27333424	27333424	1.32818e-07	-0.1309	0.0248156	5.29997e-05	1.0561	689.128	TRUE	TRUE	0	1	FALSE	intronic_eGene
ENSG00000103522	IL21R	protein_coding	16	27413483	27462115	Human_STR_522052	Human_STR_522052	STR	STR	HipSTR	27412606	27412656	3.62325e-05	0.190027	0.0460084	0.05189	0.943777	1198.52	TRUE	TRUE	-827	0.995984	FALSE	promoter_eGene
ENSG00000169180	XPO6	protein_coding	16	28109300	28223241	16_27701684_TGATA_TAGATAGATAGATGATAGATA	16_27701684_TGATA_TAGATAGATAGATGATAGATA	INDEL	INDEL	GATK	27701684	27701684	4.71512e-05	-0.183108	0.0449973	0.100624	0.708386	741.205	TRUE	TRUE	-407616	1	FALSE	intronic_other
ENSG00000169189	NSMCE1	protein_coding	16	27236312	27280115	16_27315792_C_T	16_27315792_C_T	SNV	SNV	GATK	27315792	27315792	7.05515e-07	-0.159887	0.0322363	0.000100569	1.22582	850.795	TRUE	TRUE	35677	1	FALSE	intergenic
ENSG00000092931	MFSD11	protein_coding	17	74731947	74777531	17_74806840_G_A	17_74806840_G_A	SNV	SNV	GATK	74806840	74806840	4.70837e-07	-0.231158	0.0458844	0.00170453	0.889049	1557.76	TRUE	TRUE	29309	1	FALSE	intergenic
ENSG00000167889	MGAT5B	protein_coding	17	74864538	74946475	17_74928758_C_T	17_74928758_C_T	SNV	SNV	GATK	74928758	74928758	1.89427e-18	0.364465	0.0415894	1.82976e-16	1.08133	1525.2	TRUE	TRUE	0	1	TRUE	exonic_eGene
ENSG00000181038	METTL23	protein_coding	17	74722912	74730018	17_74720877_C_A	17_74720877_C_A	SNV	SNV	GATK	74720877	74720877	2.35941e-05	-0.140394	0.0332069	0.0338347	0.960342	1244.42	TRUE	TRUE	-2035	1	FALSE	intronic_other
ENSG00000182534	MXRA7	protein_coding	17	74668633	74707098	17_74706433_G_A	17_74706433_G_A	SNV	SNV	GATK	74706433	74706433	1.20878e-38	1.11881	0.0860562	4.5748e-23	0.640503	926.943	TRUE	TRUE	0	1	FALSE	promoter_eGene
ENSG00000234912	LINC00338	processed_transcript	17	75082798	75091068	17_75076905_C_A	17_75076905_C_A	SNV	SNV	GATK	75076905	75076905	1.82303e-05	0.171039	0.0399109	0.0488917	0.761478	945.512	TRUE	TRUE	-5893	1	FALSE	promoter_other
ENSG00000132164	SLC6A11	protein_coding	3	10857885	10982419	3_10913738_C_T	3_10913738_C_T	SNV	SNV	GATK	10913738	10913738	6.32076e-05	0.213412	0.0533462	0.0554684	1.08429	1178.94	TRUE	TRUE	0	1	FALSE	intronic_eGene
ENSG00000197548	ATG7	protein_coding	3	11313995	11599139	3_11329085_A_G	3_11329085_A_G	SNV	SNV	GATK	11329085	11329085	9.87823e-19	0.436364	0.0493821	7.60038e-06	0.33216	279.456	TRUE	TRUE	0	1	FALSE	intronic_eGene
ENSG00000066056	TIE1	protein_coding	1	43766664	43788779	1_43949235_G_A	1_43949235_G_A	SNV	SNV	GATK	43949235	43949235	2.01082e-05	-0.146619	0.0343878	0.00252936	1.19019	354.288	TRUE	TRUE	160456	1	FALSE	intergenic
ENSG00000117395	EBNA1BP2	protein_coding	1	43629846	43736607	1_43606731_G_T	1_43606731_G_T	SNV	SNV	GATK	43606731	43606731	2.60326e-13	0.297362	0.0406594	6.37264e-12	1.10163	275.278	TRUE	TRUE	-23115	1	FALSE	intergenic
ENSG00000117399	CDC20	protein_coding	1	43824626	43828874	1_43784956_A_G	1_43784956_A_G	SNV	SNV	GATK	43784956	43784956	8.56082e-07	0.144195	0.0292953	0.00525506	0.746178	918.906	TRUE	TRUE	-39670	1	FALSE	exonic_other
ENSG00000159479	MED8	protein_coding	1	43849588	43855479	1_43850473_A_G	1_43850473_A_G	SNV	SNV	GATK	43850473	43850473	1.58472e-39	0.540114	0.0410565	1.62196e-37	1.02088	583.799	TRUE	TRUE	0	1	TRUE	exonic_eGene
ENSG00000178922	HYI	protein_coding	1	43916824	43919660	1_43916642_T_C	1_43916642_T_C	SNV	SNV	GATK	43916642	43916642	3.82353e-28	0.428518	0.0389564	3.15614e-25	0.997154	701.836	TRUE	TRUE	-182	1	FALSE	exonic_other
ENSG00000179178	TMEM125	protein_coding	1	43735665	43739673	1_43736942_C_T	1_43736942_C_T	SNV	SNV	GATK	43736942	43736942	5.39725e-07	0.214846	0.0428696	0.000118437	1.07332	419.562	TRUE	TRUE	0	1	FALSE	intronic_eGene
ENSG00000186973	FAM183A	protein_coding	1	43610824	43622067	1_43642410_A_G	1_43642410_A_G	SNV	SNV	GATK	43642410	43642410	1.32181e-16	-0.46816	0.0565986	5.19419e-10	0.706579	479.606	TRUE	TRUE	20343	1	FALSE	intronic_other
ENSG00000198198	SZT2	protein_coding	1	43855553	43918321	1_43854389_C_T	1_43854389_C_T	SNV	SNV	GATK	43854389	43854389	8.78668e-07	0.3533	0.0718524	0.00225997	0.843659	776.843	TRUE	TRUE	-1164	1	FALSE	promoter_eGene
ENSG00000253313	C1orf210	protein_coding	1	43747554	43751288	1_43627976_A_G	1_43627976_A_G	SNV	SNV	GATK	43627976	43627976	0.000241703	0.1797	0.0489526	0.141024	0.829276	380.05	TRUE	TRUE	-119578	1	FALSE	intergenic
ENSG00000227232	WASH7P	pseudogene	1	14363	29806	CNV_1_569459_570933_HipSci	CNV_1_569459_570933_HipSci	mCNV	mCNV	GS	569459	570933	3.83887e-08	-0.317423	0.0577331	0.000632393	0.627448	174.781	TRUE	TRUE	539653	1	FALSE	exonic_other
ENSG00000237683	AL627309.1	protein_coding	1	134901	139379	1_133160_G_A	1_133160_G_A	SNV	SNV	GATK	133160	133160	6.77464e-05	0.269669	0.0676869	0.0470459	0.855553	394.767	TRUE	TRUE	-1741	1	FALSE	exonic_other
ENSG00000239906	RP11-34P13.14	antisense	1	139790	140339	1_126108_G_A	1_126108_G_A	SNV	SNV	GATK	126108	126108	1.14088e-05	0.354796	0.080845	0.00829323	0.826408	246.52	TRUE	TRUE	-13682	1	FALSE	intronic_other
ENSG00000138380	CARF	protein_coding	2	203776937	203851786	2_204064839_C_T	2_204064839_C_T	SNV	SNV	GATK	204064839	204064839	4.55401e-40	0.599416	0.0452413	2.49268e-30	0.808126	470.62	TRUE	TRUE	213053	1	FALSE	intronic_other
ENSG00000138442	WDR12	protein_coding	2	203739505	203879521	2_203730854_G_A	2_203730854_G_A	SNV	SNV	GATK	203730854	203730854	7.41855e-13	-0.232724	0.0324513	6.95018e-11	1.06658	414.758	TRUE	TRUE	-8651	1	FALSE	intronic_other
ENSG00000138443	ABI2	protein_coding	2	204192942	204312446	2_203775711_A_G	2_203775711_A_G	SNV	SNV	GATK	203775711	203775711	5.64696e-07	-0.149629	0.0299083	0.0211079	0.497436	595.045	TRUE	TRUE	-417231	1	FALSE	promoter_other
ENSG00000163596	ICA1L	protein_coding	2	203640690	203736708	2_203877365_CA_CAA	2_203877365_CA_CAA	INDEL	INDEL	GATK	203877365	203877365	1.70093e-09	-0.485897	0.0806594	1.46645e-05	0.79453	442.537	TRUE	TRUE	140657	1	FALSE	intronic_other
ENSG00000173166	RAPH1	protein_coding	2	204259068	204400133	2_204399981_GTGACTGACTGACTGAC_GTGACTGACTGAC	2_204399981_GTGACTGACTGACTGAC_GTGACTGACTGAC	INDEL	INDEL	GATK	204399981	204399985	5.40233e-07	-0.14342	0.0286185	0.00149669	0.842422	765.984	TRUE	TRUE	0	1	TRUE	exonic_eGene
ENSG00000075292	ZNF638	protein_coding	2	71503691	71662199	2_71651597_C_G	2_71651597_C_G	SNV	SNV	GATK	71651597	71651597	1.31566e-05	0.104658	0.024018	0.0106966	0.92141	535.703	TRUE	TRUE	0	1	FALSE	intronic_eGene
ENSG00000124357	NAGK	protein_coding	2	71291474	71306935	2_71313639_G_A	2_71313639_G_A	SNV	SNV	GATK	71313639	71313639	9.83373e-38	-0.42985	0.0334783	4.72343e-40	1.15368	885.466	TRUE	TRUE	6704	1	FALSE	intergenic
ENSG00000124370	MCEE	protein_coding	2	71336814	71357369	2_71313639_G_A	2_71313639_G_A	SNV	SNV	GATK	71313639	71313639	3.55722e-11	-0.230153	0.0347587	4.06217e-07	0.838857	629.76	TRUE	TRUE	-23175	1	FALSE	intergenic
ENSG00000124374	PAIP2B	protein_coding	2	71409869	71454213	2_71456366_G_GA	2_71456366_G_GA	INDEL	INDEL	GATK	71456366	71456366	1.06741e-06	0.216109	0.0442956	0.00348641	0.849653	1124.19	TRUE	TRUE	2153	1	FALSE	intergenic
ENSG00000124383	MPHOSPH10	protein_coding	2	71357444	71377231	2_71313651_C_G	2_71313651_C_G	SNV	SNV	GATK	71313651	71313651	2.42411e-12	-0.182464	0.0260379	1.6229e-09	1.02046	1013.31	TRUE	TRUE	-43793	1	FALSE	intergenic
ENSG00000135636	DYSF	protein_coding	2	71680852	71913898	2_71688623_G_A	2_71688623_G_A	SNV	SNV	GATK	71688623	71688623	1.70177e-27	0.41267	0.0379834	2.97411e-15	0.607552	601.653	TRUE	TRUE	0	1	FALSE	intronic_eGene
ENSG00000144043	TEX261	protein_coding	2	71213068	71222075	2_71220198_C_A	2_71220198_C_A	SNV	SNV	GATK	71220198	71220198	1.16225e-31	-0.282872	0.024161	1.66978e-21	0.743284	853.172	TRUE	TRUE	0	1	FALSE	intronic_eGene
ENSG00000131242	RAB11FIP4	protein_coding	17	29718642	29865236	17_29816552_C_T	17_29816552_C_T	SNV	SNV	GATK	29816552	29816552	3.68543e-05	-0.111148	0.0269361	0.0168779	1.00323	468.657	TRUE	TRUE	0	1	FALSE	intronic_eGene
ENSG00000196712	NF1	protein_coding	17	29421945	29709134	17_29618023_GAAATAAATAAAT_GAAATAAAT	17_29618023_GAAATAAATAAAT_GAAATAAAT	INDEL	INDEL	GATK	29618023	29618027	2.11381e-11	-0.173953	0.0259711	6.13862e-08	0.923457	709.468	TRUE	TRUE	0	1	FALSE	intronic_eGene
ENSG00000102595	UGGT2	protein_coding	13	96453834	96705736	13_96625814_T_G	13_96625814_T_G	SNV	SNV	GATK	96625814	96625814	3.89813e-05	0.365645	0.0888904	0.0180011	1.06396	610.75	TRUE	TRUE	0	1	FALSE	intronic_eGene
ENSG00000125257	ABCC4	protein_coding	13	95672083	95953687	13_95954210_C_G	13_95954210_C_G	SNV	SNV	GATK	95954210	95954210	2.21729e-09	-0.163793	0.0273855	5.95987e-06	0.933848	1114.23	TRUE	TRUE	523	1	FALSE	promoter_eGene
ENSG00000134873	CLDN10	protein_coding	13	96085858	96232013	13_96407088_A_G	13_96407088_A_G	SNV	SNV	GATK	96407088	96407088	2.69579e-06	0.16169	0.0344553	0.00391595	0.879444	645.388	TRUE	TRUE	175075	1	FALSE	intronic_other
ENSG00000134874	DZIP1	protein_coding	13	96230457	96296957	13_96295824_T_C	13_96295824_T_C	SNV	SNV	GATK	96295824	96295824	1.50177e-28	-0.551294	0.0497383	1.52875e-18	0.749489	10092.8	TRUE	TRUE	0	1	FALSE	promoter_eGene
ENSG00000247400	DNAJC3-AS1	lincRNA	13	96300987	96329179	13_96314624_C_T	13_96314624_C_T	SNV	SNV	GATK	96314624	96314624	1.13522e-12	0.288437	0.0405505	1.26328e-09	1.0236	1802.44	TRUE	TRUE	0	1	FALSE	intronic_eGene
ENSG00000049449	RCN1	protein_coding	11	31833939	32127301	11_32111895_C_T	11_32111895_C_T	SNV	SNV	GATK	32111895	32111895	5.39452e-27	0.501213	0.0465869	1.30019e-25	1.05769	562.286	TRUE	TRUE	0	1	FALSE	promoter_eGene
ENSG00000170946	DNAJC24	protein_coding	11	31391387	31453396	11_31304912_GT_G	11_31304912_GT_G	INDEL	INDEL	GATK	31304912	31304913	8.07658e-07	-0.157793	0.0319839	2.21616e-05	1.35608	525.889	TRUE	TRUE	-86475	1	FALSE	intronic_other
ENSG00000005108	THSD7A	protein_coding	7	11409984	11871824	7_11857504_T_C	7_11857504_T_C	SNV	SNV	GATK	11857504	11857504	1.94655e-07	0.18333	0.0352262	0.000824154	0.838846	1008.23	TRUE	TRUE	0	1	FALSE	intronic_eGene
ENSG00000106443	PHF14	protein_coding	7	11013499	11209250	7_11189382_A_T	7_11189382_A_T	SNV	SNV	GATK	11189382	11189382	2.16879e-07	0.260018	0.0501553	0.000144945	1.12257	1845.33	TRUE	TRUE	0	1	FALSE	intronic_eGene
ENSG00000106460	TMEM106B	protein_coding	7	12250867	12282993	7_12253893_T_C	7_12253893_T_C	SNV	SNV	GATK	12253893	12253893	2.08324e-06	0.102835	0.0216716	0.00121563	1.06849	924.024	TRUE	TRUE	0	1	TRUE	exonic_eGene
ENSG00000146530	VWDE	protein_coding	7	12370511	12443567	7_12422721_T_C	7_12422721_T_C	SNV	SNV	GATK	12422721	12422721	2.04173e-84	-0.932342	0.0478904	5.63193e-90	1.10586	1007.11	TRUE	TRUE	0	1	FALSE	intronic_eGene
ENSG00000111331	OAS3	protein_coding	12	113376157	113411054	12_113364366_A_AG	12_113364366_A_AG	INDEL	INDEL	GATK	113364366	113364366	1.54904e-24	-0.461564	0.0451454	1.30868e-21	1.00282	968.106	TRUE	TRUE	-11791	1	FALSE	intronic_other
ENSG00000135144	DTX1	protein_coding	12	113494514	113535833	12_113486541_G_T	12_113486541_G_T	SNV	SNV	GATK	113486541	113486541	6.50594e-05	0.133869	0.0335204	0.117287	0.721381	713.329	TRUE	TRUE	-7973	1	FALSE	intergenic
ENSG00000135148	TRAFD1	protein_coding	12	112563305	112591407	12_111730156_GA_G	12_111730156_GA_G	INDEL	INDEL	GATK	111730156	111730157	0.000283806	-0.134603	0.0370844	0.0922252	1.05215	394.446	TRUE	TRUE	-833149	1	FALSE	intronic_other
ENSG00000173064	HECTD4	protein_coding	12	112597992	112819896	12_113000783_G_C	12_113000783_G_C	SNV	SNV	GATK	113000783	113000783	7.66302e-08	-0.164706	0.0306437	0.00094856	0.798948	1964.32	TRUE	TRUE	180887	1	FALSE	intergenic
ENSG00000179295	PTPN11	protein_coding	12	112856155	112947717	12_112591821_T_C	12_112591821_T_C	SNV	SNV	GATK	112591821	112591821	7.67398e-07	-0.189501	0.0383335	0.000328146	1.00823	458.203	TRUE	TRUE	-264334	1	FALSE	intergenic
ENSG00000173334	TRIB1	protein_coding	8	126442563	126450647	8_126275179_T_C	8_126275179_T_C	SNV	SNV	GATK	126275179	126275179	3.81829e-05	0.254138	0.0617108	0.044197	0.865096	680.385	TRUE	TRUE	-167384	1	FALSE	intronic_other
ENSG00000107186	MPDZ	protein_coding	9	13105703	13279589	9_13341232_G_A	9_13341232_G_A	SNV	SNV	GATK	13341232	13341232	1.12294e-08	0.180815	0.0316607	0.000191211	0.770323	1196.32	TRUE	TRUE	61643	1	FALSE	intergenic
ENSG00000130844	ZNF331	protein_coding	19	54024235	54083523	19_54025053_G_A	19_54025053_G_A	SNV	SNV	GATK	54025053	54025053	1.14909e-09	0.210111	0.0345169	3.81427e-06	1.12	13275.3	TRUE	TRUE	0	1	TRUE	exonic_eGene
ENSG00000160336	ZNF761	processed_transcript	19	53935227	53961515	19_53935414_T_C	19_53935414_T_C	SNV	SNV	GATK	53935414	53935414	8.20245e-52	0.659719	0.0435608	1.70381e-45	0.933811	1354.98	TRUE	TRUE	0	1	FALSE	promoter_eGene
ENSG00000198346	ZNF813	protein_coding	19	53970989	54006950	19_53972202_C_T	19_53972202_C_T	SNV	SNV	GATK	53972202	53972202	2.88037e-42	-0.605059	0.044411	1.97304e-40	1.04071	2489.74	TRUE	TRUE	0	1	FALSE	intronic_eGene
ENSG00000241015	TPM3P9	pseudogene	19	53935237	53947923	19_53943959_G_GC	19_53943959_G_GC	INDEL	INDEL	GATK	53943959	53943959	7.71416e-55	1.06059	0.0680026	6.65447e-67	1.29775	1480.52	TRUE	TRUE	0	1	FALSE	promoter_eGene
ENSG00000250731	TPM3P6	pseudogene	19	53982604	53983345	19_53942084_A_G	19_53942084_A_G	SNV	SNV	GATK	53942084	53942084	1.50781e-11	-0.378826	0.0561461	0.000290927	0.474899	1838.4	TRUE	TRUE	-40520	1	FALSE	intronic_other
ENSG00000073614	KDM5A	protein_coding	12	389295	498620	12_413612_CTTTTT_CTT	12_413612_CTTTTT_CTT	INDEL	INDEL	GATK	413612	413615	1.23366e-09	-0.215291	0.0354341	0.000230224	0.58536	406.883	TRUE	TRUE	0	0.995984	FALSE	intronic_eGene
ENSG00000120645	IQSEC3	protein_coding	12	175931	287626	12_249287_G_A	12_249287_G_A	SNV	SNV	GATK	249287	249287	5.47965e-11	-0.464905	0.0708989	3.07279e-08	1.0746	1921.91	TRUE	TRUE	0	1	FALSE	intronic_eGene
ENSG00000120647	CCDC77	protein_coding	12	498439	551811	12_502703_CTT_CT	12_502703_CTT_CT	INDEL	INDEL	GATK	502703	502704	4.61314e-05	-0.143908	0.0353199	0.0861129	0.820564	1035.45	TRUE	TRUE	0	1	FALSE	intronic_eGene
ENSG00000139044	B4GALNT3	protein_coding	12	569530	672675	12_624693_T_C	12_624693_T_C	SNV	SNV	GATK	624693	624693	8.67791e-20	-0.29166	0.0320353	4.20892e-18	1.07597	843.901	TRUE	TRUE	0	1	FALSE	intronic_eGene
ENSG00000226210	ABC7-42389800N19.1	pseudogene	12	73725	91218	CNV_12_82370_85177_iPSCORE	CNV_12_82370_85177_iPSCORE	mCNV	mCNV	GS	82370	85177	6.47892e-31	0.783949	0.0678086	2.98604e-24	0.866134	1005.37	TRUE	TRUE	0	1	FALSE	intronic_eGene
ENSG00000261799	RP11-283I3.6	sense_overlapping	12	383120	386289	12_421394_T_C	12_421394_T_C	SNV	SNV	GATK	421394	421394	1.99738e-11	0.228877	0.0341291	4.02694e-09	1.08873	1010.8	TRUE	TRUE	35105	1	FALSE	promoter_other
ENSG00000114115	RBP1	protein_coding	3	139236276	139258671	3_139271063_T_G	3_139271063_T_G	SNV	SNV	GATK	139271063	139271063	2.89547e-17	-0.266243	0.0315054	2.01035e-13	0.915124	444.729	TRUE	TRUE	12392	1	FALSE	intronic_other
ENSG00000163864	NMNAT3	protein_coding	3	139279022	139396859	3_139393713_T_C	3_139393713_T_C	SNV	SNV	GATK	139393713	139393713	1.05139e-63	0.793113	0.0470694	4.07864e-44	0.719042	379.779	TRUE	TRUE	0	1	FALSE	intronic_eGene
ENSG00000184432	COPB2	protein_coding	3	139074442	139108574	3_139561034_C_A	3_139561034_C_A	SNV	SNV	GATK	139561034	139561034	8.87932e-05	0.116852	0.0298143	0.0529414	1.01143	636.882	TRUE	TRUE	452460	1	FALSE	intronic_other
ENSG00000248932	RP11-319G6.1	antisense	3	139108657	139302161	3_139243174_C_T	3_139243174_C_T	SNV	SNV	GATK	139243174	139243174	4.93604e-06	-0.131004	0.0286818	0.0100595	0.845734	824.969	TRUE	TRUE	0	1	FALSE	intronic_eGene
ENSG00000016864	GLT8D1	protein_coding	3	52728505	52740048	3_52698417_T_C	3_52698417_T_C	SNV	SNV	GATK	52698417	52698417	3.44078e-30	0.397946	0.0348557	2.79256e-20	0.729349	398.169	TRUE	TRUE	-30088	1	FALSE	intronic_other
ENSG00000114902	SPCS1	protein_coding	3	52738971	52742182	3_52593862_TA_TAA	3_52593862_TA_TAA	INDEL	INDEL	GATK	52593862	52593862	3.96854e-05	-0.14763	0.0359259	0.0251303	0.886361	378.899	TRUE	TRUE	-145109	0.997992	FALSE	promoter_other
ENSG00000163938	GNL3	protein_coding	3	52715172	52728508	3_52849262_CTTT_CTT	3_52849262_CTTT_CTT	INDEL	INDEL	GATK	52849262	52849263	0.000124102	-0.138021	0.0359627	0.0551346	1.0229	493.217	TRUE	TRUE	120754	1	FALSE	promoter_other
ENSG00000163939	PBRM1	protein_coding	3	52579368	52719933	3_51660452_C_CTTTTTTTTTTTTT	3_51660452_C_CTTTTTTTTTTTTT	INDEL	INDEL	GATK	51660452	51660452	0.000197217	-0.0978678	0.0262905	0.131712	0.89223	526.807	TRUE	TRUE	-918916	0.995984	FALSE	intronic_other
ENSG00000168273	SMIM4	protein_coding	3	52568029	52613253	3_53097492_G_A	3_53097492_G_A	SNV	SNV	GATK	53097492	53097492	4.78544e-05	-0.300325	0.073865	0.0262008	1.01674	593.715	TRUE	TRUE	484239	1	FALSE	intronic_other
ENSG00000243696	RP5-966M1.6	protein_coding	3	52847298	52869745	3_52864860_A_G	3_52864860_A_G	SNV	SNV	GATK	52864860	52864860	4.71954e-21	-0.46245	0.0491171	5.0524e-17	0.917742	357.74	TRUE	TRUE	0	1	FALSE	intronic_eGene
ENSG00000101367	MAPRE1	protein_coding	20	31407699	31438211	20_31439465_AGT_A	20_31439465_AGT_A	INDEL	INDEL	GATK	31439465	31439467	6.24463e-13	-0.35163	0.0488713	1.27425e-07	0.739425	674.564	TRUE	TRUE	1254	1	FALSE	intronic_other
ENSG00000100083	GGA1	protein_coding	22	38004481	38029571	22_38032915_A_G	22_38032915_A_G	SNV	SNV	GATK	38032915	38032915	1.54327e-06	-0.130703	0.0271983	0.00232521	0.955325	1114.2	TRUE	TRUE	3344	1	FALSE	intronic_other
ENSG00000100092	SH3BP1	protein_coding	22	38030661	38062939	22_38043444_C_A	22_38043444_C_A	SNV	SNV	GATK	38043444	38043444	3.74041e-09	0.166186	0.0281896	2.33539e-05	0.848877	875.243	TRUE	TRUE	0	1	FALSE	intronic_eGene
ENSG00000100097	LGALS1	protein_coding	22	38071615	38075813	22_38057338_A_*	22_38057338_A_*	INDEL	INDEL	GATK	38057338	38057339	4.76636e-15	-0.252246	0.0322032	1.33071e-13	1.13193	933.459	TRUE	TRUE	-14277	1	FALSE	intronic_other
ENSG00000100106	TRIOBP	protein_coding	22	38093011	38172563	22_38185971_A_G	22_38185971_A_G	SNV	SNV	GATK	38185971	38185971	5.56395e-21	0.264386	0.0281324	2.35889e-18	1.02784	1287.85	TRUE	TRUE	13408	1	FALSE	intergenic
ENSG00000128283	CDC42EP1	protein_coding	22	37956454	37965412	22_37950124_G_A	22_37950124_G_A	SNV	SNV	GATK	37950124	37950124	5.11463e-33	-0.413272	0.0345262	3.26185e-26	0.868079	806.298	TRUE	TRUE	-6330	1	FALSE	intergenic
ENSG00000241360	PDXP	protein_coding	22	38054734	38062941	22_37490583_T_TGATAGATA	22_37490583_T_TGATAGATA	INDEL	INDEL	GATK	37490583	37490583	2.16858e-06	-0.156248	0.0329843	0.0395222	0.518474	720.467	TRUE	TRUE	-564151	1	FALSE	intronic_other
ENSG00000018510	AGPS	protein_coding	2	178257372	178408564	2_178253132_G_A	2_178253132_G_A	SNV	SNV	GATK	178253132	178253132	9.70887e-06	-0.143764	0.0324997	0.00443924	1.01422	497.476	TRUE	TRUE	-4240	1	FALSE	intronic_other
ENSG00000116044	NFE2L2	protein_coding	2	178092323	178257425	2_178893027_CA_CAAAAAA	2_178893027_CA_CAAAAAA	INDEL	INDEL	GATK	178893027	178893027	7.27179e-05	0.207062	0.0521934	0.0321203	1.19992	873.823	TRUE	TRUE	635602	0.997992	FALSE	intronic_other
ENSG00000213963	AC074286.1	sense_overlapping	2	178148236	178257419	2_178148470_A_T	2_178148470_A_T	SNV	SNV	GATK	178148470	178148470	5.35124e-42	0.608369	0.0448029	1.88293e-32	0.822731	475.164	TRUE	TRUE	0	1	TRUE	exonic_eGene
ENSG00000122679	RAMP3	protein_coding	7	45197390	45225901	7_44934072_TCAAACAAACAAA_TCAAA	7_44934072_TCAAACAAACAAA_TCAAA	INDEL	INDEL	GATK	44934072	44934080	0.0003425	-0.232578	0.0649507	0.136169	1.12984	577.692	TRUE	TRUE	-263318	1	FALSE	intergenic
ENSG00000136270	TBRG4	protein_coding	7	45139699	45151646	7_45137525_C_T	7_45137525_C_T	SNV	SNV	GATK	45137525	45137525	6.32131e-14	-0.186323	0.0248389	8.10674e-13	1.15462	568.312	TRUE	TRUE	-2174	1	FALSE	intergenic
ENSG00000164742	ADCY1	protein_coding	7	45613739	45762715	7_45534956_A_C	7_45534956_A_C	SNV	SNV	GATK	45534956	45534956	3.06482e-06	-0.224553	0.0481209	0.00263663	0.990391	809.837	TRUE	TRUE	-78783	1	FALSE	intronic_other
ENSG00000214765	SEPT7P2	pseudogene	7	45763379	45808617	7_45742620_G_T	7_45742620_G_T	SNV	SNV	GATK	45742620	45742620	1.55853e-06	0.146172	0.0304298	0.00608385	0.811348	1097.49	TRUE	TRUE	-20759	1	FALSE	intronic_other
ENSG00000272556	RP11-638I8.1	lincRNA	7	45854201	45854862	7_45705017_A_G	7_45705017_A_G	SNV	SNV	GATK	45705017	45705017	3.74705e-14	-0.527205	0.0696487	3.87735e-08	0.732714	1814.5	TRUE	TRUE	-149184	1	FALSE	intronic_other
ENSG00000113100	CDH9	protein_coding	5	26880709	27121257	5_27034819_A_G	5_27034819_A_G	SNV	SNV	GATK	27034819	27034819	1.04579e-08	-0.375862	0.0656741	2.50956e-05	0.921618	942.432	TRUE	TRUE	0	1	FALSE	intronic_eGene
ENSG00000248605	CTD-2306M5.1	lincRNA	5	25404842	25446034	5_25430229_A_G	5_25430229_A_G	SNV	SNV	GATK	25430229	25430229	3.88174e-38	-0.710512	0.0550298	6.94336e-35	1.00004	1794.98	TRUE	TRUE	0	1	FALSE	intronic_eGene
ENSG00000250337	LINC01021	lincRNA	5	27472399	27496508	5_27474836_T_TA	5_27474836_T_TA	INDEL	INDEL	GATK	27474836	27474836	1.01263e-10	0.230441	0.035644	9.67758e-07	0.821498	435.847	TRUE	TRUE	0	1	FALSE	promoter_eGene
ENSG00000070366	SMG6	protein_coding	17	1963133	2207065	17_2201735_C_T	17_2201735_C_T	SNV	SNV	GATK	2201735	2201735	5.02903e-08	0.159207	0.0292107	6.6198e-06	1.23524	1401.58	TRUE	TRUE	0	1	FALSE	intronic_eGene
ENSG00000108963	DPH1	protein_coding	17	1933404	1946724	17_1965278_C_T	17_1965278_C_T	SNV	SNV	GATK	1965278	1965278	0.000146828	0.147129	0.0387551	0.135862	1.04572	1113.56	TRUE	TRUE	18554	1	FALSE	exonic_other
ENSG00000167720	SRR	protein_coding	17	2206677	2228554	17_2207326_G_A	17_2207326_G_A	SNV	SNV	GATK	2207326	2207326	2.67848e-68	0.839745	0.0480834	1.502e-54	0.835921	1421.48	TRUE	TRUE	0	1	FALSE	promoter_eGene
ENSG00000262333	HNRNPA1P16	pseudogene	17	2210055	2211009	17_2091765_C_T	17_2091765_C_T	SNV	SNV	GATK	2091765	2091765	5.15538e-05	-0.166011	0.041006	0.0889453	0.841102	1048.84	TRUE	TRUE	-118290	1	FALSE	exonic_other
ENSG00000072041	SLC6A15	protein_coding	12	85253492	85307394	12_85379919_T_C	12_85379919_T_C	SNV	SNV	GATK	85379919	85379919	4.74405e-07	0.339286	0.0673669	0.0197544	0.454554	287.601	TRUE	TRUE	72525	1	FALSE	intergenic
ENSG00000179104	TMTC2	protein_coding	12	83080659	83528649	12_83086170_A_G	12_83086170_A_G	SNV	SNV	GATK	83086170	83086170	1.2623e-06	0.179008	0.0369423	0.000812441	0.946591	421.197	TRUE	TRUE	0	1	FALSE	intronic_eGene
ENSG00000139641	ESYT1	protein_coding	12	56512034	56538455	12_56523057_G_A	12_56523057_G_A	SNV	SNV	GATK	56523057	56523057	2.60414e-09	0.277968	0.0466797	1.99034e-06	1.02024	1000.17	TRUE	TRUE	0	1	FALSE	promoter_eGene
ENSG00000181852	RNF41	protein_coding	12	56598285	56615717	12_57191143_GA_G	12_57191143_GA_G	INDEL	INDEL	GATK	57191143	57191144	8.05153e-05	0.0972426	0.024663	0.0402205	0.890179	324.894	TRUE	TRUE	575426	0.997992	FALSE	intergenic
ENSG00000257727	CNPY2	protein_coding	12	56703626	56710120	12_55713085_G_A	12_55713085_G_A	SNV	SNV	GATK	55713085	55713085	0.000104111	-0.395971	0.102033	0.0766344	0.820833	397.133	TRUE	TRUE	-990541	1	FALSE	promoter_other
ENSG00000258199	RP11-977G19.5	sense_overlapping	12	56556143	56584068	12_55888732_CA_C	12_55888732_CA_C	INDEL	INDEL	GATK	55888732	55888733	0.000254067	-0.131532	0.0359561	0.0746629	1.19703	517.421	TRUE	TRUE	-667411	1	FALSE	promoter_other
ENSG00000013583	HEBP1	protein_coding	12	13127798	13153207	12_13154077_C_T	12_13154077_C_T	SNV	SNV	GATK	13154077	13154077	1.10536e-47	0.586146	0.0404063	8.72696e-47	1.04699	940.101	TRUE	TRUE	870	1	FALSE	promoter_eGene
ENSG00000013588	GPRC5A	protein_coding	12	13043716	13070871	12_13040139_T_G	12_13040139_T_G	SNV	SNV	GATK	13040139	13040139	1.90443e-06	-0.388408	0.0815417	0.00705613	0.81185	1082.77	TRUE	TRUE	-3577	1	FALSE	intergenic
ENSG00000084444	KIAA1467	protein_coding	12	13197218	13295455	12_13235944_A_G	12_13235944_A_G	SNV	SNV	GATK	13235944	13235944	4.7428e-07	0.156702	0.0311136	0.024993	0.484301	807.724	TRUE	TRUE	0	1	TRUE	exonic_eGene
ENSG00000183935	HTR7P1	pseudogene	12	13152812	13155768	12_13153388_G_GGCAGCAGTCCAGCAGTGCAGCAGT	12_13153388_G_GGCAGCAGTCCAGCAGTGCAGCAGT	INDEL	INDEL	GATK	13153388	13153388	4.28825e-20	-0.37705	0.0410704	2.99529e-13	0.753825	508.622	TRUE	TRUE	0	1	TRUE	exonic_eGene
ENSG00000247498	RP11-392P7.6	antisense	12	13080660	13137579	12_13086311_C_G	12_13086311_C_G	SNV	SNV	GATK	13086311	13086311	2.57885e-06	-0.510314	0.108536	0.003518	0.94074	932.864	TRUE	TRUE	0	1	FALSE	intronic_eGene
ENSG00000273079	GRIN2B	protein_coding	12	13693165	14133053	12_13409864_G_A	12_13409864_G_A	SNV	SNV	GATK	13409864	13409864	1.51022e-08	0.175368	0.0309816	0.000462793	0.722149	1408.19	TRUE	TRUE	-283301	1	FALSE	intergenic
ENSG00000151611	MMAA	protein_coding	4	146539415	146581187	4_146631341_C_T	4_146631341_C_T	SNV	SNV	GATK	146631341	146631341	5.42154e-20	-0.611123	0.0667509	2.45965e-12	0.709071	685.748	TRUE	TRUE	50154	1	FALSE	intronic_other
ENSG00000151612	ZNF827	protein_coding	4	146678779	146859787	4_146620156_A_T	4_146620156_A_T	SNV	SNV	GATK	146620156	146620156	8.32498e-11	-0.234011	0.0360316	1.13803e-06	0.804869	454.203	TRUE	TRUE	-58623	1	FALSE	intronic_other
ENSG00000170365	SMAD1	protein_coding	4	146402346	146479231	4_146539235_A_T	4_146539235_A_T	SNV	SNV	GATK	146539235	146539235	6.9244e-07	-0.165099	0.0332627	0.000939321	0.825279	287.23	TRUE	TRUE	60004	1	FALSE	promoter_other
ENSG00000251687	RP11-181K12.2	antisense	4	146754270	146760732	4_146624407_T_C	4_146624407_T_C	SNV	SNV	GATK	146624407	146624407	4.67143e-07	-0.159214	0.0315943	0.000497072	0.88956	394.549	TRUE	TRUE	-129863	1	FALSE	intronic_other
ENSG00000074071	MRPS34	protein_coding	16	1821891	1823156	16_1761032_C_T	16_1761032_C_T	SNV	SNV	GATK	1761032	1761032	0.000117051	-0.0943349	0.0244884	0.0785937	1.25589	1337.16	TRUE	TRUE	-60859	1	FALSE	intronic_other
ENSG00000095906	NUBP2	protein_coding	16	1832902	1839192	16_1831653_T_C	16_1831653_T_C	SNV	SNV	GATK	1831653	1831653	2.28824e-17	0.238849	0.0281723	8.80502e-16	1.09457	799.716	TRUE	TRUE	-1249	1	FALSE	promoter_eGene
ENSG00000100726	TELO2	protein_coding	16	1543345	1560458	16_1543568_C_G	16_1543568_C_G	SNV	SNV	GATK	1543568	1543568	5.21931e-11	0.183743	0.0279903	1.03202e-08	1.0817	820.32	TRUE	TRUE	0	1	TRUE	exonic_eGene
ENSG00000103024	NME3	protein_coding	16	1820287	1821731	16_1826302_G_T	16_1826302_G_T	SNV	SNV	GATK	1826302	1826302	2.12612e-11	0.14634	0.0218513	1.82884e-06	0.739994	737.299	TRUE	TRUE	4571	1	FALSE	exonic_other
ENSG00000162032	SPSB3	protein_coding	16	1826713	1843701	16_1838337_G_A	16_1838337_G_A	SNV	SNV	GATK	1838337	1838337	5.69704e-10	0.234835	0.0378852	2.60284e-05	0.760487	1476.54	TRUE	TRUE	0	1	FALSE	intronic_eGene
ENSG00000187535	IFT140	protein_coding	16	1560428	1662111	16_1608082_A_G	16_1608082_A_G	SNV	SNV	GATK	1608082	1608082	5.76137e-10	-0.145298	0.0234472	5.47079e-06	0.838016	850.169	TRUE	TRUE	0	1	TRUE	exonic_eGene
ENSG00000197774	EME2	protein_coding	16	1823208	1831709	16_1822797_C_CACCT	16_1822797_C_CACCT	INDEL	INDEL	GATK	1822797	1822797	8.61468e-11	0.121997	0.0187993	9.26317e-06	0.703404	708.916	TRUE	TRUE	-411	1	FALSE	promoter_eGene
ENSG00000111816	FRK	protein_coding	6	116252312	116381921	6_116414771_C_A	6_116414771_C_A	SNV	SNV	GATK	116414771	116414771	4.73545e-11	0.433515	0.0658935	4.43574e-06	0.686781	293.903	TRUE	TRUE	32850	1	FALSE	intergenic
ENSG00000178425	NT5DC1	protein_coding	6	116422012	116570660	6_116422534_C_T	6_116422534_C_T	SNV	SNV	GATK	116422534	116422534	3.7843e-20	-0.238214	0.0259096	8.29689e-13	0.722056	432.408	TRUE	TRUE	0	1	FALSE	intronic_eGene
ENSG00000187189	TSPYL4	protein_coding	6	116571151	116575261	6_116592956_A_G	6_116592956_A_G	SNV	SNV	GATK	116592956	116592956	8.38586e-08	-0.170323	0.0317849	0.000251112	0.789502	299.146	TRUE	TRUE	17695	1	FALSE	intronic_other
ENSG00000249853	HS3ST5	protein_coding	6	114376750	114664209	6_114667999_G_C	6_114667999_G_C	SNV	SNV	GATK	114667999	114667999	1.01513e-42	-0.572656	0.0417997	2.68401e-34	0.857089	627.264	TRUE	TRUE	3790	1	FALSE	intronic_other
ENSG00000086289	EPDR1	protein_coding	7	37723446	37991543	7_37940452_G_A	7_37940452_G_A	SNV	SNV	GATK	37940452	37940452	7.58352e-22	0.345277	0.0359459	8.4979e-22	1.16723	1252.44	TRUE	TRUE	0	1	FALSE	intronic_eGene
ENSG00000155849	ELMO1	protein_coding	7	36893961	37488852	7_37725355_CTT_CT	7_37725355_CTT_CT	INDEL	INDEL	GATK	37725355	37725356	2.0835e-05	-0.230519	0.0541664	0.0264611	1.14967	2213.03	TRUE	TRUE	236503	0.997992	FALSE	intronic_other
ENSG00000060718	COL11A1	protein_coding	1	103342023	103574052	1_103629448_C_T	1_103629448_C_T	SNV	SNV	GATK	103629448	103629448	1.01704e-07	-0.135758	0.0255009	0.000131666	0.892097	419.272	TRUE	TRUE	55396	1	FALSE	intergenic
ENSG00000240038	AMY2B	protein_coding	1	104096437	104122156	1_104108280_CCAGT_C	1_104108280_CCAGT_C	INDEL	INDEL	GATK	104108280	104108284	1.08388e-05	-0.174778	0.0397248	0.0197909	0.685056	261	TRUE	TRUE	0	1	FALSE	intronic_eGene
ENSG00000092108	SCFD1	protein_coding	14	31091318	31205018	14_31018966_T_C	14_31018966_T_C	SNV	SNV	GATK	31018966	31018966	2.6254e-22	-0.297182	0.0305928	6.0306e-14	0.713301	979.996	TRUE	TRUE	-72352	1	FALSE	intronic_other
ENSG00000092140	G2E3	protein_coding	14	31028329	31089269	14_31000470_C_T	14_31000470_C_T	SNV	SNV	GATK	31000470	31000470	1.57989e-08	0.154904	0.0274037	3.67637e-06	1.14337	1184.97	TRUE	TRUE	-27859	1	FALSE	intronic_other
ENSG00000184304	PRKD1	protein_coding	14	30045687	30661104	14_30395645_T_A	14_30395645_T_A	SNV	SNV	GATK	30395645	30395645	1.50178e-12	-0.210803	0.0297983	1.70738e-07	0.787695	1550.93	TRUE	TRUE	0	1	FALSE	intronic_eGene
ENSG00000068903	SIRT2	protein_coding	19	39369197	39390502	19_40261783_G_A	19_40261783_G_A	SNV	SNV	GATK	40261783	40261783	7.84328e-05	0.107223	0.0271511	0.133483	0.838292	1127.33	TRUE	TRUE	871281	1	FALSE	intergenic
ENSG00000104823	ECH1	protein_coding	19	39306062	39322645	19_39324158_G_C	19_39324158_G_C	SNV	SNV	GATK	39324158	39324158	6.08603e-19	-0.297694	0.0334847	4.15201e-18	1.12816	678.123	TRUE	TRUE	1513	1	FALSE	promoter_eGene
ENSG00000104825	NFKBIB	protein_coding	19	39390340	39399533	19_39396300_C_G	19_39396300_C_G	SNV	SNV	GATK	39396300	39396300	1.24902e-05	-0.121873	0.027896	0.0499126	0.645636	657.882	TRUE	TRUE	0	1	FALSE	intronic_eGene
ENSG00000130669	PAK4	protein_coding	19	39616410	39673456	19_39642729_T_C	19_39642729_T_C	SNV	SNV	GATK	39642729	39642729	4.63445e-13	-0.148928	0.0205827	7.8346e-11	1.09534	1332.77	TRUE	TRUE	0	1	FALSE	intronic_eGene
ENSG00000161243	FBXO27	protein_coding	19	39481354	39523425	19_39489817_A_G	19_39489817_A_G	SNV	SNV	GATK	39489817	39489817	1.28973e-13	0.331551	0.0447605	6.03354e-10	0.914465	619.044	TRUE	TRUE	0	1	FALSE	intronic_eGene
ENSG00000187994	RINL	protein_coding	19	39358470	39368919	19_39360720_G_A	19_39360720_G_A	SNV	SNV	GATK	39360720	39360720	1.80229e-29	0.414018	0.0367295	1.12633e-19	0.732889	687.855	TRUE	TRUE	0	1	TRUE	exonic_eGene
ENSG00000188505	NCCRP1	protein_coding	19	39687601	39692524	19_39687121_A_T	19_39687121_A_T	SNV	SNV	GATK	39687121	39687121	1.67162e-06	0.18299	0.0382062	0.00496184	0.831589	941.92	TRUE	TRUE	-480	1	FALSE	promoter_eGene
ENSG00000269190	FBXO17	protein_coding	19	39432044	39466550	19_39437508_G_A	19_39437508_G_A	SNV	SNV	GATK	39437508	39437508	1.31253e-13	-0.306149	0.0413441	3.66176e-11	1.03703	668.259	TRUE	TRUE	0	1	TRUE	exonic_eGene
ENSG00000179046	TRIML2	protein_coding	4	189012427	189030757	4_189031554_CTTTT_CT	4_189031554_CTTTT_CT	INDEL	INDEL	GATK	189031554	189031557	7.05767e-09	0.17082	0.0295048	0.0023552	0.508341	756.616	TRUE	TRUE	797	1	FALSE	promoter_eGene
ENSG00000179059	ZFP42	protein_coding	4	188916925	188926204	4_188913719_G_A	4_188913719_G_A	SNV	SNV	GATK	188913719	188913719	1.31668e-11	-0.206519	0.0305195	1.70797e-06	0.734596	948.849	TRUE	TRUE	-3206	1	FALSE	intergenic
ENSG00000250829	RP11-11N5.1	lincRNA	4	187812123	187813520	4_187792665_G_T	4_187792665_G_T	SNV	SNV	GATK	187792665	187792665	2.36274e-06	-0.497764	0.105467	0.0064433	0.864102	1164.12	TRUE	TRUE	-19458	1	FALSE	intergenic
ENSG00000198363	ASPH	protein_coding	8	62413116	62627155	8_62534851_T_C	8_62534851_T_C	SNV	SNV	GATK	62534851	62534851	1.0914e-08	0.157695	0.027589	0.00070841	0.60751	498.614	TRUE	TRUE	0	1	FALSE	intronic_eGene
ENSG00000254285	KRT8P3	pseudogene	8	62490779	62492230	8_62695685_A_T	8_62695685_A_T	SNV	SNV	GATK	62695685	62695685	3.58155e-05	0.288624	0.0698352	0.00806851	1.12946	415.591	TRUE	TRUE	203455	1	FALSE	promoter_other
ENSG00000151725	MLF1IP	protein_coding	4	185615772	185655287	4_185622046_C_T	4_185622046_C_T	SNV	SNV	GATK	185622046	185622046	1.77612e-106	-0.919677	0.0419612	7.03799e-147	1.42143	1001.14	TRUE	TRUE	0	1	FALSE	intronic_eGene
ENSG00000151726	ACSL1	protein_coding	4	185676749	185747972	4_185749636_GCA_G	4_185749636_GCA_G	INDEL	INDEL	GATK	185749636	185749638	1.54525e-05	0.220909	0.0511111	0.0309334	1.03631	2336.72	TRUE	TRUE	1664	1	FALSE	promoter_eGene
ENSG00000164305	CASP3	protein_coding	4	185548850	185570663	4_185653568_C_T	4_185653568_C_T	SNV	SNV	GATK	185653568	185653568	5.17791e-09	0.215066	0.0368178	4.10286e-06	1.05301	1512.64	TRUE	TRUE	82905	1	FALSE	intronic_other
ENSG00000164306	PRIMPOL	protein_coding	4	185570767	185616117	4_185577450_C_T	4_185577450_C_T	SNV	SNV	GATK	185577450	185577450	1.01792e-25	-0.670632	0.0639642	4.57087e-28	1.26306	2465.43	TRUE	TRUE	0	1	FALSE	intronic_eGene
ENSG00000136732	GYPC	protein_coding	2	127413509	127454246	2_127413135_A_G	2_127413135_A_G	SNV	SNV	GATK	127413135	127413135	1.78478e-31	-0.417196	0.0357452	8.33319e-30	1.04488	843.836	TRUE	TRUE	-374	1	FALSE	promoter_eGene
ENSG00000048471	SNX29	protein_coding	16	12070594	12668146	16_12647439_CTT_C	16_12647439_CTT_C	INDEL	INDEL	GATK	12647439	12647441	7.44793e-07	-0.239515	0.0483936	0.0032404	0.897567	2165.53	TRUE	TRUE	0	1	FALSE	intronic_eGene
ENSG00000237515	SHISA9	protein_coding	16	12995477	13334272	16_12987411_G_C	16_12987411_G_C	SNV	SNV	GATK	12987411	12987411	2.72168e-08	0.177199	0.0318792	0.00117052	0.638297	793.396	TRUE	TRUE	-8066	1	FALSE	intergenic
ENSG00000088970	PLK1S1	processed_transcript	20	21106624	21227260	20_21231919_C_T	20_21231919_C_T	SNV	SNV	GATK	21231919	21231919	1.79466e-10	-0.239383	0.0375328	7.57562e-08	1.04667	894.151	TRUE	TRUE	4659	1	FALSE	intergenic
ENSG00000173404	INSM1	protein_coding	20	20348765	20351590	20_20351669_G_C	20_20351669_G_C	SNV	SNV	GATK	20351669	20351669	0.000122401	-0.179136	0.0466347	0.0464363	1.05184	463.541	TRUE	TRUE	79	1	FALSE	intergenic
ENSG00000188559	RALGAPA2	protein_coding	20	20370196	20693131	20_20843441_T_C	20_20843441_T_C	SNV	SNV	GATK	20843441	20843441	0.00011433	0.0941833	0.0244126	0.0760102	1.01678	727.802	TRUE	TRUE	150310	1	FALSE	intergenic
ENSG00000137710	RDX	protein_coding	11	110045605	110167447	11_110166684_T_C	11_110166684_T_C	SNV	SNV	GATK	110166684	110166684	2.90783e-07	-0.121927	0.0237706	0.000630312	0.822067	406.678	TRUE	TRUE	0	1	FALSE	intronic_eGene
ENSG00000116833	NR5A2	protein_coding	1	199996730	200146552	1_200004523_T_C	1_200004523_T_C	SNV	SNV	GATK	200004523	200004523	7.90233e-08	0.160422	0.0298774	0.012356	0.546474	3287.01	TRUE	TRUE	0	1	FALSE	intronic_eGene
ENSG00000118193	KIF14	protein_coding	1	200520628	200589862	1_200517838_A_G	1_200517838_A_G	SNV	SNV	GATK	200517838	200517838	8.04951e-05	-0.0832673	0.0211182	0.127999	0.905013	1298.65	TRUE	TRUE	-2790	1	FALSE	intergenic
ENSG00000118197	DDX59	protein_coding	1	200593024	200639097	1_200650490_C_T	1_200650490_C_T	SNV	SNV	GATK	200650490	200650490	2.19992e-21	0.398773	0.0419978	2.00135e-16	0.884126	757.868	TRUE	TRUE	11393	1	FALSE	intronic_other
ENSG00000118200	CAMSAP2	protein_coding	1	200708686	200829832	1_200822128_TACACACACACAC_TACACAC	1_200822128_TACACACACACAC_TACACAC	INDEL	INDEL	GATK	200822128	200822134	6.48965e-08	0.158805	0.0293824	0.000756203	0.76924	1216.85	TRUE	TRUE	0	0.997992	FALSE	intronic_eGene
ENSG00000203721	LINC00862	lincRNA	1	200311672	200343482	1_200364873_T_C	1_200364873_T_C	SNV	SNV	GATK	200364873	200364873	1.93614e-17	-0.360424	0.042415	1.48637e-16	1.138	674.537	TRUE	TRUE	21391	1	FALSE	intergenic
ENSG00000126522	ASL	protein_coding	7	65540785	65558545	7_65631703_A_AT	7_65631703_A_AT	INDEL	INDEL	GATK	65631703	65631703	4.504e-14	-0.293952	0.038957	7.4005e-08	0.658282	279.147	TRUE	TRUE	73158	1	FALSE	promoter_other
ENSG00000169902	TPST1	protein_coding	7	65670186	65885530	7_65999298_G_A	7_65999298_G_A	SNV	SNV	GATK	65999298	65999298	5.98484e-17	-0.279772	0.0334435	2.03694e-09	0.637422	327.676	TRUE	TRUE	113768	1	FALSE	intronic_other
ENSG00000169919	GUSB	protein_coding	7	65425671	65447301	7_65189301_CTTAT_C	7_65189301_CTTAT_C	INDEL	INDEL	GATK	65189301	65189305	4.43614e-12	-0.214806	0.03103	4.13231e-08	0.849682	430.871	TRUE	TRUE	-236370	1	FALSE	intergenic
ENSG00000179406	LINC00174	lincRNA	7	65841031	65866325	7_65537090_G_A	7_65537090_G_A	SNV	SNV	GATK	65537090	65537090	2.52835e-26	0.367228	0.0345941	1.01622e-12	0.525993	498.864	TRUE	TRUE	-303941	0.995984	FALSE	promoter_other
ENSG00000228409	CCT6P1	pseudogene	7	65216129	65228341	7_65175342_G_A	7_65175342_G_A	SNV	SNV	GATK	65175342	65175342	4.62525e-09	-0.126914	0.0216571	5.6814e-05	0.781203	720.919	TRUE	TRUE	-40787	1	FALSE	intronic_other
ENSG00000241258	CRCP	protein_coding	7	65579591	65619555	7_65861356_TACACACACACACACAAACACACACACAC_*	7_65861356_TACACACACACACACAAACACACACACAC_*	INDEL	INDEL	GATK	65861356	65861385	5.35908e-28	0.42875	0.0390858	5.08418e-28	1.10908	479.675	TRUE	TRUE	241801	0.995984	FALSE	promoter_other
ENSG00000066248	NGEF	protein_coding	2	233743396	233877982	2_233823099_C_T	2_233823099_C_T	SNV	SNV	GATK	233823099	233823099	6.4737e-08	-0.184141	0.0340674	1.86119e-06	1.36432	1123.19	TRUE	TRUE	0	1	FALSE	intronic_eGene
ENSG00000085978	ATG16L1	protein_coding	2	234118697	234204320	2_234181848_C_T	2_234181848_C_T	SNV	SNV	GATK	234181848	234181848	2.77691e-37	-0.494177	0.0387316	4.97386e-41	1.20511	1408.14	TRUE	TRUE	0	1	TRUE	exonic_eGene
ENSG00000115468	EFHD1	protein_coding	2	233470767	233547491	2_233499704_G_GGCGCTGCGTCGCCTGAGCCT	2_233499704_G_GGCGCTGCGTCGCCTGAGCCT	INDEL	INDEL	GATK	233499704	233499704	7.54875e-27	0.392153	0.0365553	2.16555e-16	0.679351	1000.81	TRUE	TRUE	0	1	FALSE	intronic_eGene
ENSG00000135930	EIF4E2	protein_coding	2	233414762	233448354	2_233415978_T_C	2_233415978_T_C	SNV	SNV	GATK	233415978	233415978	1.81427e-05	-0.115938	0.0270467	0.0115399	1.01673	693.651	TRUE	TRUE	0	1	FALSE	intronic_eGene
ENSG00000168918	INPP5D	protein_coding	2	233924677	234116549	2_234000290_C_T	2_234000290_C_T	SNV	SNV	GATK	234000290	234000290	2.3767e-05	0.119821	0.028352	0.0176075	1.03467	869.397	TRUE	TRUE	0	1	FALSE	intronic_eGene
ENSG00000182600	C2orf82	protein_coding	2	233721980	233743418	2_233483894_TAAATAAAC_T	2_233483894_TAAATAAAC_T	INDEL	INDEL	GATK	233483894	233483902	7.70691e-06	-0.273098	0.0610525	0.00654169	1.00921	895.18	TRUE	TRUE	-238086	1	FALSE	intronic_other
ENSG00000204120	GIGYF2	protein_coding	2	233562009	233725285	2_233627012_G_C	2_233627012_G_C	SNV	SNV	GATK	233627012	233627012	1.55473e-09	-0.129128	0.0213839	9.61706e-06	0.858934	872.282	TRUE	TRUE	0	1	FALSE	intronic_eGene
ENSG00000125968	ID1	protein_coding	20	30193086	30194318	20_29914200_CAA_CAAA	20_29914200_CAA_CAAA	INDEL	INDEL	GATK	29914200	29914200	4.39857e-06	-0.190964	0.0415898	0.00315259	0.906905	381.541	TRUE	TRUE	-278886	0.995984	FALSE	intergenic
ENSG00000260903	XKR7	protein_coding	20	30555805	30591190	20_30578580_ATT_AT	20_30578580_ATT_AT	INDEL	INDEL	GATK	30578580	30578581	1.84529e-06	-0.196565	0.0412114	0.00512695	0.866684	1166.15	TRUE	TRUE	0	1	FALSE	intronic_eGene
ENSG00000176986	SEC24C	protein_coding	10	75504120	75531919	10_75406141_A_C	10_75406141_A_C	SNV	SNV	GATK	75406141	75406141	2.59912e-13	0.266308	0.0364123	3.29262e-07	0.649065	336.9	TRUE	TRUE	-97979	1	FALSE	exonic_other
ENSG00000177791	MYOZ1	protein_coding	10	75391412	75401515	10_74632924_C_T	10_74632924_C_T	SNV	SNV	GATK	74632924	74632924	1.44844e-05	0.295815	0.0682168	0.00836145	0.866309	260.836	TRUE	TRUE	-758488	1	FALSE	intronic_other
ENSG00000080815	PSEN1	protein_coding	14	73603126	73690399	14_73658137_C_T	14_73658137_C_T	SNV	SNV	GATK	73658137	73658137	7.07788e-09	0.18471	0.0319066	0.000105435	0.779105	1006.24	TRUE	TRUE	0	1	FALSE	intronic_eGene
ENSG00000100767	PAPLN	protein_coding	14	73704205	73741348	14_73492401_CAA_CAAA	14_73492401_CAA_CAAA	INDEL	INDEL	GATK	73492401	73492401	8.54955e-07	-0.113743	0.0231073	0.0141423	0.570897	550.285	TRUE	TRUE	-211804	0.997992	FALSE	intronic_other
ENSG00000119673	ACOT2	protein_coding	14	74034324	74042357	14_74052930_A_T	14_74052930_A_T	SNV	SNV	GATK	74052930	74052930	2.15362e-15	0.401557	0.050624	2.48859e-15	1.21778	515.748	TRUE	TRUE	10573	1	FALSE	intergenic
ENSG00000133961	NUMB	protein_coding	14	73741815	73930348	14_73894122_A_G	14_73894122_A_G	SNV	SNV	GATK	73894122	73894122	8.87149e-11	0.242882	0.0374527	1.11417e-06	0.854866	1150.01	TRUE	TRUE	0	1	FALSE	intronic_eGene
ENSG00000177465	ACOT4	protein_coding	14	74058410	74063200	14_74054221_A_G	14_74054221_A_G	SNV	SNV	GATK	74054221	74054221	2.62994e-05	-0.17003	0.0404511	0.114317	0.58879	798.236	TRUE	TRUE	-4189	1	FALSE	intergenic
ENSG00000184227	ACOT1	protein_coding	14	74003818	74010498	CNV_14_74019388_74024122_HipSci	CNV_14_73997883_74024022_Stitched	mCNV	mCNV	GS	74019388	74024122	1.04043e-26	0.563322	0.0526569	1.8277e-20	0.885212	4608.29	TRUE	TRUE	8890	1	FALSE	intronic_other
ENSG00000258376	RP4-647C14.2	antisense	14	73710726	73712687	14_73710734_G_A	14_73710734_G_A	SNV	SNV	GATK	73710734	73710734	1.93982e-17	0.347785	0.0409287	3.50289e-09	0.611238	630.796	TRUE	TRUE	0	1	TRUE	exonic_eGene
ENSG00000125124	BBS2	protein_coding	16	56500748	56554195	16_56554013_C_T	16_56554013_C_T	SNV	SNV	GATK	56554013	56554013	1.8885e-64	0.724217	0.0427239	6.91384e-68	1.10723	1221.46	TRUE	TRUE	0	1	TRUE	exonic_eGene
ENSG00000169715	MT1E	protein_coding	16	56659387	56661024	16_56659525_C_G	16_56659525_C_G	SNV	SNV	GATK	56659525	56659525	9.33624e-15	-0.242866	0.0313457	4.99383e-10	0.845286	991.544	TRUE	TRUE	0	1	TRUE	exonic_eGene
ENSG00000187193	MT1X	protein_coding	16	56716336	56718108	16_56715886_AT_A	16_56715886_AT_A	INDEL	INDEL	GATK	56715886	56715887	4.29085e-06	-0.170776	0.0371512	0.0155721	0.806084	1227.12	TRUE	TRUE	-450	1	FALSE	promoter_eGene
ENSG00000205358	MT1H	protein_coding	16	56703726	56705041	16_57001275_C_A	16_57001275_C_A	SNV	SNV	GATK	57001275	57001275	0.00010429	-0.198151	0.0510648	0.126408	0.920434	1035.56	TRUE	TRUE	296234	1	FALSE	intronic_other
ENSG00000104413	ESRP1	protein_coding	8	95653302	95719694	8_95684779_G_C	8_95684779_G_C	SNV	SNV	GATK	95684779	95684779	3.97807e-09	0.155021	0.0263413	0.00443461	0.431571	670.19	TRUE	TRUE	0	1	FALSE	intronic_eGene
ENSG00000156162	DPY19L4	protein_coding	8	95731931	95806064	8_95701885_A_G	8_95701885_A_G	SNV	SNV	GATK	95701885	95701885	1.29494e-07	-0.20258	0.0383706	0.000734314	0.735001	373.079	TRUE	TRUE	-30046	1	FALSE	intronic_other
ENSG00000156170	NDUFAF6	protein_coding	8	95907995	96128683	8_96039216_A_C	8_96039216_A_C	SNV	SNV	GATK	96039216	96039216	1.26474e-05	0.320855	0.0734875	0.0307316	0.700715	480.845	TRUE	TRUE	0	1	FALSE	intronic_eGene
ENSG00000164938	TP53INP1	protein_coding	8	95938200	95961639	8_95965695_A_G	8_95965695_A_G	SNV	SNV	GATK	95965695	95965695	7.1856e-11	0.195699	0.0300302	6.725e-07	0.861643	899.234	TRUE	TRUE	4056	1	FALSE	intronic_other
ENSG00000164941	INTS8	protein_coding	8	95825539	95893974	8_95894800_A_G	8_95894800_A_G	SNV	SNV	GATK	95894800	95894800	6.02423e-13	-0.200404	0.0278342	2.28694e-11	1.13017	673.154	TRUE	TRUE	826	1	FALSE	intronic_other
ENSG00000261437	RP11-22C11.2	antisense	8	95649513	95651695	8_95650860_C_T	8_95650860_C_T	SNV	SNV	GATK	95650860	95650860	2.92815e-12	-0.294089	0.0421263	5.96552e-09	0.967484	1063.24	TRUE	TRUE	0	1	TRUE	exonic_eGene
ENSG00000163002	NUP35	protein_coding	2	183982241	184026408	2_183987622_TA_T	2_183987622_TA_T	INDEL	INDEL	GATK	183987622	183987623	1.06917e-28	-0.397844	0.0357957	1.89828e-20	0.803924	2520.32	TRUE	TRUE	0	1	FALSE	promoter_eGene
ENSG00000140367	UBE2Q2	protein_coding	15	76135622	76193419	15_75483752_A_G	15_75483752_A_G	SNV	SNV	GATK	75483752	75483752	0.000115715	0.120497	0.031257	0.130338	0.818726	691.735	TRUE	TRUE	-651870	1	FALSE	intergenic
ENSG00000140374	ETFA	protein_coding	15	76507696	76603813	15_76613093_A_G	15_76613093_A_G	SNV	SNV	GATK	76613093	76613093	6.55665e-07	-0.196456	0.0394961	0.00084217	0.812199	230.084	TRUE	TRUE	9280	1	FALSE	intergenic
ENSG00000140386	SCAPER	protein_coding	15	76640526	77197785	15_77158170_C_T	15_77158170_C_T	SNV	SNV	GATK	77158170	77158170	5.34128e-14	0.167925	0.0223206	5.85512e-09	0.77769	440.08	TRUE	TRUE	0	1	FALSE	intronic_eGene
ENSG00000167196	FBXO22	protein_coding	15	76196200	76227609	15_76249795_C_G	15_76249795_C_G	SNV	SNV	GATK	76249795	76249795	4.41038e-41	-1.24023	0.0923931	4.78258e-34	0.884693	468.438	TRUE	TRUE	22186	1	FALSE	intronic_other
ENSG00000143363	PRUNE	protein_coding	1	150980896	151008189	1_151006539_C_A	1_151006539_C_A	SNV	SNV	GATK	151006539	151006539	7.08943e-13	0.329667	0.0459294	1.20852e-07	0.729359	408.927	TRUE	TRUE	0	1	TRUE	exonic_eGene
ENSG00000143387	CTSK	protein_coding	1	150768684	150780799	Human_STR_73245	Human_STR_73245	STR	STR	HipSTR	150859923	150859948	1.57136e-11	-0.255698	0.0379309	2.04824e-06	0.695094	362.622	TRUE	TRUE	79124	0.993976	FALSE	intergenic
ENSG00000143409	FAM63A	protein_coding	1	150969025	150980851	1_150974311_G_A	1_150974311_G_A	SNV	SNV	GATK	150974311	150974311	7.64006e-06	0.235033	0.0525211	0.0346866	0.666333	725.884	TRUE	TRUE	0	1	FALSE	intronic_eGene
ENSG00000143412	ANXA9	protein_coding	1	150954493	150968110	1_150284739_TTGTG_TTTTGTGTGTG	1_150284739_TTGTG_TTTTGTGTGTG	INDEL	INDEL	GATK	150284739	150284739	4.38757e-05	0.197938	0.0484421	0.0491177	0.877205	707.563	TRUE	TRUE	-669754	0.995984	FALSE	intergenic
ENSG00000143418	CERS2	protein_coding	1	150933059	150947479	1_150737776_T_C	1_150737776_T_C	SNV	SNV	GATK	150737776	150737776	3.88362e-11	-0.253853	0.0384134	0.000108084	0.518474	457.808	TRUE	TRUE	-195283	1	FALSE	promoter_other
ENSG00000143437	ARNT	protein_coding	1	150782181	150849244	1_150587388_C_T	1_150587388_C_T	SNV	SNV	GATK	150587388	150587388	3.37977e-08	0.139731	0.0253111	0.000157396	0.881831	1368.32	TRUE	TRUE	-194793	0.997992	FALSE	intronic_other
ENSG00000143443	C1orf56	protein_coding	1	151020216	151024462	1_151015299_G_GA	1_151015299_G_GA	INDEL	INDEL	GATK	151015299	151015299	0.000141716	-0.158851	0.0417464	0.0534841	1.01658	410.211	TRUE	TRUE	-4917	1	FALSE	intronic_other
ENSG00000143458	GABPB2	protein_coding	1	151043054	151098018	1_151064515_C_T	1_151064515_C_T	SNV	SNV	GATK	151064515	151064515	3.35319e-15	-0.487922	0.0619426	1.62901e-09	0.745369	431.122	TRUE	TRUE	0	1	FALSE	promoter_eGene
ENSG00000163141	BNIPL	protein_coding	1	151009046	151020076	1_151109737_T_C	1_151109737_T_C	SNV	SNV	GATK	151109737	151109737	1.41121e-10	0.212319	0.0330989	4.74565e-06	0.765459	707.778	TRUE	TRUE	89661	1	FALSE	promoter_other
ENSG00000120328	PCDHB12	protein_coding	5	140588269	140591696	5_140608989_C_T	5_140608989_C_T	SNV	SNV	GATK	140608989	140608989	7.1534e-05	-0.223866	0.0563733	0.0988029	0.912148	1108.79	TRUE	TRUE	17293	1	FALSE	intergenic
ENSG00000187372	PCDHB13	protein_coding	5	140593509	140596993	5_140636410_TCA_T	5_140636410_TCA_T	INDEL	INDEL	GATK	140636410	140636412	4.34953e-05	0.26501	0.064825	0.0166816	1.09512	576.009	TRUE	TRUE	39417	1	FALSE	intergenic
ENSG00000196963	PCDHB16	protein_coding	5	140560980	140565793	5_140575558_G_A	5_140575558_G_A	SNV	SNV	GATK	140575558	140575558	1.79712e-33	-0.615284	0.0510343	1.54702e-21	0.69915	832.643	TRUE	TRUE	9765	1	FALSE	intergenic
ENSG00000242419	PCDHGC4	protein_coding	5	140864741	140892546	5_141222295_T_*	5_141222295_T_*	INDEL	INDEL	GATK	141222295	141222296	5.62701e-05	0.165729	0.0411448	0.0161167	1.28937	827.666	TRUE	TRUE	329749	1	FALSE	intergenic
ENSG00000253159	PCDHGA12	protein_coding	5	140810185	140892546	5_141448335_C_T	5_141448335_C_T	SNV	SNV	GATK	141448335	141448335	5.04558e-05	0.209675	0.0517269	0.0124309	1.25839	682.544	TRUE	TRUE	555789	1	FALSE	intergenic
ENSG00000253485	PCDHGA5	protein_coding	5	140743898	140892546	5_140028960_A_AT	5_140028960_A_AT	INDEL	INDEL	GATK	140028960	140028960	9.5208e-06	-0.168306	0.0380113	0.00882576	0.948826	705.15	TRUE	TRUE	-714938	1	FALSE	promoter_other
ENSG00000253846	PCDHGA10	protein_coding	5	140792743	140892546	5_141542922_A_ATTTTTTTTTTTTTTT	5_141542922_A_ATTTTTTTTTTTTTTT	INDEL	INDEL	GATK	141542922	141542922	1.73048e-05	-0.415314	0.09665	0.0147242	0.976459	766.065	TRUE	TRUE	650376	0.997992	FALSE	intergenic
ENSG00000253873	PCDHGA11	protein_coding	5	140800762	140891835	5_140694867_C_*	5_140694867_C_*	INDEL	INDEL	GATK	140694867	140694868	1.59644e-05	0.2264	0.0524688	0.0361236	0.702161	485.305	TRUE	TRUE	-105895	1	FALSE	intergenic
ENSG00000253910	PCDHGB2	protein_coding	5	140739703	140892546	5_140778256_G_A	5_140778256_G_A	SNV	SNV	GATK	140778256	140778256	1.05698e-05	0.251176	0.0570185	0.0811819	0.628911	1483.05	TRUE	TRUE	0	1	FALSE	intronic_eGene
ENSG00000253953	PCDHGB4	protein_coding	5	140767452	140892546	5_140705525_CAAAA_CAAA	5_140705525_CAAAA_CAAA	INDEL	INDEL	GATK	140705525	140705526	9.51891e-05	0.179774	0.046066	0.113357	0.870419	849.542	TRUE	TRUE	-61927	0.991968	FALSE	promoter_other
ENSG00000254221	PCDHGB1	protein_coding	5	140729828	140892546	5_141076999_C_T	5_141076999_C_T	SNV	SNV	GATK	141076999	141076999	5.23849e-05	0.345263	0.0853613	0.0372355	1.04113	841.409	TRUE	TRUE	184453	1	FALSE	intergenic
ENSG00000262209	PCDHGB3	protein_coding	5	140749831	140892546	5_141065092_A_C	5_141065092_A_C	SNV	SNV	GATK	141065092	141065092	8.73977e-05	0.165259	0.0421241	0.0740387	1.02809	958.89	TRUE	TRUE	172546	1	FALSE	intergenic
ENSG00000262576	PCDHGA4	protein_coding	5	140734768	140892546	5_141021935_A_G	5_141021935_A_G	SNV	SNV	GATK	141021935	141021935	3.45404e-06	0.243329	0.0524215	0.00101268	1.07342	484.767	TRUE	TRUE	129389	1	FALSE	exonic_other
ENSG00000116521	SCAMP3	protein_coding	1	155225770	155232221	1_155234821_A_G	1_155234821_A_G	SNV	SNV	GATK	155234821	155234821	2.10712e-06	0.160394	0.0338179	0.00656478	0.775769	659.914	TRUE	TRUE	2600	1	FALSE	intronic_other
ENSG00000143630	HCN3	protein_coding	1	155247374	155259639	1_155255906_G_C	1_155255906_G_C	SNV	SNV	GATK	155255906	155255906	1.22178e-09	0.208172	0.0342538	3.14317e-05	0.780822	1270.64	TRUE	TRUE	0	1	FALSE	intronic_eGene
ENSG00000160752	FDPS	protein_coding	1	155278539	155290457	1_155253308_C_T	1_155253308_C_T	SNV	SNV	GATK	155253308	155253308	2.90086e-05	0.116221	0.0277968	0.0272512	0.850849	471.464	TRUE	TRUE	-25231	1	FALSE	intronic_other
ENSG00000165300	SLITRK5	protein_coding	13	88324870	88331871	13_88362687_T_C	13_88362687_T_C	SNV	SNV	GATK	88362687	88362687	2.06766e-06	0.166565	0.0350907	0.000169023	1.19708	369.92	TRUE	TRUE	30816	1	FALSE	intergenic
ENSG00000117174	ZNHIT6	protein_coding	1	86115106	86174116	1_86132176_GC_G	1_86132176_GC_G	INDEL	INDEL	GATK	86132176	86132177	4.7704e-17	0.221592	0.0264044	4.11602e-10	0.695684	589.017	TRUE	TRUE	0	1	FALSE	intronic_eGene
ENSG00000122417	ODF2L	protein_coding	1	86814344	86862023	1_86845563_T_C	1_86845563_T_C	SNV	SNV	GATK	86845563	86845563	1.73955e-08	0.138851	0.024636	1.06022e-05	1.00529	648.781	TRUE	TRUE	0	1	FALSE	intronic_eGene
ENSG00000142867	BCL10	protein_coding	1	85731931	85742773	1_85773630_ATT_AT	1_85773630_ATT_AT	INDEL	INDEL	GATK	85773630	85773631	3.24654e-07	0.219929	0.0430513	0.0105474	0.531864	472.827	TRUE	TRUE	30857	1	FALSE	intronic_other
ENSG00000153904	DDAH1	protein_coding	1	85784164	86043933	1_85875622_A_G	1_85875622_A_G	SNV	SNV	GATK	85875622	85875622	4.62291e-14	0.247144	0.0327684	6.06529e-09	0.775735	499.936	TRUE	TRUE	0	1	FALSE	intronic_eGene
ENSG00000162642	C1orf52	protein_coding	1	85715639	85725355	1_85730575_G_A	1_85730575_G_A	SNV	SNV	GATK	85730575	85730575	2.51754e-12	-0.197901	0.0282621	1.06993e-08	0.894081	461.549	TRUE	TRUE	5220	1	FALSE	intergenic
ENSG00000171502	COL24A1	protein_coding	1	86194916	86622626	1_86620599_T_C	1_86620599_T_C	SNV	SNV	GATK	86620599	86620599	6.51439e-22	-0.537288	0.0558449	1.1707e-19	1.04166	1045.22	TRUE	TRUE	0	1	TRUE	exonic_eGene
ENSG00000174080	CTSF	protein_coding	11	66330934	66336312	11_66341005_C_G	11_66341005_C_G	SNV	SNV	GATK	66341005	66341005	6.17135e-16	-0.337945	0.0417944	1.0547e-08	0.632797	338.838	TRUE	TRUE	4693	1	FALSE	intergenic
ENSG00000174165	ZDHHC24	protein_coding	11	66288108	66313709	11_66270360_C_T	11_66270360_C_T	SNV	SNV	GATK	66270360	66270360	0.00040814	-0.14675	0.0415163	0.138368	1.07782	439.683	TRUE	TRUE	-17748	1	FALSE	promoter_other
ENSG00000174483	BBS1	protein_coding	11	66278077	66301098	11_65341759_TCC_TC	11_65341759_TCC_TC	INDEL	INDEL	GATK	65341759	65341760	0.000141867	0.170343	0.0447696	0.139042	1.12245	1401.61	TRUE	TRUE	-936318	1	FALSE	promoter_other
ENSG00000248746	ACTN3	polymorphic_pseudogene	11	66313866	66330800	11_66328095_T_C	11_66328095_T_C	SNV	SNV	GATK	66328095	66328095	4.35279e-106	-0.982487	0.0449107	4.78498e-82	0.793076	607.641	TRUE	TRUE	0	1	TRUE	exonic_eGene
ENSG00000254986	DPP3	protein_coding	11	66247484	66277130	11_66247696_G_T	11_66247696_G_T	SNV	SNV	GATK	66247696	66247696	1.16376e-14	0.219737	0.0284635	2.35471e-09	0.758417	324.164	TRUE	TRUE	0	1	TRUE	exonic_eGene
ENSG00000269990	CTD-3074O7.12	lincRNA	11	66303369	66305407	11_66262606_T_C	11_66262606_T_C	SNV	SNV	GATK	66262606	66262606	1.76422e-08	-0.224463	0.0398432	0.00607437	0.427467	279.159	TRUE	TRUE	-40763	1	FALSE	intronic_other
ENSG00000135972	MRPS9	protein_coding	2	105654441	105716418	2_105676036_T_G	2_105676036_T_G	SNV	SNV	GATK	105676036	105676036	7.9321e-29	0.40673	0.0365078	4.51846e-26	1.00437	735.782	TRUE	TRUE	0	0.997992	FALSE	intronic_eGene
ENSG00000058085	LAMC2	protein_coding	1	183155373	183214035	1_183161441_A_G	1_183161441_A_G	SNV	SNV	GATK	183161441	183161441	2.61762e-11	0.195802	0.0293706	2.308e-08	0.999767	878.022	TRUE	TRUE	0	1	FALSE	intronic_eGene
ENSG00000135829	DHX9	protein_coding	1	182808504	182856886	1_182913256_A_AAAATAAATAAATAAAT	1_182913256_A_AAAATAAATAAATAAAT	INDEL	INDEL	GATK	182913256	182913256	0.000365376	0.0737487	0.0206932	0.139373	1.03957	452.769	TRUE	TRUE	56370	1	FALSE	promoter_other
ENSG00000135838	NPL	protein_coding	1	182758428	182799519	1_182777106_GA_G	1_182777106_GA_G	INDEL	INDEL	GATK	182777106	182777107	9.81884e-08	-0.355769	0.0667478	0.000138114	0.931565	711.042	TRUE	TRUE	0	1	FALSE	intronic_eGene
ENSG00000135862	LAMC1	protein_coding	1	182992595	183114727	1_182989615_CTTTTCTT_CT	1_182989615_CTTTTCTT_CT	INDEL	INDEL	GATK	182989615	182989621	1.23698e-06	-0.143513	0.0295926	0.00739189	0.665823	436.706	TRUE	TRUE	-2980	1	FALSE	intergenic
ENSG00000143333	RGS16	protein_coding	1	182567758	182573543	1_182581157_T_G	1_182581157_T_G	SNV	SNV	GATK	182581157	182581157	3.20435e-08	-0.218903	0.0395853	3.32928e-06	1.17921	759.647	TRUE	TRUE	7614	1	FALSE	intergenic
ENSG00000054392	HHAT	protein_coding	1	210501596	210849638	1_210519414_GAAA_GA	1_210519414_GAAA_GA	INDEL	INDEL	GATK	210519414	210519416	0.000116579	-0.17704	0.0459462	0.132897	0.840961	761.298	TRUE	TRUE	0	1	FALSE	intronic_eGene
ENSG00000117625	RCOR3	protein_coding	1	211431719	211489727	1_211426064_CAG_C	1_211426064_CAG_C	INDEL	INDEL	GATK	211426064	211426066	2.54519e-12	-0.184953	0.0264188	4.04538e-09	0.950608	570.154	TRUE	TRUE	-5655	0.997992	FALSE	intergenic
ENSG00000153363	LINC00467	processed_transcript	1	211556145	211605878	1_211607213_AAC_AACACACAC	1_211607213_AAC_AACACACAC	INDEL	INDEL	GATK	211607213	211607213	8.38309e-07	0.384696	0.0780913	0.00524951	0.706949	622.18	TRUE	TRUE	1335	1	FALSE	promoter_other
ENSG00000203706	SERTAD4-AS1	antisense	1	210404801	210407392	1_210408971_G_GATCTC	1_210408971_G_GATCTC	INDEL	INDEL	GATK	210408971	210408971	1.25086e-09	-0.269696	0.0444047	0.000384309	0.569207	652.002	TRUE	TRUE	1579	1	FALSE	promoter_eGene
ENSG00000236809	SNX25P1	pseudogene	1	211590367	211591276	1_211607213_AAC_AACAC	1_211607213_AAC_AACAC	INDEL	INDEL	GATK	211607213	211607213	5.32851e-15	-0.446354	0.0570865	8.32009e-10	0.819452	1439.93	TRUE	TRUE	15937	1	FALSE	promoter_other
ENSG00000150347	ARID5B	protein_coding	10	63661059	63856703	10_63818920_GA_G	10_63818920_GA_G	INDEL	INDEL	GATK	63818920	63818921	0.00029658	0.11991	0.0331401	0.142742	1.10133	657.646	TRUE	TRUE	0	1	FALSE	intronic_eGene
ENSG00000181915	ADO	protein_coding	10	64564516	64568238	10_64564934_C_G	10_64564934_C_G	SNV	SNV	GATK	64564934	64564934	2.91713e-15	0.328739	0.0416421	7.35053e-13	1.04862	939.23	TRUE	TRUE	0	1	TRUE	exonic_eGene
ENSG00000182010	RTKN2	protein_coding	10	63942794	64028466	10_63968115_G_GCTGAC	10_63968115_G_GCTGAC	INDEL	INDEL	GATK	63968115	63968115	2.0689e-14	0.256173	0.0335031	6.15516e-08	0.679508	1020.33	TRUE	TRUE	0	1	FALSE	intronic_eGene
ENSG00000196932	TMEM26	protein_coding	10	63166401	63213208	10_63299252_T_A	10_63299252_T_A	SNV	SNV	GATK	63299252	63299252	1.06067e-07	0.132436	0.0249126	0.000136539	0.88837	400.915	TRUE	TRUE	86044	1	FALSE	intergenic
ENSG00000106524	ANKMY2	protein_coding	7	16639401	16685442	7_16684247_G_C	7_16684247_G_C	SNV	SNV	GATK	16684247	16684247	3.97663e-22	-0.325872	0.0336933	1.32807e-16	0.871639	1449.88	TRUE	TRUE	0	1	FALSE	intronic_eGene
ENSG00000136261	BZW2	protein_coding	7	16685756	16746148	7_16714654_AT_A	7_16714654_AT_A	INDEL	INDEL	GATK	16714654	16714655	3.48826e-07	-0.267345	0.0524726	0.0053949	0.654726	839.88	TRUE	TRUE	0	1	FALSE	intronic_eGene
ENSG00000187546	AGMO	protein_coding	7	15239943	15601640	7_15587432_A_G	7_15587432_A_G	SNV	SNV	GATK	15587432	15587432	9.28341e-11	-0.368446	0.0568749	1.7801e-08	1.10612	1109.76	TRUE	TRUE	0	1	FALSE	intronic_eGene
ENSG00000122696	SLC25A51	protein_coding	9	37879400	37904350	9_37787731_GT_G	9_37787731_GT_G	INDEL	INDEL	GATK	37787731	37787732	4.20652e-13	-0.277672	0.0383062	3.17633e-08	0.812625	1297.47	TRUE	TRUE	-91669	1	FALSE	intronic_other
ENSG00000122741	DCAF10	protein_coding	9	37800499	37867663	9_37830088_TAGAG_T	9_37830088_TAGAG_T	INDEL	INDEL	GATK	37830088	37830092	6.5514e-40	-0.523488	0.0395922	4.48661e-35	0.949073	961.673	TRUE	TRUE	0	1	FALSE	intronic_eGene
ENSG00000137054	POLR1E	protein_coding	9	37485932	37503694	9_37521394_G_A	9_37521394_G_A	SNV	SNV	GATK	37521394	37521394	3.87061e-32	0.453965	0.0384693	2.83768e-19	0.654359	997.986	TRUE	TRUE	17700	1	FALSE	intronic_other
ENSG00000147912	FBXO10	protein_coding	9	37510889	37588871	9_37491463_ATT_A	9_37491463_ATT_A	INDEL	INDEL	GATK	37491463	37491465	2.03934e-08	-0.214859	0.0383086	8.36079e-06	1.12789	1626.75	TRUE	TRUE	-19426	1	FALSE	promoter_other
ENSG00000165275	TRMT10B	protein_coding	9	37753804	37778969	9_37775467_T_C	9_37775467_T_C	SNV	SNV	GATK	37775467	37775467	4.73075e-07	0.217331	0.0431475	0.000555264	1.02399	1413.68	TRUE	TRUE	0	1	FALSE	intronic_eGene
ENSG00000234160	RP11-613M10.6	antisense	9	37509147	37510296	9_37503241_C_T	9_37503241_C_T	SNV	SNV	GATK	37503241	37503241	7.41248e-09	-0.30888	0.0534274	0.00049767	0.694021	2041.95	TRUE	TRUE	-5906	1	FALSE	exonic_other
ENSG00000124802	EEF1E1	protein_coding	6	8073593	8102811	6_8114266_G_A	6_8114266_G_A	SNV	SNV	GATK	8114266	8114266	7.64559e-10	0.253911	0.0412721	4.31234e-06	0.871096	856.962	TRUE	TRUE	11455	1	FALSE	intergenic
ENSG00000137203	TFAP2A	protein_coding	6	10393419	10419892	6_10799032_ATTATTTATTTATTTATTTAT_ATTATTTATTTAT	6_10799032_ATTATTTATTTATTTATTTAT_ATTATTTATTTAT	INDEL	INDEL	GATK	10799032	10799040	5.38956e-05	-0.238048	0.0589511	0.0476795	0.995678	892.615	TRUE	TRUE	379140	1	FALSE	intronic_other
ENSG00000188428	BLOC1S5	protein_coding	6	8013800	8064647	6_8018388_G_T	6_8018388_G_T	SNV	SNV	GATK	8018388	8018388	2.27757e-12	-0.224549	0.0320037	9.39471e-10	1.02701	720.615	TRUE	TRUE	0	1	FALSE	promoter_eGene
ENSG00000067704	IARS2	protein_coding	1	220267444	220321380	1_220200489_A_G	1_220200489_A_G	SNV	SNV	GATK	220200489	220200489	1.57973e-06	0.136084	0.0283458	0.000981069	1.01217	678.815	TRUE	TRUE	-66955	1	FALSE	intronic_other
ENSG00000136628	EPRS	protein_coding	1	220141943	220220000	1_220217153_T_C	1_220217153_T_C	SNV	SNV	GATK	220217153	220217153	5.79676e-05	0.12775	0.0317713	0.0752469	0.762951	531.738	TRUE	TRUE	0	1	FALSE	intronic_eGene
ENSG00000143353	LYPLAL1	protein_coding	1	219347186	219386207	1_219345611_T_G	1_219345611_T_G	SNV	SNV	GATK	219345611	219345611	2.9425e-18	-0.409542	0.0470001	9.05567e-13	0.821543	688.663	TRUE	TRUE	-1575	1	FALSE	promoter_eGene
ENSG00000116171	SCP2	protein_coding	1	53392901	53517375	1_53432786_T_C	1_53432786_T_C	SNV	SNV	GATK	53432786	53432786	2.21312e-07	0.140291	0.0270806	0.00175178	0.794837	1404.21	TRUE	TRUE	0	1	FALSE	intronic_eGene
ENSG00000157184	CPT2	protein_coding	1	53662101	53679869	1_53696784_T_G	1_53696784_T_G	SNV	SNV	GATK	53696784	53696784	1.65389e-11	0.196761	0.0292203	3.87568e-09	1.05305	635.656	TRUE	TRUE	16915	1	FALSE	intronic_other
ENSG00000162384	C1orf123	protein_coding	1	53679771	53686289	1_53701581_A_G	1_53701581_A_G	SNV	SNV	GATK	53701581	53701581	1.67446e-25	0.347607	0.0333042	6.0505e-13	0.559626	712.326	TRUE	TRUE	15292	1	FALSE	promoter_other
ENSG00000029363	BCLAF1	protein_coding	6	136578001	136610989	6_136169602_T_C	6_136169602_T_C	SNV	SNV	GATK	136169602	136169602	0.000157464	-0.219282	0.0580265	0.0480356	1.09983	432.402	TRUE	TRUE	-408399	1	FALSE	intergenic
ENSG00000112357	PEX7	protein_coding	6	137143717	137235075	6_137208763_TAAAAC_T	6_137208763_TAAAAC_T	INDEL	INDEL	GATK	137208763	137208768	8.55984e-48	0.908611	0.06256	1.14474e-48	1.08283	643.441	TRUE	TRUE	0	1	FALSE	intronic_eGene
ENSG00000135525	MAP7	protein_coding	6	136663875	136871957	6_136676406_A_T	6_136676406_A_T	SNV	SNV	GATK	136676406	136676406	1.10409e-07	0.191873	0.0361432	8.90119e-06	1.21886	710.421	TRUE	TRUE	0	1	FALSE	intronic_eGene
ENSG00000197442	MAP3K5	protein_coding	6	136878185	137113656	6_137138796_A_*	6_137138796_A_*	INDEL	INDEL	GATK	137138796	137138797	3.65279e-09	-0.156544	0.0265366	0.000559173	0.579334	546.005	TRUE	TRUE	25140	1	FALSE	intergenic
ENSG00000100393	EP300	protein_coding	22	41487790	41576081	22_40614675_A_T	22_40614675_A_T	SNV	SNV	GATK	40614675	40614675	7.07322e-05	0.14506	0.0365041	0.0876313	0.709536	407.597	TRUE	TRUE	-873115	1	FALSE	intronic_other
ENSG00000100401	RANGAP1	protein_coding	22	41641615	41682255	22_41673592_A_T	22_41673592_A_T	SNV	SNV	GATK	41673592	41673592	3.93697e-16	0.2149	0.026399	1.09366e-11	0.864842	507.135	TRUE	TRUE	0	1	FALSE	intronic_eGene
ENSG00000100403	ZC3H7B	protein_coding	22	41697526	41756151	22_41639728_T_G	22_41639728_T_G	SNV	SNV	GATK	41639728	41639728	1.32653e-05	0.122322	0.0280834	0.0122923	0.861157	430.461	TRUE	TRUE	-57798	1	FALSE	intergenic
ENSG00000167074	TEF	protein_coding	22	41763337	41795330	22_41777883_G_A	22_41777883_G_A	SNV	SNV	GATK	41777883	41777883	3.99003e-15	-0.270203	0.0343977	3.54255e-13	1.05676	423.99	TRUE	TRUE	0	1	FALSE	promoter_eGene
ENSG00000183864	TOB2	protein_coding	22	41829496	41843027	22_42087275_TC_T	22_42087275_TC_T	INDEL	INDEL	GATK	42087275	42087276	3.51697e-05	0.119642	0.0289191	0.0185881	0.883959	299.535	TRUE	TRUE	244248	0.993976	FALSE	promoter_other
ENSG00000065600	TMEM206	protein_coding	1	212537273	212588243	1_212459015_G_T	1_212459015_G_T	SNV	SNV	GATK	212459015	212459015	1.69515e-14	0.275451	0.0359041	6.13195e-11	0.932411	639.033	TRUE	TRUE	-78258	1	FALSE	exonic_other
ENSG00000066027	PPP2R5A	protein_coding	1	212458879	212535200	1_212494650_CGGGCG_TGGGCG	1_212494650_CGGGCG_TGGGCG	SNV	SNV	GATK	212494650	212494650	5.81231e-06	0.0939819	0.0207323	0.0277259	0.659897	644.135	TRUE	TRUE	0	1	FALSE	intronic_eGene
ENSG00000162772	ATF3	protein_coding	1	212738676	212794119	1_213086904_T_C	1_213086904_T_C	SNV	SNV	GATK	213086904	213086904	3.76203e-07	-0.197716	0.0389158	0.00223548	0.712316	443.414	TRUE	TRUE	292785	1	FALSE	intergenic
ENSG00000115946	PNO1	protein_coding	2	68384976	68403370	2_68500578_C_A	2_68500578_C_A	SNV	SNV	GATK	68500578	68500578	3.11946e-13	-0.137452	0.0188571	9.86332e-11	1.03362	678.519	TRUE	TRUE	97208	1	FALSE	intergenic
ENSG00000119865	CNRIP1	protein_coding	2	68511303	68547183	2_68561318_A_G	2_68561318_A_G	SNV	SNV	GATK	68561318	68561318	1.30179e-10	0.289271	0.045009	6.75844e-08	1.02481	782.317	TRUE	TRUE	14135	1	FALSE	intergenic
ENSG00000163219	ARHGAP25	protein_coding	2	68906733	69053965	2_68905941_G_A	2_68905941_G_A	SNV	SNV	GATK	68905941	68905941	1.01808e-44	0.771099	0.0549598	3.80378e-33	0.786176	517.121	TRUE	TRUE	-792	1	FALSE	promoter_eGene
ENSG00000169621	APLF	protein_coding	2	68694693	68858004	2_68806690_TG_T	2_68806690_TG_T	INDEL	INDEL	GATK	68806690	68806691	4.79737e-07	-0.293745	0.0583493	0.0040379	0.724335	912.062	TRUE	TRUE	0	1	TRUE	exonic_eGene
ENSG00000221823	PPP3R1	protein_coding	2	68405989	68483369	2_68473755_T_G	2_68473755_T_G	SNV	SNV	GATK	68473755	68473755	5.30258e-17	0.179381	0.0214064	1.68218e-14	1.04088	1121.39	TRUE	TRUE	0	1	FALSE	intronic_eGene
ENSG00000243667	WDR92	protein_coding	2	68350068	68384692	2_68418868_A_T	2_68418868_A_T	SNV	SNV	GATK	68418868	68418868	1.60698e-07	0.190962	0.0364441	0.00045944	0.917035	1376.48	TRUE	TRUE	34176	1	FALSE	intronic_other
ENSG00000103479	RBL2	protein_coding	16	53467889	53525561	16_53480250_A_AGT	16_53480250_A_AGT	INDEL	INDEL	GATK	53480250	53480250	4.44541e-42	0.418268	0.0307723	1.34271e-34	0.885392	1185.6	TRUE	TRUE	0	1	FALSE	intronic_eGene
ENSG00000103494	RPGRIP1L	protein_coding	16	53631595	53737850	16_53569445_CTT_C	16_53569445_CTT_C	INDEL	INDEL	GATK	53569445	53569447	1.79653e-09	-0.329189	0.054726	0.00024239	0.628518	828.301	TRUE	TRUE	-62150	1	FALSE	intergenic
ENSG00000140718	FTO	protein_coding	16	53737875	54155853	16_53908484_T_C	16_53908484_T_C	SNV	SNV	GATK	53908484	53908484	9.78165e-26	0.608995	0.0580644	3.27986e-24	1.07335	1391.92	TRUE	TRUE	0	1	FALSE	intronic_eGene
ENSG00000177200	CHD9	protein_coding	16	53088945	53363062	16_53343071_T_G	16_53343071_T_G	SNV	SNV	GATK	53343071	53343071	2.77957e-13	-0.169417	0.023193	1.41932e-11	1.13348	1021.58	TRUE	TRUE	0	1	FALSE	intronic_eGene
ENSG00000261804	RP11-44F14.2	lincRNA	16	53407405	53418657	16_53423462_AAAAACAAAACAAAACAAAACAAAAC_AAAAACAAAAC	16_53423462_AAAAACAAAACAAAACAAAACAAAAC_AAAAACAAAAC	INDEL	INDEL	GATK	53423462	53423477	1.35613e-07	0.303633	0.0576033	2.62813e-05	1.14321	770.093	TRUE	TRUE	4805	1	FALSE	intergenic
ENSG00000262714	RP11-44F14.8	lincRNA	16	53420856	53422997	16_53423462_AAAAACAAAACAAAACAAAACAAAAC_AAAAACAAAACAAAACAAAAC	16_53423462_AAAAACAAAACAAAACAAAACAAAAC_AAAAACAAAACAAAACAAAAC	INDEL	INDEL	GATK	53423462	53423467	1.89745e-06	-0.302227	0.063439	0.00293784	0.879822	663.157	TRUE	TRUE	465	1	FALSE	intergenic
ENSG00000144741	SLC25A26	protein_coding	3	66119285	66438540	3_66354911_G_C	3_66354911_G_C	SNV	SNV	GATK	66354911	66354911	3.51245e-16	0.242437	0.0297312	7.61948e-15	1.12326	808.126	TRUE	TRUE	0	1	TRUE	exonic_eGene
ENSG00000144749	LRIG1	protein_coding	3	66429221	66551687	3_66582863_C_A	3_66582863_C_A	SNV	SNV	GATK	66582863	66582863	2.03182e-09	-0.207877	0.0346736	5.02825e-06	0.919929	826.742	TRUE	TRUE	31176	1	FALSE	intergenic
ENSG00000163376	KBTBD8	protein_coding	3	67048727	67061634	3_66940414_T_C	3_66940414_T_C	SNV	SNV	GATK	66940414	66940414	0.000123294	-0.119508	0.031126	0.141321	0.715517	478.868	TRUE	TRUE	-108313	1	FALSE	intergenic
ENSG00000172340	SUCLG2	protein_coding	3	67410884	67705038	3_67422820_CTT_C	3_67422820_CTT_C	INDEL	INDEL	GATK	67422820	67422822	1.17306e-17	-0.367348	0.0429367	7.59355e-20	1.34409	580.98	TRUE	TRUE	0	1	FALSE	intronic_eGene
ENSG00000241316	RP11-81N13.1	lincRNA	3	67705121	67998137	3_67693480_G_C	3_67693480_G_C	SNV	SNV	GATK	67693480	67693480	4.23658e-12	0.333619	0.0481479	1.28899e-09	1.02957	554.519	TRUE	TRUE	-11641	1	FALSE	intronic_other
ENSG00000113594	LIFR	protein_coding	5	38475065	38608456	5_38555879_G_A	5_38555879_G_A	SNV	SNV	GATK	38555879	38555879	1.59179e-14	0.181599	0.0236459	3.92986e-09	0.776653	854.935	TRUE	TRUE	0	1	FALSE	intronic_eGene
ENSG00000099910	KLHL22	protein_coding	22	20783528	20850170	22_20279159_G_A	22_20279159_G_A	SNV	SNV	GATK	20279159	20279159	4.3417e-05	-0.185091	0.045271	0.127666	0.588957	585.582	TRUE	TRUE	-504369	1	FALSE	intergenic
ENSG00000185252	ZNF74	protein_coding	22	20748405	20762745	22_20743514_A_C	22_20743514_A_C	SNV	SNV	GATK	20743514	20743514	1.21152e-05	-0.106351	0.0243061	0.00677874	1.10243	933.27	TRUE	TRUE	-4891	1	FALSE	intronic_other
ENSG00000244486	SCARF2	protein_coding	22	20778874	20792146	22_20718692_G_A	22_20718692_G_A	SNV	SNV	GATK	20718692	20718692	6.61397e-05	0.0882513	0.0221194	0.130593	0.676528	660.062	TRUE	TRUE	-60182	1	FALSE	promoter_other
ENSG00000132718	SYT11	protein_coding	1	155829300	155854990	1_156655215_T_C	1_156655215_T_C	SNV	SNV	GATK	156655215	156655215	7.9376e-05	-0.162297	0.0411267	0.0934284	0.808636	634.443	TRUE	TRUE	800225	1	FALSE	intergenic
ENSG00000143622	RIT1	protein_coding	1	155867599	155881195	1_155880952_G_A	1_155880952_G_A	SNV	SNV	GATK	155880952	155880952	3.94084e-53	-0.648389	0.0422594	1.77057e-39	0.778753	398.23	TRUE	TRUE	0	0.997992	FALSE	promoter_eGene
ENSG00000163479	SSR2	protein_coding	1	155978839	155990750	1_156159532_G_A	1_156159532_G_A	SNV	SNV	GATK	156159532	156159532	1.20758e-05	0.137841	0.0314978	0.00884342	0.971464	632.123	TRUE	TRUE	168782	0.995984	FALSE	intergenic
ENSG00000011426	ANLN	protein_coding	7	36429415	36493400	7_36430449_CA_C	7_36430449_CA_C	INDEL	INDEL	GATK	36430449	36430450	1.10316e-05	-0.0902318	0.0205264	0.0226081	0.821446	835.367	TRUE	TRUE	0	1	FALSE	intronic_eGene
ENSG00000122547	EEPD1	protein_coding	7	36192758	36341152	7_36176573_C_T	7_36176573_C_T	SNV	SNV	GATK	36176573	36176573	2.714e-07	0.145601	0.0283145	0.000190145	1.02747	891.239	TRUE	TRUE	-16185	1	FALSE	intergenic
ENSG00000164542	KIAA0895	protein_coding	7	36363830	36429734	7_36442113_G_A	7_36442113_G_A	SNV	SNV	GATK	36442113	36442113	1.75874e-11	-0.504414	0.0750084	4.50749e-08	0.947551	982.598	TRUE	TRUE	12379	1	FALSE	promoter_other
ENSG00000102575	ACP5	protein_coding	19	11685475	11689823	19_11704429_AG_A	19_11704429_AG_A	INDEL	INDEL	GATK	11704429	11704430	6.17904e-08	0.197876	0.0365521	0.000154968	0.865853	607.685	TRUE	TRUE	14606	1	FALSE	intronic_other
ENSG00000105520	DKFZP761J1410	protein_coding	19	11466062	11476374	19_11466741_C_G	19_11466741_C_G	SNV	SNV	GATK	11466741	11466741	5.69429e-07	0.154906	0.0309731	0.00192912	0.771357	479.708	TRUE	TRUE	0	1	FALSE	promoter_eGene
ENSG00000130165	ELOF1	protein_coding	19	11661962	11670051	19_11664417_CA_*	19_11664417_CA_*	INDEL	INDEL	GATK	11664417	11664419	2.5673e-15	-0.285613	0.0361064	8.88142e-14	1.11281	762.454	TRUE	TRUE	0	1	TRUE	exonic_eGene
ENSG00000130176	CNN1	protein_coding	19	11649532	11661138	19_11650457_T_G	19_11650457_T_G	SNV	SNV	GATK	11650457	11650457	4.61716e-19	0.486663	0.0545519	1.36054e-18	1.16487	1064.56	TRUE	TRUE	0	1	FALSE	promoter_eGene
ENSG00000205517	RGL3	protein_coding	19	11495017	11530018	19_11509186_T_A	19_11509186_T_A	SNV	SNV	GATK	11509186	11509186	1.80841e-05	-0.192361	0.0448674	0.0548159	0.670398	629.244	TRUE	TRUE	0	1	FALSE	promoter_eGene
ENSG00000267277	CTD-2342J14.6	antisense	19	11478799	11485611	Human_STR_665281	Human_STR_665281	STR	STR	HipSTR	11416206	11416251	1.74208e-06	-0.682165	0.142675	0.0137331	0.620797	481.7	TRUE	TRUE	-62548	0.997992	FALSE	promoter_other
ENSG00000083123	BCKDHB	protein_coding	6	80816364	81055987	6_80883519_CTT_CT	6_80883519_CTT_CT	INDEL	INDEL	GATK	80883519	80883520	1.09036e-05	-0.156515	0.0355843	0.0218561	0.912879	1350.69	TRUE	TRUE	0	1	FALSE	intronic_eGene
ENSG00000112773	FAM46A	protein_coding	6	82201156	82462491	6_82478615_G_A	6_82478615_G_A	SNV	SNV	GATK	82478615	82478615	2.00617e-09	0.459259	0.0765775	7.15906e-06	0.858498	475.998	TRUE	TRUE	16124	1	FALSE	intergenic
ENSG00000233967	RP11-250B2.3	lincRNA	6	81153061	81175644	6_80983212_T_A	6_80983212_T_A	SNV	SNV	GATK	80983212	80983212	2.40168e-06	0.21884	0.0464007	0.0100256	0.662435	342.649	TRUE	TRUE	-169849	1	FALSE	intronic_other
ENSG00000260645	RP11-250B2.5	lincRNA	6	81176675	81178797	6_80789366_C_T	6_80789366_C_T	SNV	SNV	GATK	80789366	80789366	1.01869e-05	0.339596	0.0769506	0.0423377	0.57635	333.853	TRUE	TRUE	-387309	1	FALSE	promoter_other
ENSG00000272129	RP11-250B2.6	lincRNA	6	81065141	81066576	6_81048288_A_G	6_81048288_A_G	SNV	SNV	GATK	81048288	81048288	1.52837e-24	-0.493279	0.0482413	4.08976e-22	1.01337	515.3	TRUE	TRUE	-16853	1	FALSE	intronic_other
ENSG00000001084	GCLC	protein_coding	6	53362139	53481768	6_53378861_A_AT	6_53378861_A_AT	INDEL	INDEL	GATK	53378861	53378861	4.17268e-12	0.213188	0.0307577	6.25552e-09	0.971524	851.403	TRUE	TRUE	0	1	TRUE	exonic_eGene
ENSG00000124743	KLHL31	protein_coding	6	53512699	53530506	6_53525244_T_G	6_53525244_T_G	SNV	SNV	GATK	53525244	53525244	1.62622e-05	0.343391	0.0796573	0.0295711	0.829156	822.455	TRUE	TRUE	0	1	FALSE	intronic_eGene
ENSG00000137269	LRRC1	protein_coding	6	53659295	53788919	6_53673491_A_AC	6_53673491_A_AC	INDEL	INDEL	GATK	53673491	53673491	8.1664e-16	-0.376359	0.0467429	2.26406e-14	1.11305	706.249	TRUE	TRUE	0	1	FALSE	intronic_eGene
ENSG00000115750	TAF1B	protein_coding	2	9983483	10074545	2_9983686_G_T	2_9983686_G_T	SNV	SNV	GATK	9983686	9983686	2.94605e-73	-0.713554	0.0394135	2.02724e-62	0.887669	1022.1	TRUE	TRUE	0	1	TRUE	exonic_eGene
ENSG00000171848	RRM2	protein_coding	2	10262455	10271545	2_10870733_GTTT_GTTTT	2_10870733_GTTT_GTTTT	INDEL	INDEL	GATK	10870733	10870733	0.000133948	0.117131	0.03067	0.116054	1.05198	1054.09	TRUE	TRUE	599188	0.995984	FALSE	intronic_other
ENSG00000172059	KLF11	protein_coding	2	10182976	10194963	2_10182496_A_G	2_10182496_A_G	SNV	SNV	GATK	10182496	10182496	1.80455e-30	0.465338	0.0405597	1.24689e-31	1.16804	2066.12	TRUE	TRUE	-480	1	FALSE	promoter_eGene
ENSG00000205795	CYS1	protein_coding	2	10196907	10221071	2_10184460_T_TG	2_10184460_T_TG	INDEL	INDEL	GATK	10184460	10184460	1.97504e-05	0.276965	0.064898	0.0216354	0.911963	733.958	TRUE	TRUE	-12447	1	FALSE	exonic_other
ENSG00000260077	RP11-254F7.2	lincRNA	2	10179219	10180790	2_10192042_C_T	2_10192042_C_T	SNV	SNV	GATK	10192042	10192042	7.14221e-15	0.380921	0.0489493	1.88019e-10	0.872261	937.329	TRUE	TRUE	11252	1	FALSE	intronic_other
ENSG00000269973	RP11-95D17.1	lincRNA	2	10076489	10079719	2_9983686_G_T	2_9983686_G_T	SNV	SNV	GATK	9983686	9983686	3.62033e-36	-0.512056	0.0407772	1.90532e-29	0.884249	870.652	TRUE	TRUE	-92803	1	FALSE	exonic_other
ENSG00000072657	TRHDE	protein_coding	12	72481046	73059422	12_72609008_A_T	12_72609008_A_T	SNV	SNV	GATK	72609008	72609008	2.69537e-42	0.498045	0.0365432	6.86966e-38	0.958689	626.993	TRUE	TRUE	0	1	FALSE	intronic_eGene
ENSG00000080371	RAB21	protein_coding	12	72148654	72184699	12_72179691_T_G	12_72179691_T_G	SNV	SNV	GATK	72179691	72179691	1.22811e-07	-0.142697	0.0269786	0.00420722	0.649051	1512.2	TRUE	TRUE	0	1	TRUE	exonic_eGene
ENSG00000121749	TBC1D15	protein_coding	12	72233487	72320629	12_72721602_TA_T	12_72721602_TA_T	INDEL	INDEL	GATK	72721602	72721603	1.77019e-05	0.207136	0.0482602	0.0231749	0.891409	795.444	TRUE	TRUE	400973	1	FALSE	intronic_other
ENSG00000139291	TMEM19	protein_coding	12	72079867	72097836	12_72997542_C_CA	12_72997542_C_CA	INDEL	INDEL	GATK	72997542	72997542	1.11236e-05	0.229794	0.052296	0.0174268	0.830167	637.366	TRUE	TRUE	899706	1	FALSE	intronic_other
ENSG00000236333	TRHDE-AS1	processed_transcript	12	72647288	72668687	12_72609008_A_T	12_72609008_A_T	SNV	SNV	GATK	72609008	72609008	1.41999e-32	0.39009	0.0328227	2.19961e-34	1.15565	563.408	TRUE	TRUE	-38280	1	FALSE	intronic_other
ENSG00000043514	TRIT1	protein_coding	1	40306723	40349183	1_40317445_C_G	1_40317445_C_G	SNV	SNV	GATK	40317445	40317445	1.70814e-75	1.24529	0.0677312	4.31877e-68	0.942482	1909.8	TRUE	TRUE	0	1	FALSE	intronic_eGene
ENSG00000090621	PABPC4	protein_coding	1	40026488	40042462	1_40035928_G_T	1_40035928_G_T	SNV	SNV	GATK	40035928	40035928	5.7175e-16	0.308383	0.0380946	7.84666e-10	0.745368	948.745	TRUE	TRUE	0	1	FALSE	promoter_eGene
ENSG00000116983	HPCAL4	protein_coding	1	40144320	40157361	1_39946330_A_T	1_39946330_A_T	SNV	SNV	GATK	39946330	39946330	4.1907e-05	0.319973	0.0781051	0.1082	0.759271	1177.47	TRUE	TRUE	-197990	1	FALSE	intronic_other
ENSG00000116985	BMP8B	protein_coding	1	40222854	40254533	Human_STR_28291	Human_STR_28291	STR	STR	HipSTR	40257896	40257923	9.273e-12	0.441067	0.0646976	7.77838e-10	1.12178	859.461	TRUE	TRUE	3363	0.995984	FALSE	intergenic
ENSG00000168389	MFSD2A	protein_coding	1	40420802	40435638	1_40574721_G_A	1_40574721_G_A	SNV	SNV	GATK	40574721	40574721	0.000177238	-0.397042	0.105894	0.114938	1.09165	868.515	TRUE	TRUE	139083	1	FALSE	intergenic
ENSG00000198754	OXCT2	protein_coding	1	40235195	40237020	1_40257202_C_T	1_40257202_C_T	SNV	SNV	GATK	40257202	40257202	3.85286e-08	-0.293796	0.053442	2.25805e-06	1.226	704.905	TRUE	TRUE	20182	1	FALSE	intergenic
ENSG00000141556	TBCD	protein_coding	17	80709940	80900724	Human_STR_613891	Human_STR_613891	STR	STR	HipSTR	80793294	80793312	1.99782e-09	-0.184784	0.0308076	9.39801e-06	0.747542	84.343	TRUE	TRUE	0	0.995984	FALSE	intronic_eGene
ENSG00000141560	FN3KRP	protein_coding	17	80674559	80688204	Human_STR_613939	Human_STR_613939	STR	STR	HipSTR	80917340	80917356	4.95443e-11	0.280919	0.0427429	4.45395e-09	1.03599	177.975	TRUE	TRUE	229136	0.997992	FALSE	intronic_other
ENSG00000141580	WDR45B	protein_coding	17	80572438	80606429	ALU_17_80589476_80589477	ALU_17_80589476_80589477	ALU	ALU	MELT	80589476	80589477	2.08271e-13	0.38098	0.0518807	1.14707e-08	0.770225	212.674	TRUE	TRUE	0	1	FALSE	intronic_eGene
ENSG00000167363	FN3K	protein_coding	17	80693451	80709073	BND_17_80759978_8115_1	BND_17_80759978_8115_1	BND	BND	SS	80759978	80759979	8.94033e-06	0.106133	0.0238966	0.0127975	0.64593	111.668	TRUE	TRUE	50905	1	FALSE	intronic_other
ENSG00000175711	B3GNTL1	protein_coding	17	80900031	81009686	SVA_17_80759992_80759993	SVA_17_80759992_80759993	SVA	SVA	MELT	80759992	80759993	0.000154043	0.131735	0.0348095	0.00571359	1.19913	95.3034	TRUE	TRUE	-140038	1	FALSE	intronic_other
ENSG00000176845	METRNL	protein_coding	17	81037567	81052864	Human_STR_613939	Human_STR_613939	STR	STR	HipSTR	80917340	80917356	1.11767e-08	-0.185306	0.0324424	4.37784e-08	1.16411	45.5581	TRUE	TRUE	-120211	0.997992	FALSE	intronic_other
ENSG00000163393	SLC22A15	protein_coding	1	116519119	116612675	1_116540822_T_G	1_116540822_T_G	SNV	SNV	GATK	116540822	116540822	1.87382e-10	-0.233028	0.0365744	3.13477e-06	0.787701	500.156	TRUE	TRUE	0	1	FALSE	intronic_eGene
ENSG00000173218	VANGL1	protein_coding	1	116184574	116240845	1_116177831_T_C	1_116177831_T_C	SNV	SNV	GATK	116177831	116177831	1.47437e-06	0.138735	0.028815	0.0203651	0.609208	947.391	TRUE	TRUE	-6743	1	FALSE	intergenic
ENSG00000177551	NHLH2	protein_coding	1	116378998	116386538	1_116398304_T_C	1_116398304_T_C	SNV	SNV	GATK	116398304	116398304	3.35606e-05	0.144798	0.034909	0.0710758	0.681062	536.289	TRUE	TRUE	11766	1	FALSE	intergenic
ENSG00000203865	ATP1A1OS	processed_transcript	1	116934869	116961244	1_116948712_G_A	1_116948712_G_A	SNV	SNV	GATK	116948712	116948712	7.89115e-06	0.179303	0.0401294	0.00358637	1.00137	459.075	TRUE	TRUE	0	1	TRUE	exonic_eGene
ENSG00000107951	MTPAP	protein_coding	10	30598730	30663377	10_30580983_C_CT	10_30580983_C_CT	INDEL	INDEL	GATK	30580983	30580983	1.46726e-12	-0.174152	0.0246063	4.91695e-10	1.0375	738.69	TRUE	TRUE	-17747	1	FALSE	intergenic
ENSG00000165757	KIAA1462	protein_coding	10	30301729	30404423	10_30335122_T_C	10_30335122_T_C	SNV	SNV	GATK	30335122	30335122	2.98545e-11	-0.187081	0.0281439	4.22856e-05	0.596807	1300.62	TRUE	TRUE	0	1	FALSE	intronic_eGene
ENSG00000197321	SVIL	protein_coding	10	29746267	30025710	10_29979708_C_A	10_29979708_C_A	SNV	SNV	GATK	29979708	29979708	3.16291e-27	-0.594576	0.0550138	1.08896e-23	0.978468	1065.73	TRUE	TRUE	0	1	FALSE	intronic_eGene
ENSG00000224597	PTCHD3P1	antisense	10	29698331	29776674	10_29683665_T_C	10_29683665_T_C	SNV	SNV	GATK	29683665	29683665	1.44636e-06	-0.273145	0.0566866	0.00164795	1.12738	2480.58	TRUE	TRUE	-14666	1	FALSE	intergenic
ENSG00000225976	RP11-192N10.2	pseudogene	10	29986832	29987157	DEL_10_29110847_29111176	DEL_10_29110847_29111176	DEL	DEL	SS	29110847	29111176	6.1801e-05	-0.0960026	0.0239657	0.12354	0.777946	1032.79	TRUE	TRUE	-875656	1	FALSE	intergenic
ENSG00000259994	RP11-305E6.4	sense_overlapping	10	30591755	30594995	10_30653561_C_G	10_30653561_C_G	SNV	SNV	GATK	30653561	30653561	1.55997e-05	-0.150264	0.0347829	0.0109645	1.03685	843.397	TRUE	TRUE	58566	1	FALSE	intronic_other
ENSG00000009844	VTA1	protein_coding	6	142468367	142545826	6_142430613_CTT_CT	6_142430613_CTT_CT	INDEL	INDEL	GATK	142430613	142430614	1.68109e-07	-0.15299	0.0292437	0.00416481	0.589038	446.13	TRUE	TRUE	-37754	0.997992	FALSE	intergenic
ENSG00000010818	HIVEP2	protein_coding	6	143072604	143266338	6_142972243_TAA_T	6_142972243_TAA_T	INDEL	INDEL	GATK	142972243	142972245	1.94602e-08	-0.232112	0.0413251	4.94896e-05	0.856918	456.381	TRUE	TRUE	-100361	1	FALSE	intergenic
ENSG00000146416	AIG1	protein_coding	6	143381633	143661441	6_143384236_G_A	6_143384236_G_A	SNV	SNV	GATK	143384236	143384236	1.6836e-11	-0.289338	0.0429851	8.34543e-06	0.662122	1086.59	TRUE	TRUE	0	1	FALSE	intronic_eGene
ENSG00000217648	RP1-95L4.4	pseudogene	6	143663383	143664520	6_143559096_G_C	6_143559096_G_C	SNV	SNV	GATK	143559096	143559096	2.92318e-07	0.183941	0.0358675	0.000597425	0.841785	472.531	TRUE	TRUE	-104287	1	FALSE	intronic_other
ENSG00000144559	TAMM41	protein_coding	3	11831916	11888393	3_11888259_C_G	3_11888259_C_G	SNV	SNV	GATK	11888259	11888259	3.40996e-27	0.563411	0.0521636	1.33372e-21	0.891104	1049.13	TRUE	TRUE	0	1	TRUE	exonic_eGene
ENSG00000154743	TSEN2	protein_coding	3	12525931	12581122	3_12552980_A_C	3_12552980_A_C	SNV	SNV	GATK	12552980	12552980	1.66015e-38	-0.878543	0.0677019	3.10532e-37	1.057	1782.41	TRUE	TRUE	0	1	FALSE	intronic_eGene
ENSG00000157152	SYN2	processed_transcript	3	12045876	12232900	3_12047765_T_C	3_12047765_T_C	SNV	SNV	GATK	12047765	12047765	1.53751e-09	-0.258381	0.0427755	0.000279352	0.594765	569.425	TRUE	TRUE	0	1	FALSE	intronic_eGene
ENSG00000230342	FANCD2P2	pseudogene	3	11901148	11932646	3_11912622_G_A	3_11912622_G_A	SNV	SNV	GATK	11912622	11912622	2.41723e-08	0.291198	0.0521942	2.01764e-05	1.06359	1635.88	TRUE	TRUE	0	1	FALSE	intronic_eGene
ENSG00000078674	PCM1	protein_coding	8	17780349	17885478	8_17781112_T_C	8_17781112_T_C	SNV	SNV	GATK	17781112	17781112	4.05841e-27	0.263063	0.0243918	4.34896e-27	1.12676	1043.19	TRUE	TRUE	0	1	FALSE	promoter_eGene
ENSG00000104763	ASAH1	protein_coding	8	17913934	17942494	8_17912995_A_G	8_17912995_A_G	SNV	SNV	GATK	17912995	17912995	9.02914e-27	0.761281	0.0710741	5.45037e-13	0.531728	764.782	TRUE	TRUE	-939	1	FALSE	intergenic
ENSG00000129422	MTUS1	protein_coding	8	17501304	17658426	8_17852542_T_C	8_17852542_T_C	SNV	SNV	GATK	17852542	17852542	1.96376e-06	-0.275002	0.0578086	0.00312823	0.937105	1054.04	TRUE	TRUE	194116	1	FALSE	intronic_other
ENSG00000171428	NAT1	protein_coding	8	18027986	18081198	8_18399614_G_C	8_18399614_G_C	SNV	SNV	GATK	18399614	18399614	1.36664e-11	0.244516	0.0361635	4.20225e-08	0.944526	1107.33	TRUE	TRUE	318416	1	FALSE	intronic_other
ENSG00000170921	TANC2	protein_coding	17	61086917	61505060	17_61076428_A_G	17_61076428_A_G	SNV	SNV	GATK	61076428	61076428	2.89783e-28	0.425139	0.0385616	1.74647e-14	0.565962	1380.07	TRUE	TRUE	-10489	1	FALSE	intergenic
ENSG00000076662	ICAM3	protein_coding	19	10444452	10450499	19_10458434_CAAA_CA	19_10458434_CAAA_CA	INDEL	INDEL	GATK	10458434	10458436	1.18478e-05	-0.115134	0.0262842	0.0183943	0.78979	489.784	TRUE	TRUE	7935	0.991968	FALSE	intergenic
ENSG00000090339	ICAM1	protein_coding	19	10381511	10397291	19_11308475_TC_T	19_11308475_TC_T	INDEL	INDEL	GATK	11308475	11308476	3.94819e-06	0.101215	0.021936	0.00388953	1.09838	1691.99	TRUE	TRUE	911184	1	FALSE	promoter_other
ENSG00000105364	MRPL4	protein_coding	19	10362577	10370721	19_10408439_A_C	19_10408439_A_C	SNV	SNV	GATK	10408439	10408439	0.000135859	-0.140659	0.0368642	0.0823033	1.09305	820.858	TRUE	TRUE	37718	1	FALSE	intergenic
ENSG00000105397	TYK2	protein_coding	19	10461209	10491352	19_10372940_CA_CAA	19_10372940_CA_CAA	INDEL	INDEL	GATK	10372940	10372940	6.37915e-06	0.158622	0.0351445	0.0219688	0.721876	699.202	TRUE	TRUE	-88269	0.997992	FALSE	intronic_other
ENSG00000105401	CDC37	protein_coding	19	10501810	10530797	19_10553618_C_T	19_10553618_C_T	SNV	SNV	GATK	10553618	10553618	2.18881e-06	-0.110739	0.0233865	0.00649368	0.823283	931.899	TRUE	TRUE	22821	1	FALSE	intronic_other
ENSG00000267534	S1PR2	protein_coding	19	10334520	10341948	19_10669685_CT_C	19_10669685_CT_C	INDEL	INDEL	GATK	10669685	10669686	2.83707e-06	-0.16003	0.0341778	0.00282361	1.0245	1158.94	TRUE	TRUE	327737	1	FALSE	promoter_other
ENSG00000014138	POLA2	protein_coding	11	65029233	65073060	11_65064690_G_A	11_65064690_G_A	SNV	SNV	GATK	65064690	65064690	1.78054e-36	0.697769	0.0553195	5.50418e-31	0.929928	1573.84	TRUE	TRUE	0	1	TRUE	exonic_eGene
ENSG00000014216	CAPN1	protein_coding	11	64948037	64979477	11_64948277_A_C	11_64948277_A_C	SNV	SNV	GATK	64948277	64948277	3.32879e-26	0.262593	0.0247971	3.55694e-24	1.02059	320.399	TRUE	TRUE	0	1	FALSE	promoter_eGene
ENSG00000133884	DPF2	protein_coding	11	65101225	65120720	11_65109233_A_C	11_65109233_A_C	SNV	SNV	GATK	65109233	65109233	1.27436e-23	-0.34823	0.0347615	1.40368e-16	0.793439	750.037	TRUE	TRUE	0	1	TRUE	exonic_eGene
ENSG00000149806	FAU	protein_coding	11	64888100	64889945	11_64889416_G_C	11_64889416_G_C	SNV	SNV	GATK	64889416	64889416	1.53705e-09	-0.122063	0.0202077	3.45828e-06	0.890721	458.791	TRUE	TRUE	0	1	TRUE	exonic_eGene
ENSG00000173825	TIGD3	protein_coding	11	65122238	65125084	11_65104789_C_T	11_65104789_C_T	SNV	SNV	GATK	65104789	65104789	3.16495e-05	0.204651	0.0491801	0.0715646	0.681245	575.133	TRUE	TRUE	-17449	1	FALSE	intronic_other
ENSG00000197847	SLC22A20	pseudogene	11	64981311	65010228	11_64981522_C_A	11_64981522_C_A	SNV	SNV	GATK	64981522	64981522	5.34847e-26	-0.362831	0.0344074	1.33724e-31	1.3568	377.862	TRUE	TRUE	0	1	TRUE	exonic_eGene
ENSG00000254614	AP003068.23	protein_coding	11	64945077	64949305	11_64948277_A_C	11_64948277_A_C	SNV	SNV	GATK	64948277	64948277	3.34384e-79	0.965956	0.051263	3.49385e-58	0.756924	331.421	TRUE	TRUE	0	1	TRUE	exonic_eGene
ENSG00000170160	CCDC144A	protein_coding	17	16592851	16707767	CNV_17_16656947_16709144_HipSci	CNV_17_16656947_16709144_HipSci	DUP	DUP	GS	16656947	16709144	9.11104e-41	0.441567	0.0330278	2.59703e-38	1.0169	1209.3	TRUE	TRUE	0	1	TRUE	exonic_eGene
ENSG00000188933	USP32P1	pseudogene	17	16689803	16707769	CNV_17_16656947_16709144_HipSci	CNV_17_16656947_16709144_HipSci	DUP	DUP	GS	16656947	16709144	1.87433e-42	0.53248	0.038994	6.08868e-27	0.673187	524.472	TRUE	TRUE	0	1	TRUE	exonic_eGene
ENSG00000102967	DHODH	protein_coding	16	72042487	72058954	16_72047751_C_G	16_72047751_C_G	SNV	SNV	GATK	72047751	72047751	2.95512e-07	0.412196	0.0804082	0.0106888	0.547569	686.052	TRUE	TRUE	0	1	FALSE	promoter_eGene
ENSG00000118557	PMFBP1	protein_coding	16	72146056	72210777	16_72210865_G_A	16_72210865_G_A	SNV	SNV	GATK	72210865	72210865	1.67715e-08	0.314325	0.0557079	0.00152258	0.719448	6369.21	TRUE	TRUE	88	1	FALSE	promoter_eGene
ENSG00000140829	DHX38	protein_coding	16	72127461	72146811	16_72128207_G_C	16_72128207_G_C	SNV	SNV	GATK	72128207	72128207	1.20617e-09	-0.158703	0.026105	4.56127e-07	1.08024	1156.44	TRUE	TRUE	0	1	FALSE	intronic_eGene
ENSG00000259768	RP5-991G20.1	antisense	16	72699069	72821143	16_73175297_AT_A	16_73175297_AT_A	INDEL	INDEL	GATK	73175297	73175298	1.13109e-05	0.424987	0.0967977	0.0133639	1.1275	2050.22	TRUE	TRUE	354154	1	FALSE	intronic_other
ENSG00000263320	RP11-498D10.6	antisense	16	71963914	71965102	16_71822570_TAAA_AAAA	16_71822570_TAAA_AAAA	SNV	SNV	GATK	71822570	71822570	7.21418e-07	0.20024	0.0404075	0.000117764	1.10985	418.191	TRUE	TRUE	-141344	1	FALSE	intronic_other
ENSG00000058799	YIPF1	protein_coding	1	54317392	54356407	1_54361433_G_T	1_54361433_G_T	SNV	SNV	GATK	54361433	54361433	6.62738e-08	-0.438392	0.0811689	0.000404203	0.78416	644.897	TRUE	TRUE	5026	1	FALSE	intronic_other
ENSG00000081870	HSPB11	protein_coding	1	54382247	54411602	1_54424448_G_A	1_54424448_G_A	SNV	SNV	GATK	54424448	54424448	8.25035e-08	-0.17069	0.0318359	0.000707176	0.790524	1142.29	TRUE	TRUE	12846	1	FALSE	intronic_other
ENSG00000157193	LRP8	protein_coding	1	53711217	53793742	1_53884589_C_CACACACACACA	1_53884589_C_CACACACACACA	INDEL	INDEL	GATK	53884589	53884589	2.78983e-07	-0.348967	0.0679305	0.000648993	0.829549	477.672	TRUE	TRUE	90847	0.997992	FALSE	promoter_other
ENSG00000270172	RP5-1024G6.8	lincRNA	1	53708036	53710212	1_53891991_C_T	1_53891991_C_T	SNV	SNV	GATK	53891991	53891991	1.41449e-05	-0.148458	0.0341943	0.017292	0.919178	831.467	TRUE	TRUE	181779	1	FALSE	intronic_other
ENSG00000066777	ARFGEF1	protein_coding	8	68085747	68255912	8_68632448_GA_G	8_68632448_GA_G	INDEL	INDEL	GATK	68632448	68632449	1.6353e-16	0.229448	0.0278248	7.08545e-08	0.548291	450.145	TRUE	TRUE	376536	1	FALSE	intronic_other
ENSG00000104205	SGK3	protein_coding	8	67624653	67774257	8_67745145_GT_G	8_67745145_GT_G	INDEL	INDEL	GATK	67745145	67745146	2.88775e-06	0.311128	0.0664997	0.0245698	0.519108	218.308	TRUE	TRUE	0	1	FALSE	intronic_eGene
ENSG00000104218	CSPP1	protein_coding	8	67974661	68108498	8_68808629_CAA_CA	8_68808629_CAA_CA	INDEL	INDEL	GATK	68808629	68808630	2.56516e-05	0.106932	0.0254056	0.0554759	0.735171	684.013	TRUE	TRUE	700131	0.993976	FALSE	intergenic
ENSG00000178460	MCMDC2	protein_coding	8	67782984	67834283	8_67401665_A_G	8_67401665_A_G	SNV	SNV	GATK	67401665	67401665	0.000222668	-0.119367	0.0323329	0.0745095	1.03818	390.201	TRUE	TRUE	-381319	1	FALSE	intronic_other
ENSG00000261787	TCF24	protein_coding	8	67858736	67874825	8_67813633_A_G	8_67813633_A_G	SNV	SNV	GATK	67813633	67813633	0.000248573	-0.20552	0.0560958	0.141236	0.811416	347.742	TRUE	TRUE	-45103	1	FALSE	exonic_other
ENSG00000072201	LNX1	protein_coding	4	54325468	54567572	4_54352768_T_C	4_54352768_T_C	SNV	SNV	GATK	54352768	54352768	3.11006e-26	-0.430511	0.0406296	1.2754e-21	0.920572	624.102	TRUE	TRUE	0	1	FALSE	intronic_eGene
ENSG00000128045	RASL11B	protein_coding	4	53728457	53733000	4_53700770_G_A	4_53700770_G_A	SNV	SNV	GATK	53700770	53700770	1.90347e-19	-0.405729	0.0449875	3.02901e-12	0.716176	381.065	TRUE	TRUE	-27687	1	FALSE	intergenic
ENSG00000184178	SCFD2	protein_coding	4	53739149	54232242	4_53309598_C_G	4_53309598_C_G	SNV	SNV	GATK	53309598	53309598	1.08896e-05	-0.235837	0.053615	0.0133036	0.839	498.369	TRUE	TRUE	-429551	1	FALSE	promoter_other
ENSG00000226887	ERVMER34-1	protein_coding	4	53588785	53617807	4_53485467_GA_GAA	4_53485467_GA_GAA	INDEL	INDEL	GATK	53485467	53485467	0.000121852	0.12583	0.0327481	0.0344559	1.06203	360.786	TRUE	TRUE	-103318	1	FALSE	intronic_other
ENSG00000141750	STAC2	protein_coding	17	37366789	37382125	17_37374646_C_A	17_37374646_C_A	SNV	SNV	GATK	37374646	37374646	4.64154e-09	-0.344394	0.0587749	0.00498886	0.414422	449.506	TRUE	TRUE	0	1	FALSE	intronic_eGene
ENSG00000161381	PLXDC1	protein_coding	17	37219556	37310647	17_37307816_C_A	17_37307816_C_A	SNV	SNV	GATK	37307816	37307816	9.87879e-06	-0.399953	0.090491	0.0352421	0.68472	664.376	TRUE	TRUE	0	1	TRUE	exonic_eGene
ENSG00000263818	CTD-2206N4.4	pseudogene	17	37213272	37269443	17_37214898_G_A	17_37214898_G_A	SNV	SNV	GATK	37214898	37214898	6.3558e-15	0.372716	0.0478044	1.14098e-12	1.06624	1018.53	TRUE	TRUE	0	1	FALSE	intronic_eGene
ENSG00000263874	LINC00672	lincRNA	17	37081421	37084310	17_37115688_T_C	17_37115688_T_C	SNV	SNV	GATK	37115688	37115688	1.34475e-24	-0.439873	0.0429662	1.80736e-18	0.845048	700.584	TRUE	TRUE	31378	1	FALSE	intronic_other
ENSG00000266753	RP11-690G19.3	lincRNA	17	37408897	37410550	17_37801104_CA_C	17_37801104_CA_C	INDEL	INDEL	GATK	37801104	37801105	5.00018e-05	0.183245	0.0451829	0.0389269	1.01988	854.1	TRUE	TRUE	390554	1	FALSE	intronic_other
ENSG00000086991	NOX4	protein_coding	11	89057524	89322779	11_88869585_TACACAC_TACAC	11_88869585_TACACAC_TACAC	INDEL	INDEL	GATK	88869585	88869587	0.000138874	0.10942	0.0287178	0.142665	0.639066	296.783	TRUE	TRUE	-187939	1	FALSE	intergenic
ENSG00000109861	CTSC	protein_coding	11	88026760	88070955	11_88068004_T_A	11_88068004_T_A	SNV	SNV	GATK	88068004	88068004	1.50636e-46	-0.553955	0.0386679	1.40648e-33	0.762323	480.21	TRUE	TRUE	0	1	TRUE	exonic_eGene
ENSG00000123892	RAB38	protein_coding	11	87846410	87908635	11_87915414_GAAAA_GAAA	11_87915414_GAAAA_GAAA	INDEL	INDEL	GATK	87915414	87915415	1.88389e-13	0.603738	0.0820655	3.29856e-09	0.839385	388.799	TRUE	TRUE	6779	1	FALSE	intergenic
ENSG00000007341	ST7L	protein_coding	1	113066140	113163447	1_113083439_C_T	1_113083439_C_T	SNV	SNV	GATK	113083439	113083439	2.11582e-35	-0.526643	0.0424134	2.74738e-28	0.881466	2425.51	TRUE	TRUE	0	1	TRUE	exonic_eGene
ENSG00000064703	DDX20	protein_coding	1	112297867	112310638	1_112143035_T_C	1_112143035_T_C	SNV	SNV	GATK	112143035	112143035	5.99205e-06	-0.132071	0.0291763	0.0024248	1.12849	848.752	TRUE	TRUE	-154832	1	FALSE	intronic_other
ENSG00000116489	CAPZA1	protein_coding	1	113161795	113214241	1_113075817_C_CCTT	1_113075817_C_CCTT	INDEL	INDEL	GATK	113075817	113075817	3.70408e-14	-0.243658	0.0321831	1.43455e-08	0.736513	537.674	TRUE	TRUE	-85978	1	FALSE	intronic_other
ENSG00000134245	WNT2B	protein_coding	1	113009163	113072787	1_113053023_A_C	1_113053023_A_C	SNV	SNV	GATK	113053023	113053023	1.31776e-08	-0.369174	0.0649526	4.9679e-05	0.849106	606.473	TRUE	TRUE	0	1	FALSE	intronic_eGene
ENSG00000155363	MOV10	protein_coding	1	113215763	113243368	1_113217311_G_C	1_113217311_G_C	SNV	SNV	GATK	113217311	113217311	1.91828e-41	0.582961	0.0432305	9.53237e-35	0.902709	1026.53	TRUE	TRUE	0	1	TRUE	exonic_eGene
ENSG00000155366	RHOC	protein_coding	1	113243728	113250056	1_113247713_G_A	1_113247713_G_A	SNV	SNV	GATK	113247713	113247713	3.11281e-25	-0.460488	0.0443703	1.71398e-23	1.04731	599.459	TRUE	TRUE	0	1	TRUE	exonic_eGene
ENSG00000111012	CYP27B1	protein_coding	12	58156117	58162769	12_58526903_G_A	12_58526903_G_A	SNV	SNV	GATK	58526903	58526903	0.00020332	0.380659	0.102469	0.0780439	1.12951	572.372	TRUE	TRUE	364134	1	FALSE	intergenic
ENSG00000135452	TSPAN31	protein_coding	12	58131796	58143994	12_58167194_C_CTCTTT	12_58167194_C_CTCTTT	INDEL	INDEL	GATK	58167194	58167194	2.69115e-08	0.161004	0.0289554	0.000595598	0.654757	376.219	TRUE	TRUE	23200	1	FALSE	promoter_other
ENSG00000135454	B4GALNT1	protein_coding	12	58017193	58027138	12_58004274_TGA_T	12_58004274_TGA_T	INDEL	INDEL	GATK	58004274	58004276	3.63648e-10	-0.553071	0.0882248	9.84646e-05	0.650233	1611.12	TRUE	TRUE	-12919	1	FALSE	promoter_other
ENSG00000135502	SLC26A10	protein_coding	12	58013310	58019934	12_58004274_TGA_T	12_58004274_TGA_T	INDEL	INDEL	GATK	58004274	58004276	3.88764e-30	-0.979658	0.0858872	3.68606e-25	0.920936	731.911	TRUE	TRUE	-9036	1	FALSE	promoter_other
ENSG00000135506	OS9	protein_coding	12	58087738	58115340	12_58089413_A_T	12_58089413_A_T	SNV	SNV	GATK	58089413	58089413	1.94601e-40	-0.446976	0.0335745	5.77487e-38	1.00603	497.506	TRUE	TRUE	0	1	TRUE	exonic_eGene
ENSG00000155980	KIF5A	protein_coding	12	57943781	57980415	12_57976118_A_G	12_57976118_A_G	SNV	SNV	GATK	57976118	57976118	0.000108812	0.0920547	0.0237864	0.12787	0.767044	587.695	TRUE	TRUE	0	1	FALSE	intronic_eGene
ENSG00000178498	DTX3	protein_coding	12	57998405	58003587	12_58004274_TGA_T	12_58004274_TGA_T	INDEL	INDEL	GATK	58004274	58004276	3.57121e-14	-0.362911	0.0479044	6.28594e-09	0.772109	603.393	TRUE	TRUE	687	1	FALSE	promoter_other
ENSG00000240771	ARHGEF25	protein_coding	12	58003963	58013162	12_58004274_TGA_T	12_58004274_TGA_T	INDEL	INDEL	GATK	58004274	58004276	7.90735e-53	-1.29015	0.0843354	2.00008e-43	0.865743	570.127	TRUE	TRUE	0	1	FALSE	promoter_eGene
ENSG00000141577	AZI1	protein_coding	17	79163393	79196799	17_79163649_G_A	17_79163649_G_A	SNV	SNV	GATK	79163649	79163649	2.82104e-08	-0.166491	0.0299865	0.0015049	0.620014	832.561	TRUE	TRUE	0	1	TRUE	exonic_eGene
ENSG00000157637	SLC38A10	protein_coding	17	79218800	79269347	17_79235788_T_C	17_79235788_T_C	SNV	SNV	GATK	79235788	79235788	1.15816e-26	-0.302804	0.0283312	1.23453e-18	0.779214	814.127	TRUE	TRUE	0	1	FALSE	intronic_eGene
ENSG00000224877	C17orf89	protein_coding	17	79213039	79215081	17_79213562_T_C	17_79213562_T_C	SNV	SNV	GATK	79213562	79213562	5.20377e-24	-0.380897	0.0376907	3.23287e-20	0.957975	852.037	TRUE	TRUE	0	1	TRUE	exonic_eGene
ENSG00000262877	RP11-1055B8.4	lincRNA	17	79361930	79364056	17_79366663_C_T	17_79366663_C_T	SNV	SNV	GATK	79366663	79366663	8.62548e-16	0.347105	0.0431455	3.06511e-11	0.8684	856.034	TRUE	TRUE	2607	1	FALSE	intergenic
ENSG00000009830	POMT2	protein_coding	14	77741299	77787227	14_77767382_A_G	14_77767382_A_G	SNV	SNV	GATK	77767382	77767382	6.18076e-21	-0.313568	0.033405	9.1724e-12	0.659332	2513.56	TRUE	TRUE	0	1	TRUE	exonic_eGene
ENSG00000100577	GSTZ1	protein_coding	14	77787227	77797940	14_77790872_T_A	14_77790872_T_A	SNV	SNV	GATK	77790872	77790872	2.1989e-25	-0.434206	0.0417047	7.52595e-12	0.516238	1022.76	TRUE	TRUE	0	1	TRUE	exonic_eGene
ENSG00000100580	TMED8	protein_coding	14	77801364	77843452	14_77856577_G_T	14_77856577_G_T	SNV	SNV	GATK	77856577	77856577	5.17331e-10	0.165438	0.0266245	5.43376e-08	1.14817	966.292	TRUE	TRUE	13125	1	FALSE	intronic_other
ENSG00000100583	SAMD15	protein_coding	14	77843032	77857840	14_77933986_G_A	14_77933986_G_A	SNV	SNV	GATK	77933986	77933986	9.30332e-06	0.156475	0.0352998	0.00876946	1.03538	1130.6	TRUE	TRUE	76146	1	FALSE	promoter_other
ENSG00000100591	AHSA1	protein_coding	14	77924213	77935817	14_77884233_AT_A	14_77884233_AT_A	INDEL	INDEL	GATK	77884233	77884234	3.75758e-11	0.177349	0.0268168	2.86814e-05	0.612292	846.812	TRUE	TRUE	-39980	1	FALSE	intronic_other
ENSG00000100593	ISM2	protein_coding	14	77940740	77965210	14_77238134_AC_A	14_77238134_AC_A	INDEL	INDEL	GATK	77238134	77238135	2.08811e-05	0.241299	0.0567062	0.0340011	0.971785	1481.44	TRUE	TRUE	-702606	1	FALSE	intronic_other
ENSG00000100596	SPTLC2	protein_coding	14	77972340	78083116	14_77863931_A_G	14_77863931_A_G	SNV	SNV	GATK	77863931	77863931	3.07075e-06	0.230693	0.049441	0.00408416	1.01216	1431.33	TRUE	TRUE	-108409	1	FALSE	intronic_other
ENSG00000100601	ALKBH1	protein_coding	14	78138747	78174363	14_78258931_CA_CAA	14_78258931_CA_CAA	INDEL	INDEL	GATK	78258931	78258931	6.55253e-08	-0.27561	0.0510104	0.0107614	0.473613	825.726	TRUE	TRUE	84568	1	FALSE	intergenic
ENSG00000151445	VIPAS39	protein_coding	14	77893018	77924295	14_77807273_CAA_CAAA	14_77807273_CAA_CAAA	INDEL	INDEL	GATK	77807273	77807273	0.000179466	-0.1475	0.0393723	0.0987626	1.18123	909.558	TRUE	TRUE	-85745	0.993976	FALSE	exonic_other
ENSG00000103248	MTHFSD	protein_coding	16	86563782	86588841	16_86568805_A_G	16_86568805_A_G	SNV	SNV	GATK	86568805	86568805	5.44202e-16	-0.459481	0.0567176	2.06557e-12	0.967793	1529.19	TRUE	TRUE	0	1	FALSE	intronic_eGene
ENSG00000141252	VPS53	protein_coding	17	411908	624957	17_401911_C_T	17_401911_C_T	SNV	SNV	GATK	401911	401911	3.01124e-13	-0.314232	0.0430815	1.86982e-08	0.809479	865.983	TRUE	TRUE	-9997	1	FALSE	intergenic
ENSG00000167695	FAM57A	protein_coding	17	635652	646206	17_653987_T_C	17_653987_T_C	SNV	SNV	GATK	653987	653987	2.09302e-68	-0.825266	0.0472163	2.50594e-55	0.848866	2128.91	TRUE	TRUE	7781	1	FALSE	promoter_other
ENSG00000179409	GEMIN4	protein_coding	17	647654	657239	17_446162_A_G	17_446162_A_G	SNV	SNV	GATK	446162	446162	1.62783e-05	-0.102825	0.0238538	0.0176764	1.0671	1455.71	TRUE	TRUE	-201492	1	FALSE	intronic_other
ENSG00000181031	RPH3AL	protein_coding	17	62293	236045	17_66675_G_A	17_66675_G_A	SNV	SNV	GATK	66675	66675	3.13949e-62	0.995275	0.0597842	1.22325e-59	1.00426	694.115	TRUE	TRUE	0	1	FALSE	promoter_eGene
ENSG00000183688	FAM101B	protein_coding	17	289769	295730	17_292322_A_*	17_292322_A_*	INDEL	INDEL	GATK	292322	292323	3.0742e-15	-0.350273	0.0444066	4.99082e-08	0.640536	1097.45	TRUE	TRUE	0	1	TRUE	exonic_eGene
ENSG00000187624	C17orf97	protein_coding	17	260118	273510	17_259304_A_G	17_259304_A_G	SNV	SNV	GATK	259304	259304	2.92465e-87	-1.16148	0.0586579	1.69875e-86	1.02809	1295.66	TRUE	TRUE	-814	1	FALSE	promoter_eGene
ENSG00000119812	FAM98A	protein_coding	2	33808725	33824449	2_33811516_C_G	2_33811516_C_G	SNV	SNV	GATK	33811516	33811516	6.50309e-07	-0.102224	0.0205448	0.00386321	0.848877	2069.07	TRUE	TRUE	0	1	FALSE	intronic_eGene
ENSG00000116991	SIPA1L2	protein_coding	1	232533711	232697304	1_232388727_G_C	1_232388727_G_C	SNV	SNV	GATK	232388727	232388727	7.05799e-14	0.222582	0.02973	6.79288e-10	0.903817	976.505	TRUE	TRUE	-144984	1	FALSE	intergenic
ENSG00000162946	DISC1	protein_coding	1	231762561	232177018	1_231808282_A_G	1_231808282_A_G	SNV	SNV	GATK	231808282	231808282	1.18964e-05	0.135895	0.03103	0.0650416	0.630771	936.566	TRUE	TRUE	0	1	FALSE	intronic_eGene
ENSG00000233461	RP11-295G20.2	antisense	1	231658134	231664302	1_231713423_ATTTT_ATTTTT	1_231713423_ATTTT_ATTTTT	INDEL	INDEL	GATK	231713423	231713423	1.10878e-05	0.187771	0.0427258	0.0415203	0.799978	1561.47	TRUE	TRUE	49121	1	FALSE	intronic_other
ENSG00000235152	RP5-865N13.2	lincRNA	1	232295837	232321389	1_232276995_C_T	1_232276995_C_T	SNV	SNV	GATK	232276995	232276995	4.76332e-32	-0.547369	0.0464533	6.31616e-18	0.614085	1719.54	TRUE	TRUE	-18842	1	FALSE	intergenic
ENSG00000083720	OXCT1	protein_coding	5	41730167	41870621	5_41911068_C_T	5_41911068_C_T	SNV	SNV	GATK	41911068	41911068	0.000105915	0.228472	0.0589357	0.105512	0.901931	780.636	TRUE	TRUE	40447	1	FALSE	intronic_other
ENSG00000113638	TTC33	protein_coding	5	40714577	40756077	5_40703324_CA_C	5_40703324_CA_C	INDEL	INDEL	GATK	40703324	40703325	4.46623e-13	0.206731	0.0285516	1.24132e-11	1.14314	683.837	TRUE	TRUE	-11253	1	FALSE	intergenic
ENSG00000145592	RPL37	protein_coding	5	40825364	40835437	5_40814231_A_G	5_40814231_A_G	SNV	SNV	GATK	40814231	40814231	0.000203007	-0.0758175	0.0204071	0.122649	1.03676	708.634	TRUE	TRUE	-11133	1	FALSE	intergenic
ENSG00000011478	QPCTL	protein_coding	19	46195741	46207247	19_46196634_C_G	19_46196634_C_G	SNV	SNV	GATK	46196634	46196634	1.11688e-62	0.716727	0.0428933	5.80022e-78	1.3124	1425.21	TRUE	TRUE	0	1	FALSE	intronic_eGene
ENSG00000104936	DMPK	protein_coding	19	46272975	46285810	19_46264387_CT_C	19_46264387_CT_C	INDEL	INDEL	GATK	46264387	46264388	1.91913e-11	-0.177151	0.026393	1.55173e-06	0.778518	1629.67	TRUE	TRUE	-8588	1	FALSE	intronic_other
ENSG00000125755	SYMPK	protein_coding	19	46318668	46366548	19_46224156_A_G	19_46224156_A_G	SNV	SNV	GATK	46224156	46224156	2.5503e-16	-0.251049	0.0306423	1.25074e-12	0.949563	1119.4	TRUE	TRUE	-94512	1	FALSE	intronic_other
ENSG00000170604	IRF2BP1	protein_coding	19	46386866	46389376	19_46392892_A_G	19_46392892_A_G	SNV	SNV	GATK	46392892	46392892	8.61831e-06	0.082949	0.0186435	0.0191323	0.876402	1210.79	TRUE	TRUE	3516	1	FALSE	intergenic
ENSG00000170608	FOXA3	protein_coding	19	46367247	46377055	19_46318963_C_A	19_46318963_C_A	SNV	SNV	GATK	46318963	46318963	1.29226e-06	0.212351	0.0438657	0.0038076	0.82684	850.657	TRUE	TRUE	-48284	1	FALSE	promoter_other
ENSG00000177045	SIX5	protein_coding	19	46268043	46272484	19_46269313_G_C	19_46269313_G_C	SNV	SNV	GATK	46269313	46269313	2.31705e-06	-0.148371	0.0314106	0.0430179	0.517171	781.557	TRUE	TRUE	0	1	TRUE	exonic_eGene
ENSG00000177051	FBXO46	protein_coding	19	46213887	46234162	19_45965584_A_AT	19_45965584_A_AT	INDEL	INDEL	GATK	45965584	45965584	0.00016233	0.149526	0.0396473	0.11732	0.854088	490.638	TRUE	TRUE	-248303	1	FALSE	intronic_other
ENSG00000185800	DMWD	protein_coding	19	46286205	46296060	19_46247641_A_G	19_46247641_A_G	SNV	SNV	GATK	46247641	46247641	8.46936e-08	-0.0960946	0.0179387	0.0012281	0.763087	1627.8	TRUE	TRUE	-38564	1	FALSE	intronic_other
ENSG00000259605	AC074212.5	antisense	19	46268043	46273064	19_46273462_CCAGCAGCAGCAGCAGCAGCAGCAGCAGCAGCAGCAGCAGCAGCAG_C	19_46273462_CCAGCAGCAGCAGCAGCAGCAGCAGCAGCAGCAGCAGCAGCAGCAG_C	INDEL	INDEL	GATK	46273462	46273507	8.34113e-05	-0.110763	0.0281525	0.0644138	1.18851	1355.26	TRUE	TRUE	398	1	FALSE	exonic_other
ENSG00000267395	AC074212.6	antisense	19	46271054	46275762	19_46311011_T_C	19_46311011_T_C	SNV	SNV	GATK	46311011	46311011	5.12114e-05	0.171493	0.0423436	0.0568588	1.01222	1190.63	TRUE	TRUE	35249	1	FALSE	intronic_other
ENSG00000260907	AC008088.4	lincRNA	17	20433355	20434194	17_20434392_T_C	17_20434392_T_C	SNV	SNV	GATK	20434392	20434392	7.38261e-21	0.426722	0.0455504	3.09731e-15	0.842704	766.654	TRUE	TRUE	198	1	FALSE	promoter_eGene
ENSG00000265916	RP11-434D2.9	pseudogene	17	20435561	20436194	17_20424751_G_C	17_20424751_G_C	SNV	SNV	GATK	20424751	20424751	1.45976e-14	0.322025	0.0418703	3.48208e-07	0.585689	530.295	TRUE	TRUE	-10810	1	FALSE	exonic_other
ENSG00000143971	ETAA1	protein_coding	2	67624451	67637677	2_67611053_G_A	2_67611053_G_A	SNV	SNV	GATK	67611053	67611053	5.39527e-07	0.222528	0.0444017	0.000304692	1.06626	960.311	TRUE	TRUE	-13398	1	FALSE	intergenic
ENSG00000197223	C1D	protein_coding	2	68268262	68338080	2_68074662_GAA_GA	2_68074662_GAA_GA	INDEL	INDEL	GATK	68074662	68074663	1.55358e-06	-0.18378	0.0382538	0.000512204	1.10024	685.611	TRUE	TRUE	-193600	0.997992	FALSE	intergenic
ENSG00000236780	AC078941.1	lincRNA	2	67350489	67442451	2_67580065_T_A	2_67580065_T_A	SNV	SNV	GATK	67580065	67580065	2.48831e-06	-0.284358	0.0603851	0.00785133	0.794121	820.466	TRUE	TRUE	137614	1	FALSE	intergenic
ENSG00000088386	SLC15A1	protein_coding	13	99336055	99404908	13_99370013_T_C	13_99370013_T_C	SNV	SNV	GATK	99370013	99370013	4.00341e-05	0.120933	0.0294437	0.00901584	1.45496	1191.34	TRUE	TRUE	0	1	FALSE	intronic_eGene
ENSG00000088387	DOCK9	protein_coding	13	99445741	99738879	13_99524115_G_A	13_99524115_G_A	SNV	SNV	GATK	99524115	99524115	5.46284e-08	-0.150763	0.0277366	0.000207395	0.928721	1920.49	TRUE	TRUE	0	1	FALSE	intronic_eGene
ENSG00000102572	STK24	protein_coding	13	99102455	99230194	13_99221661_C_G	13_99221661_C_G	SNV	SNV	GATK	99221661	99221661	3.63974e-13	0.251824	0.0346467	7.79604e-06	0.539131	739.181	TRUE	TRUE	0	0.997992	FALSE	intronic_eGene
ENSG00000152767	FARP1	protein_coding	13	98794816	99102027	13_98843835_T_G	13_98843835_T_G	SNV	SNV	GATK	98843835	98843835	1.89941e-10	0.167575	0.02631	1.47475e-07	1.01877	1045.69	TRUE	TRUE	0	1	FALSE	intronic_eGene
ENSG00000066032	CTNNA2	protein_coding	2	79412357	80875905	2_79253987_ATAGGGGAAAGT_A	2_79253987_ATAGGGGAAAGT_A	INDEL	INDEL	GATK	79253987	79253998	6.91277e-05	0.149904	0.0376712	0.0806522	0.933823	982.412	TRUE	TRUE	-158370	1	FALSE	exonic_other
ENSG00000162951	LRRTM1	protein_coding	2	80515483	80531874	2_80551609_G_A	2_80551609_G_A	SNV	SNV	GATK	80551609	80551609	3.40285e-25	-0.667124	0.0643334	3.65837e-16	0.714224	628.903	TRUE	TRUE	19735	1	FALSE	intronic_other
ENSG00000085982	USP40	protein_coding	2	234384166	234475428	2_234475415_G_A	2_234475415_G_A	SNV	SNV	GATK	234475415	234475415	1.35559e-46	-0.925687	0.064583	1.30553e-51	1.18664	1046.94	TRUE	TRUE	0	1	TRUE	exonic_eGene
ENSG00000051009	FAM160A2	protein_coding	11	6232565	6255941	11_5293625_A_T	11_5293625_A_T	SNV	SNV	GATK	5293625	5293625	0.000105691	-0.129187	0.0333203	0.11573	0.849965	730.33	TRUE	TRUE	-938940	1	FALSE	intronic_other
ENSG00000110148	CCKBR	protein_coding	11	6280966	6293357	11_6281108_T_G	11_6281108_T_G	SNV	SNV	GATK	6281108	6281108	2.1652e-05	0.165965	0.0390768	0.0472877	0.823912	1066.01	TRUE	TRUE	0	1	TRUE	exonic_eGene
ENSG00000110169	HPX	protein_coding	11	6452279	6463847	11_6468149_A_G	11_6468149_A_G	SNV	SNV	GATK	6468149	6468149	1.78181e-07	0.278696	0.0533822	0.000508205	0.870795	875.023	TRUE	TRUE	4302	1	FALSE	intergenic
ENSG00000166313	APBB1	protein_coding	11	6416355	6440644	11_6439688_C_T	11_6439688_C_T	SNV	SNV	GATK	6439688	6439688	1.76978e-06	0.170203	0.0356216	0.0057038	0.782412	695.711	TRUE	TRUE	0	1	FALSE	intronic_eGene
ENSG00000170955	PRKCDBP	protein_coding	11	6340176	6341877	11_6325216_T_C	11_6325216_T_C	SNV	SNV	GATK	6325216	6325216	7.74568e-16	0.306495	0.0380354	1.24193e-08	0.657141	1026.89	TRUE	TRUE	-14960	1	FALSE	intergenic
ENSG00000105173	CCNE1	protein_coding	19	30302805	30315215	19_30303714_T_TC	19_30303714_T_TC	INDEL	INDEL	GATK	30303714	30303714	1.20844e-07	-0.151725	0.0286694	0.00705567	0.605174	1916.21	TRUE	TRUE	0	1	FALSE	promoter_eGene
ENSG00000121297	TSHZ3	protein_coding	19	31765851	31840453	19_31905568_A_G	19_31905568_A_G	SNV	SNV	GATK	31905568	31905568	4.66816e-61	0.581964	0.0353017	3.59961e-71	1.22521	749.974	TRUE	TRUE	65115	1	FALSE	intronic_other
ENSG00000131943	C19orf12	protein_coding	19	30191721	30206364	19_30182251_G_A	19_30182251_G_A	SNV	SNV	GATK	30182251	30182251	4.54981e-07	-0.210892	0.0418074	0.00113491	0.845286	673.824	TRUE	TRUE	-9470	1	FALSE	intergenic
ENSG00000081138	CDH7	protein_coding	18	63417488	63548638	18_63417287_T_A	18_63417287_T_A	SNV	SNV	GATK	63417287	63417287	4.40577e-14	0.249727	0.0330834	1.79795e-11	1.01881	649.425	TRUE	TRUE	-201	1	FALSE	promoter_eGene
ENSG00000166401	SERPINB8	protein_coding	18	61637159	61672278	18_61624635_C_T	18_61624635_C_T	SNV	SNV	GATK	61624635	61624635	3.90216e-25	-0.357451	0.034514	1.2497e-22	1.02065	896.414	TRUE	TRUE	-12524	1	FALSE	intronic_other
ENSG00000221887	HMSD	protein_coding	18	61616535	61649008	18_61637672_C_G	18_61637672_C_G	SNV	SNV	GATK	61637672	61637672	8.58169e-10	0.273007	0.0445088	1.08442e-06	0.953734	636.349	TRUE	TRUE	0	1	FALSE	intronic_eGene
ENSG00000080802	CNOT4	protein_coding	7	135046547	135194875	7_135067234_T_C	7_135067234_T_C	SNV	SNV	GATK	135067234	135067234	2.2115e-08	0.130728	0.0233669	6.71097e-05	0.989101	2717.21	TRUE	TRUE	0	1	FALSE	intronic_eGene
ENSG00000105875	WDR91	protein_coding	7	134868590	134896316	7_134873964_G_C	7_134873964_G_C	SNV	SNV	GATK	134873964	134873964	3.93822e-08	-0.212513	0.0386838	1.60645e-05	1.02818	558.573	TRUE	TRUE	0	1	FALSE	intronic_eGene
ENSG00000122783	C7orf49	protein_coding	7	134777115	134855547	7_134853888_G_A	7_134853888_G_A	SNV	SNV	GATK	134853888	134853888	6.12693e-05	-0.0900584	0.0224704	0.124612	0.578906	372.044	TRUE	TRUE	0	1	FALSE	promoter_eGene
ENSG00000122786	CALD1	protein_coding	7	134429003	134655479	7_134565347_C_A	7_134565347_C_A	SNV	SNV	GATK	134565347	134565347	2.86771e-06	-0.106683	0.0227952	0.0223089	0.566439	345.3	TRUE	TRUE	0	1	FALSE	intronic_eGene
ENSG00000146856	AGBL3	protein_coding	7	134671259	134832715	7_134817819_GCACACACACA_GCACACACA	7_134817819_GCACACACACA_GCACACACA	INDEL	INDEL	GATK	134817819	134817821	2.7521e-10	0.327057	0.0518139	1.61965e-08	1.1386	552.962	TRUE	TRUE	0	1	FALSE	intronic_eGene
ENSG00000155561	NUP205	protein_coding	7	135242667	135333505	7_135245666_G_T	7_135245666_G_T	SNV	SNV	GATK	135245666	135245666	1.73964e-34	0.420492	0.0343338	4.67918e-38	1.2029	577.965	TRUE	TRUE	0	1	FALSE	intronic_eGene
ENSG00000172331	BPGM	protein_coding	7	134331560	134364565	7_134333926_GTT_TTT	7_134333926_GTT_TTT	SNV	SNV	GATK	134333926	134333926	7.22283e-07	-0.177609	0.0358424	0.00866617	0.621968	561.625	TRUE	TRUE	0	1	FALSE	intronic_eGene
ENSG00000110274	CEP164	protein_coding	11	117185273	117283984	11_117193203_C_T	11_117193203_C_T	SNV	SNV	GATK	117193203	117193203	6.10018e-08	-0.173274	0.0319939	3.27786e-05	1.10095	1443.94	TRUE	TRUE	0	1	FALSE	intronic_eGene
ENSG00000149577	SIDT2	protein_coding	11	117049449	117068160	11_117055781_T_C	11_117055781_T_C	SNV	SNV	GATK	117055781	117055781	8.32272e-09	0.160894	0.0279243	9.25142e-07	1.18573	1056.12	TRUE	TRUE	0	0.995984	FALSE	promoter_eGene
ENSG00000149591	TAGLN	protein_coding	11	117070037	117075498	11_117074299_T_C	11_117074299_T_C	SNV	SNV	GATK	117074299	117074299	1.41238e-07	0.222543	0.0422793	0.00173423	0.735961	1114.08	TRUE	TRUE	0	1	FALSE	intronic_eGene
ENSG00000167257	RNF214	protein_coding	11	117103341	117157161	11_117163765_C_A	11_117163765_C_A	SNV	SNV	GATK	117163765	117163765	4.00852e-06	0.162101	0.0351557	0.00227182	1.17354	1500.1	TRUE	TRUE	6604	1	FALSE	promoter_other
ENSG00000168092	PAFAH1B2	protein_coding	11	117014983	117047610	11_117101445_A_T	11_117101445_A_T	SNV	SNV	GATK	117101445	117101445	3.19644e-07	0.219779	0.0429971	0.000284972	1.03186	1162.76	TRUE	TRUE	53835	1	FALSE	promoter_other
ENSG00000254851	RP11-109L13.1	pseudogene	11	117006244	117009298	11_117076564_A_G	11_117076564_A_G	SNV	SNV	GATK	117076564	117076564	2.61112e-64	-1.0722	0.0633238	5.74994e-65	1.0612	1145.16	TRUE	TRUE	67266	1	FALSE	exonic_other
ENSG00000109854	HTATIP2	protein_coding	11	20385231	20405329	11_20379963_C_G	11_20379963_C_G	SNV	SNV	GATK	20379963	20379963	3.16522e-11	0.260946	0.039307	0.000441017	0.445263	700.328	TRUE	TRUE	-5268	1	FALSE	intergenic
ENSG00000166833	NAV2	protein_coding	11	19372271	20143144	11_20579360_CA_CAA	11_20579360_CA_CAA	INDEL	INDEL	GATK	20579360	20579360	0.00010982	-0.170403	0.0440567	0.0896667	1.025	919.409	TRUE	TRUE	436216	1	FALSE	intergenic
ENSG00000129083	COPB1	protein_coding	11	14464986	14521573	11_14453382_T_C	11_14453382_T_C	SNV	SNV	GATK	14453382	14453382	1.73469e-07	-0.169353	0.0324075	2.68677e-05	1.10838	453.231	TRUE	TRUE	-11604	1	FALSE	intergenic
ENSG00000133818	RRAS2	protein_coding	11	14299472	14386052	11_14300759_C_G	11_14300759_C_G	SNV	SNV	GATK	14300759	14300759	3.28015e-32	0.410567	0.0347507	3.32096e-28	0.959576	692.28	TRUE	TRUE	0	1	TRUE	exonic_eGene
ENSG00000152268	SPON1	processed_transcript	11	13983914	14289646	11_13802630_G_A	11_13802630_G_A	SNV	SNV	GATK	13802630	13802630	4.13201e-09	0.239921	0.0408111	6.37318e-06	0.920482	530.285	TRUE	TRUE	-181284	1	FALSE	intergenic
ENSG00000186104	CYP2R1	protein_coding	11	14899553	14913798	11_14669496_A_T	11_14669496_A_T	SNV	SNV	GATK	14669496	14669496	1.0667e-09	0.22904	0.0375531	0.000193012	0.58874	379.352	TRUE	TRUE	-230057	0.997992	FALSE	intronic_other
ENSG00000187398	LUZP2	protein_coding	11	24518516	25104150	11_24512388_T_C	11_24512388_T_C	SNV	SNV	GATK	24512388	24512388	6.27696e-48	-0.681737	0.0468706	9.33956e-54	1.19428	681.468	TRUE	TRUE	-6128	1	FALSE	intergenic
ENSG00000177565	TBL1XR1	protein_coding	3	176737143	176915261	3_176746291_G_A	3_176746291_G_A	SNV	SNV	GATK	176746291	176746291	2.62126e-08	0.138245	0.0248418	1.81687e-05	1.00975	773.352	TRUE	TRUE	0	1	FALSE	promoter_eGene
ENSG00000088682	COQ9	protein_coding	16	57481337	57495187	16_57420846_A_G	16_57420846_A_G	SNV	SNV	GATK	57420846	57420846	4.56336e-07	0.173753	0.0344487	0.000470727	0.962281	751.906	TRUE	TRUE	-60491	1	FALSE	intergenic
ENSG00000102978	POLR2C	protein_coding	16	57496299	57505922	16_57472860_G_T	16_57472860_G_T	SNV	SNV	GATK	57472860	57472860	3.17825e-11	-0.44043	0.0663492	3.71986e-10	1.23566	808.407	TRUE	TRUE	-23439	1	FALSE	intronic_other
ENSG00000125170	DOK4	protein_coding	16	57505863	57521239	16_57526895_G_C	16_57526895_G_C	SNV	SNV	GATK	57526895	57526895	5.01412e-11	0.220523	0.0335625	0.000193052	0.507991	767.661	TRUE	TRUE	5656	1	FALSE	intergenic
ENSG00000135736	CCDC102A	protein_coding	16	57546090	57570511	16_57603920_T_TCACCACCTCCTC	16_57603920_T_TCACCACCTCCTC	INDEL	INDEL	GATK	57603920	57603920	5.77428e-07	-0.125739	0.0251548	0.00085828	0.980115	1277.66	TRUE	TRUE	33409	1	FALSE	intronic_other
ENSG00000159618	GPR114	protein_coding	16	57576333	57625593	16_57579724_GC_G	16_57579724_GC_G	INDEL	INDEL	GATK	57579724	57579725	1.19046e-19	-0.367382	0.0405053	1.13868e-17	1.10403	3943.29	TRUE	TRUE	0	1	FALSE	intronic_eGene
ENSG00000182885	GPR97	protein_coding	16	57702099	57723975	16_57713679_C_A	16_57713679_C_A	SNV	SNV	GATK	57713679	57713679	1.44758e-06	-0.221235	0.0459152	0.0111183	0.717324	1148.49	TRUE	TRUE	0	1	FALSE	promoter_eGene
ENSG00000205336	GPR56	protein_coding	16	57644564	57698944	16_57339910_ATT_AT	16_57339910_ATT_AT	INDEL	INDEL	GATK	57339910	57339911	1.26086e-05	0.171439	0.0392597	0.015478	0.880667	665.524	TRUE	TRUE	-304654	1	FALSE	intergenic
ENSG00000121904	CSMD2	protein_coding	1	33979609	34631443	1_34632006_T_C	1_34632006_T_C	SNV	SNV	GATK	34632006	34632006	2.5303e-09	-0.228541	0.0383491	2.56773e-08	1.42773	2248.41	TRUE	TRUE	563	1	FALSE	promoter_eGene
ENSG00000142698	C1orf94	protein_coding	1	34632484	34684732	1_34635223_AGAGAGAGAGAGAGT_*	1_34635223_AGAGAGAGAGAGAGT_*	INDEL	INDEL	GATK	34635223	34635238	6.31606e-15	-0.345857	0.044355	1.34587e-10	0.868805	650.351	TRUE	TRUE	0	0.997992	FALSE	intronic_eGene
ENSG00000163866	SMIM12	protein_coding	1	35178338	35325417	1_35313926_TCA_T	1_35313926_TCA_T	INDEL	INDEL	GATK	35313926	35313928	3.76843e-08	-0.127446	0.0231663	0.00279405	0.561026	604.776	TRUE	TRUE	0	1	FALSE	intronic_eGene
ENSG00000187513	GJA4	protein_coding	1	35258599	35261348	1_35309256_G_A	1_35309256_G_A	SNV	SNV	GATK	35309256	35309256	5.21165e-30	-0.639188	0.0561637	3.22531e-29	1.07665	682.075	TRUE	TRUE	47908	1	FALSE	intronic_other
ENSG00000188910	GJB3	protein_coding	1	35246790	35251970	1_35309256_G_A	1_35309256_G_A	SNV	SNV	GATK	35309256	35309256	1.15798e-08	-0.281221	0.0492869	8.41798e-05	0.807752	715.7	TRUE	TRUE	57286	1	FALSE	intronic_other
ENSG00000153179	RASSF3	protein_coding	12	65004293	65091347	12_65082738_G_T	12_65082738_G_T	SNV	SNV	GATK	65082738	65082738	1.79571e-14	-0.333168	0.0434691	2.62266e-09	0.842028	3345.37	TRUE	TRUE	0	1	FALSE	intronic_eGene
ENSG00000108091	CCDC6	protein_coding	10	61548521	61666414	10_61540392_T_TTA	10_61540392_T_TTA	INDEL	INDEL	GATK	61540392	61540392	1.17128e-10	0.165458	0.0256803	1.54426e-07	0.966561	755.512	TRUE	TRUE	-8129	1	FALSE	intergenic
ENSG00000151150	ANK3	protein_coding	10	61786056	62493248	10_61802550_A_T	10_61802550_A_T	SNV	SNV	GATK	61802550	61802550	1.53813e-06	0.132473	0.0275629	0.00109373	0.988384	653.434	TRUE	TRUE	0	1	TRUE	exonic_eGene
ENSG00000165449	SLC16A9	protein_coding	10	61410523	61495760	10_61469538_T_C	10_61469538_T_C	SNV	SNV	GATK	61469538	61469538	1.17603e-16	-0.266989	0.0322236	8.58408e-12	0.844845	633.02	TRUE	TRUE	0	1	TRUE	exonic_eGene
ENSG00000019582	CD74	protein_coding	5	149781200	149792492	5_149792135_G_A	5_149792135_G_A	SNV	SNV	GATK	149792135	149792135	3.12977e-26	0.474801	0.044812	1.5834e-16	0.697813	633.787	TRUE	TRUE	0	1	FALSE	promoter_eGene
ENSG00000070614	NDST1	protein_coding	5	149865381	149937773	5_149912762_A_G	5_149912762_A_G	SNV	SNV	GATK	149912762	149912762	5.97128e-15	-0.148133	0.0189803	1.29679e-10	0.885291	1081.6	TRUE	TRUE	0	1	FALSE	intronic_eGene
ENSG00000070814	TCOF1	protein_coding	5	149737202	149779871	5_150702815_GATAAATAAATAA_GATAAATAAATAAATAAATAA	5_150702815_GATAAATAAATAA_GATAAATAAATAAATAAATAA	INDEL	INDEL	GATK	150702815	150702815	0.000157813	-0.127696	0.033796	0.131304	1.19076	1371.16	TRUE	TRUE	922944	1	FALSE	intronic_other
ENSG00000113721	PDGFRB	protein_coding	5	149493400	149535435	5_149533956_T_G	5_149533956_T_G	SNV	SNV	GATK	149533956	149533956	7.1295e-06	0.144907	0.0322748	0.00888764	0.975029	1097.25	TRUE	TRUE	0	1	FALSE	intronic_eGene
ENSG00000164587	RPS14	protein_coding	5	149822753	149829319	5_149818620_AGG_*	5_149818620_AGG_*	INDEL	INDEL	GATK	149818620	149818623	1.57167e-07	-0.107595	0.0205178	0.00167462	0.691071	531.313	TRUE	TRUE	-4133	1	FALSE	intergenic
ENSG00000164591	MYOZ3	protein_coding	5	150040436	150058927	5_150049144_C_CTT	5_150049144_C_CTT	INDEL	INDEL	GATK	150049144	150049144	1.0016e-05	0.25608	0.0579782	0.0111056	1.03414	1313.36	TRUE	TRUE	0	0.997992	FALSE	promoter_eGene
ENSG00000183876	ARSI	protein_coding	5	149675906	149718870	5_149670632_T_C	5_149670632_T_C	SNV	SNV	GATK	149670632	149670632	7.21009e-05	-0.245716	0.0619049	0.0629047	1.05615	1074.03	TRUE	TRUE	-5274	1	FALSE	promoter_other
ENSG00000250309	CTC-345K18.2	antisense	5	150050220	150051952	5_150061957_A_G	5_150061957_A_G	SNV	SNV	GATK	150061957	150061957	1.10793e-05	0.680958	0.154941	0.0105023	1.06575	1299.39	TRUE	TRUE	10005	1	FALSE	intergenic
ENSG00000106829	TLE4	protein_coding	9	82186688	82341658	9_82234395_G_T	9_82234395_G_T	SNV	SNV	GATK	82234395	82234395	8.59735e-06	0.179966	0.0404441	0.0216023	0.7538	644.964	TRUE	TRUE	0	1	FALSE	intronic_eGene
ENSG00000135069	PSAT1	protein_coding	9	80912059	80945009	9_80919756_T_G	9_80919756_T_G	SNV	SNV	GATK	80919756	80919756	3.91574e-05	0.0955647	0.0232382	0.109182	0.82429	1667.53	TRUE	TRUE	0	1	TRUE	exonic_eGene
ENSG00000148019	CEP78	protein_coding	9	80850978	80894606	9_80852222_A_G	9_80852222_A_G	SNV	SNV	GATK	80852222	80852222	7.9852e-08	-0.123257	0.0229637	0.000753971	0.848699	2452.52	TRUE	TRUE	0	1	FALSE	intronic_eGene
ENSG00000156052	GNAQ	protein_coding	9	80331003	80646374	9_80638290_T_C	9_80638290_T_C	SNV	SNV	GATK	80638290	80638290	2.42338e-55	0.393945	0.02514	5.01926e-40	0.759681	687.739	TRUE	TRUE	0	1	FALSE	intronic_eGene
ENSG00000159147	DONSON	protein_coding	21	34931848	34961014	21_34919944_CAATT_C	21_34919944_CAATT_C	INDEL	INDEL	GATK	34919944	34919948	9.39918e-07	0.223135	0.0455023	0.000139266	1.24285	925.893	TRUE	TRUE	-11904	1	FALSE	intronic_other
ENSG00000205726	ITSN1	protein_coding	21	35014706	35272165	21_35046662_C_T	21_35046662_C_T	SNV	SNV	GATK	35046662	35046662	6.33264e-11	-0.131151	0.0200669	1.23674e-06	0.818791	888.161	TRUE	TRUE	0	1	FALSE	intronic_eGene
ENSG00000205758	CRYZL1	protein_coding	21	34961647	35016232	21_34875490_CTTATTTAT_CTTATTTATTTAT	21_34875490_CTTATTTAT_CTTATTTATTTAT	INDEL	INDEL	GATK	34875490	34875490	5.92986e-05	0.185849	0.046282	0.0883293	0.824036	843.635	TRUE	TRUE	-86157	1	FALSE	intergenic
ENSG00000237945	LINC00649	antisense	21	35287838	35349992	21_35303960_T_C	21_35303960_T_C	SNV	SNV	GATK	35303960	35303960	9.38762e-79	-0.845936	0.0450243	3.93175e-90	1.18973	818.609	TRUE	TRUE	0	1	TRUE	exonic_eGene
ENSG00000241837	ATP5O	protein_coding	21	35275757	35288284	21_35280234_C_G	21_35280234_C_G	SNV	SNV	GATK	35280234	35280234	8.52661e-21	-0.28843	0.0308386	3.95637e-18	1.02301	1153.89	TRUE	TRUE	0	1	FALSE	promoter_eGene
ENSG00000273102	AP000569.9	lincRNA	21	35339403	35340874	21_35280630_A_G	21_35280630_A_G	SNV	SNV	GATK	35280630	35280630	1.50621e-06	-0.232435	0.0483191	0.0405588	0.581744	2211.81	TRUE	TRUE	-58773	1	FALSE	promoter_other
ENSG00000081052	COL4A4	protein_coding	2	227867427	228028829	2_227942080_T_C	2_227942080_T_C	SNV	SNV	GATK	227942080	227942080	8.20787e-10	0.225084	0.0366535	0.00015942	0.747037	8972.71	TRUE	TRUE	0	1	FALSE	intronic_eGene
ENSG00000135917	SLC19A3	protein_coding	2	228549926	228582728	2_228582746_G_A	2_228582746_G_A	SNV	SNV	GATK	228582746	228582746	5.85178e-11	0.213089	0.0325453	4.59511e-07	0.902384	1552.67	TRUE	TRUE	18	1	FALSE	promoter_eGene
ENSG00000168958	MFF	protein_coding	2	228189867	228222550	2_228185544_C_T	2_228185544_C_T	SNV	SNV	GATK	228185544	228185544	8.13522e-38	-0.466331	0.0362782	2.5648e-31	0.890282	510.534	TRUE	TRUE	-4323	1	FALSE	intronic_other
ENSG00000169031	COL4A3	protein_coding	2	228029281	228179508	2_228062790_T_G	2_228062790_T_G	SNV	SNV	GATK	228062790	228062790	8.63352e-08	0.219746	0.0410483	0.00222574	0.832078	6982.21	TRUE	TRUE	0	1	FALSE	intronic_eGene
ENSG00000173744	AGFG1	protein_coding	2	228336868	228425930	2_228291132_CTT_CT	2_228291132_CTT_CT	INDEL	INDEL	GATK	228291132	228291133	3.14505e-11	-0.1796	0.0270497	1.56618e-08	1.02408	767.541	TRUE	TRUE	-45736	1	FALSE	intergenic
ENSG00000236432	AC097662.2	antisense	2	228085768	228189917	2_228123138_G_A	2_228123138_G_A	SNV	SNV	GATK	228123138	228123138	4.14638e-13	-0.940954	0.129774	4.84829e-09	0.862189	516.232	TRUE	TRUE	0	1	FALSE	intronic_eGene
ENSG00000071967	CYBRD1	protein_coding	2	172378757	172414643	2_172377597_T_C	2_172377597_T_C	SNV	SNV	GATK	172377597	172377597	8.97513e-70	0.858664	0.04863	1.39098e-79	1.19281	935.108	TRUE	TRUE	-1160	1	FALSE	promoter_eGene
ENSG00000077380	DYNC1I2	protein_coding	2	172543919	172604930	2_172660971_A_G	2_172660971_A_G	SNV	SNV	GATK	172660971	172660971	2.52163e-70	0.692792	0.0390776	3.31758e-57	0.845444	581.762	TRUE	TRUE	56041	1	FALSE	intronic_other
ENSG00000115827	DCAF17	protein_coding	2	172290727	172341562	2_172313724_G_T	2_172313724_G_T	SNV	SNV	GATK	172313724	172313724	3.70843e-12	0.421666	0.06069	1.52146e-07	0.834886	1710.73	TRUE	TRUE	0	1	FALSE	intronic_eGene
ENSG00000115840	SLC25A12	protein_coding	2	172640880	172864766	2_172566642_C_T	2_172566642_C_T	SNV	SNV	GATK	172566642	172566642	1.76048e-07	-0.203697	0.039	9.32826e-05	1.02411	665.967	TRUE	TRUE	-74238	1	FALSE	intronic_other
ENSG00000172878	METAP1D	protein_coding	2	172864490	172947158	2_172923408_T_A	2_172923408_T_A	SNV	SNV	GATK	172923408	172923408	1.33063e-14	-0.296236	0.0384579	6.54074e-09	0.745055	693.735	TRUE	TRUE	0	1	FALSE	intronic_eGene
ENSG00000140876	NUDT7	protein_coding	16	77756411	77776157	16_77749150_C_G	16_77749150_C_G	SNV	SNV	GATK	77749150	77749150	6.53881e-14	0.300907	0.040138	4.49209e-10	0.985242	4945.5	TRUE	TRUE	-7261	1	FALSE	intergenic
ENSG00000171724	VAT1L	protein_coding	16	77822427	78014004	16_77999248_T_A	16_77999248_T_A	SNV	SNV	GATK	77999248	77999248	5.03181e-19	0.322995	0.0362445	1.96689e-12	0.779293	1713.54	TRUE	TRUE	0	1	FALSE	intronic_eGene
ENSG00000186153	WWOX	protein_coding	16	78133310	79246564	16_79030161_C_A	16_79030161_C_A	SNV	SNV	GATK	79030161	79030161	7.55146e-08	0.283149	0.0526541	0.00139648	0.76003	2083.82	TRUE	TRUE	0	1	FALSE	intronic_eGene
ENSG00000010810	FYN	protein_coding	6	111981535	112194655	6_112230278_C_T	6_112230278_C_T	SNV	SNV	GATK	112230278	112230278	9.21956e-13	-0.204463	0.0286295	1.56743e-09	0.94494	509.58	TRUE	TRUE	35623	1	FALSE	intergenic
ENSG00000056972	TRAF3IP2	protein_coding	6	111877657	111927481	6_111897852_A_G	6_111897852_A_G	SNV	SNV	GATK	111897852	111897852	2.56561e-05	-0.0767804	0.0182422	0.00804136	1.02361	355.38	TRUE	TRUE	0	1	FALSE	intronic_eGene
ENSG00000112394	SLC16A10	protein_coding	6	111408781	111552397	6_111509449_TCTCTCTCCCTCTCTCC_T	6_111509449_TCTCTCTCCCTCTCTCC_T	INDEL	INDEL	GATK	111509449	111509465	4.09023e-05	0.163141	0.039768	0.0679332	0.82893	902.207	TRUE	TRUE	0	1	FALSE	intronic_eGene
ENSG00000173214	KIAA1919	protein_coding	6	111580551	111592370	6_111580561_C_A	6_111580561_C_A	SNV	SNV	GATK	111580561	111580561	3.60685e-80	0.667412	0.0351998	1.86949e-50	0.648037	432.004	TRUE	TRUE	0	1	TRUE	exonic_eGene
ENSG00000197498	RPF2	protein_coding	6	111303218	111349466	6_111353012_T_C	6_111353012_T_C	SNV	SNV	GATK	111353012	111353012	1.61149e-36	-0.486935	0.0385804	8.47795e-31	0.927417	2259.38	TRUE	TRUE	3546	1	FALSE	intergenic
ENSG00000230177	RP5-1112D6.4	antisense	6	111599135	111599945	6_111576671_T_G	6_111576671_T_G	SNV	SNV	GATK	111576671	111576671	1.83933e-49	0.619763	0.0419192	4.10016e-35	0.751871	894.118	TRUE	TRUE	-22464	1	FALSE	intronic_other
ENSG00000255389	C6orf3	antisense	6	111921078	111923498	6_111929862_G_T	6_111929862_G_T	SNV	SNV	GATK	111929862	111929862	8.88283e-33	0.873528	0.0732584	3.15107e-28	0.947585	1044.6	TRUE	TRUE	6364	1	FALSE	intergenic
ENSG00000272356	RP5-1112D6.8	antisense	6	111630406	111634720	6_111537481_A_C	6_111537481_A_C	SNV	SNV	GATK	111537481	111537481	2.2253e-11	0.339608	0.0507603	4.56096e-06	0.655681	274.272	TRUE	TRUE	-92925	1	FALSE	intronic_other
ENSG00000012048	BRCA1	protein_coding	17	41196312	41277500	17_41243190_T_G	17_41243190_T_G	SNV	SNV	GATK	41243190	41243190	6.28771e-31	-0.353702	0.0305871	2.22375e-20	0.712586	367.47	TRUE	TRUE	0	1	TRUE	exonic_eGene
ENSG00000068079	IFI35	protein_coding	17	41158742	41166473	17_41136297_GT_G	17_41136297_GT_G	INDEL	INDEL	GATK	41136297	41136298	2.2151e-06	0.257886	0.0544899	0.00761514	0.804641	965.795	TRUE	TRUE	-22445	1	FALSE	intronic_other
ENSG00000108828	VAT1	protein_coding	17	41166622	41177140	17_41399490_AAAAAG_A	17_41399490_AAAAAG_A	INDEL	INDEL	GATK	41399490	41399495	5.09241e-09	0.147253	0.0251967	8.88603e-07	1.08528	540.255	TRUE	TRUE	222350	0.997992	FALSE	intergenic
ENSG00000108830	RND2	protein_coding	17	41177258	41184057	17_41176688_T_C	17_41176688_T_C	SNV	SNV	GATK	41176688	41176688	1.91073e-27	0.270472	0.0249193	4.14638e-26	1.05557	481.708	TRUE	TRUE	-570	1	FALSE	promoter_eGene
ENSG00000198496	NBR2	pseudogene	17	41277627	41305688	17_41217874_C_T	17_41217874_C_T	SNV	SNV	GATK	41217874	41217874	2.31567e-72	1.01711	0.0565361	3.11101e-52	0.746079	353.784	TRUE	TRUE	-59753	1	FALSE	intronic_other
ENSG00000198863	RUNDC1	protein_coding	17	41132582	41145707	17_41199123_T_C	17_41199123_T_C	SNV	SNV	GATK	41199123	41199123	4.49913e-06	-0.527604	0.115024	0.00313482	0.984534	633.183	TRUE	TRUE	53416	1	FALSE	intronic_other
ENSG00000266967	AARSD1	protein_coding	17	41102543	41116515	17_40338839_CT_C	17_40338839_CT_C	INDEL	INDEL	GATK	40338839	40338840	7.68678e-06	0.217085	0.0485244	0.0245358	0.707887	606.925	TRUE	TRUE	-763704	1	FALSE	promoter_other
ENSG00000267060	PTGES3L	protein_coding	17	41120105	41132545	17_41295862_C_T	17_41295862_C_T	SNV	SNV	GATK	41295862	41295862	2.52052e-05	0.785757	0.18651	0.0133131	1.03266	618.549	TRUE	TRUE	163317	1	FALSE	promoter_other
ENSG00000135723	FHOD1	protein_coding	16	67263290	67281561	16_67575220_G_A	16_67575220_G_A	SNV	SNV	GATK	67575220	67575220	1.26731e-05	0.239862	0.0549427	0.00150449	1.21177	403.4	TRUE	TRUE	293659	1	FALSE	promoter_other
ENSG00000135740	SLC9A5	protein_coding	16	67271586	67306093	16_68260122_G_A	16_68260122_G_A	SNV	SNV	GATK	68260122	68260122	6.42994e-05	-0.182196	0.0455895	0.0416831	0.92677	496.844	TRUE	TRUE	954029	1	FALSE	exonic_other
ENSG00000159714	ZDHHC1	protein_coding	16	67428322	67450736	16_68325665_GGTGTGTGTGTGTGT_GGTGTGTGTGTGTGTGTGT	16_68325665_GGTGTGTGTGTGTGT_GGTGTGTGTGTGTGTGTGT	INDEL	INDEL	GATK	68325665	68325665	0.000149561	0.150218	0.0396166	0.0383906	1.26256	583.166	TRUE	TRUE	874929	1	FALSE	intronic_other
ENSG00000176387	HSD11B2	protein_coding	16	67464555	67471456	16_67420603_T_C	16_67420603_T_C	SNV	SNV	GATK	67420603	67420603	1.66873e-08	0.13494	0.0239118	0.000347394	0.652838	256.772	TRUE	TRUE	-43952	1	FALSE	intergenic
ENSG00000203401	AC009061.1	pseudogene	16	67466595	67468931	16_67638644_TTTTGTTTTTTG_GTTTGTTTTTTG	16_67638644_TTTTGTTTTTTG_GTTTGTTTTTTG	SNV	SNV	GATK	67638644	67638644	0.000169901	0.108442	0.0288409	0.081328	0.735814	175.655	TRUE	TRUE	169713	1	FALSE	intronic_other
ENSG00000205250	E2F4	protein_coding	16	67226072	67232821	16_66472505_G_A	16_66472505_G_A	SNV	SNV	GATK	66472505	66472505	0.000294898	0.0933014	0.0257757	0.12335	0.848053	281.226	TRUE	TRUE	-753567	1	FALSE	intronic_other
ENSG00000262691	CTC-277H1.7	processed_transcript	16	67295011	67297687	16_67087407_T_C	16_67087407_T_C	SNV	SNV	GATK	67087407	67087407	8.9313e-05	-0.252482	0.0644426	0.135	0.540124	223.696	TRUE	TRUE	-207604	1	FALSE	intronic_other
ENSG00000224631	RP11-51O6.1	pseudogene	16	61089303	61089868	16_61053930_TAGAG_TAGAGAG	16_61053930_TAGAG_TAGAGAG	INDEL	INDEL	GATK	61053930	61053930	0.000282911	-0.22418	0.0617496	0.138508	0.963547	478.811	TRUE	TRUE	-35373	0.995984	FALSE	intergenic
ENSG00000134419	RPS15A	protein_coding	16	18792617	18801705	16_19217961_G_A	16_19217961_G_A	SNV	SNV	GATK	19217961	19217961	0.000146253	0.158673	0.0417852	0.124343	0.810066	499.02	TRUE	TRUE	416256	1	FALSE	intronic_other
ENSG00000157106	SMG1	protein_coding	16	18816175	18937776	16_18928472_T_A	16_18928472_T_A	SNV	SNV	GATK	18928472	18928472	1.78458e-08	-0.126983	0.022548	2.36816e-05	0.924323	537.092	TRUE	TRUE	0	1	FALSE	intronic_eGene
ENSG00000170540	ARL6IP1	protein_coding	16	18802991	18813000	16_18932476_AAGAG_AGAGAG	16_18932476_AAGAG_AGAGAG	INDEL	INDEL	GATK	18932476	18932476	4.97138e-07	-0.270191	0.0537435	0.00241603	0.743325	540.624	TRUE	TRUE	119476	1	FALSE	intronic_other
ENSG00000185164	NOMO2	protein_coding	16	18511182	18573533	16_18517805_GT_GTTT	16_18517805_GT_GTTT	INDEL	INDEL	GATK	18517805	18517805	1.16298e-32	0.7887	0.0662692	1.31773e-38	1.30049	721.604	TRUE	TRUE	0	1	FALSE	intronic_eGene
ENSG00000205746	RP11-1212A22.1	pseudogene	16	18428257	18488396	CNV_16_18607621_18613652_iPSCORE	CNV_16_18574848_18616537_Stitched	mCNV	mCNV	GS	18607621	18613652	1.09545e-11	0.467397	0.068802	3.20187e-06	0.70284	1213.18	TRUE	TRUE	119225	1	FALSE	exonic_other
ENSG00000254681	PKD1P5	pseudogene	16	18458147	18495797	16_18441781_G_A	16_18441781_G_A	SNV	SNV	GATK	18441781	18441781	2.35614e-61	-0.899484	0.054426	4.79788e-46	0.785256	748.131	TRUE	TRUE	-16366	0.997992	FALSE	exonic_other
ENSG00000256340	ABCC6P1	pseudogene	16	18582484	18609650	CNV_16_18607621_18613652_iPSCORE	CNV_16_18574848_18616537_Stitched	mCNV	mCNV	GS	18607621	18613652	1.43411e-10	0.854233	0.133219	4.04746e-07	0.947922	1229.46	TRUE	TRUE	0	1	TRUE	exonic_eGene
ENSG00000108309	RUNDC3A	protein_coding	17	42385781	42396039	17_42375314_C_T	17_42375314_C_T	SNV	SNV	GATK	42375314	42375314	5.5277e-11	0.255779	0.0390145	3.03755e-06	0.738702	545.981	TRUE	TRUE	-10467	1	FALSE	intergenic
ENSG00000108312	UBTF	protein_coding	17	42282401	42298994	17_43030144_TTTTTGTTTTG_TTTTTGTTTTGTTTTGTTTTG	17_43030144_TTTTTGTTTTG_TTTTTGTTTTGTTTTGTTTTG	INDEL	INDEL	GATK	43030144	43030144	1.79387e-05	-0.107787	0.0251305	0.075658	0.573	506.515	TRUE	TRUE	731150	1	FALSE	intergenic
ENSG00000161682	FAM171A2	protein_coding	17	42430583	42441243	17_42460097_T_C	17_42460097_T_C	SNV	SNV	GATK	42460097	42460097	1.32764e-09	0.262333	0.0432607	8.84186e-05	0.667423	546.097	TRUE	TRUE	18854	1	FALSE	intronic_other
ENSG00000267080	ASB16-AS1	antisense	17	42253341	42264085	17_42198170_T_C	17_42198170_T_C	SNV	SNV	GATK	42198170	42198170	3.304e-24	-0.464853	0.045797	8.31917e-19	0.868007	423.404	TRUE	TRUE	-55171	1	FALSE	intronic_other
ENSG00000267750	AC003102.3	antisense	17	42376942	42392683	17_42448180_A_G	17_42448180_A_G	SNV	SNV	GATK	42448180	42448180	7.17942e-07	0.130757	0.0263811	0.000348141	1.04164	678.538	TRUE	TRUE	55497	1	FALSE	intergenic
ENSG00000107789	MINPP1	protein_coding	10	89264632	89313217	10_89295685_C_CTAAA	10_89295685_C_CTAAA	INDEL	INDEL	GATK	89295685	89295685	1.67522e-08	-0.170284	0.0301784	0.000974717	0.648398	1151.86	TRUE	TRUE	0	1	FALSE	intronic_eGene
ENSG00000122376	FAM35A	protein_coding	10	88853918	88951225	10_88953882_A_T	10_88953882_A_T	SNV	SNV	GATK	88953882	88953882	1.52522e-08	-0.158332	0.0279803	0.000101819	0.8086	696.213	TRUE	TRUE	2657	1	FALSE	intergenic
ENSG00000138138	ATAD1	protein_coding	10	89511269	89601100	10_89507288_C_A	10_89507288_C_A	SNV	SNV	GATK	89507288	89507288	1.00812e-06	0.106611	0.0218017	0.000277856	1.04682	405.444	TRUE	TRUE	-3981	1	FALSE	exonic_other
ENSG00000148672	GLUD1	protein_coding	10	88810243	88854623	10_88820592_A_T	10_88820592_A_T	SNV	SNV	GATK	88820592	88820592	5.5506e-07	0.304097	0.0607436	0.00153908	0.816432	596.178	TRUE	TRUE	0	1	FALSE	promoter_eGene
ENSG00000184923	NUTM2A	protein_coding	10	88985205	88996665	CNV_10_89068233_89113480_iPSCORE	CNV_10_89067407_89113380_Stitched	mCNV	mCNV	GS	89068233	89113480	5.64307e-22	0.87623	0.0909345	1.20099e-16	0.904739	4303.79	TRUE	TRUE	71568	1	FALSE	exonic_other
ENSG00000198682	PAPSS2	protein_coding	10	89419370	89507462	10_89419143_G_C	10_89419143_G_C	SNV	SNV	GATK	89419143	89419143	2.581e-08	-0.184673	0.0331686	2.50216e-06	1.19953	898.04	TRUE	TRUE	-227	1	FALSE	promoter_eGene
ENSG00000214562	NUTM2D	protein_coding	10	89117425	89130452	CNV_10_89068233_89113480_iPSCORE	CNV_10_89067407_89113380_Stitched	mCNV	mCNV	GS	89068233	89113480	9.94916e-28	0.87549	0.0802217	2.80828e-23	0.941659	1103.1	TRUE	TRUE	-3945	1	FALSE	exonic_other
ENSG00000223482	NUTM2A-AS1	antisense	10	88963632	89102369	CNV_10_89068233_89113480_iPSCORE	CNV_10_89067407_89113380_Stitched	mCNV	mCNV	GS	89068233	89113480	2.72561e-66	1.80648	0.105037	1.07987e-78	1.25921	4923.07	TRUE	TRUE	0	1	TRUE	exonic_eGene
ENSG00000224914	LINC00863	lincRNA	10	89102493	89117639	CNV_10_89068233_89113480_iPSCORE	CNV_10_89067407_89113380_Stitched	mCNV	mCNV	GS	89068233	89113480	2.87719e-41	0.997738	0.0741537	2.31885e-25	0.652436	516.794	TRUE	TRUE	0	1	TRUE	exonic_eGene
ENSG00000123329	ARHGAP9	protein_coding	12	57866038	57882597	12_57859932_G_A	12_57859932_G_A	SNV	SNV	GATK	57859932	57859932	1.78644e-12	0.26933	0.0382017	2.40525e-10	1.06237	507.178	TRUE	TRUE	-6106	1	FALSE	intronic_other
ENSG00000139269	INHBE	protein_coding	12	57846106	57853063	12_57848708_C_G	12_57848708_C_G	SNV	SNV	GATK	57848708	57848708	2.54706e-05	0.140882	0.033459	0.124662	0.602263	1044.23	TRUE	TRUE	0	1	TRUE	exonic_eGene
ENSG00000166987	MBD6	protein_coding	12	57914493	57923931	12_57902482_A_AGGTAGAGGTAGAGGTAGAGGGTAGAG	12_57902482_A_AGGTAGAGGTAGAGGTAGAGGGTAGAG	INDEL	INDEL	GATK	57902482	57902482	0.000260375	0.12686	0.0347387	0.0854183	1.04963	395.392	TRUE	TRUE	-12011	1	FALSE	intronic_other
ENSG00000175203	DCTN2	protein_coding	12	57923885	57941114	12_57902253_C_G	12_57902253_C_G	SNV	SNV	GATK	57902253	57902253	6.56709e-09	-0.174137	0.0300152	0.00422281	0.475756	1205.38	TRUE	TRUE	-21632	1	FALSE	intronic_other
ENSG00000182199	SHMT2	protein_coding	12	57623110	57628718	12_57611285_A_G	12_57611285_A_G	SNV	SNV	GATK	57611285	57611285	4.47274e-05	0.196592	0.0481655	0.0578837	0.811788	624.613	TRUE	TRUE	-11825	1	FALSE	intronic_other
ENSG00000185482	STAC3	protein_coding	12	57637236	57644976	12_57836896_C_CT	12_57836896_C_CT	INDEL	INDEL	GATK	57836896	57836896	3.28232e-05	-0.144653	0.0348315	0.0135723	1.20958	961.261	TRUE	TRUE	191920	0.995984	FALSE	intronic_other
ENSG00000138744	NAAA	protein_coding	4	76831809	76862204	4_76861859_C_T	4_76861859_C_T	SNV	SNV	GATK	76861859	76861859	1.11286e-85	-0.973342	0.0496179	6.50024e-93	1.12165	611.575	TRUE	TRUE	0	1	FALSE	promoter_eGene
ENSG00000138750	NUP54	protein_coding	4	77035812	77069668	4_77774526_T_C	4_77774526_T_C	SNV	SNV	GATK	77774526	77774526	0.000106467	-0.193402	0.0499056	0.0989399	0.986775	941.824	TRUE	TRUE	704858	1	FALSE	promoter_other
ENSG00000138757	G3BP2	protein_coding	4	76567966	76649709	4_77524991_CTT_CT	4_77524991_CTT_CT	INDEL	INDEL	GATK	77524991	77524992	0.000191286	0.0803144	0.0215305	0.0878512	1.08828	613.398	TRUE	TRUE	875282	0.991968	FALSE	intronic_other
ENSG00000138760	SCARB2	protein_coding	4	77079890	77135046	4_77194473_G_A	4_77194473_G_A	SNV	SNV	GATK	77194473	77194473	4.83157e-15	0.187395	0.0239292	2.17053e-12	1.01507	673.528	TRUE	TRUE	59427	1	FALSE	intronic_other
ENSG00000156219	ART3	protein_coding	4	76932337	77033955	4_76990734_G_T	4_76990734_G_T	SNV	SNV	GATK	76990734	76990734	1.12136e-14	0.523381	0.0677545	3.20685e-11	0.929687	446.242	TRUE	TRUE	0	0.997992	FALSE	intronic_eGene
ENSG00000189157	FAM47E	protein_coding	4	77135193	77204933	4_77176524_T_C	4_77176524_T_C	SNV	SNV	GATK	77176524	77176524	3.36554e-31	0.478837	0.0412175	2.64012e-20	0.707141	535.182	TRUE	TRUE	0	1	FALSE	promoter_eGene
ENSG00000198301	SDAD1	protein_coding	4	76862103	76912115	4_76967172_A_C	4_76967172_A_C	SNV	SNV	GATK	76967172	76967172	3.6728e-10	0.261815	0.0417746	1.65635e-07	1.01401	562.887	TRUE	TRUE	55057	1	FALSE	intronic_other
ENSG00000141385	AFG3L2	protein_coding	18	12328943	12377313	18_11492817_GATAGATAGATAGA_G	18_11492817_GATAGATAGATAGA_G	INDEL	INDEL	GATK	11492817	11492830	1.17234e-05	-0.125736	0.0286893	0.0095208	0.940802	592.897	TRUE	TRUE	-836126	1	FALSE	intronic_other
ENSG00000141391	SLMO1	protein_coding	18	12407895	12432237	18_12597156_TACACACACACACACACACAC_TAC	18_12597156_TACACACACACACACACACAC_TAC	INDEL	INDEL	GATK	12597156	12597174	5.93979e-05	0.196506	0.0489407	0.0752738	0.969333	1194.55	TRUE	TRUE	164919	0.993976	FALSE	intronic_other
ENSG00000267199	RP11-861E21.2	antisense	18	12438889	12448204	18_12438549_A_G	18_12438549_A_G	SNV	SNV	GATK	12438549	12438549	4.67434e-30	0.482794	0.0423865	1.28232e-27	1.01226	583.915	TRUE	TRUE	-340	1	FALSE	promoter_eGene
ENSG00000119121	TRPM6	protein_coding	9	77337411	77503010	9_77502160_G_A	9_77502160_G_A	SNV	SNV	GATK	77502160	77502160	9.10279e-66	-0.720013	0.0420361	2.61693e-43	0.6855	724.203	TRUE	TRUE	0	1	TRUE	exonic_eGene
ENSG00000198963	RORB	protein_coding	9	77112281	77308093	9_77136969_G_A	9_77136969_G_A	SNV	SNV	GATK	77136969	77136969	6.40564e-11	0.22899	0.0350462	3.56879e-08	1.02473	851.504	TRUE	TRUE	0	1	FALSE	intronic_eGene
ENSG00000054967	RELT	protein_coding	11	73087309	73108519	11_73954342_AT_A	11_73954342_AT_A	INDEL	INDEL	GATK	73954342	73954343	0.000229203	0.338741	0.0919382	0.121745	1.10259	728.976	TRUE	TRUE	845823	1	FALSE	intronic_other
ENSG00000110237	ARHGEF17	protein_coding	11	73019334	73080136	11_73031413_T_G	11_73031413_T_G	SNV	SNV	GATK	73031413	73031413	4.9333e-05	0.159213	0.039227	0.0288745	0.948986	479.077	TRUE	TRUE	0	1	FALSE	intronic_eGene
ENSG00000137478	FCHSD2	protein_coding	11	72547790	72853306	11_73671785_C_G	11_73671785_C_G	SNV	SNV	GATK	73671785	73671785	4.25656e-05	0.192241	0.0469671	0.0781844	0.749019	710.63	TRUE	TRUE	818479	1	FALSE	intronic_other
ENSG00000168010	ATG16L2	protein_coding	11	72525353	72554719	11_72526123_C_T	11_72526123_C_T	SNV	SNV	GATK	72526123	72526123	1.86196e-16	-0.161372	0.0196063	5.58917e-11	0.800757	772.579	TRUE	TRUE	0	1	FALSE	promoter_eGene
ENSG00000175591	P2RY2	protein_coding	11	72929343	72947397	11_72909872_C_A	11_72909872_C_A	SNV	SNV	GATK	72909872	72909872	5.24104e-05	0.215966	0.0533961	0.105834	0.804616	1108.23	TRUE	TRUE	-19471	1	FALSE	intergenic
ENSG00000214530	STARD10	protein_coding	11	72465774	72504726	11_72492876_TGGGGGCTC_T	11_72492876_TGGGGGCTC_T	INDEL	INDEL	GATK	72492876	72492884	1.20941e-09	0.132598	0.0218125	1.37898e-05	0.788314	513.961	TRUE	TRUE	0	0.993976	TRUE	exonic_eGene
ENSG00000074319	TSG101	protein_coding	11	18489883	18548779	11_18548183_T_G	11_18548183_T_G	SNV	SNV	GATK	18548183	18548183	5.25713e-27	-0.390602	0.0362977	6.53638e-25	1.02985	632.277	TRUE	TRUE	0	1	FALSE	promoter_eGene
ENSG00000110756	HPS5	protein_coding	11	18300223	18343745	11_18301129_A_G	11_18301129_A_G	SNV	SNV	GATK	18301129	18301129	6.15058e-24	0.458979	0.0454909	8.64123e-17	0.791434	748.52	TRUE	TRUE	0	1	TRUE	exonic_eGene
ENSG00000110768	GTF2H1	protein_coding	11	18343842	18388591	11_18343878_A_G	11_18343878_A_G	SNV	SNV	GATK	18343878	18343878	3.80893e-27	-0.372615	0.0345311	4.39267e-15	0.609745	621.844	TRUE	TRUE	0	1	TRUE	exonic_eGene
ENSG00000134333	LDHA	protein_coding	11	18415935	18429972	11_18713712_T_C	11_18713712_T_C	SNV	SNV	GATK	18713712	18713712	6.62492e-05	0.149487	0.0374713	0.0754103	0.813953	593.365	TRUE	TRUE	283740	1	FALSE	promoter_other
ENSG00000151116	UEVLD	protein_coding	11	18551156	18610294	11_18488219_G_A	11_18488219_G_A	SNV	SNV	GATK	18488219	18488219	2.68861e-13	0.36345	0.0497254	1.18128e-08	0.844499	1423.77	TRUE	TRUE	-62937	0.993976	FALSE	intronic_other
ENSG00000179119	SPTY2D1	protein_coding	11	18627948	18656338	11_18639167_C_T	11_18639167_C_T	SNV	SNV	GATK	18639167	18639167	6.83334e-19	0.279159	0.0314454	1.26337e-16	1.04104	796.255	TRUE	TRUE	0	0.997992	FALSE	intronic_eGene
ENSG00000247595	SPTY2D1-AS1	processed_transcript	11	18621334	18631802	11_18489882_G_GT	11_18489882_G_GT	INDEL	INDEL	GATK	18489882	18489882	3.01356e-07	0.320674	0.0625999	0.000186961	1.05674	1007.34	TRUE	TRUE	-131452	1	FALSE	exonic_other
ENSG00000114698	PLSCR4	protein_coding	3	145910126	145968966	3_145975039_T_A	3_145975039_T_A	SNV	SNV	GATK	145975039	145975039	8.25212e-17	0.342831	0.0411682	1.78089e-11	0.818158	812.961	TRUE	TRUE	6073	1	FALSE	intergenic
ENSG00000152952	PLOD2	protein_coding	3	145787227	145881440	3_145764748_T_C	3_145764748_T_C	SNV	SNV	GATK	145764748	145764748	0.000124113	0.115533	0.0301034	0.107169	0.891969	656.115	TRUE	TRUE	-22479	1	FALSE	intergenic
ENSG00000188313	PLSCR1	protein_coding	3	146232967	146262651	3_146254116_G_T	3_146254116_G_T	SNV	SNV	GATK	146254116	146254116	1.88429e-08	0.199476	0.0354794	0.00914658	0.425659	648.837	TRUE	TRUE	0	1	FALSE	intronic_eGene
ENSG00000152217	SETBP1	protein_coding	18	42260138	42648475	18_42234951_C_T	18_42234951_C_T	SNV	SNV	GATK	42234951	42234951	3.07535e-06	0.112319	0.0240732	0.00408173	0.900196	691.525	TRUE	TRUE	-25187	1	FALSE	intergenic
ENSG00000152223	EPG5	protein_coding	18	43427574	43547240	18_43519441_A_G	18_43519441_A_G	SNV	SNV	GATK	43519441	43519441	2.44074e-11	-0.24543	0.0367581	5.91953e-09	1.05612	679.418	TRUE	TRUE	0	1	FALSE	intronic_eGene
ENSG00000152229	PSTPIP2	protein_coding	18	43563502	43652238	18_43650488_C_T	18_43650488_C_T	SNV	SNV	GATK	43650488	43650488	1.00542e-16	-0.313996	0.0378119	4.16426e-10	0.71501	663.986	TRUE	TRUE	0	1	FALSE	intronic_eGene
ENSG00000007080	CCDC124	protein_coding	19	18043825	18054800	19_18043973_A_G	19_18043973_A_G	SNV	SNV	GATK	18043973	18043973	6.1519e-08	-0.12367	0.0228413	6.78555e-05	0.983701	934.371	TRUE	TRUE	0	1	FALSE	promoter_eGene
ENSG00000105639	JAK3	protein_coding	19	17935589	17958880	19_17937758_C_T	19_17937758_C_T	SNV	SNV	GATK	17937758	17937758	1.60348e-12	0.286195	0.0405075	3.58884e-05	0.718115	354383	TRUE	TRUE	0	1	FALSE	intronic_eGene
ENSG00000105641	SLC5A5	protein_coding	19	17982782	18005983	19_17999426_TATCATCATCATC_TATCATCATC	19_17999426_TATCATCATCATC_TATCATCATC	INDEL	INDEL	GATK	17999426	17999429	2.59823e-06	-0.182121	0.038747	0.00326694	1.04046	1600.89	TRUE	TRUE	0	1	FALSE	intronic_eGene
ENSG00000105643	ARRDC2	protein_coding	19	18111941	18124911	19_18116565_T_C	19_18116565_T_C	SNV	SNV	GATK	18116565	18116565	1.14602e-10	-0.234246	0.0363379	2.24458e-07	0.942193	746.901	TRUE	TRUE	0	1	FALSE	promoter_eGene
ENSG00000179913	B3GNT3	protein_coding	19	17905637	17923891	19_17755818_CT_CTTT	19_17755818_CT_CTTT	INDEL	INDEL	GATK	17755818	17755818	3.76641e-05	-0.117892	0.0286051	0.0620212	0.941523	1387.94	TRUE	TRUE	-149819	1	FALSE	intronic_other
ENSG00000254858	MPV17L2	protein_coding	19	18303992	18307758	19_18279638_T_C	19_18279638_T_C	SNV	SNV	GATK	18279638	18279638	9.20934e-06	-0.173995	0.0392326	0.0298163	0.809145	1307.89	TRUE	TRUE	-24354	1	FALSE	exonic_other
ENSG00000156172	C8orf37	protein_coding	8	96257147	96281429	Human_STR_1435640	Human_STR_1435640	STR	STR	HipSTR	96282185	96282216	1.37909e-13	0.651959	0.0881224	3.51561e-08	0.7932	2648.96	TRUE	TRUE	756	0.995984	FALSE	promoter_eGene
ENSG00000156467	UQCRB	protein_coding	8	97238148	97247862	8_97239613_A_C	8_97239613_A_C	SNV	SNV	GATK	97239613	97239613	4.97231e-13	-0.197313	0.0273057	1.29641e-13	1.34989	654.515	TRUE	TRUE	0	1	TRUE	exonic_eGene
ENSG00000156469	MTERFD1	protein_coding	8	97251626	97273838	8_97228453_TGAGAGAGAGAGAGAGA_TGA	8_97228453_TGAGAGAGAGAGAGAGA_TGA	INDEL	INDEL	GATK	97228453	97228467	1.53829e-05	-0.12331	0.0285233	0.135378	0.51222	1047.71	TRUE	TRUE	-23173	1	FALSE	intergenic
ENSG00000118412	CASP8AP2	processed_transcript	6	90539613	90584155	6_90080685_TAAAC_T	6_90080685_TAAAC_T	INDEL	INDEL	GATK	90080685	90080689	0.000117914	0.110401	0.0286724	0.0581098	1.03329	565.843	TRUE	TRUE	-458928	1	FALSE	intronic_other
ENSG00000135341	MAP3K7	protein_coding	6	91223292	91296764	6_91237510_T_A	6_91237510_T_A	SNV	SNV	GATK	91237510	91237510	5.99851e-16	-0.320748	0.0396506	4.46754e-10	0.750822	525.329	TRUE	TRUE	0	1	FALSE	intronic_eGene
ENSG00000011295	TTC19	protein_coding	17	15902694	15948329	17_16853000_AT_ATT	17_16853000_AT_ATT	INDEL	INDEL	GATK	16853000	16853000	2.56271e-05	-0.246286	0.0585112	0.00508943	1.30024	763.251	TRUE	TRUE	904671	1	FALSE	intronic_other
ENSG00000179277	MEIS3P1	pseudogene	17	15689932	15690889	17_15698595_A_G	17_15698595_A_G	SNV	SNV	GATK	15698595	15698595	3.16877e-38	0.504654	0.0390387	1.21199e-22	0.633731	695.047	TRUE	TRUE	7706	1	FALSE	intergenic
ENSG00000215769	hsa-mir-6080	processed_transcript	17	62745781	62778117	17_62914306_TA_TAA	17_62914306_TA_TAA	INDEL	INDEL	GATK	62914306	62914306	7.59457e-06	0.267542	0.0597685	0.0113975	0.843844	613.864	TRUE	TRUE	136189	1	FALSE	intronic_other
ENSG00000258890	CEP95	protein_coding	17	62502706	62538579	17_62585065_T_C	17_62585065_T_C	SNV	SNV	GATK	62585065	62585065	5.65829e-11	0.3837	0.0585579	8.68459e-07	0.80019	430.628	TRUE	TRUE	46486	1	FALSE	intronic_other
ENSG00000115649	CNPPD1	protein_coding	2	220036619	220042828	2_220037444_G_A	2_220037444_G_A	SNV	SNV	GATK	220037444	220037444	1.13186e-07	-0.249746	0.0470849	0.00278034	0.722195	2251.68	TRUE	TRUE	0	1	TRUE	exonic_eGene
ENSG00000115657	ABCB6	protein_coding	2	220074490	220083712	2_220135208_C_T	2_220135208_C_T	SNV	SNV	GATK	220135208	220135208	1.44132e-08	0.382577	0.0674929	0.000562362	0.617435	316.417	TRUE	TRUE	51496	1	FALSE	intronic_other
ENSG00000144567	FAM134A	protein_coding	2	220040947	220050201	2_220033830_A_G	2_220033830_A_G	SNV	SNV	GATK	220033830	220033830	1.26983e-11	-0.188804	0.02788	1.35005e-07	0.854215	670.651	TRUE	TRUE	-7117	1	FALSE	intronic_other
ENSG00000158552	ZFAND2B	protein_coding	2	220059959	220074373	2_220138408_A_G	2_220138408_A_G	SNV	SNV	GATK	220138408	220138408	9.81853e-14	-0.373778	0.0502166	4.38557e-11	1.02733	852.178	TRUE	TRUE	64035	1	FALSE	intronic_other
ENSG00000198925	ATG9A	protein_coding	2	220074494	220094439	2_220138586_C_T	2_220138586_C_T	SNV	SNV	GATK	220138586	220138586	2.48758e-07	0.173466	0.0336264	0.000530498	0.847076	511.154	TRUE	TRUE	44147	1	FALSE	intronic_other
ENSG00000272644	RP11-33O4.1	lincRNA	2	219934076	219934531	2_219846328_C_A	2_219846328_C_A	SNV	SNV	GATK	219846328	219846328	0.000224466	0.486186	0.131766	0.0996524	1.00336	472.093	TRUE	TRUE	-87748	1	FALSE	exonic_other
ENSG00000120526	NUDCD1	protein_coding	8	110253148	110346614	8_110228004_G_C	8_110228004_G_C	SNV	SNV	GATK	110228004	110228004	1.73696e-09	-0.180675	0.0300091	0.000288834	0.590716	484.339	TRUE	TRUE	-25144	1	FALSE	intergenic
ENSG00000132122	SPATA6	protein_coding	1	48761044	48937845	1_48902552_G_A	1_48902552_G_A	SNV	SNV	GATK	48902552	48902552	1.53409e-21	0.27518	0.0288673	4.94626e-18	0.956707	521.539	TRUE	TRUE	0	1	FALSE	intronic_eGene
ENSG00000235105	RP11-329A14.1	pseudogene	1	48901639	48902895	1_49021080_A_G	1_49021080_A_G	SNV	SNV	GATK	49021080	49021080	3.08653e-05	0.190481	0.0457118	0.122808	0.640931	1061.46	TRUE	TRUE	118185	1	FALSE	intronic_other
ENSG00000269113	TRABD2B	protein_coding	1	48226200	48462567	1_48371696_C_T	1_48371696_C_T	SNV	SNV	GATK	48371696	48371696	1.23883e-08	0.189271	0.0332387	1.97214e-05	0.99252	1462.5	TRUE	TRUE	0	1	FALSE	intronic_eGene
ENSG00000165006	UBAP1	protein_coding	9	34179003	34252521	9_34266677_GA_GAA	9_34266677_GA_GAA	INDEL	INDEL	GATK	34266677	34266677	9.96484e-11	0.222978	0.0344768	1.38171e-08	1.10056	755.302	TRUE	TRUE	14156	0.993976	FALSE	intronic_other
ENSG00000019995	ZRANB1	protein_coding	10	126630692	126676758	10_126689236_CTCAGAG_C	10_126689236_CTCAGAG_C	INDEL	INDEL	GATK	126689236	126689242	6.48019e-07	-0.18014	0.0361994	0.00482127	0.72736	890.698	TRUE	TRUE	12478	1	FALSE	intronic_other
ENSG00000107938	C10orf137	protein_coding	10	127408084	127452712	10_127579923_T_TC	10_127579923_T_TC	INDEL	INDEL	GATK	127579923	127579923	2.90407e-05	-0.164431	0.0393295	0.0162355	1.02778	638.029	TRUE	TRUE	127211	1	FALSE	promoter_other
ENSG00000175029	CTBP2	protein_coding	10	126676421	126849739	10_126861640_C_T	10_126861640_C_T	SNV	SNV	GATK	126861640	126861640	2.27674e-09	-0.202038	0.0338041	2.56957e-05	0.810985	883.921	TRUE	TRUE	11901	1	FALSE	intergenic
ENSG00000249456	RP11-298J20.4	sense_overlapping	10	126605712	126631450	10_125635363_C_T	10_125635363_C_T	SNV	SNV	GATK	125635363	125635363	7.22623e-06	-0.190049	0.0423564	0.0266861	0.764499	1093.26	TRUE	TRUE	-970349	0.995984	FALSE	intronic_other
ENSG00000012822	CALCOCO1	protein_coding	12	54104903	54121529	12_54118740_C_G	12_54118740_C_G	SNV	SNV	GATK	54118740	54118740	1.76817e-10	-0.285039	0.0446753	1.98028e-05	0.693162	806.123	TRUE	TRUE	0	1	TRUE	exonic_eGene
ENSG00000135390	ATP5G2	protein_coding	12	54026510	54071192	12_54057067_A_AAAC	12_54057067_A_AAAC	INDEL	INDEL	GATK	54057067	54057067	1.2279e-30	-0.276955	0.0240701	4.83894e-22	0.787213	620.665	TRUE	TRUE	0	1	FALSE	intronic_eGene
ENSG00000067533	RRP15	protein_coding	1	218458629	218511325	1_218483974_C_CCCT	1_218483974_C_CCCT	INDEL	INDEL	GATK	218483974	218483974	2.11719e-30	-0.29918	0.0261085	3.67743e-18	0.649989	604.468	TRUE	TRUE	0	1	FALSE	intronic_eGene
ENSG00000092969	TGFB2	protein_coding	1	218519577	218617961	1_218520843_G_A	1_218520843_G_A	SNV	SNV	GATK	218520843	218520843	6.42637e-07	0.16074	0.0322904	0.000386759	1.09016	1196.91	TRUE	TRUE	0	1	FALSE	intronic_eGene
ENSG00000092978	GPATCH2	protein_coding	1	217600334	217804424	Human_STR_110363	Human_STR_110363	STR	STR	HipSTR	216918672	216918695	1.95377e-05	-0.183444	0.0429601	0.106992	0.566328	813.736	TRUE	TRUE	-681639	0.993976	FALSE	intronic_other
ENSG00000162814	SPATA17	protein_coding	1	217804666	218045038	1_217856787_A_AT	1_217856787_A_AT	INDEL	INDEL	GATK	217856787	217856787	4.21177e-22	0.541383	0.0560099	1.22292e-22	1.18406	797.236	TRUE	TRUE	0	1	FALSE	intronic_eGene
ENSG00000140675	SLC5A2	protein_coding	16	31494323	31502181	16_31533772_C_T	16_31533772_C_T	SNV	SNV	GATK	31533772	31533772	6.12506e-44	0.551371	0.0396601	1.15863e-48	1.18473	607.759	TRUE	TRUE	31591	1	FALSE	intergenic
ENSG00000140682	TGFB1I1	protein_coding	16	31482906	31489281	16_31520375_GT_G	16_31520375_GT_G	INDEL	INDEL	GATK	31520375	31520376	8.2261e-37	0.548562	0.043282	3.25314e-23	0.671245	329.532	TRUE	TRUE	31094	1	FALSE	promoter_other
ENSG00000140688	C16orf58	protein_coding	16	31500792	31520630	16_31525353_CCCTCCCTT_C	16_31525353_CCCTCCCTT_C	INDEL	INDEL	GATK	31525353	31525361	7.24816e-30	0.30399	0.0267785	1.22464e-19	0.719251	617.319	TRUE	TRUE	4723	1	FALSE	intergenic
ENSG00000140691	ARMC5	protein_coding	16	31469401	31478487	16_31518348_C_T	16_31518348_C_T	SNV	SNV	GATK	31518348	31518348	1.42387e-07	0.182472	0.0346764	4.12399e-05	1.15508	1196.79	TRUE	TRUE	39861	1	FALSE	promoter_other
ENSG00000169877	AHSP	protein_coding	16	31539185	31540124	16_31533772_C_T	16_31533772_C_T	SNV	SNV	GATK	31533772	31533772	1.23889e-68	0.984089	0.0562071	2.86097e-33	0.497955	280.379	TRUE	TRUE	-5413	1	FALSE	intergenic
ENSG00000169896	ITGAM	protein_coding	16	31271311	31344213	16_32260273_T_TA	16_32260273_T_TA	INDEL	INDEL	GATK	32260273	32260273	3.43436e-05	-0.275205	0.0664333	0.037677	0.772372	379.89	TRUE	TRUE	916060	1	FALSE	intergenic
ENSG00000260267	RP11-452L6.5	antisense	16	31468032	31471057	16_31570702_C_G	16_31570702_C_G	SNV	SNV	GATK	31570702	31570702	0.000187011	0.100037	0.026777	0.0945583	0.870684	348.558	TRUE	TRUE	99645	1	FALSE	intergenic
ENSG00000145416	MARCH1	protein_coding	4	164445450	165305202	4_165298743_GCACA_GCACACACACA	4_165298743_GCACA_GCACACACACA	INDEL	INDEL	GATK	165298743	165298743	3.63099e-08	-0.229005	0.0415774	0.000102202	0.989379	2539.01	TRUE	TRUE	0	1	FALSE	intronic_eGene
ENSG00000164128	NPY1R	protein_coding	4	164245113	164265984	4_164333380_T_C	4_164333380_T_C	SNV	SNV	GATK	164333380	164333380	2.58714e-31	-0.74461	0.0639712	1.00865e-24	0.866315	728.844	TRUE	TRUE	67396	1	FALSE	intergenic
ENSG00000164129	NPY5R	protein_coding	4	164265091	164273086	4_164333380_T_C	4_164333380_T_C	SNV	SNV	GATK	164333380	164333380	7.18037e-27	-0.756601	0.0704977	1.08619e-18	0.779806	1160.26	TRUE	TRUE	60294	1	FALSE	intergenic
ENSG00000198498	TMA16	protein_coding	4	164415594	164441691	4_164464550_G_A	4_164464550_G_A	SNV	SNV	GATK	164464550	164464550	8.19161e-75	-0.740594	0.0404684	2.0049e-72	1.00747	834.578	TRUE	TRUE	22859	1	FALSE	intronic_other
ENSG00000273449	RP11-218F10.3	lincRNA	4	164450923	164451849	4_164419415_T_TAATAGA	4_164419415_T_TAATAGA	INDEL	INDEL	GATK	164419415	164419415	3.36813e-23	0.348959	0.0351732	3.74173e-21	1.03344	516.065	TRUE	TRUE	-31508	1	FALSE	intronic_other
ENSG00000111452	GPR133	protein_coding	12	131438452	131626014	12_131438971_G_T	12_131438971_G_T	SNV	SNV	GATK	131438971	131438971	1.74419e-11	0.28401	0.0422258	1.45412e-06	0.781435	1761.79	TRUE	TRUE	0	1	TRUE	exonic_eGene
ENSG00000119844	AFTPH	protein_coding	2	64751465	64820139	2_64392538_C_G	2_64392538_C_G	SNV	SNV	GATK	64392538	64392538	0.000160031	0.209808	0.0555787	0.11617	0.938228	646.835	TRUE	TRUE	-358927	1	FALSE	intronic_other
ENSG00000197329	PELI1	protein_coding	2	64319786	64371588	2_64486499_A_G	2_64486499_A_G	SNV	SNV	GATK	64486499	64486499	1.09401e-10	0.23905	0.0370428	1.921e-07	0.943472	678.553	TRUE	TRUE	114911	1	FALSE	intergenic
ENSG00000225889	AC074289.1	antisense	2	64370373	64479993	2_64493422_C_G	2_64493422_C_G	SNV	SNV	GATK	64493422	64493422	1.58833e-72	0.838738	0.0465673	2.35462e-75	1.08205	698.972	TRUE	TRUE	13429	1	FALSE	intergenic
ENSG00000270354	RP11-547M24.1	pseudogene	2	64435632	64435850	2_64493422_C_G	2_64493422_C_G	SNV	SNV	GATK	64493422	64493422	1.51375e-49	1.02365	0.0691759	4.58803e-44	0.940203	517.776	TRUE	TRUE	57572	1	FALSE	intergenic
ENSG00000089006	SNX5	protein_coding	20	17922241	17949623	20_17909723_C_T	20_17909723_C_T	SNV	SNV	GATK	17909723	17909723	2.61987e-08	0.348075	0.0625459	0.00155758	0.597709	634.837	TRUE	TRUE	-12518	1	FALSE	intergenic
ENSG00000125850	OVOL2	protein_coding	20	17937623	18039832	20_18047119_A_G	20_18047119_A_G	SNV	SNV	GATK	18047119	18047119	2.06165e-07	-0.37571	0.0723397	0.000113292	1.0568	917.025	TRUE	TRUE	7287	1	FALSE	intronic_other
ENSG00000125871	MGME1	protein_coding	20	17949556	17971765	20_17931519_T_C	20_17931519_T_C	SNV	SNV	GATK	17931519	17931519	3.5921e-18	0.456878	0.0525689	2.93237e-14	0.929763	752.425	TRUE	TRUE	-18037	1	FALSE	intronic_other
ENSG00000149474	CSRP2BP	protein_coding	20	18118762	18169031	20_18140390_A_T	20_18140390_A_T	SNV	SNV	GATK	18140390	18140390	2.69297e-10	-0.250139	0.0396072	7.12558e-06	0.785259	940.734	TRUE	TRUE	0	1	FALSE	intronic_eGene
ENSG00000212232	SNORD17	snoRNA	20	17943353	17943589	20_17950545_A_T	20_17950545_A_T	SNV	SNV	GATK	17950545	17950545	2.98411e-20	0.627658	0.0680791	1.08675e-10	0.615375	1801.69	TRUE	TRUE	6956	1	FALSE	exonic_other
ENSG00000092096	SLC22A17	protein_coding	14	23815515	23822121	14_23841510_T_C	14_23841510_T_C	SNV	SNV	GATK	23841510	23841510	5.81839e-05	-0.17671	0.043957	0.126707	0.785169	1167.74	TRUE	TRUE	19389	1	FALSE	promoter_other
ENSG00000100836	PABPN1	protein_coding	14	23790498	23795394	14_23794843_GT_G	14_23794843_GT_G	INDEL	INDEL	GATK	23794843	23794844	9.07888e-17	-0.206563	0.0248384	6.00174e-12	0.865447	1122.21	TRUE	TRUE	0	1	TRUE	exonic_eGene
ENSG00000129460	NGDN	protein_coding	14	23938897	23979071	14_23931250_T_C	14_23931250_T_C	SNV	SNV	GATK	23931250	23931250	7.9014e-26	-0.363319	0.0345742	2.92842e-20	0.886647	1122.83	TRUE	TRUE	-7647	1	FALSE	intergenic
ENSG00000136367	ZFHX2	protein_coding	14	23990066	24025401	14_23021855_G_A	14_23021855_G_A	SNV	SNV	GATK	23021855	23021855	4.99537e-05	-0.101374	0.0249945	0.0660519	1.04718	1583.85	TRUE	TRUE	-968211	1	FALSE	intergenic
ENSG00000258727	RP11-66N24.3	antisense	14	24030306	24037282	Human_STR_405120	Human_STR_405120	STR	STR	HipSTR	24036897	24036920	4.90506e-08	0.19769	0.036242	0.000462991	0.85328	2364.26	TRUE	TRUE	0	0.993976	TRUE	exonic_eGene
ENSG00000259431	THTPA	protein_coding	14	24025216	24029480	14_23933161_C_CT	14_23933161_C_CT	INDEL	INDEL	GATK	23933161	23933161	6.2663e-07	0.255218	0.0512196	0.000182706	1.1717	1103.95	TRUE	TRUE	-92055	1	FALSE	intergenic
ENSG00000090487	SPG21	protein_coding	15	65255362	65282648	15_65245981_T_TC	15_65245981_T_TC	INDEL	INDEL	GATK	65245981	65245981	6.42408e-20	0.384984	0.0421349	1.93123e-19	1.14499	747.318	TRUE	TRUE	-9381	0.995984	FALSE	intronic_other
ENSG00000103707	MTFMT	protein_coding	15	65294845	65321977	15_64775935_A_G	15_64775935_A_G	SNV	SNV	GATK	64775935	64775935	7.27022e-05	-0.175435	0.0442206	0.0803282	1.02992	1258.96	TRUE	TRUE	-518910	1	FALSE	intronic_other
ENSG00000140451	PIF1	protein_coding	15	65107831	65117867	15_65114833_G_A	15_65114833_G_A	SNV	SNV	GATK	65114833	65114833	1.49431e-15	-0.341861	0.0428537	5.52011e-09	0.680204	418.285	TRUE	TRUE	0	1	FALSE	promoter_eGene
ENSG00000166831	RBPMS2	protein_coding	15	65032091	65067786	15_64781120_AG_*	15_64781120_AG_*	INDEL	INDEL	GATK	64781120	64781122	3.05426e-05	-0.10701	0.0256658	0.0194291	1.02726	722.181	TRUE	TRUE	-250971	0.991968	FALSE	intronic_other
ENSG00000166839	ANKDD1A	protein_coding	15	65204101	65251042	15_65204285_G_T	15_65204285_G_T	SNV	SNV	GATK	65204285	65204285	2.70564e-11	-0.260221	0.0390619	1.06609e-06	0.790043	928.59	TRUE	TRUE	0	1	FALSE	promoter_eGene
ENSG00000180304	OAZ2	protein_coding	15	64979772	64995480	15_64441664_CAAAAA_C	15_64441664_CAAAAA_C	INDEL	INDEL	GATK	64441664	64441669	5.29824e-06	0.140183	0.0307917	0.0139105	0.794259	793.578	TRUE	TRUE	-538108	1	FALSE	intergenic
ENSG00000241839	PLEKHO2	protein_coding	15	65134088	65160206	15_65117193_TATATAC_CATATAC	15_65117193_TATATAC_CATATAC	SNV	SNV	GATK	65117193	65117193	2.6546e-06	0.212536	0.04526	0.000535249	1.13884	534.953	TRUE	TRUE	-16895	1	FALSE	intronic_other
ENSG00000169740	ZNF32	protein_coding	10	44139307	44144304	10_44117966_T_C	10_44117966_T_C	SNV	SNV	GATK	44117966	44117966	4.68231e-08	-0.180068	0.0329615	4.5784e-05	0.952129	579.72	TRUE	TRUE	-21341	1	FALSE	intergenic
ENSG00000198298	ZNF485	protein_coding	10	44101855	44113351	10_44025085_T_C	10_44025085_T_C	SNV	SNV	GATK	44025085	44025085	3.39667e-10	-0.25973	0.0413615	4.08387e-05	0.657032	525.284	TRUE	TRUE	-76770	1	FALSE	intergenic
ENSG00000110660	SLC35F2	protein_coding	11	107661717	107799019	11_107716445_A_G	11_107716445_A_G	SNV	SNV	GATK	107716445	107716445	1.31148e-14	0.280046	0.0363474	7.45084e-07	0.554973	560.979	TRUE	TRUE	0	1	FALSE	intronic_eGene
ENSG00000137760	ALKBH8	protein_coding	11	107373452	107436472	11_107448406_TA_T	11_107448406_TA_T	INDEL	INDEL	GATK	107448406	107448407	9.12287e-06	0.215595	0.0485904	0.0148606	0.765024	403.386	TRUE	TRUE	11934	1	FALSE	intergenic
ENSG00000152404	CWF19L2	protein_coding	11	107197071	107328572	11_107137917_G_A	11_107137917_G_A	SNV	SNV	GATK	107137917	107137917	2.91868e-12	-0.175369	0.0251188	1.42293e-06	0.66551	481.504	TRUE	TRUE	-59154	1	FALSE	intergenic
ENSG00000261098	RP11-819C21.1	lincRNA	11	107182858	107186997	11_107197606_G_C	11_107197606_G_C	SNV	SNV	GATK	107197606	107197606	6.41868e-23	-0.338267	0.0343188	6.66266e-16	0.775356	376.403	TRUE	TRUE	10609	1	FALSE	exonic_other
ENSG00000047056	WDR37	protein_coding	10	1095478	1178237	10_1102796_C_G	10_1102796_C_G	SNV	SNV	GATK	1102796	1102796	1.58512e-15	-0.315496	0.0395848	1.77703e-10	0.82016	753.65	TRUE	TRUE	0	1	FALSE	promoter_eGene
ENSG00000067064	IDI1	protein_coding	10	1085848	1095110	10_1113305_G_C	10_1113305_G_C	SNV	SNV	GATK	1113305	1113305	2.20446e-05	0.0974439	0.0229652	0.0170974	0.98823	741.27	TRUE	TRUE	18195	1	FALSE	intronic_other
ENSG00000185736	ADARB2	protein_coding	10	1228073	1779670	10_1352571_T_C	10_1352571_T_C	SNV	SNV	GATK	1352571	1352571	9.91777e-17	0.382224	0.0460191	1.68273e-12	0.921316	1619.37	TRUE	TRUE	0	1	FALSE	intronic_eGene
ENSG00000173581	CCDC106	protein_coding	19	56152428	56164527	19_56154518_GTTT_G	19_56154518_GTTT_G	INDEL	INDEL	GATK	56154518	56154521	3.18647e-11	0.21541	0.0324525	6.10431e-05	0.598817	2383.16	TRUE	TRUE	0	1	FALSE	intronic_eGene
ENSG00000179922	ZNF784	protein_coding	19	56132108	56135967	19_56592612_T_A	19_56592612_T_A	SNV	SNV	GATK	56592612	56592612	4.64204e-05	0.174984	0.0429624	0.129311	0.78096	1478.88	TRUE	TRUE	456645	1	FALSE	intergenic
ENSG00000213015	ZNF580	protein_coding	19	56146382	56154835	19_56154518_GTTT_G	19_56154518_GTTT_G	INDEL	INDEL	GATK	56154518	56154521	1.79796e-19	0.28739	0.031844	9.78578e-13	0.764407	974.208	TRUE	TRUE	0	1	TRUE	exonic_eGene
ENSG00000151883	PARP8	protein_coding	5	49961733	50142356	5_49865875_T_TA	5_49865875_T_TA	INDEL	INDEL	GATK	49865875	49865875	7.77186e-05	-0.121338	0.0307081	0.0768657	0.661062	229.605	TRUE	TRUE	-95858	1	FALSE	intergenic
ENSG00000170571	EMB	protein_coding	5	49692026	49739082	5_49735510_C_A	5_49735510_C_A	SNV	SNV	GATK	49735510	49735510	6.47027e-18	0.267086	0.0309704	2.23398e-12	0.797666	349.845	TRUE	TRUE	0	1	FALSE	intronic_eGene
ENSG00000000419	DPM1	protein_coding	20	49551404	49575092	20_50150229_T_C	20_50150229_T_C	SNV	SNV	GATK	50150229	50150229	8.42187e-05	-0.112695	0.0286605	0.120024	0.737002	611.776	TRUE	TRUE	575137	1	FALSE	intronic_other
ENSG00000026559	KCNG1	protein_coding	20	49620193	49639666	20_49928420_T_G	20_49928420_T_G	SNV	SNV	GATK	49928420	49928420	1.84521e-19	-0.304854	0.0337897	8.48635e-17	1.02855	1299.94	TRUE	TRUE	288754	1	FALSE	intergenic
ENSG00000042062	FAM65C	protein_coding	20	49202645	49308065	20_49261525_C_T	20_49261525_C_T	SNV	SNV	GATK	49261525	49261525	2.96424e-11	0.171031	0.0257253	1.15657e-08	1.0645	1212.83	TRUE	TRUE	0	1	FALSE	intronic_eGene
ENSG00000101126	ADNP	protein_coding	20	49505585	49547958	Human_STR_860742	Human_STR_860742	STR	STR	HipSTR	49554351	49554381	1.029e-05	-0.156172	0.0354052	0.0683371	0.509282	396.402	TRUE	TRUE	6393	0.995984	FALSE	promoter_other
ENSG00000124171	PARD6B	protein_coding	20	49348081	49373332	20_49363182_G_T	20_49363182_G_T	SNV	SNV	GATK	49363182	49363182	5.26864e-32	-0.42132	0.0357817	1.08743e-25	0.882032	898.799	TRUE	TRUE	0	1	FALSE	intronic_eGene
ENSG00000124243	BCAS4	protein_coding	20	49411431	49493714	20_49495021_G_A	20_49495021_G_A	SNV	SNV	GATK	49495021	49495021	3.69718e-18	0.260049	0.0299329	2.22591e-15	1.01396	963.536	TRUE	TRUE	1307	1	FALSE	intergenic
ENSG00000230043	TMSB4XP6	pseudogene	20	49457152	49457286	20_50167956_T_A	20_50167956_T_A	SNV	SNV	GATK	50167956	50167956	6.12045e-05	0.560586	0.139863	0.0935991	0.865572	1032.41	TRUE	TRUE	710670	1	FALSE	intronic_other
ENSG00000087460	GNAS	protein_coding	20	57414773	57486247	20_57040459_A_G	20_57040459_A_G	SNV	SNV	GATK	57040459	57040459	3.24703e-06	0.210603	0.0452468	0.000908389	1.18741	912.799	TRUE	TRUE	-374314	1	FALSE	intronic_other
ENSG00000101158	NELFCD	protein_coding	20	57556263	57570188	20_57564695_C_T	20_57564695_C_T	SNV	SNV	GATK	57564695	57564695	3.24397e-33	0.785538	0.0654205	6.60084e-20	0.64819	672.369	TRUE	TRUE	0	1	TRUE	exonic_eGene
ENSG00000101160	CTSZ	protein_coding	20	57570240	57582302	20_57567730_A_C	20_57567730_A_C	SNV	SNV	GATK	57567730	57567730	1.42393e-14	-0.363952	0.0473022	9.26873e-10	0.868922	2667.17	TRUE	TRUE	-2510	1	FALSE	promoter_other
ENSG00000101166	SLMO2	protein_coding	20	57608200	57617964	20_57618326_T_G	20_57618326_T_G	SNV	SNV	GATK	57618326	57618326	8.68823e-08	0.197633	0.0369255	0.000695936	0.812819	1382.26	TRUE	TRUE	362	1	FALSE	promoter_eGene
ENSG00000113296	THBS4	protein_coding	5	79287134	79379110	5_79370449_CTTTT_CTTT	5_79370449_CTTTT_CTTT	INDEL	INDEL	GATK	79370449	79370450	3.10682e-05	-0.216261	0.0519173	0.0346172	0.840559	554.074	TRUE	TRUE	0	1	FALSE	intronic_eGene
ENSG00000152409	JMY	protein_coding	5	78532012	78623038	5_78451409_A_G	5_78451409_A_G	SNV	SNV	GATK	78451409	78451409	2.54906e-16	0.194297	0.0237152	6.50231e-14	1.05065	1126.19	TRUE	TRUE	-80603	1	FALSE	intronic_other
ENSG00000152413	HOMER1	protein_coding	5	78668459	78810040	5_78815100_A_G	5_78815100_A_G	SNV	SNV	GATK	78815100	78815100	9.76214e-11	-0.175581	0.0271352	9.33069e-05	0.61383	2326.21	TRUE	TRUE	5060	1	FALSE	intergenic
ENSG00000164300	SERINC5	protein_coding	5	79407050	79551898	5_79432305_G_T	5_79432305_G_T	SNV	SNV	GATK	79432305	79432305	1.68158e-07	-0.0965281	0.0184514	3.02619e-05	1.15111	750.211	TRUE	TRUE	0	1	FALSE	intronic_eGene
ENSG00000164309	CMYA5	protein_coding	5	78985700	79096063	5_79071781_A_G	5_79071781_A_G	SNV	SNV	GATK	79071781	79071781	1.05688e-05	0.300073	0.0681179	0.0107407	0.963352	845.863	TRUE	TRUE	0	1	FALSE	intronic_eGene
ENSG00000164329	PAPD4	protein_coding	5	78907943	78982471	5_79141696_G_A	5_79141696_G_A	SNV	SNV	GATK	79141696	79141696	0.000114118	0.207704	0.0538312	0.10178	0.958686	833.258	TRUE	TRUE	159225	1	FALSE	intergenic
ENSG00000105137	SYDE1	protein_coding	19	15218214	15225799	19_14581775_CGCCTCAAGGGCCTCGTT_*	19_14581775_CGCCTCAAGGGCCTCGTT_*	INDEL	INDEL	GATK	14581775	14581793	2.43529e-05	-0.132889	0.0314849	0.098224	1.05622	4951.23	TRUE	TRUE	-636439	1	FALSE	promoter_other
ENSG00000105143	SLC1A6	protein_coding	19	15060846	15133802	19_15090597_T_C	19_15090597_T_C	SNV	SNV	GATK	15090597	15090597	1.61224e-85	-1.08771	0.0555015	1.4011e-85	1.03621	814.102	TRUE	TRUE	0	1	TRUE	exonic_eGene
ENSG00000127507	EMR2	protein_coding	19	14843205	14889353	19_14866390_C_T	19_14866390_C_T	SNV	SNV	GATK	14866390	14866390	4.69203e-12	0.422118	0.0610473	1.9626e-05	0.604909	2928.67	TRUE	TRUE	0	1	FALSE	intronic_eGene
ENSG00000031544	NR2E3	processed_transcript	15	72084977	72110600	15_71647048_A_G	15_71647048_A_G	SNV	SNV	GATK	71647048	71647048	7.25949e-13	0.366635	0.0511028	9.63285e-08	0.740492	410.444	TRUE	TRUE	-437929	1	FALSE	intronic_other
ENSG00000129028	THAP10	protein_coding	15	71173681	71185124	15_71152411_C_T	15_71152411_C_T	SNV	SNV	GATK	71152411	71152411	1.48327e-05	-0.158654	0.0366308	0.0162941	0.898067	662.157	TRUE	TRUE	-21270	1	FALSE	exonic_other
ENSG00000137821	LRRC49	protein_coding	15	71145578	71342414	15_71318046_G_GA	15_71318046_G_GA	INDEL	INDEL	GATK	71318046	71318046	8.50616e-05	-0.132266	0.0336583	0.0768937	0.954464	812.475	TRUE	TRUE	0	1	FALSE	intronic_eGene
ENSG00000187720	THSD4	protein_coding	15	71389291	72075722	15_71643803_G_C	15_71643803_G_C	SNV	SNV	GATK	71643803	71643803	2.24909e-28	0.501447	0.0453893	7.70322e-27	1.05939	1021.85	TRUE	TRUE	0	1	FALSE	intronic_eGene
ENSG00000226981	ABHD17AP6	pseudogene	17	20717933	20747570	17_20745158_C_G	17_20745158_C_G	SNV	SNV	GATK	20745158	20745158	0.00015359	0.188629	0.0498335	0.0975009	1.03974	745.835	TRUE	TRUE	0	1	FALSE	intronic_eGene
ENSG00000117385	LEPRE1	protein_coding	1	43212006	43232755	1_43134717_CA_CAA	1_43134717_CA_CAA	INDEL	INDEL	GATK	43134717	43134717	1.03518e-06	0.257888	0.0527936	0.00687277	0.668241	481.168	TRUE	TRUE	-77289	1	FALSE	intronic_other
ENSG00000117394	SLC2A1	protein_coding	1	43391052	43424530	1_43438017_CTTT_C	1_43438017_CTTT_C	INDEL	INDEL	GATK	43438017	43438020	6.29245e-20	0.276675	0.0302735	7.0987e-12	0.69371	1172.57	TRUE	TRUE	13487	1	FALSE	intronic_other
ENSG00000164008	C1orf50	protein_coding	1	43232940	43263968	1_43107692_C_A	1_43107692_C_A	SNV	SNV	GATK	43107692	43107692	1.6606e-06	0.232143	0.0484553	0.000806688	1.00083	489.014	TRUE	TRUE	-125248	1	FALSE	intronic_other
ENSG00000164010	ERMAP	protein_coding	1	43282795	43310660	1_43304368_C_A	1_43304368_C_A	SNV	SNV	GATK	43304368	43304368	2.21248e-17	0.504087	0.0594298	6.67701e-12	0.796411	383.441	TRUE	TRUE	0	1	FALSE	intronic_eGene
ENSG00000164011	ZNF691	protein_coding	1	43312280	43318148	1_43302971_C_G	1_43302971_C_G	SNV	SNV	GATK	43302971	43302971	1.59918e-08	0.205223	0.036319	0.000119334	0.795861	671.72	TRUE	TRUE	-9309	1	FALSE	intronic_other
ENSG00000171960	PPIH	protein_coding	1	43124096	43142429	1_42146295_T_C	1_42146295_T_C	SNV	SNV	GATK	42146295	42146295	5.8899e-05	-0.14584	0.0363041	0.0554	0.795525	413.926	TRUE	TRUE	-977801	1	FALSE	intronic_other
ENSG00000177868	CCDC23	protein_coding	1	43272723	43282954	1_42877318_ATTATTTATTTATTTATTTAT_ATTAT	1_42877318_ATTATTTATTTATTTATTTAT_ATTAT	INDEL	INDEL	GATK	42877318	42877334	1.69191e-06	-0.176988	0.0369716	0.00453589	0.738625	353.274	TRUE	TRUE	-395405	1	FALSE	intronic_other
ENSG00000186409	CCDC30	protein_coding	1	42929001	43120335	1_43003709_T_A	1_43003709_T_A	SNV	SNV	GATK	43003709	43003709	9.05621e-10	-0.373342	0.0609516	0.000307794	0.592126	1069.34	TRUE	TRUE	0	1	FALSE	intronic_eGene
ENSG00000227533	SLC2A1-AS1	lincRNA	1	43424720	43449029	1_43424812_C_G	1_43424812_C_G	SNV	SNV	GATK	43424812	43424812	3.67038e-71	-0.843789	0.0473065	1.31738e-49	0.723772	700.743	TRUE	TRUE	0	1	TRUE	exonic_eGene
ENSG00000005001	PRSS22	protein_coding	16	2902728	2908171	16_2906934_G_A	16_2906934_G_A	SNV	SNV	GATK	2906934	2906934	8.02524e-13	0.265049	0.0370142	4.85491e-11	1.15707	1620.33	TRUE	TRUE	0	1	TRUE	exonic_eGene
ENSG00000059122	FLYWCH1	protein_coding	16	2961938	3001209	16_2986323_T_C	16_2986323_T_C	SNV	SNV	GATK	2986323	2986323	2.07253e-40	-0.435788	0.0327456	3.09478e-40	1.07669	1004.55	TRUE	TRUE	0	1	TRUE	exonic_eGene
ENSG00000127564	PKMYT1	protein_coding	16	3018025	3030540	16_2967542_C_A	16_2967542_C_A	SNV	SNV	GATK	2967542	2967542	2.67886e-05	-0.131605	0.0313407	0.054765	0.74358	675.921	TRUE	TRUE	-50483	1	FALSE	intronic_other
ENSG00000131650	KREMEN2	protein_coding	16	3013945	3018384	16_3014412_G_C	16_3014412_G_C	SNV	SNV	GATK	3014412	3014412	7.28747e-08	0.524422	0.0974049	2.87781e-05	1.07686	859.898	TRUE	TRUE	0	1	TRUE	exonic_eGene
ENSG00000162076	FLYWCH2	protein_coding	16	2933187	2949383	16_2933280_G_C	16_2933280_G_C	SNV	SNV	GATK	2933280	2933280	1.46991e-15	-0.24443	0.0306324	1.49748e-13	1.1013	1606.6	TRUE	TRUE	0	1	TRUE	exonic_eGene
ENSG00000213937	CLDN9	protein_coding	16	3062457	3064506	16_3063149_T_G	16_3063149_T_G	SNV	SNV	GATK	3063149	3063149	1.88012e-06	0.184498	0.0387122	0.00123916	1.0101	708.191	TRUE	TRUE	0	1	TRUE	exonic_eGene
ENSG00000272079	LA16c-380H5.5	lincRNA	16	3056121	3057386	16_3056462_T_A	16_3056462_T_A	SNV	SNV	GATK	3056462	3056462	9.54093e-24	-0.490814	0.0488554	1.44777e-17	0.837354	757.235	TRUE	TRUE	0	1	TRUE	exonic_eGene
ENSG00000139178	C1RL	protein_coding	12	7242183	7261869	12_7252765_T_C	12_7252765_T_C	SNV	SNV	GATK	7252765	7252765	5.14623e-12	-0.318007	0.0460781	1.51762e-09	1.06398	1026.91	TRUE	TRUE	0	1	FALSE	promoter_eGene
ENSG00000139182	CLSTN3	protein_coding	12	7282294	7311541	12_7293796_C_G	12_7293796_C_G	SNV	SNV	GATK	7293796	7293796	1.18027e-15	0.287489	0.035907	1.12861e-12	1.00176	1004.24	TRUE	TRUE	0	1	FALSE	promoter_eGene
ENSG00000139197	PEX5	protein_coding	12	7341281	7371170	12_7342343_C_G	12_7342343_C_G	SNV	SNV	GATK	7342343	7342343	1.2492e-43	0.549321	0.0396584	7.74691e-25	0.605034	938.981	TRUE	TRUE	0	1	TRUE	exonic_eGene
ENSG00000159403	C1R	protein_coding	12	7187513	7245203	12_7244956_A_T	12_7244956_A_T	SNV	SNV	GATK	7244956	7244956	2.98678e-12	0.249674	0.0357784	1.05182e-08	0.907397	519.033	TRUE	TRUE	0	1	TRUE	exonic_eGene
ENSG00000205885	C1RL-AS1	antisense	12	7260648	7275097	12_7262154_C_T	12_7262154_C_T	SNV	SNV	GATK	7262154	7262154	2.94725e-33	-0.395963	0.0329545	1.19526e-34	1.14965	1122.76	TRUE	TRUE	0	1	FALSE	intronic_eGene
ENSG00000156026	MCU	protein_coding	10	74451889	74647452	10_74147529_C_CT	10_74147529_C_CT	INDEL	INDEL	GATK	74147529	74147529	0.000238519	-0.0877376	0.0238788	0.0999717	1.14846	643.52	TRUE	TRUE	-304360	0.993976	FALSE	intronic_other
ENSG00000166321	NUDT13	protein_coding	10	74870217	74891586	10_74910034_C_G	10_74910034_C_G	SNV	SNV	GATK	74910034	74910034	1.42785e-49	0.899369	0.0607611	1.52331e-44	0.947311	381.288	TRUE	TRUE	18448	1	FALSE	intronic_other
ENSG00000221164	SNORA11	snoRNA	10	74885838	74885965	10_75195775_ATGTGTGTG_ATGTGTG	10_75195775_ATGTGTGTG_ATGTGTG	INDEL	INDEL	GATK	75195775	75195777	5.49541e-05	-0.211188	0.0523587	0.0599583	0.692927	275.035	TRUE	TRUE	309810	1	FALSE	intergenic
ENSG00000272599	RP11-152N13.16	antisense	10	74884331	74885163	10_74761196_T_TCC	10_74761196_T_TCC	INDEL	INDEL	GATK	74761196	74761196	4.89594e-05	-0.181998	0.0448212	0.0812057	0.601131	262.291	TRUE	TRUE	-123135	1	FALSE	intergenic
ENSG00000174368	PMS2P2	pseudogene	7	74880905	74988262	7_74297551_T_A	7_74297551_T_A	SNV	SNV	GATK	74297551	74297551	3.00578e-18	-0.504604	0.0579256	5.46122e-09	0.556659	386.749	TRUE	TRUE	-583354	1	FALSE	intronic_other
ENSG00000189011	AC138783.12	pseudogene	7	74702428	74714647	7_74392401_C_T	7_74392401_C_T	SNV	SNV	GATK	74392401	74392401	5.82631e-16	-0.875955	0.108238	1.05901e-12	0.957226	520.564	TRUE	TRUE	-310027	0.997992	FALSE	intronic_other
ENSG00000198750	GATSL2	protein_coding	7	74807499	74867509	7_74499316_G_A	7_74499316_G_A	SNV	SNV	GATK	74499316	74499316	9.3036e-25	0.375695	0.0365703	6.52882e-16	0.729916	1493.92	TRUE	TRUE	-308183	1	FALSE	intergenic
ENSG00000205583	STAG3L1	pseudogene	7	74988448	75024657	7_75123237_G_A	7_75123237_G_A	SNV	SNV	GATK	75123237	75123237	2.10614e-21	-0.288087	0.030326	1.25747e-15	0.825266	387.016	TRUE	TRUE	98580	1	FALSE	promoter_other
ENSG00000230195	AC118138.2	pseudogene	7	74765876	74789332	7_74489486_T_C	7_74489486_T_C	SNV	SNV	GATK	74489486	74489486	5.37362e-18	-0.335844	0.0388477	7.39857e-14	0.912487	729.75	TRUE	TRUE	-276390	1	FALSE	exonic_other
ENSG00000203836	NBPF24	protein_coding	1	147574428	147634886	1_147708984_G_A	1_147708984_G_A	SNV	SNV	GATK	147708984	147708984	2.92678e-06	-0.163339	0.0349322	0.00259178	0.901106	441.674	TRUE	TRUE	74098	0.997992	FALSE	intergenic
ENSG00000174652	ZNF266	protein_coding	19	9523272	9546254	19_9531342_A_G	19_9531342_A_G	SNV	SNV	GATK	9531342	9531342	3.01076e-79	-0.964387	0.0511646	3.38366e-63	0.827547	998.741	TRUE	TRUE	0	1	TRUE	exonic_eGene
ENSG00000188321	ZNF559	protein_coding	19	9434448	9461838	19_9434872_C_T	19_9434872_C_T	SNV	SNV	GATK	9434872	9434872	1.25721e-37	1.06393	0.082986	2.17157e-41	1.20475	1527.69	TRUE	TRUE	0	1	TRUE	exonic_eGene
ENSG00000198028	ZNF560	protein_coding	19	9577183	9609283	19_8964190_TAC_TACAC	19_8964190_TAC_TACAC	INDEL	INDEL	GATK	8964190	8964190	4.82438e-05	-0.422129	0.103871	0.0836466	0.890758	1259.35	TRUE	TRUE	-612993	0.991968	FALSE	intronic_other
ENSG00000173848	NET1	protein_coding	10	5454514	5500426	10_5524609_T_G	10_5524609_T_G	SNV	SNV	GATK	5524609	5524609	6.52983e-06	0.229856	0.0509831	0.0170352	0.813115	945.197	TRUE	TRUE	24183	1	FALSE	intergenic
ENSG00000196372	ASB13	protein_coding	10	5680830	5708558	10_5686268_G_A	10_5686268_G_A	SNV	SNV	GATK	5686268	5686268	3.89765e-22	-0.346718	0.0358411	4.81063e-23	1.24094	2927.82	TRUE	TRUE	0	1	FALSE	intronic_eGene
ENSG00000082068	WDR70	protein_coding	5	37379314	37753537	5_37699502_TATACACAC_CATACACAC	5_37699502_TATACACAC_CATACACAC	SNV	SNV	GATK	37699502	37699502	5.06275e-06	-0.149421	0.0327521	0.00720282	0.839879	518.513	TRUE	TRUE	0	0.995984	FALSE	intronic_eGene
ENSG00000113569	NUP155	protein_coding	5	37288239	37371283	5_37479468_GT_G	5_37479468_GT_G	INDEL	INDEL	GATK	37479468	37479469	0.000282618	-0.0495721	0.0136535	0.130389	1.2442	841.992	TRUE	TRUE	108185	0.997992	FALSE	promoter_other
ENSG00000197603	C5orf42	protein_coding	5	37106330	37249530	5_36469687_C_A	5_36469687_C_A	SNV	SNV	GATK	36469687	36469687	9.73995e-05	-0.0949841	0.0243738	0.125682	0.726643	538.65	TRUE	TRUE	-636643	1	FALSE	intergenic
ENSG00000091622	PITPNM3	protein_coding	17	6354584	6459814	17_6398233_A_G	17_6398233_A_G	SNV	SNV	GATK	6398233	6398233	2.17972e-11	-0.149224	0.0222941	1.73603e-07	0.894958	1224.36	TRUE	TRUE	0	1	FALSE	intronic_eGene
ENSG00000108590	MED31	protein_coding	17	6546635	6554954	17_6547766_G_C	17_6547766_G_C	SNV	SNV	GATK	6547766	6547766	6.19563e-31	-0.770826	0.0666513	1.94201e-18	0.655945	1371.15	TRUE	TRUE	0	1	TRUE	exonic_eGene
ENSG00000129195	FAM64A	protein_coding	17	6347735	6354789	17_6341257_A_G	17_6341257_A_G	SNV	SNV	GATK	6341257	6341257	1.08067e-09	0.243668	0.0399652	1.21061e-05	0.842788	1265.11	TRUE	TRUE	-6478	1	FALSE	intergenic
ENSG00000129221	AIPL1	protein_coding	17	6297013	6338519	17_6340885_A_C	17_6340885_A_C	SNV	SNV	GATK	6340885	6340885	1.17782e-21	0.46106	0.0482282	7.2675e-11	0.565305	803.199	TRUE	TRUE	2366	1	FALSE	intergenic
ENSG00000129235	TXNDC17	protein_coding	17	6544078	6547861	17_6484219_TAC_TACAC	17_6484219_TAC_TACAC	INDEL	INDEL	GATK	6484219	6484219	2.11545e-06	-0.135434	0.0285602	0.0192206	0.657184	988.538	TRUE	TRUE	-59859	0.997992	FALSE	intronic_other
ENSG00000141485	SLC13A5	protein_coding	17	6588032	6616886	17_6656515_T_C	17_6656515_T_C	SNV	SNV	GATK	6656515	6656515	1.79216e-08	-0.201625	0.0358065	1.26139e-05	1.05347	1275.87	TRUE	TRUE	39629	1	FALSE	intergenic
ENSG00000198920	KIAA0753	protein_coding	17	6481468	6544247	17_6824079_T_TTGTGTGTGTGTGTGTGTGTG	17_6824079_T_TTGTGTGTGTGTGTGTGTGTG	INDEL	INDEL	GATK	6824079	6824079	3.22327e-05	-0.134091	0.0322559	0.124479	0.713547	1511.09	TRUE	TRUE	279832	1	FALSE	intronic_other
ENSG00000215067	AC027763.2	protein_coding	17	6779954	6915668	17_6960492_G_GT	17_6960492_G_GT	INDEL	INDEL	GATK	6960492	6960492	8.73397e-05	0.223797	0.0570428	0.0851749	0.932971	823.763	TRUE	TRUE	44824	1	FALSE	promoter_other
ENSG00000120742	SERP1	protein_coding	3	150259781	150321015	3_150306490_T_C	3_150306490_T_C	SNV	SNV	GATK	150306490	150306490	4.77312e-11	0.287839	0.0437588	4.56515e-08	0.981991	696.167	TRUE	TRUE	0	1	FALSE	intronic_eGene
ENSG00000144893	MED12L	protein_coding	3	150803484	151154860	3_150691309_T_A	3_150691309_T_A	SNV	SNV	GATK	150691309	150691309	1.23593e-10	0.186866	0.0290397	7.30294e-06	0.73428	725.482	TRUE	TRUE	-112175	1	FALSE	promoter_other
ENSG00000144895	EIF2A	protein_coding	3	150264465	150302029	3_150295376_C_T	3_150295376_C_T	SNV	SNV	GATK	150295376	150295376	4.90102e-16	-0.327353	0.0403446	3.5634e-09	0.680105	667.246	TRUE	TRUE	0	1	FALSE	intronic_eGene
ENSG00000198843	SELT	protein_coding	3	150320662	150348222	3_150314958_A_C	3_150314958_A_C	SNV	SNV	GATK	150314958	150314958	1.34595e-06	0.129116	0.0267163	0.000515563	1.18926	1380.67	TRUE	TRUE	-5704	1	FALSE	intronic_other
ENSG00000240137	RP11-103G8.2	antisense	3	150421351	150437933	3_150434912_CACACACACAA_C	3_150434912_CACACACACAA_C	INDEL	INDEL	GATK	150434912	150434922	8.37261e-05	-0.212726	0.0540809	0.0496904	1.00804	625.959	TRUE	TRUE	0	0.993976	FALSE	intronic_eGene
ENSG00000151062	CACNA2D4	protein_coding	12	1901123	2028002	12_1682003_G_A	12_1682003_G_A	SNV	SNV	GATK	1682003	1682003	0.000134303	-0.159106	0.0416678	0.110733	1.05244	1003.46	TRUE	TRUE	-219120	1	FALSE	promoter_other
ENSG00000151065	DCP1B	protein_coding	12	2055220	2113701	12_2123378_G_A	12_2123378_G_A	SNV	SNV	GATK	2123378	2123378	2.28445e-43	-0.638392	0.0462339	9.31942e-34	0.846151	3763.41	TRUE	TRUE	9677	1	FALSE	intronic_other
ENSG00000151067	CACNA1C	protein_coding	12	2079952	2802108	12_2306707_G_A	12_2306707_G_A	SNV	SNV	GATK	2306707	2306707	4.97017e-07	0.183415	0.0364827	0.00029932	1.08763	1201.04	TRUE	TRUE	0	1	FALSE	intronic_eGene
ENSG00000246627	CACNA1C-AS1	antisense	12	2785167	2800366	12_2799987_C_T	12_2799987_C_T	SNV	SNV	GATK	2799987	2799987	1.70333e-08	0.38121	0.0675939	1.72486e-05	1.01959	1260.57	TRUE	TRUE	0	1	TRUE	exonic_eGene
ENSG00000256271	CACNA1C-AS2	antisense	12	2777666	2781386	12_2799987_C_T	12_2799987_C_T	SNV	SNV	GATK	2799987	2799987	7.42826e-12	0.377713	0.0551472	0.000108142	0.488494	799.306	TRUE	TRUE	18601	1	FALSE	exonic_other
ENSG00000124177	CHD6	protein_coding	20	40030741	40247133	20_41208583_G_A	20_41208583_G_A	SNV	SNV	GATK	41208583	41208583	2.23062e-05	0.0967751	0.0228218	0.0166362	1.0265	846.078	TRUE	TRUE	961450	1	FALSE	intronic_other
ENSG00000132793	LPIN3	protein_coding	20	39969560	39989222	20_39969513_C_A	20_39969513_C_A	SNV	SNV	GATK	39969513	39969513	2.4034e-07	-0.14473	0.0280208	0.00118517	0.777828	651.827	TRUE	TRUE	-47	1	FALSE	promoter_eGene
ENSG00000174306	ZHX3	protein_coding	20	39807088	39946312	20_39688049_AAAATAAATAAATAAAT_A	20_39688049_AAAATAAATAAATAAAT_A	INDEL	INDEL	GATK	39688049	39688065	8.0424e-05	-0.185322	0.0469987	0.11116	0.695393	469.875	TRUE	TRUE	-119039	1	FALSE	intronic_other
ENSG00000009335	UBE3C	protein_coding	7	156931607	157062066	7_157054141_GT_G	7_157054141_GT_G	INDEL	INDEL	GATK	157054141	157054142	6.17823e-07	0.129941	0.0260635	0.000489149	1.06538	1299.33	TRUE	TRUE	0	1	FALSE	intronic_eGene
ENSG00000105993	DNAJB6	protein_coding	7	157128075	157210133	7_157103370_T_TTGGTTTGAAGATCTTAAC	7_157103370_T_TTGGTTTGAAGATCTTAAC	INDEL	INDEL	GATK	157103370	157103370	5.36014e-22	0.340085	0.0352744	1.71574e-08	0.419639	437.473	TRUE	TRUE	-24705	1	FALSE	intergenic
ENSG00000121931	LRIF1	protein_coding	1	111489807	111506701	1_111808642_T_A	1_111808642_T_A	SNV	SNV	GATK	111808642	111808642	2.8099e-05	0.128352	0.0306451	0.115752	0.537541	521.84	TRUE	TRUE	301941	1	FALSE	intergenic
ENSG00000134255	CEPT1	protein_coding	1	111682249	111727724	1_111812196_C_T	1_111812196_C_T	SNV	SNV	GATK	111812196	111812196	5.24307e-07	-0.169547	0.0337931	0.00172311	0.84326	940.323	TRUE	TRUE	84472	1	FALSE	intergenic
ENSG00000156171	DRAM2	protein_coding	1	111659955	111682838	1_111804370_GAAAA_AAAAA	1_111804370_GAAAA_AAAAA	SNV	SNV	GATK	111804370	111804370	3.88878e-14	-0.210625	0.0278433	1.42909e-08	0.760404	1113.56	TRUE	TRUE	121532	0.993976	FALSE	intergenic
ENSG00000261654	RP11-96K19.4	sense_overlapping	1	111478991	111484975	1_111510189_A_C	1_111510189_A_C	SNV	SNV	GATK	111510189	111510189	6.75535e-08	-0.184534	0.0341884	2.6541e-05	1.03265	555.791	TRUE	TRUE	25214	1	FALSE	intergenic
ENSG00000096654	ZNF184	protein_coding	6	27418522	27440897	6_28314119_CTTTTTTTT_CTTTTTT	6_28314119_CTTTTTTTT_CTTTTTT	INDEL	INDEL	GATK	28314119	28314121	2.70998e-05	0.172111	0.0410123	0.0478449	0.638789	269.024	TRUE	TRUE	873222	0.991968	FALSE	intronic_other
ENSG00000112812	PRSS16	protein_coding	6	27215480	27224403	6_27248931_T_C	6_27248931_T_C	SNV	SNV	GATK	27248931	27248931	5.00177e-05	0.164625	0.0405926	0.0422638	0.803013	359.948	TRUE	TRUE	24528	0.997992	FALSE	intergenic
ENSG00000124613	ZNF391	protein_coding	6	27342394	27371683	6_27365527_C_G	6_27365527_C_G	SNV	SNV	GATK	27365527	27365527	5.15429e-14	-0.226751	0.0301212	3.49993e-11	0.98352	450.464	TRUE	TRUE	0	1	FALSE	intronic_eGene
ENSG00000124635	HIST1H2BJ	protein_coding	6	27093676	27100541	6_27228034_C_CAATA	6_27228034_C_CAATA	INDEL	INDEL	GATK	27228034	27228034	2.17361e-05	-0.256698	0.0604525	0.00169416	1.28868	366.048	TRUE	TRUE	127493	1	FALSE	intergenic
ENSG00000197903	HIST1H2BK	protein_coding	6	27106073	27114619	6_27177096_CTT_CT	6_27177096_CTT_CT	INDEL	INDEL	GATK	27177096	27177097	2.78387e-06	0.329809	0.0703795	0.00207816	0.920339	422.917	TRUE	TRUE	62477	1	FALSE	promoter_other
ENSG00000204789	ZNF204P	pseudogene	6	27325604	27339304	6_27432949_AAAAG_A	6_27432949_AAAAG_A	INDEL	INDEL	GATK	27432949	27432953	2.56953e-12	-0.159471	0.0227834	4.47024e-07	0.699057	280.253	TRUE	TRUE	93645	0.995984	FALSE	intronic_other
ENSG00000271755	RP1-153G14.4	lincRNA	6	27371789	27374743	6_27451243_T_G	6_27451243_T_G	SNV	SNV	GATK	27451243	27451243	2.58677e-06	-0.15734	0.0334683	0.00179086	0.892304	308.124	TRUE	TRUE	76500	0.997992	FALSE	intergenic
ENSG00000077616	NAALAD2	protein_coding	11	89864683	89926062	11_89895093_GA_G	11_89895093_GA_G	INDEL	INDEL	GATK	89895093	89895094	4.45748e-20	0.307395	0.0334984	1.05857e-17	1.02331	584.13	TRUE	TRUE	0	1	FALSE	promoter_eGene
ENSG00000189184	PCDH18	protein_coding	4	138440072	138453648	4_138447009_T_A	4_138447009_T_A	SNV	SNV	GATK	138447009	138447009	4.8461e-05	-0.132133	0.0325217	0.0264444	0.962426	471.453	TRUE	TRUE	0	1	FALSE	intronic_eGene
ENSG00000167528	ZNF641	protein_coding	12	48733791	48745197	12_48740855_A_G	12_48740855_A_G	SNV	SNV	GATK	48740855	48740855	2.15062e-37	-0.458826	0.035905	4.72777e-34	0.991287	1115.77	TRUE	TRUE	0	1	FALSE	promoter_eGene
ENSG00000177875	C12orf68	protein_coding	12	48577366	48579709	12_48744199_C_A	12_48744199_C_A	SNV	SNV	GATK	48744199	48744199	5.50266e-07	-0.161162	0.0321816	0.000264989	1.01834	562.956	TRUE	TRUE	164490	1	FALSE	exonic_other
ENSG00000177981	ASB8	protein_coding	12	48541571	48574996	12_47684032_G_T	12_47684032_G_T	SNV	SNV	GATK	47684032	47684032	7.18371e-05	0.250764	0.0631629	0.0594783	1.01173	887.237	TRUE	TRUE	-857539	1	FALSE	intergenic
ENSG00000166762	CATSPER2	protein_coding	15	43920701	43960316	15_44090798_T_C	15_44090798_T_C	SNV	SNV	GATK	44090798	44090798	8.12952e-19	0.566545	0.0639569	3.16941e-11	0.666096	182.616	TRUE	TRUE	130482	1	FALSE	exonic_other
ENSG00000166763	STRCP1	pseudogene	15	43991686	44010382	15_44161550_G_A	15_44161550_G_A	SNV	SNV	GATK	44161550	44161550	1.32784e-29	-0.372265	0.0329468	1.58778e-19	0.706753	165.89	TRUE	TRUE	151168	1	FALSE	intergenic
ENSG00000167004	PDIA3	protein_coding	15	44038590	44065477	15_44030579_G_A	15_44030579_G_A	SNV	SNV	GATK	44030579	44030579	3.0611e-17	0.254141	0.0300965	2.14927e-15	1.04586	314.71	TRUE	TRUE	-8011	1	FALSE	intronic_other
ENSG00000205771	CATSPER2P1	pseudogene	15	44019116	44039292	15_44013999_G_A	15_44013999_G_A	SNV	SNV	GATK	44013999	44013999	4.37273e-15	0.692641	0.0883047	2.73044e-11	0.895316	347.272	TRUE	TRUE	-5117	1	FALSE	intergenic
ENSG00000223572	CKMT1A	protein_coding	15	43985084	43991420	15_43948045_G_C	15_43948045_G_C	SNV	SNV	GATK	43948045	43948045	1.01062e-10	0.423234	0.0654619	3.26353e-06	0.742883	363.11	TRUE	TRUE	-37039	0.997992	FALSE	intronic_other
ENSG00000242866	STRC	protein_coding	15	43891596	44010458	15_44079477_G_A	15_44079477_G_A	SNV	SNV	GATK	44079477	44079477	1.99249e-18	0.282254	0.0322292	3.66716e-10	0.617667	222.416	TRUE	TRUE	69019	1	FALSE	intronic_other
ENSG00000249839	AC011330.5	pseudogene	15	43955852	43976537	15_44000114_G_C	15_44000114_G_C	SNV	SNV	GATK	44000114	44000114	4.00474e-10	0.26278	0.042019	1.77815e-07	0.982157	332.268	TRUE	TRUE	23577	1	FALSE	intronic_other
ENSG00000151893	CACUL1	protein_coding	10	120433679	120514761	10_120460463_A_G	10_120460463_A_G	SNV	SNV	GATK	120460463	120460463	1.25891e-08	0.167497	0.0294291	6.83619e-06	1.05873	1076.44	TRUE	TRUE	0	1	FALSE	intronic_eGene
ENSG00000165669	FAM204A	protein_coding	10	120065401	120101840	10_120897632_C_T	10_120897632_C_T	SNV	SNV	GATK	120897632	120897632	2.20424e-05	-0.499922	0.117819	0.10348	0.495875	368.814	TRUE	TRUE	795792	1	FALSE	intergenic
ENSG00000177640	CASC2	antisense	10	119805790	119969663	10_119966160_AGT_A	10_119966160_AGT_A	INDEL	INDEL	GATK	119966160	119966162	1.05596e-06	0.197168	0.0403956	0.0204334	0.658048	2191.62	TRUE	TRUE	0	0.995984	TRUE	exonic_eGene
ENSG00000123700	KCNJ2	protein_coding	17	68164814	68176189	17_68282566_C_T	17_68282566_C_T	SNV	SNV	GATK	68282566	68282566	6.63174e-05	0.259544	0.0650628	0.0540062	1.21208	1547.67	TRUE	TRUE	106377	1	FALSE	intergenic
ENSG00000109929	SC5D	protein_coding	11	121163162	121179403	11_121161041_A_G	11_121161041_A_G	SNV	SNV	GATK	121161041	121161041	1.99374e-11	0.191471	0.0285502	4.17359e-07	0.846785	1372.05	TRUE	TRUE	-2121	1	FALSE	intergenic
ENSG00000137642	SORL1	protein_coding	11	121322912	121504402	11_121243716_C_T	11_121243716_C_T	SNV	SNV	GATK	121243716	121243716	4.75718e-15	-0.234989	0.0299992	6.06325e-13	1.06926	811.345	TRUE	TRUE	-79196	1	FALSE	intergenic
ENSG00000255248	RP11-166D19.1	sense_overlapping	11	121899063	121987031	11_121671976_C_A	11_121671976_C_A	SNV	SNV	GATK	121671976	121671976	1.67523e-07	0.319155	0.0609986	0.000572528	0.859171	945.34	TRUE	TRUE	-227087	1	FALSE	intergenic
ENSG00000184903	IMMP2L	protein_coding	7	110303110	111202573	7_110303527_T_C	7_110303527_T_C	SNV	SNV	GATK	110303527	110303527	5.95416e-11	-0.267595	0.0408862	3.00303e-08	1.02117	728.693	TRUE	TRUE	0	1	TRUE	exonic_eGene
ENSG00000234273	AC073071.1	lincRNA	7	109162038	109237223	7_109237622_T_C	7_109237622_T_C	SNV	SNV	GATK	109237622	109237622	8.05522e-14	-0.502536	0.0672791	2.50336e-11	1.02956	634.239	TRUE	TRUE	399	1	FALSE	promoter_eGene
ENSG00000071575	TRIB2	protein_coding	2	12857015	12882860	2_12613216_A_G	2_12613216_A_G	SNV	SNV	GATK	12613216	12613216	9.55161e-06	0.0957429	0.0216266	0.00795693	1.03861	1018.11	TRUE	TRUE	-243799	1	FALSE	intronic_other
ENSG00000134324	LPIN1	protein_coding	2	11817721	11967535	2_11924950_T_C	2_11924950_T_C	SNV	SNV	GATK	11924950	11924950	1.82965e-13	-0.195528	0.0265638	5.11004e-10	1.00737	3276.36	TRUE	TRUE	0	1	TRUE	exonic_eGene
ENSG00000228496	AC106875.1	sense_intronic	2	11821586	11823454	2_11822356_C_A	2_11822356_C_A	SNV	SNV	GATK	11822356	11822356	8.70605e-10	-0.247499	0.0403652	0.00120484	0.504313	1472.89	TRUE	TRUE	0	1	TRUE	exonic_eGene
ENSG00000042088	TDP1	protein_coding	14	90421283	90511106	14_90408339_T_C	14_90408339_T_C	SNV	SNV	GATK	90408339	90408339	1.73393e-48	0.592429	0.0404863	3.56528e-36	0.788752	600.368	TRUE	TRUE	-12944	1	FALSE	intronic_other
ENSG00000140025	EFCAB11	protein_coding	14	90261013	90421121	14_90391992_CT_CTTTTTTTT	14_90391992_CT_CTTTTTTTT	INDEL	INDEL	GATK	90391992	90391992	1.53236e-11	-0.551355	0.0817452	1.67673e-07	0.884603	1359.72	TRUE	TRUE	0	0.997992	FALSE	promoter_eGene
ENSG00000165914	TTC7B	protein_coding	14	91006932	91282823	14_91285818_C_CA	14_91285818_C_CA	INDEL	INDEL	GATK	91285818	91285818	2.0915e-11	0.187151	0.0279352	4.46534e-07	0.827	928.762	TRUE	TRUE	2995	1	FALSE	intergenic
ENSG00000198668	CALM1	protein_coding	14	90862846	90874605	14_90861046_T_A	14_90861046_T_A	SNV	SNV	GATK	90861046	90861046	7.76868e-22	0.274014	0.0285343	6.7623e-20	1.05697	962.44	TRUE	TRUE	-1800	1	FALSE	promoter_eGene
ENSG00000013573	DDX11	protein_coding	12	31226779	31257725	12_31238946_A_G	12_31238946_A_G	SNV	SNV	GATK	31238946	31238946	6.28332e-31	0.343751	0.0297264	6.36508e-29	1.02867	626.298	TRUE	TRUE	0	1	FALSE	promoter_eGene
ENSG00000110900	TSPAN11	protein_coding	12	31079362	31149534	12_31124382_C_A	12_31124382_C_A	SNV	SNV	GATK	31124382	31124382	2.71891e-15	0.356941	0.0451642	7.44991e-08	0.652552	3739.7	TRUE	TRUE	0	1	FALSE	intronic_eGene
ENSG00000139146	FAM60A	protein_coding	12	31433518	31479992	Human_STR_291889	Human_STR_291889	STR	STR	HipSTR	31443075	31443101	8.98792e-05	0.252426	0.0644534	0.0442163	1.08737	674.493	TRUE	TRUE	0	0.991968	FALSE	intronic_eGene
ENSG00000177359	RP11-551L14.1	pseudogene	12	31264586	31359088	12_31276459_T_G	12_31276459_T_G	SNV	SNV	GATK	31276459	31276459	1.09966e-45	-0.868297	0.0612029	6.97641e-45	1.05527	1334.29	TRUE	TRUE	0	1	FALSE	intronic_eGene
ENSG00000245614	DDX11-AS1	antisense	12	31173697	31226781	12_31225205_A_C	12_31225205_A_C	SNV	SNV	GATK	31225205	31225205	2.0228e-23	-0.532276	0.0533774	4.10089e-15	0.728573	783.002	TRUE	TRUE	0	1	FALSE	intronic_eGene
ENSG00000256232	RP11-771K4.1	lincRNA	12	31516415	31522235	12_31516706_G_A	12_31516706_G_A	SNV	SNV	GATK	31516706	31516706	1.2669e-33	-0.668246	0.0552953	1.82794e-22	0.72648	833.858	TRUE	TRUE	0	1	TRUE	exonic_eGene
ENSG00000073711	PPP2R3A	protein_coding	3	135684515	135866733	3_136434833_A_C	3_136434833_A_C	SNV	SNV	GATK	136434833	136434833	3.31671e-07	-0.143648	0.0281415	4.38507e-05	1.17933	653.947	TRUE	TRUE	568100	1	FALSE	intronic_other
ENSG00000114054	PCCB	protein_coding	3	135969148	136056738	CNV_3_136021016_136026000_HipSci	CNV_3_136021016_136026000_iPSCORE	DEL	DEL	GS	136021016	136026000	6.76133e-53	-0.507967	0.0331831	2.64563e-61	1.22304	477.068	TRUE	TRUE	0	1	FALSE	intronic_eGene
ENSG00000239213	RP11-85F14.5	antisense	3	136560568	136580896	3_136549163_C_T	3_136549163_C_T	SNV	SNV	GATK	136549163	136549163	4.85299e-52	-0.792517	0.0522106	1.31015e-40	0.825106	879.142	TRUE	TRUE	-11405	1	FALSE	intronic_other
ENSG00000273486	RP11-731C17.2	antisense	3	136556180	136557863	3_136549163_C_T	3_136549163_C_T	SNV	SNV	GATK	136549163	136549163	1.35052e-25	-0.434112	0.0415111	3.59393e-15	0.649208	354.742	TRUE	TRUE	-7017	1	FALSE	intronic_other
ENSG00000103196	CRISPLD2	protein_coding	16	84853590	84954374	16_84875610_G_A	16_84875610_G_A	SNV	SNV	GATK	84875610	84875610	1.45256e-16	0.626969	0.0759011	3.72845e-13	0.988834	1849.23	TRUE	TRUE	0	1	TRUE	exonic_eGene
ENSG00000131153	GINS2	protein_coding	16	85709804	85723679	16_85773724_G_A	16_85773724_G_A	SNV	SNV	GATK	85773724	85773724	1.99019e-08	0.215294	0.0383573	0.000313786	0.795059	1799.38	TRUE	TRUE	50045	1	FALSE	intronic_other
ENSG00000135709	KIAA0513	protein_coding	16	85061375	85127836	16_85070381_G_T	16_85070381_G_T	SNV	SNV	GATK	85070381	85070381	1.20451e-05	-0.176425	0.0403094	0.0503462	1.04115	4926.09	TRUE	TRUE	0	1	FALSE	intronic_eGene
ENSG00000153786	ZDHHC7	protein_coding	16	85007787	85045141	16_85042651_CAA_CA	16_85042651_CAA_CA	INDEL	INDEL	GATK	85042651	85042652	5.81268e-09	-0.18513	0.031798	5.65448e-06	1.05467	1861.81	TRUE	TRUE	0	1	FALSE	intronic_eGene
ENSG00000154102	C16orf74	protein_coding	16	85723690	85784735	16_85783903_A_G	16_85783903_A_G	SNV	SNV	GATK	85783903	85783903	1.55394e-09	0.257461	0.0426353	2.11987e-05	0.846076	1800.01	TRUE	TRUE	0	1	FALSE	intronic_eGene
ENSG00000262601	CTC-786C10.1	protein_coding	16	85204882	85218969	16_85201405_G_A	16_85201405_G_A	SNV	SNV	GATK	85201405	85201405	1.13013e-09	-0.209017	0.0343222	0.000611425	0.561808	1369.21	TRUE	TRUE	-3477	1	FALSE	intergenic
ENSG00000263968	RN7SL381P	misc_RNA	16	85692984	85693279	16_85692410_C_CTTCT	16_85692410_C_CTTCT	INDEL	INDEL	GATK	85692410	85692410	1.65178e-06	0.204844	0.0427475	0.033637	0.61685	2075.31	TRUE	TRUE	-574	1	FALSE	promoter_eGene
ENSG00000120519	SLC10A7	protein_coding	4	147175127	147443123	4_147269334_C_T	4_147269334_C_T	SNV	SNV	GATK	147269334	147269334	1.95973e-16	-0.340792	0.0414361	2.17885e-14	1.05945	665.959	TRUE	TRUE	0	1	FALSE	intronic_eGene
ENSG00000151617	EDNRA	protein_coding	4	148402069	148466106	4_148709609_A_T	4_148709609_A_T	SNV	SNV	GATK	148709609	148709609	4.32051e-05	0.304104	0.0743597	0.0518112	0.935669	972.525	TRUE	TRUE	243503	1	FALSE	intronic_other
ENSG00000046889	PREX2	protein_coding	8	68864353	69149265	8_69014078_G_T	8_69014078_G_T	SNV	SNV	GATK	69014078	69014078	1.128e-07	0.152988	0.0288396	0.00496219	0.606063	1162.92	TRUE	TRUE	0	1	FALSE	intronic_eGene
ENSG00000137571	SLCO5A1	protein_coding	8	70579282	70747299	Human_STR_1422438	Human_STR_1422438	STR	STR	HipSTR	70579523	70579550	2.14774e-06	-0.242744	0.0512226	0.00174266	1.02416	953.129	TRUE	TRUE	0	0.997992	TRUE	exonic_eGene
ENSG00000137573	SULF1	protein_coding	8	70378859	70573150	8_70380084_G_T	8_70380084_G_T	SNV	SNV	GATK	70380084	70380084	3.44583e-38	0.442088	0.0342159	5.51936e-23	0.650514	1501.04	TRUE	TRUE	0	1	FALSE	intronic_eGene
ENSG00000165084	C8orf34	protein_coding	8	69242957	69731257	8_69150509_T_TACAC	8_69150509_T_TACAC	INDEL	INDEL	GATK	69150509	69150509	9.18488e-05	0.148467	0.0379598	0.120464	1.1224	1882.6	TRUE	TRUE	-92448	1	FALSE	intergenic
ENSG00000129003	VPS13C	protein_coding	15	62144588	62352672	15_62967395_C_T	15_62967395_C_T	SNV	SNV	GATK	62967395	62967395	9.45352e-07	-0.373711	0.0762257	0.00514659	0.775231	1069.18	TRUE	TRUE	614723	1	FALSE	intronic_other
ENSG00000171914	TLN2	protein_coding	15	62682725	63136830	15_62679338_T_C	15_62679338_T_C	SNV	SNV	GATK	62679338	62679338	5.697e-16	-0.265513	0.0327971	3.61632e-13	1.01347	934.126	TRUE	TRUE	-3387	1	FALSE	intergenic
ENSG00000107719	PALD1	protein_coding	10	72238577	72328205	10_72326683_C_G	10_72326683_C_G	SNV	SNV	GATK	72326683	72326683	9.38131e-18	-0.184986	0.0215569	4.51159e-11	0.745772	1275.26	TRUE	TRUE	0	1	TRUE	exonic_eGene
ENSG00000107731	UNC5B	protein_coding	10	72972327	73062621	10_72977060_G_C	10_72977060_G_C	SNV	SNV	GATK	72977060	72977060	8.68175e-20	-0.363727	0.0399511	1.1915e-11	0.701069	2632.82	TRUE	TRUE	0	1	FALSE	intronic_eGene
ENSG00000138316	ADAMTS14	protein_coding	10	72432559	72522197	10_72399179_C_T	10_72399179_C_T	SNV	SNV	GATK	72399179	72399179	1.53251e-14	0.314326	0.0409023	2.76803e-08	0.723286	2045.76	TRUE	TRUE	-33380	1	FALSE	intergenic
ENSG00000148730	EIF4EBP2	protein_coding	10	72164135	72188374	10_72195439_T_C	10_72195439_T_C	SNV	SNV	GATK	72195439	72195439	4.38801e-13	-0.170885	0.0235931	3.50204e-09	0.917735	1344.92	TRUE	TRUE	7065	1	FALSE	exonic_other
ENSG00000156574	NODAL	protein_coding	10	72192071	72207707	10_72202312_A_G	10_72202312_A_G	SNV	SNV	GATK	72202312	72202312	8.89789e-07	0.12971	0.0263929	0.00400374	0.88965	2164.89	TRUE	TRUE	0	1	FALSE	promoter_eGene
ENSG00000166224	SGPL1	protein_coding	10	72575717	72640930	10_72650882_A_G	10_72650882_A_G	SNV	SNV	GATK	72650882	72650882	1.98968e-07	0.186427	0.0358492	0.010928	0.563339	1347.73	TRUE	TRUE	9952	1	FALSE	intergenic
ENSG00000166228	PCBD1	protein_coding	10	72642037	72648541	10_72648422_G_T	10_72648422_G_T	SNV	SNV	GATK	72648422	72648422	5.44439e-10	-0.191005	0.0307789	8.46202e-05	0.66843	1273.98	TRUE	TRUE	0	1	TRUE	exonic_eGene
ENSG00000197604	AC022532.1	protein_coding	10	72194585	72196314	10_72177177_G_A	10_72177177_G_A	SNV	SNV	GATK	72177177	72177177	8.64594e-26	0.613149	0.0583957	2.63911e-24	1.07813	1612.06	TRUE	TRUE	-17408	1	FALSE	intronic_other
ENSG00000198246	SLC29A3	protein_coding	10	73079015	73123142	10_73104056_A_G	10_73104056_A_G	SNV	SNV	GATK	73104056	73104056	1.42854e-25	0.551235	0.0527376	4.76557e-18	0.79134	823.178	TRUE	TRUE	0	1	FALSE	intronic_eGene
ENSG00000237512	UNC5B-AS1	antisense	10	72976981	72977985	10_72981241_G_C	10_72981241_G_C	SNV	SNV	GATK	72981241	72981241	3.31846e-09	-0.310107	0.0524271	0.00509064	0.461919	2513.78	TRUE	TRUE	3256	1	FALSE	intronic_other
ENSG00000168614	NBPF9	protein_coding	1	144811744	144830413	1_144816849_C_G	1_144816849_C_G	SNV	SNV	GATK	144816849	144816849	9.71685e-15	0.581895	0.075152	3.95787e-11	0.952263	1201.16	TRUE	TRUE	0	1	FALSE	intronic_eGene
ENSG00000178104	PDE4DIP	protein_coding	1	144836157	145076186	1_144932220_G_T	1_144932220_G_T	SNV	SNV	GATK	144932220	144932220	5.16304e-39	-0.819658	0.062733	3.22761e-29	0.808882	1065.35	TRUE	TRUE	0	1	TRUE	exonic_eGene
ENSG00000213240	NOTCH2NL	protein_coding	1	145209119	145291972	1_145377272_G_T	1_145377272_G_T	SNV	SNV	GATK	145377272	145377272	7.67106e-05	0.365751	0.092491	0.0597394	0.981933	755.41	TRUE	TRUE	85300	1	FALSE	exonic_other
ENSG00000223380	SEC22B	processed_transcript	1	145096220	145116922	1_145092966_T_G	1_145092966_T_G	SNV	SNV	GATK	145092966	145092966	9.79094e-61	-0.827505	0.0503329	9.2048e-45	0.773914	1161.25	TRUE	TRUE	-3254	1	FALSE	intergenic
ENSG00000225241	RP11-640M9.2	pseudogene	1	144593363	144621656	1_144617773_C_T	1_144617773_C_T	SNV	SNV	GATK	144617773	144617773	1.33098e-08	0.225711	0.0397235	0.00405318	0.493262	831.115	TRUE	TRUE	0	1	FALSE	promoter_eGene
ENSG00000111371	SLC38A1	protein_coding	12	46576846	46663800	12_46531078_T_C	12_46531078_T_C	SNV	SNV	GATK	46531078	46531078	2.11952e-05	0.0798217	0.0187731	0.0211871	0.870812	536.667	TRUE	TRUE	-45768	1	FALSE	intergenic
ENSG00000189079	ARID2	protein_coding	12	46123448	46301823	12_46930820_T_C	12_46930820_T_C	SNV	SNV	GATK	46930820	46930820	2.23335e-05	0.116567	0.0274911	0.0107138	1.01163	510.754	TRUE	TRUE	628997	1	FALSE	promoter_other
ENSG00000100029	PES1	protein_coding	22	30972612	31003070	22_30983739_A_G	22_30983739_A_G	SNV	SNV	GATK	30983739	30983739	6.48309e-30	0.242421	0.0213366	3.04412e-18	0.681304	2596.94	TRUE	TRUE	0	1	FALSE	intronic_eGene
ENSG00000128242	GAL3ST1	protein_coding	22	30950622	30970574	22_31108151_T_C	22_31108151_T_C	SNV	SNV	GATK	31108151	31108151	8.23827e-05	-0.073042	0.018551	0.125913	0.720439	620.656	TRUE	TRUE	137577	1	FALSE	intronic_other
ENSG00000167065	DUSP18	protein_coding	22	31048038	31063877	22_31585121_ATG_ATATGTGTGTGTG	22_31585121_ATG_ATATGTGTGTGTG	INDEL	INDEL	GATK	31585121	31585121	5.64074e-06	-0.218025	0.0480291	0.0163989	0.789594	887.832	TRUE	TRUE	521244	0.993976	FALSE	intronic_other
ENSG00000183963	SMTN	protein_coding	22	31460091	31500743	22_31490729_A_G	22_31490729_A_G	SNV	SNV	GATK	31490729	31490729	1.80453e-13	0.211808	0.0287684	1.64591e-09	0.87527	483.927	TRUE	TRUE	0	1	FALSE	intronic_eGene
ENSG00000184792	OSBP2	protein_coding	22	31089769	31303811	22_31195044_TTTCCTTCCTTCC_TTTCCTTCCTTCCTTCC	22_31195044_TTTCCTTCCTTCC_TTTCCTTCCTTCCTTCC	INDEL	INDEL	GATK	31195044	31195044	0.00014923	-0.136986	0.0361217	0.117765	0.966117	764.241	TRUE	TRUE	0	0.997992	FALSE	intronic_eGene
ENSG00000185339	TCN2	protein_coding	22	31002825	31023265	22_31022590_C_T	22_31022590_C_T	SNV	SNV	GATK	31022590	31022590	1.30923e-19	0.542945	0.0599304	7.20794e-11	0.637749	807.165	TRUE	TRUE	0	1	TRUE	exonic_eGene
ENSG00000253352	TUG1	antisense	22	31366663	31375381	22_30956122_C_T	22_30956122_C_T	SNV	SNV	GATK	30956122	30956122	7.37513e-05	0.225523	0.0568949	0.120445	0.77347	821.452	TRUE	TRUE	-410541	1	FALSE	promoter_other
ENSG00000228252	COL6A4P2	pseudogene	3	129931666	129992649	3_129840060_A_T	3_129840060_A_T	SNV	SNV	GATK	129840060	129840060	5.55465e-36	-0.703502	0.0561747	5.13306e-26	0.778338	525.512	TRUE	TRUE	-91606	1	FALSE	intergenic
ENSG00000249846	RP11-77P16.4	lincRNA	3	129831393	129839422	3_129842031_G_A	3_129842031_G_A	SNV	SNV	GATK	129842031	129842031	3.34232e-17	-0.344283	0.0408212	5.01644e-14	0.9834	888.781	TRUE	TRUE	2609	1	FALSE	intergenic
ENSG00000253540	FAM86HP	pseudogene	3	129817935	129830315	3_129820737_T_C	3_129820737_T_C	SNV	SNV	GATK	129820737	129820737	8.90191e-16	0.403937	0.0502339	2.0205e-13	1.02376	451.83	TRUE	TRUE	0	1	FALSE	intronic_eGene
ENSG00000169683	LRRC45	protein_coding	17	79981178	79989027	17_79979642_T_C	17_79979642_T_C	SNV	SNV	GATK	79979642	79979642	2.43302e-28	-0.332607	0.0301257	8.36293e-26	1.00354	422.034	TRUE	TRUE	-1536	1	FALSE	promoter_eGene
ENSG00000169689	STRA13	protein_coding	17	79976578	79981983	17_79383145_TG_T	17_79383145_TG_T	INDEL	INDEL	GATK	79383145	79383146	0.000160202	-0.077799	0.0206107	0.0860635	0.882606	380.458	TRUE	TRUE	-593433	1	FALSE	intronic_other
ENSG00000169727	GPS1	protein_coding	17	80008567	80015346	17_80141915_A_G	17_80141915_A_G	SNV	SNV	GATK	80141915	80141915	4.38275e-05	-0.181723	0.044471	0.0173243	1.02184	439.197	TRUE	TRUE	126569	0.993976	FALSE	intronic_other
ENSG00000169733	RFNG	protein_coding	17	80005778	80009707	17_80134724_T_*	17_80134724_T_*	INDEL	INDEL	GATK	80134724	80134725	7.72833e-05	0.116006	0.0293487	0.0381253	1.04369	588.938	TRUE	TRUE	125017	1	FALSE	promoter_other
ENSG00000169738	DCXR	protein_coding	17	79993012	79995608	17_80134724_T_*	17_80134724_T_*	INDEL	INDEL	GATK	80134724	80134725	2.79371e-09	0.222514	0.0374397	2.3091e-06	0.984502	669.387	TRUE	TRUE	139116	1	FALSE	promoter_other
ENSG00000169750	RAC3	protein_coding	17	79989500	79992080	17_79993003_C_CAATT	17_79993003_C_CAATT	INDEL	INDEL	GATK	79993003	79993003	6.52633e-26	-0.499151	0.0474188	4.58599e-19	0.817826	533.15	TRUE	TRUE	923	1	FALSE	intergenic
ENSG00000176155	CCDC57	protein_coding	17	80059336	80170706	17_80143999_T_A	17_80143999_T_A	SNV	SNV	GATK	80143999	80143999	2.14741e-31	-0.501334	0.0430121	4.12696e-29	1.0109	390.621	TRUE	TRUE	0	1	FALSE	promoter_eGene
ENSG00000260563	RP13-516M14.1	lincRNA	17	80251592	80252786	17_79866065_CA_C	17_79866065_CA_C	INDEL	INDEL	GATK	79866065	79866066	0.000161544	0.200252	0.0530803	0.0960798	0.709968	204.192	TRUE	TRUE	-385527	1	FALSE	promoter_other
ENSG00000142405	NLRP12	protein_coding	19	54296857	54327648	19_54337604_AG_A	19_54337604_AG_A	INDEL	INDEL	GATK	54337604	54337605	7.76508e-32	-0.366895	0.0312465	5.1004e-33	1.15454	1470.01	TRUE	TRUE	9956	1	FALSE	intergenic
ENSG00000179820	MYADM	protein_coding	19	54369477	54379691	19_54379515_GATAT_GAT	19_54379515_GATAT_GAT	INDEL	INDEL	GATK	54379515	54379517	1.71972e-10	-0.260188	0.0407531	5.69346e-06	0.796086	1371.44	TRUE	TRUE	0	0.997992	TRUE	exonic_eGene
ENSG00000116641	DOCK7	protein_coding	1	62920399	63153969	1_63135127_G_A	1_63135127_G_A	SNV	SNV	GATK	63135127	63135127	2.71116e-12	0.203017	0.0290358	1.24678e-09	1.03809	991.462	TRUE	TRUE	0	1	FALSE	intronic_eGene
ENSG00000132849	INADL	protein_coding	1	62208149	62629592	1_62483623_A_G	1_62483623_A_G	SNV	SNV	GATK	62483623	62483623	8.88352e-31	0.512948	0.0444724	1.8566e-25	0.926176	2162.97	TRUE	TRUE	0	1	FALSE	intronic_eGene
ENSG00000162604	TM2D1	protein_coding	1	62146718	62191095	1_62189541_T_C	1_62189541_T_C	SNV	SNV	GATK	62189541	62189541	7.10396e-22	-0.423285	0.0440364	5.08165e-13	0.688297	1679.2	TRUE	TRUE	0	1	FALSE	intronic_eGene
ENSG00000240563	L1TD1	protein_coding	1	62660503	62678000	1_62603544_C_T	1_62603544_C_T	SNV	SNV	GATK	62603544	62603544	1.74278e-13	-0.183442	0.0248999	8.64798e-11	1.02321	847.627	TRUE	TRUE	-56959	1	FALSE	intronic_other
ENSG00000136379	ABHD17C	protein_coding	15	80972025	81047962	15_81045450_A_G	15_81045450_A_G	SNV	SNV	GATK	81045450	81045450	2.1761e-10	0.279687	0.0440565	5.13057e-06	0.790417	849.92	TRUE	TRUE	0	1	FALSE	intronic_eGene
ENSG00000140406	MESDC1	protein_coding	15	81293295	81296342	15_81237906_C_T	15_81237906_C_T	SNV	SNV	GATK	81237906	81237906	6.17709e-07	-0.118569	0.0237822	0.00339154	0.861989	2081.21	TRUE	TRUE	-55389	1	FALSE	promoter_other
ENSG00000172345	STARD5	protein_coding	15	81601394	81616524	15_81616177_C_CT	15_81616177_C_CT	INDEL	INDEL	GATK	81616177	81616177	9.82552e-29	-0.899166	0.080847	1.94565e-26	1.02076	665.846	TRUE	TRUE	0	1	TRUE	exonic_eGene
ENSG00000259343	RP11-761I4.3	antisense	15	81616718	81654378	15_81626725_G_A	15_81626725_G_A	SNV	SNV	GATK	81626725	81626725	5.42095e-13	0.506108	0.0701534	6.92426e-08	0.785535	1288.53	TRUE	TRUE	0	1	FALSE	intronic_eGene
ENSG00000003509	NDUFAF7	protein_coding	2	37458774	37480546	2_37481982_A_G	2_37481982_A_G	SNV	SNV	GATK	37481982	37481982	1.32e-11	0.252542	0.0373227	4.40398e-08	0.924984	817.879	TRUE	TRUE	1436	1	FALSE	intronic_other
ENSG00000055332	EIF2AK2	protein_coding	2	37326353	37384208	2_36906937_C_T	2_36906937_C_T	SNV	SNV	GATK	36906937	36906937	6.74057e-05	0.254416	0.0638393	0.0951506	1.02259	1581.55	TRUE	TRUE	-419416	1	FALSE	intergenic
ENSG00000115816	CEBPZ	protein_coding	2	37428755	37458856	2_37458711_G_A	2_37458711_G_A	SNV	SNV	GATK	37458711	37458711	2.42619e-27	0.411716	0.038009	3.60087e-23	0.957684	1485.8	TRUE	TRUE	0	1	TRUE	exonic_eGene
ENSG00000115825	PRKD3	protein_coding	2	37477645	37551951	2_37608421_T_C	2_37608421_T_C	SNV	SNV	GATK	37608421	37608421	1.44614e-47	-0.732402	0.0505529	5.5473e-45	1.00895	951.075	TRUE	TRUE	56470	1	FALSE	intergenic
ENSG00000115828	QPCT	protein_coding	2	37571717	37600465	2_37608421_T_C	2_37608421_T_C	SNV	SNV	GATK	37608421	37608421	4.85821e-67	-1.22427	0.0707748	1.80834e-73	1.15122	1422.6	TRUE	TRUE	7956	1	FALSE	intergenic
ENSG00000115841	RMDN2	protein_coding	2	38150330	38294285	2_38219724_A_G	2_38219724_A_G	SNV	SNV	GATK	38219724	38219724	1.08632e-09	-0.247707	0.0406331	4.24843e-06	0.892223	837.721	TRUE	TRUE	0	1	FALSE	intronic_eGene
ENSG00000163171	CDC42EP3	protein_coding	2	37869032	37965611	2_37884461_A_G	2_37884461_A_G	SNV	SNV	GATK	37884461	37884461	4.63641e-22	0.315684	0.0326931	1.07494e-17	0.92445	921.165	TRUE	TRUE	0	1	FALSE	intronic_eGene
ENSG00000272054	RP11-423P10.2	sense_intronic	2	37436018	37439820	2_37390994_C_T	2_37390994_C_T	SNV	SNV	GATK	37390994	37390994	3.4579e-05	0.115123	0.0278007	0.0449509	0.882842	831.069	TRUE	TRUE	-45024	1	FALSE	intergenic
ENSG00000070950	RAD18	protein_coding	3	8817088	9005457	3_8928891_A_C	3_8928891_A_C	SNV	SNV	GATK	8928891	8928891	3.56227e-09	0.2484	0.0420779	4.53657e-05	0.786425	765.902	TRUE	TRUE	0	1	FALSE	intronic_eGene
ENSG00000134077	THUMPD3	protein_coding	3	9404526	9428475	3_9428270_G_A	3_9428270_G_A	SNV	SNV	GATK	9428270	9428270	2.61852e-18	0.333946	0.0382664	7.65816e-13	0.824161	703.743	TRUE	TRUE	0	1	TRUE	exonic_eGene
ENSG00000144550	CPNE9	protein_coding	3	9745491	9771592	3_8870846_T_A	3_8870846_T_A	SNV	SNV	GATK	8870846	8870846	1.25998e-05	0.23957	0.0548599	0.0028294	1.18106	596.112	TRUE	TRUE	-874645	1	FALSE	intronic_other
ENSG00000156959	LHFPL4	protein_coding	3	9543481	9595486	3_9592982_G_A	3_9592982_G_A	SNV	SNV	GATK	9592982	9592982	1.15759e-17	-0.393678	0.0460061	2.69767e-16	1.10831	809.696	TRUE	TRUE	0	1	FALSE	intronic_eGene
ENSG00000168137	SETD5	protein_coding	3	9439299	9520924	3_9300870_C_T	3_9300870_C_T	SNV	SNV	GATK	9300870	9300870	3.71614e-05	0.110592	0.0268137	0.0305905	1.00451	851.026	TRUE	TRUE	-138429	1	FALSE	intronic_other
ENSG00000180914	OXTR	protein_coding	3	8792094	8811314	3_8802292_T_C	3_8802292_T_C	SNV	SNV	GATK	8802292	8802292	5.44249e-05	-0.175056	0.0433762	0.0947279	0.910134	1379.47	TRUE	TRUE	0	1	FALSE	intronic_eGene
ENSG00000196220	SRGAP3	protein_coding	3	9022275	9404737	3_9403946_T_TTC	3_9403946_T_TTC	INDEL	INDEL	GATK	9403946	9403946	8.01655e-07	-0.193338	0.0391771	0.00104693	0.97318	1069.15	TRUE	TRUE	0	1	FALSE	intronic_eGene
ENSG00000206573	SETD5-AS1	antisense	3	9391373	9440263	3_9418083_G_A	3_9418083_G_A	SNV	SNV	GATK	9418083	9418083	1.98928e-19	-0.22743	0.0252312	2.92139e-12	0.732864	813.028	TRUE	TRUE	0	1	FALSE	intronic_eGene
ENSG00000269975	RP11-58B17.2	lincRNA	3	9540045	9541253	3_9592982_G_A	3_9592982_G_A	SNV	SNV	GATK	9592982	9592982	1.15208e-17	-0.427043	0.0499019	5.1797e-15	1.0269	1076.36	TRUE	TRUE	51729	1	FALSE	intronic_other
ENSG00000038532	CLEC16A	protein_coding	16	11038345	11276046	16_11064617_G_T	16_11064617_G_T	SNV	SNV	GATK	11064617	11064617	1.95196e-05	-0.13301	0.0311476	0.0348794	0.890813	1142.89	TRUE	TRUE	0	1	FALSE	promoter_eGene
ENSG00000103274	NUBP1	protein_coding	16	10837643	10863208	16_10828260_A_G	16_10828260_A_G	SNV	SNV	GATK	10828260	10828260	5.04511e-06	0.138309	0.0303117	0.00371815	1.10214	1295.02	TRUE	TRUE	-9383	1	FALSE	intergenic
ENSG00000166676	TVP23A	protein_coding	16	10854776	10912651	16_10906455_G_A	16_10906455_G_A	SNV	SNV	GATK	10906455	10906455	4.27799e-06	0.172511	0.0375237	0.00666137	1.03157	1846.59	TRUE	TRUE	0	1	FALSE	intronic_eGene
ENSG00000182108	DEXI	protein_coding	16	11022748	11036317	16_11036296_G_A	16_11036296_G_A	SNV	SNV	GATK	11036296	11036296	1.34229e-11	0.198692	0.0293749	1.63604e-09	1.11095	962.195	TRUE	TRUE	0	1	TRUE	exonic_eGene
ENSG00000133739	LRRCC1	protein_coding	8	86019382	86058311	8_86051394_A_T	8_86051394_A_T	SNV	SNV	GATK	86051394	86051394	2.5165e-33	-0.398599	0.0331379	1.20279e-27	0.89648	355.973	TRUE	TRUE	0	1	FALSE	intronic_eGene
ENSG00000133740	E2F5	protein_coding	8	86089460	86129387	8_86042814_T_G	8_86042814_T_G	SNV	SNV	GATK	86042814	86042814	0.000239873	-0.0918399	0.0250052	0.138146	0.812169	351.151	TRUE	TRUE	-46646	1	FALSE	intronic_other
ENSG00000134825	TMEM258	protein_coding	11	61535973	61560274	11_61783791_G_A	11_61783791_G_A	SNV	SNV	GATK	61783791	61783791	4.91777e-05	-0.182426	0.044938	0.0549355	0.876683	717.228	TRUE	TRUE	223517	1	FALSE	intergenic
ENSG00000162148	PPP1R32	protein_coding	11	61248592	61258403	11_61202225_G_C	11_61202225_G_C	SNV	SNV	GATK	61202225	61202225	6.77809e-07	-0.16421	0.0330561	0.0113123	0.603402	728.839	TRUE	TRUE	-46367	0.997992	FALSE	intronic_other
ENSG00000204950	LRRC10B	protein_coding	11	61276272	61278482	11_61265694_G_A	11_61265694_G_A	SNV	SNV	GATK	61265694	61265694	0.00015479	0.161901	0.042794	0.143979	0.785112	520.04	TRUE	TRUE	-10578	1	FALSE	intronic_other
ENSG00000048828	FAM120A	protein_coding	9	96214004	96328397	9_96147951_A_AT	9_96147951_A_AT	INDEL	INDEL	GATK	96147951	96147951	1.32982e-06	0.204048	0.0422002	0.000131658	1.20456	490.391	TRUE	TRUE	-66053	1	FALSE	intergenic
ENSG00000131669	NINJ1	protein_coding	9	95883771	95896570	9_95895755_C_T	9_95895755_C_T	SNV	SNV	GATK	95895755	95895755	3.27804e-06	-0.150186	0.0322802	0.0214131	0.699643	1096.18	TRUE	TRUE	0	1	FALSE	intronic_eGene
ENSG00000165233	C9orf89	protein_coding	9	95858500	95875565	9_95876438_CT_*	9_95876438_CT_*	INDEL	INDEL	GATK	95876438	95876440	4.36404e-19	-0.328077	0.0367498	1.57223e-07	0.441034	652.595	TRUE	TRUE	873	1	FALSE	intergenic
ENSG00000165238	WNK2	protein_coding	9	95947198	96082854	9_96058022_C_G	9_96058022_C_G	SNV	SNV	GATK	96058022	96058022	5.42179e-12	-0.246538	0.0357609	2.78897e-08	0.954169	2187.44	TRUE	TRUE	0	1	FALSE	intronic_eGene
ENSG00000188938	FAM120AOS	protein_coding	9	96208776	96215874	9_96180891_G_A	9_96180891_G_A	SNV	SNV	GATK	96180891	96180891	7.47831e-18	0.44266	0.0514282	6.83692e-12	0.77931	570.841	TRUE	TRUE	-27885	1	FALSE	intergenic
ENSG00000197724	PHF2	protein_coding	9	96338689	96441869	9_96443165_C_A	9_96443165_C_A	SNV	SNV	GATK	96443165	96443165	3.01968e-09	-0.16393	0.0276417	3.13375e-06	0.98883	895.117	TRUE	TRUE	1296	1	FALSE	intergenic
ENSG00000204352	C9orf129	protein_coding	9	96080481	96108696	9_96122633_C_A	9_96122633_C_A	SNV	SNV	GATK	96122633	96122633	1.14841e-28	0.40971	0.0368846	1.24942e-15	0.592933	527.368	TRUE	TRUE	13937	1	FALSE	intergenic
ENSG00000227603	RP11-165J3.6	antisense	9	96197614	96199403	9_96200540_G_A	9_96200540_G_A	SNV	SNV	GATK	96200540	96200540	2.0654e-23	-0.779818	0.0782176	2.71944e-21	1.03606	694.839	TRUE	TRUE	1137	1	FALSE	promoter_eGene
ENSG00000088538	DOCK3	protein_coding	3	50712672	51421629	3_51020242_G_A	3_51020242_G_A	SNV	SNV	GATK	51020242	51020242	1.45965e-08	-0.161833	0.0285609	0.000196418	0.701565	311.323	TRUE	TRUE	0	1	FALSE	intronic_eGene
ENSG00000145050	MANF	protein_coding	3	51422478	51426828	3_51051985_CT_C	3_51051985_CT_C	INDEL	INDEL	GATK	51051985	51051986	4.7056e-09	0.267355	0.045645	9.46094e-07	1.01865	261.203	TRUE	TRUE	-370493	1	FALSE	intronic_other
ENSG00000164080	RAD54L2	protein_coding	3	51575160	51702683	3_50774665_T_G	3_50774665_T_G	SNV	SNV	GATK	50774665	50774665	1.17233e-44	-0.49454	0.0352733	5.67117e-41	0.97415	409.166	TRUE	TRUE	-800495	1	FALSE	intronic_other
ENSG00000164081	TEX264	protein_coding	3	51696709	51738339	3_51127493_CAA_C	3_51127493_CAA_C	INDEL	INDEL	GATK	51127493	51127495	3.44282e-17	0.359364	0.0426269	2.53594e-11	0.764494	360.916	TRUE	TRUE	-569216	1	FALSE	intronic_other
ENSG00000068878	PSME4	protein_coding	2	54091204	54197977	2_54165992_G_A	2_54165992_G_A	SNV	SNV	GATK	54165992	54165992	3.86396e-29	-0.260065	0.0232102	2.23766e-15	0.587567	2483.19	TRUE	TRUE	0	1	FALSE	intronic_eGene
ENSG00000115306	SPTBN1	protein_coding	2	54683422	54896812	2_54688864_G_C	2_54688864_G_C	SNV	SNV	GATK	54688864	54688864	3.03205e-06	0.169556	0.0363181	0.00191423	1.01333	690.097	TRUE	TRUE	0	1	FALSE	intronic_eGene
ENSG00000115310	RTN4	protein_coding	2	55199325	55339757	2_55218026_A_T	2_55218026_A_T	SNV	SNV	GATK	55218026	55218026	1.23606e-06	0.117505	0.024229	0.00504726	0.773319	783.388	TRUE	TRUE	0	1	FALSE	intronic_eGene
ENSG00000170634	ACYP2	protein_coding	2	54197975	54532437	2_54284441_G_A	2_54284441_G_A	SNV	SNV	GATK	54284441	54284441	2.23542e-09	0.394287	0.0659375	4.79913e-06	0.922767	745.082	TRUE	TRUE	0	1	TRUE	exonic_eGene
ENSG00000069020	MAST4	protein_coding	5	65892176	66465423	5_66295155_G_A	5_66295155_G_A	SNV	SNV	GATK	66295155	66295155	5.55084e-13	-0.195672	0.0271348	4.17493e-06	0.573953	624.98	TRUE	TRUE	0	1	FALSE	intronic_eGene
ENSG00000112851	ERBB2IP	protein_coding	5	65222303	65378377	5_65373587_TACACACACACACAC_TACACACACACAC	5_65373587_TACACACACACACAC_TACACACACACAC	INDEL	INDEL	GATK	65373587	65373589	7.98354e-05	-0.168903	0.0428157	0.0227195	1.26361	713.659	TRUE	TRUE	0	1	FALSE	intronic_eGene
ENSG00000113597	TRAPPC13	protein_coding	5	64920543	64962060	5_64924408_C_T	5_64924408_C_T	SNV	SNV	GATK	64924408	64924408	3.04646e-12	0.239174	0.0342874	1.24675e-07	0.792056	574.441	TRUE	TRUE	0	1	FALSE	intronic_eGene
ENSG00000123213	NLN	protein_coding	5	65018023	65167553	5_65048879_C_T	5_65048879_C_T	SNV	SNV	GATK	65048879	65048879	1.36898e-06	-0.114873	0.0237858	0.0400302	0.50567	992.383	TRUE	TRUE	0	1	FALSE	intronic_eGene
ENSG00000197860	SGTB	protein_coding	5	64961755	65018862	5_65017694_C_T	5_65017694_C_T	SNV	SNV	GATK	65017694	65017694	1.7547e-11	-0.188573	0.0280402	5.38139e-06	0.664304	571.454	TRUE	TRUE	0	1	FALSE	intronic_eGene
ENSG00000253251	CTC-534A2.2	protein_coding	5	64920592	64926718	5_64953081_C_T	5_64953081_C_T	SNV	SNV	GATK	64953081	64953081	8.20032e-10	-0.272997	0.0444548	4.245e-06	0.854083	586.852	TRUE	TRUE	26363	1	FALSE	promoter_other
ENSG00000112186	CAP2	protein_coding	6	17393447	17558023	6_17417376_GAA_GA	6_17417376_GAA_GA	INDEL	INDEL	GATK	17417376	17417377	2.06784e-07	-0.16386	0.0315532	0.000183116	1.04664	1325.14	TRUE	TRUE	0	1	FALSE	intronic_eGene
ENSG00000124795	DEK	protein_coding	6	18224099	18265054	6_18950991_ACACACAC_AACACAC	6_18950991_ACACACAC_AACACAC	INDEL	INDEL	GATK	18950991	18950992	1.52682e-05	-0.152453	0.0352509	0.0448749	0.664274	527.219	TRUE	TRUE	685937	0.995984	FALSE	intergenic
ENSG00000137177	KIF13A	protein_coding	6	17759414	17987854	6_18010768_A_G	6_18010768_A_G	SNV	SNV	GATK	18010768	18010768	6.25174e-08	0.277878	0.05135	0.000241579	0.857052	905.007	TRUE	TRUE	22914	1	FALSE	intergenic
ENSG00000137364	TPMT	protein_coding	6	18128542	18155305	6_18153330_T_A	6_18153330_T_A	SNV	SNV	GATK	18153330	18153330	1.94906e-07	-0.123628	0.0237557	0.00624885	0.600244	905.111	TRUE	TRUE	0	1	FALSE	intronic_eGene
ENSG00000137414	FAM8A1	protein_coding	6	17600586	17611950	6_17600619_A_G	6_17600619_A_G	SNV	SNV	GATK	17600619	17600619	3.05554e-06	0.131012	0.0280716	0.00318898	1.00495	1077.68	TRUE	TRUE	0	1	TRUE	exonic_eGene
ENSG00000165097	KDM1B	protein_coding	6	18155560	18224084	6_18161059_CTTT_C	6_18161059_CTTT_C	INDEL	INDEL	GATK	18161059	18161062	8.80151e-06	-0.0993602	0.0223548	0.00923544	0.886	547.963	TRUE	TRUE	0	0.997992	FALSE	intronic_eGene
ENSG00000187566	NHLRC1	protein_coding	6	18120718	18122851	6_18106602_A_G	6_18106602_A_G	SNV	SNV	GATK	18106602	18106602	2.18442e-07	0.164919	0.0318197	0.00179924	0.749478	889.937	TRUE	TRUE	-14116	1	FALSE	intergenic
ENSG00000022277	RTFDC1	protein_coding	20	55043647	55093943	20_55093901_A_G	20_55093901_A_G	SNV	SNV	GATK	55093901	55093901	3.12958e-07	-0.158796	0.0310422	0.000243128	1.05817	1257.91	TRUE	TRUE	0	1	TRUE	exonic_eGene
ENSG00000087510	TFAP2C	protein_coding	20	55204358	55214339	20_55513426_C_T	20_55513426_C_T	SNV	SNV	GATK	55513426	55513426	1.98147e-07	-0.113679	0.0218569	0.00745232	0.555239	601.658	TRUE	TRUE	299087	1	FALSE	intergenic
ENSG00000048740	CELF2	protein_coding	10	11047259	11378674	10_11167293_C_G	10_11167293_C_G	SNV	SNV	GATK	11167293	11167293	2.10506e-08	-0.16211	0.028932	0.000326632	0.794294	1771.3	TRUE	TRUE	0	1	FALSE	intronic_eGene
ENSG00000134463	ECHDC3	protein_coding	10	11784365	11806069	10_11783198_A_G	10_11783198_A_G	SNV	SNV	GATK	11783198	11783198	9.64161e-27	-0.515496	0.0481546	1.79929e-18	0.773305	1059.32	TRUE	TRUE	-1167	1	FALSE	promoter_eGene
ENSG00000148426	PROSER2	protein_coding	10	11865338	11914276	10_11865304_C_T	10_11865304_C_T	SNV	SNV	GATK	11865304	11865304	2.30801e-48	0.590088	0.04038	2.13612e-38	0.843184	852.156	TRUE	TRUE	-34	1	FALSE	promoter_eGene
ENSG00000148429	USP6NL	protein_coding	10	11495945	11653753	10_11589624_C_T	10_11589624_C_T	SNV	SNV	GATK	11589624	11589624	1.13638e-07	-0.124571	0.0234887	0.000234328	1.03168	2701.57	TRUE	TRUE	0	1	FALSE	intronic_eGene
ENSG00000225383	SFTA1P	lincRNA	10	10826400	10836943	10_10799257_C_CA	10_10799257_C_CA	INDEL	INDEL	GATK	10799257	10799257	4.9165e-06	-0.260499	0.057023	0.0170068	0.80622	1196.2	TRUE	TRUE	-27143	1	FALSE	intergenic
ENSG00000179915	NRXN1	protein_coding	2	50145643	51259674	2_51250505_T_C	2_51250505_T_C	SNV	SNV	GATK	51250505	51250505	2.20712e-18	-0.246417	0.0281743	9.72593e-14	0.88812	963.455	TRUE	TRUE	0	1	FALSE	intronic_eGene
ENSG00000073792	IGF2BP2	protein_coding	3	185361527	185542844	3_185538208_G_C	3_185538208_G_C	SNV	SNV	GATK	185538208	185538208	1.46543e-15	0.425423	0.0533124	1.21638e-09	0.752111	855.967	TRUE	TRUE	0	1	FALSE	intronic_eGene
ENSG00000113838	TBCCD1	protein_coding	3	186263862	186288332	3_186287096_T_TA	3_186287096_T_TA	INDEL	INDEL	GATK	186287096	186287096	6.62219e-12	0.281005	0.0409296	5.86602e-11	1.25795	1230.42	TRUE	TRUE	0	1	FALSE	promoter_eGene
ENSG00000213139	CRYGS	protein_coding	3	186256230	186264491	3_186292762_G_GT	3_186292762_G_GT	INDEL	INDEL	GATK	186292762	186292762	3.50176e-06	0.229642	0.0495029	0.0108209	0.873927	1526.8	TRUE	TRUE	28271	1	FALSE	intronic_other
ENSG00000244405	ETV5	protein_coding	3	185764097	185828107	3_185835281_G_A	3_185835281_G_A	SNV	SNV	GATK	185835281	185835281	3.03933e-09	-0.127944	0.0215777	4.22255e-07	1.16624	1204.47	TRUE	TRUE	7174	1	FALSE	intronic_other
ENSG00000057608	GDI2	protein_coding	10	5807186	5884095	10_5850689_TACACACACAC_TACACACACACAC	10_5850689_TACACACACAC_TACACACACACAC	INDEL	INDEL	GATK	5850689	5850689	5.69935e-19	0.30658	0.0344559	2.80113e-16	1.05102	2855.86	TRUE	TRUE	0	1	FALSE	intronic_eGene
ENSG00000134453	RBM17	protein_coding	10	6130950	6159420	10_6960887_A_G	10_6960887_A_G	SNV	SNV	GATK	6960887	6960887	9.13557e-07	0.349437	0.0711771	0.000978558	1.00724	1129.87	TRUE	TRUE	801467	1	FALSE	intronic_other
ENSG00000134470	IL15RA	protein_coding	10	5990855	6020150	10_6038853_G_C	10_6038853_G_C	SNV	SNV	GATK	6038853	6038853	4.07689e-09	-0.238244	0.0405105	3.52257e-06	1.03676	1369.49	TRUE	TRUE	18703	1	FALSE	intergenic
ENSG00000170525	PFKFB3	protein_coding	10	6186881	6277495	10_6192002_T_A	10_6192002_T_A	SNV	SNV	GATK	6192002	6192002	1.65066e-05	0.155788	0.0361662	0.0636587	0.77721	1609.09	TRUE	TRUE	0	1	FALSE	intronic_eGene
ENSG00000036530	CYP46A1	protein_coding	14	100150641	100193638	14_100185023_G_T	14_100185023_G_T	SNV	SNV	GATK	100185023	100185023	1.10595e-06	0.144879	0.0297383	0.00105561	1.0109	1032.99	TRUE	TRUE	0	1	FALSE	intronic_eGene
ENSG00000066629	EML1	protein_coding	14	100204030	100408397	14_100299473_A_G	14_100299473_A_G	SNV	SNV	GATK	100299473	100299473	1.47955e-09	-0.152245	0.0251787	7.53147e-07	1.07333	1374.97	TRUE	TRUE	0	1	FALSE	intronic_eGene
ENSG00000182218	HHIPL1	protein_coding	14	100111447	100146906	14_100146912_ATAATATATT_A	14_100146912_ATAATATATT_A	INDEL	INDEL	GATK	100146912	100146921	2.04263e-07	0.167149	0.0321725	0.00105962	0.787454	742.945	TRUE	TRUE	6	0.997992	FALSE	intergenic
ENSG00000183576	SETD3	protein_coding	14	99864083	99947216	14_99941212_AT_ATT	14_99941212_AT_ATT	INDEL	INDEL	GATK	99941212	99941212	1.99626e-09	-0.152585	0.0254388	2.51271e-05	0.793413	728.376	TRUE	TRUE	0	1	FALSE	intronic_eGene
ENSG00000196405	EVL	protein_coding	14	100437786	100610573	14_100447498_A_T	14_100447498_A_T	SNV	SNV	GATK	100447498	100447498	6.42724e-19	0.492465	0.0554303	2.4602e-14	0.90421	1328.17	TRUE	TRUE	0	1	FALSE	intronic_eGene
ENSG00000205476	CCDC85C	protein_coding	14	99977603	100070363	14_100035257_T_C	14_100035257_T_C	SNV	SNV	GATK	100035257	100035257	4.55497e-12	0.138668	0.0200422	5.16669e-09	0.979183	749.401	TRUE	TRUE	0	1	FALSE	intronic_eGene
ENSG00000060642	PIGV	protein_coding	1	27113963	27124889	1_27143575_T_C	1_27143575_T_C	SNV	SNV	GATK	27143575	27143575	2.07425e-43	0.768651	0.0556396	3.92581e-40	0.984034	431.284	TRUE	TRUE	18686	1	FALSE	intergenic
ENSG00000142751	GPN2	protein_coding	1	27202624	27216788	1_27329668_C_T	1_27329668_C_T	SNV	SNV	GATK	27329668	27329668	8.31255e-05	-0.230846	0.0586616	0.0314178	1.09531	542.744	TRUE	TRUE	112880	1	FALSE	intergenic
ENSG00000175707	C1orf172	protein_coding	1	27276053	27286897	1_27280465_CA_C	1_27280465_CA_C	INDEL	INDEL	GATK	27280465	27280466	9.77154e-16	-0.282477	0.035179	6.84179e-09	0.672509	636.675	TRUE	TRUE	0	0.993976	FALSE	intronic_eGene
ENSG00000175793	SFN	protein_coding	1	27189633	27190947	1_27002653_CA_CAA	1_27002653_CA_CAA	INDEL	INDEL	GATK	27002653	27002653	1.1506e-06	0.207917	0.0427464	0.00153373	0.846997	386.789	TRUE	TRUE	-186980	0.993976	FALSE	intergenic
ENSG00000169951	ZNF764	protein_coding	16	30565085	30569819	16_30520512_AAGAG_GAGAG	16_30520512_AAGAG_GAGAG	SNV	SNV	GATK	30520512	30520512	4.16438e-07	-0.307866	0.0608276	0.00096212	0.808506	409.669	TRUE	TRUE	-44573	1	FALSE	promoter_other
ENSG00000179918	SEPHS2	protein_coding	16	30454952	30457502	16_30344508_A_C	16_30344508_A_C	SNV	SNV	GATK	30344508	30344508	4.37278e-05	-0.144387	0.0353296	0.0489337	0.909287	811.248	TRUE	TRUE	-110444	1	FALSE	intronic_other
ENSG00000179958	DCTPP1	protein_coding	16	30434940	30441396	16_31313773_TTCCTTCCTTTCTTTCTTTCTTTC_*	16_31313773_TTCCTTCCTTTCTTTCTTTCTTTC_*	INDEL	INDEL	GATK	31313773	31313797	9.60423e-05	0.324208	0.0831222	0.125001	0.732851	557.447	TRUE	TRUE	872377	1	FALSE	intronic_other
ENSG00000235560	AC002310.12	antisense	16	30546073	30548465	16_30531860_G_A	16_30531860_G_A	SNV	SNV	GATK	30531860	30531860	6.23341e-07	0.202514	0.0406341	0.000227087	1.05914	596.596	TRUE	TRUE	-14213	1	FALSE	intronic_other
ENSG00000172500	FIBP	protein_coding	11	65651212	65656010	11_65655393_G_C	11_65655393_G_C	SNV	SNV	GATK	65655393	65655393	7.32057e-55	-0.765049	0.0490428	4.51532e-40	0.760813	236.72	TRUE	TRUE	0	1	TRUE	exonic_eGene
ENSG00000172638	EFEMP2	protein_coding	11	65633912	65641063	11_65593230_G_A	11_65593230_G_A	SNV	SNV	GATK	65593230	65593230	4.95806e-10	0.140844	0.0226421	1.09766e-06	0.895074	423.48	TRUE	TRUE	-40682	1	FALSE	promoter_other
ENSG00000172757	CFL1	protein_coding	11	65590493	65629497	11_66450632_G_A	11_66450632_G_A	SNV	SNV	GATK	66450632	66450632	0.00028471	0.130652	0.0360038	0.118737	0.991506	433.804	TRUE	TRUE	821135	1	FALSE	intergenic
ENSG00000172803	SNX32	protein_coding	11	65601112	65624367	11_65601560_G_C	11_65601560_G_C	SNV	SNV	GATK	65601560	65601560	2.33668e-46	-0.686006	0.0479878	1.23008e-26	0.600305	244.809	TRUE	TRUE	0	1	TRUE	exonic_eGene
ENSG00000172818	OVOL1	protein_coding	11	65554493	65564690	11_65556721_C_G	11_65556721_C_G	SNV	SNV	GATK	65556721	65556721	8.29154e-07	0.135083	0.0274092	0.000372883	1.00093	453.298	TRUE	TRUE	0	1	FALSE	promoter_eGene
ENSG00000172922	RNASEH2C	protein_coding	11	65482367	65488418	11_65437472_C_T	11_65437472_C_T	SNV	SNV	GATK	65437472	65437472	3.85295e-18	0.288693	0.0332478	1.35714e-12	0.808282	495.631	TRUE	TRUE	-44895	1	FALSE	intergenic
ENSG00000172977	KAT5	protein_coding	11	65479467	65487075	11_65708344_CA_CAA	11_65708344_CA_CAA	INDEL	INDEL	GATK	65708344	65708344	3.62501e-05	0.139055	0.033668	0.0146035	1.07101	554.415	TRUE	TRUE	221269	0.993976	FALSE	intergenic
ENSG00000175592	FOSL1	protein_coding	11	65659520	65668044	11_64674676_G_A	11_64674676_G_A	SNV	SNV	GATK	64674676	64674676	0.00035013	-0.0779931	0.0218158	0.126956	1.10155	496.111	TRUE	TRUE	-984844	1	FALSE	intronic_other
ENSG00000254470	AP5B1	protein_coding	11	65543364	65548273	11_65821358_GA_GAA	11_65821358_GA_GAA	INDEL	INDEL	GATK	65821358	65821358	6.92759e-06	0.126908	0.0282275	0.00128322	1.21586	660.19	TRUE	TRUE	273085	1	FALSE	exonic_other
ENSG00000031081	ARHGAP31	protein_coding	3	119013220	119139561	3_119016360_G_GAC	3_119016360_G_GAC	INDEL	INDEL	GATK	119016360	119016360	2.95184e-23	0.272266	0.0274066	8.69694e-14	0.658902	436.423	TRUE	TRUE	0	1	FALSE	intronic_eGene
ENSG00000113845	TIMMDC1	protein_coding	3	119217379	119243937	3_119218480_C_G	3_119218480_C_G	SNV	SNV	GATK	119218480	119218480	1.67011e-09	0.194359	0.0322479	2.20836e-05	0.796936	786.699	TRUE	TRUE	0	1	FALSE	promoter_eGene
ENSG00000138495	COX17	protein_coding	3	119373360	119396301	3_119399375_G_A	3_119399375_G_A	SNV	SNV	GATK	119399375	119399375	1.02046e-12	0.376986	0.0528902	4.51896e-08	0.797047	545.613	TRUE	TRUE	3074	1	FALSE	intergenic
ENSG00000144843	ADPRH	protein_coding	3	119298115	119308792	3_119334683_AAAAAG_A	3_119334683_AAAAAG_A	INDEL	INDEL	GATK	119334683	119334688	2.45027e-13	0.5259	0.0718285	1.37097e-06	0.618145	1118.59	TRUE	TRUE	25891	1	FALSE	intronic_other
ENSG00000144852	NR1I2	protein_coding	3	119499331	119537332	3_119683885_CTTTTTTTTTTTT_CTTTTTTTTTTT	3_119683885_CTTTTTTTTTTTT_CTTTTTTTTTTT	INDEL	INDEL	GATK	119683885	119683886	2.38227e-06	0.179115	0.0379646	0.0130387	0.664242	523.39	TRUE	TRUE	146553	0.997992	FALSE	intronic_other
ENSG00000163389	POGLUT1	protein_coding	3	119187785	119213555	3_119191398_T_C	3_119191398_T_C	SNV	SNV	GATK	119191398	119191398	4.20665e-39	0.494166	0.0377763	5.58018e-21	0.568605	465.773	TRUE	TRUE	0	1	FALSE	intronic_eGene
ENSG00000241155	ARHGAP31-AS1	antisense	3	119033140	119041607	3_119278540_G_C	3_119278540_G_C	SNV	SNV	GATK	119278540	119278540	7.62178e-05	0.237483	0.0600312	0.045899	0.994846	605.138	TRUE	TRUE	236933	1	FALSE	promoter_other
ENSG00000148925	BTBD10	protein_coding	11	13409548	13484844	11_13568992_T_G	11_13568992_T_G	SNV	SNV	GATK	13568992	13568992	3.35314e-23	-0.356188	0.0359002	6.83315e-10	0.477632	1496.5	TRUE	TRUE	84148	1	FALSE	intergenic
ENSG00000144824	PHLDB2	protein_coding	3	111451344	111695364	3_111633513_G_A	3_111633513_G_A	SNV	SNV	GATK	111633513	111633513	2.62482e-19	-0.140335	0.0156216	1.29462e-13	0.82396	805.074	TRUE	TRUE	0	1	TRUE	exonic_eGene
ENSG00000144827	ABHD10	protein_coding	3	111697857	111712210	3_111618531_A_C	3_111618531_A_C	SNV	SNV	GATK	111618531	111618531	8.79544e-09	-0.209988	0.036504	0.000746975	0.599662	575.742	TRUE	TRUE	-79326	1	FALSE	intronic_other
ENSG00000082996	RNF13	protein_coding	3	149530495	149679926	3_149755370_G_A	3_149755370_G_A	SNV	SNV	GATK	149755370	149755370	7.16246e-06	-0.203713	0.0453825	0.0140466	0.824553	734.54	TRUE	TRUE	75444	0.997992	FALSE	promoter_other
ENSG00000120742	SERP1	protein_coding	3	150259781	150321015	3_150292771_T_C	3_150292771_T_C	SNV	SNV	GATK	150292771	150292771	4.7731e-11	0.287839	0.0437588	4.30778e-07	0.856552	728.011	TRUE	TRUE	0	1	FALSE	intronic_eGene
ENSG00000196428	TSC22D2	protein_coding	3	150126122	150184218	3_151175653_G_T	3_151175653_G_T	SNV	SNV	GATK	151175653	151175653	5.18871e-05	0.187244	0.0462679	0.104766	0.659358	547.343	TRUE	TRUE	991435	1	FALSE	intronic_other
ENSG00000268175	AC117395.1	protein_coding	3	149689066	149690535	3_149486374_GC_G	3_149486374_GC_G	INDEL	INDEL	GATK	149486374	149486375	1.26216e-05	-0.224146	0.0513324	0.00323348	1.3414	1268.78	TRUE	TRUE	-202692	1	FALSE	intronic_other
ENSG00000042317	SPATA7	protein_coding	14	88851268	88936694	14_88861850_AAT_A	14_88861850_AAT_A	INDEL	INDEL	GATK	88861850	88861852	5.86355e-13	0.214807	0.0298193	1.30633e-09	0.941688	612.258	TRUE	TRUE	0	1	FALSE	intronic_eGene
ENSG00000054983	GALC	protein_coding	14	88304164	88460009	14_88459280_C_A	14_88459280_C_A	SNV	SNV	GATK	88459280	88459280	1.53637e-27	0.408227	0.0375422	1.87467e-18	0.733454	390.836	TRUE	TRUE	0	1	FALSE	promoter_eGene
ENSG00000070778	PTPN21	protein_coding	14	88932122	89021077	14_89017069_A_G	14_89017069_A_G	SNV	SNV	GATK	89017069	89017069	2.95733e-06	0.321209	0.0687261	0.00473686	0.834663	516.353	TRUE	TRUE	0	1	FALSE	promoter_eGene
ENSG00000100433	KCNK10	protein_coding	14	88649113	88793251	14_87885811_G_C	14_87885811_G_C	SNV	SNV	GATK	87885811	87885811	0.000114816	-0.220692	0.0572194	0.066389	0.906189	430.289	TRUE	TRUE	-763302	1	FALSE	intronic_other
ENSG00000084090	STARD7	protein_coding	2	96850597	96874563	2_96847036_T_C	2_96847036_T_C	SNV	SNV	GATK	96847036	96847036	8.3785e-37	0.342759	0.0270471	1.05442e-21	0.620928	164.929	TRUE	TRUE	-3561	1	FALSE	intergenic
ENSG00000135956	TMEM127	protein_coding	2	96914254	96931732	2_96931846_T_C	2_96931846_T_C	SNV	SNV	GATK	96931846	96931846	1.9465e-14	-0.204301	0.0266917	2.18047e-12	1.04854	396.188	TRUE	TRUE	114	1	FALSE	promoter_eGene
ENSG00000144021	CIAO1	protein_coding	2	96931870	96939087	2_96880147_G_T	2_96880147_G_T	SNV	SNV	GATK	96880147	96880147	7.28561e-22	-0.421358	0.0438478	2.24012e-16	0.848168	454.417	TRUE	TRUE	-51723	1	FALSE	intronic_other
ENSG00000174501	ANKRD36C	protein_coding	2	96514587	96657541	2_96654605_T_G	2_96654605_T_G	SNV	SNV	GATK	96654605	96654605	1.01723e-15	-0.236119	0.0294238	1.08082e-12	0.951195	253.12	TRUE	TRUE	0	1	FALSE	intronic_eGene
ENSG00000186281	GPAT2	protein_coding	2	96687694	96705199	2_95930097_CCA_CCACA	2_95930097_CCA_CCACA	INDEL	INDEL	GATK	95930097	95930097	6.63413e-06	-0.317278	0.0704264	0.0247912	0.541344	131.228	TRUE	TRUE	-757597	1	FALSE	intergenic
ENSG00000204685	AC012307.3	processed_transcript	2	96874154	96908359	2_96048859_GCCCACCCGCCCATCCA_G	2_96048859_GCCCACCCGCCCATCCA_G	INDEL	INDEL	GATK	96048859	96048875	1.50681e-06	0.341039	0.0708971	0.000153005	1.10499	244.324	TRUE	TRUE	-825295	1	FALSE	intronic_other
ENSG00000222040	ADRA2B	protein_coding	2	96778707	96781984	2_96781853_T_C	2_96781853_T_C	SNV	SNV	GATK	96781853	96781853	1.41404e-12	-0.43067	0.0608061	1.68054e-11	1.15794	373.633	TRUE	TRUE	0	1	TRUE	exonic_eGene
ENSG00000231584	FAHD2CP	pseudogene	2	96676299	96689128	2_97653119_A_AACACACACACACACAC	2_97653119_A_AACACACACACACACAC	INDEL	INDEL	GATK	97653119	97653119	3.30732e-05	-0.276396	0.0665821	0.0788204	0.51195	168.07	TRUE	TRUE	963991	1	FALSE	promoter_other
ENSG00000232931	LINC00342	lincRNA	2	96472866	96481963	2_96236980_TA_TAA	2_96236980_TA_TAA	INDEL	INDEL	GATK	96236980	96236980	4.64438e-06	-0.158237	0.0345477	0.0141485	0.655235	276.819	TRUE	TRUE	-235886	1	FALSE	intergenic
ENSG00000043143	PHF15	protein_coding	5	133860003	133918918	5_133875033_A_G	5_133875033_A_G	SNV	SNV	GATK	133875033	133875033	7.95879e-05	-0.0797304	0.0202072	0.088501	0.928861	930.524	TRUE	TRUE	0	1	FALSE	intronic_eGene
ENSG00000119048	UBE2B	protein_coding	5	133706870	133727683	5_133359669_CAA_CAAAA	5_133359669_CAA_CAAAA	INDEL	INDEL	GATK	133359669	133359669	0.000105212	-0.165171	0.042589	0.0624463	1.07441	771.124	TRUE	TRUE	-347201	0.997992	FALSE	intergenic
ENSG00000152700	SAR1B	protein_coding	5	133936834	133984961	5_134164284_GTT_GT	5_134164284_GTT_GT	INDEL	INDEL	GATK	134164284	134164285	2.29142e-05	-0.161989	0.0382554	0.0512933	0.722576	636.544	TRUE	TRUE	179323	1	FALSE	intronic_other
ENSG00000164615	CAMLG	protein_coding	5	134074191	134087847	5_133925785_C_T	5_133925785_C_T	SNV	SNV	GATK	133925785	133925785	4.81532e-21	-0.423721	0.0450138	2.71682e-14	0.77483	582.701	TRUE	TRUE	-148406	1	FALSE	intergenic
ENSG00000237190	CDKN2AIPNL	protein_coding	5	133737778	133747589	5_133619966_C_T	5_133619966_C_T	SNV	SNV	GATK	133619966	133619966	3.57247e-14	-0.437408	0.0577384	1.53636e-08	0.736521	612.014	TRUE	TRUE	-117812	1	FALSE	intronic_other
ENSG00000250994	AC005355.1	lincRNA	5	133772402	133828210	5_133771821_C_T	5_133771821_C_T	SNV	SNV	GATK	133771821	133771821	4.42068e-30	-0.754911	0.0662484	6.05063e-21	0.767207	904.245	TRUE	TRUE	-581	1	FALSE	promoter_eGene
ENSG00000171763	SPATA5L1	protein_coding	15	45694529	45713617	15_45635210_CA_CAA	15_45635210_CA_CAA	INDEL	INDEL	GATK	45635210	45635210	2.11212e-05	-0.159668	0.0375452	0.00888296	1.12515	754.33	TRUE	TRUE	-59319	0.997992	FALSE	intergenic
ENSG00000171766	GATM	protein_coding	15	45653322	45694525	15_45653160_G_GAATT	15_45653160_G_GAATT	INDEL	INDEL	GATK	45653160	45653160	3.00027e-40	-0.620783	0.0467436	1.77614e-33	0.901657	1519.7	TRUE	TRUE	-162	1	FALSE	intergenic
ENSG00000089723	OTUB2	protein_coding	14	94492675	94515276	14_94505959_G_GA	14_94505959_G_GA	INDEL	INDEL	GATK	94505959	94505959	1.65103e-09	0.18124	0.030062	1.43678e-06	1.08698	2647.46	TRUE	TRUE	0	1	FALSE	intronic_eGene
ENSG00000089737	DDX24	protein_coding	14	94517266	94547591	14_94915742_TATTCTTTCTTTCTTTC_TTTCTTTCTTTCTTTC	14_94915742_TATTCTTTCTTTCTTTC_TTTCTTTCTTTCTTTC	INDEL	INDEL	GATK	94915742	94915743	6.96785e-05	0.123279	0.030995	0.139392	0.926229	1764.43	TRUE	TRUE	368151	0.997992	FALSE	intronic_other
ENSG00000100628	ASB2	protein_coding	14	94400499	94443137	14_94398614_T_C	14_94398614_T_C	SNV	SNV	GATK	94398614	94398614	4.17679e-07	-0.271395	0.0536278	0.00305226	0.736995	821.676	TRUE	TRUE	-1885	1	FALSE	intergenic
ENSG00000119632	IFI27L2	protein_coding	14	94594116	94596590	14_94595989_T_C	14_94595989_T_C	SNV	SNV	GATK	94595989	94595989	8.02765e-13	0.292924	0.0409072	1.00479e-10	1.09507	960.478	TRUE	TRUE	0	1	TRUE	exonic_eGene
ENSG00000119698	PPP4R4	protein_coding	14	94612465	94746072	14_95153549_CGGGTGGATCACTTGAGGT_C	14_95153549_CGGGTGGATCACTTGAGGT_C	INDEL	INDEL	GATK	95153549	95153567	2.32459e-06	0.159226	0.0337133	0.00962232	0.851062	1724.24	TRUE	TRUE	407477	1	FALSE	intergenic
ENSG00000165948	IFI27L1	protein_coding	14	94547628	94570192	14_94567032_C_T	14_94567032_C_T	SNV	SNV	GATK	94567032	94567032	4.41783e-47	-0.541596	0.0375823	8.15171e-46	1.04308	1368.39	TRUE	TRUE	0	1	FALSE	intronic_eGene
ENSG00000165949	IFI27	protein_coding	14	94571182	94583033	14_94558887_T_C	14_94558887_T_C	SNV	SNV	GATK	94558887	94558887	1.69366e-10	0.316316	0.0495263	6.64875e-08	1.0433	793.705	TRUE	TRUE	-12295	1	FALSE	intronic_other
ENSG00000188488	SERPINA5	protein_coding	14	95027779	95059457	14_95025091_CTTCATTCA_CTTCA	14_95025091_CTTCATTCA_CTTCA	INDEL	INDEL	GATK	95025091	95025095	1.35787e-12	-0.276924	0.0390678	6.23471e-09	0.933723	1167.33	TRUE	TRUE	-2688	1	FALSE	intergenic
ENSG00000119401	TRIM32	protein_coding	9	119449581	119463579	9_119411133_T_G	9_119411133_T_G	SNV	SNV	GATK	119411133	119411133	1.16142e-05	0.167967	0.0383075	0.024201	0.775769	645.754	TRUE	TRUE	-38448	1	FALSE	intronic_other
ENSG00000154529	CNTNAP3B	protein_coding	9	43684902	43924049	CNV_9_43612133_43623355_HipSci	CNV_9_43612133_43623355_HipSci	mCNV	mCNV	GS	43612133	43623355	5.77109e-23	0.470078	0.0476401	1.81077e-15	0.743661	231.768	TRUE	TRUE	-61547	1	FALSE	exonic_other
ENSG00000113621	TXNDC15	protein_coding	5	134209493	134237215	5_134251868_T_C	5_134251868_T_C	SNV	SNV	GATK	134251868	134251868	1.47804e-18	0.350858	0.0399096	8.63508e-16	1.02148	1222.66	TRUE	TRUE	14653	1	FALSE	intronic_other
ENSG00000113648	H2AFY	protein_coding	5	134669590	134735604	5_134742235_C_T	5_134742235_C_T	SNV	SNV	GATK	134742235	134742235	7.73942e-09	-0.420274	0.0727869	6.70883e-05	0.778051	506.361	TRUE	TRUE	6631	1	FALSE	intergenic
ENSG00000187987	ZSCAN23	protein_coding	6	28399707	28411279	6_28419903_GGT_G	6_28419903_GGT_G	INDEL	INDEL	GATK	28419903	28419905	3.78845e-21	-0.32042	0.0339488	7.31874e-17	0.895755	244.699	TRUE	TRUE	8624	1	FALSE	intergenic
ENSG00000204713	TRIM27	protein_coding	6	28870779	28891766	6_28866209_TTTTG_T	6_28866209_TTTTG_T	INDEL	INDEL	GATK	28866209	28866213	3.6134e-08	0.241443	0.0438288	0.00137086	0.584684	288.892	TRUE	TRUE	-4570	1	FALSE	intergenic
ENSG00000232040	SCAND3	protein_coding	6	28539407	28583989	6_28412326_C_T	6_28412326_C_T	SNV	SNV	GATK	28412326	28412326	1.2235e-05	-0.18886	0.0431843	0.0103935	0.784725	220.931	TRUE	TRUE	-127081	1	FALSE	promoter_other
ENSG00000135870	RC3H1	protein_coding	1	173900352	173991435	1_173886756_C_G	1_173886756_C_G	SNV	SNV	GATK	173886756	173886756	6.97765e-15	0.204306	0.0262439	2.43552e-10	0.829528	342.571	TRUE	TRUE	-13596	1	FALSE	promoter_other
ENSG00000152061	RABGAP1L	protein_coding	1	174128548	174964445	1_174988016_C_T	1_174988016_C_T	SNV	SNV	GATK	174988016	174988016	6.52425e-06	-0.131952	0.0292665	0.031913	0.620048	497.466	TRUE	TRUE	23571	1	FALSE	intronic_other
ENSG00000129187	DCTD	protein_coding	4	183811213	183839089	4_183823884_GGT_G	4_183823884_GGT_G	INDEL	INDEL	GATK	183823884	183823886	7.52944e-17	-0.322502	0.0386767	2.17609e-15	1.1362	1748.85	TRUE	TRUE	0	1	FALSE	intronic_eGene
ENSG00000151718	WWC2	protein_coding	4	184020446	184241930	4_184165735_T_G	4_184165735_T_G	SNV	SNV	GATK	184165735	184165735	3.70206e-05	0.0928849	0.0225157	0.0267177	1.16587	1322.05	TRUE	TRUE	0	1	FALSE	intronic_eGene
ENSG00000156795	WDYHV1	protein_coding	8	124428965	124479470	8_124430463_G_A	8_124430463_G_A	SNV	SNV	GATK	124430463	124430463	3.35326e-31	-0.457835	0.0394086	2.30916e-19	0.676409	720.99	TRUE	TRUE	0	1	FALSE	intronic_eGene
ENSG00000156802	ATAD2	protein_coding	8	124332090	124428590	8_124415075_AT_A	8_124415075_AT_A	INDEL	INDEL	GATK	124415075	124415076	2.52256e-29	-0.423157	0.0376392	8.50784e-30	1.13344	942.079	TRUE	TRUE	0	1	FALSE	intronic_eGene
ENSG00000156804	FBXO32	protein_coding	8	124510129	124553446	8_124427840_AT_A	8_124427840_AT_A	INDEL	INDEL	GATK	124427840	124427841	3.50414e-07	-0.255133	0.0500842	0.00045803	0.979275	1101.31	TRUE	TRUE	-82289	1	FALSE	promoter_other
ENSG00000067208	EVI5	protein_coding	1	92974253	93257961	1_93193575_C_CA	1_93193575_C_CA	INDEL	INDEL	GATK	93193575	93193575	1.16495e-12	0.255855	0.035988	8.63568e-10	1.00147	764.78	TRUE	TRUE	0	1	FALSE	intronic_eGene
ENSG00000117500	TMED5	protein_coding	1	93615299	93646285	1_93609843_C_T	1_93609843_C_T	SNV	SNV	GATK	93609843	93609843	1.93893e-08	0.134627	0.0239662	1.99609e-05	0.923963	408.949	TRUE	TRUE	-5456	0.995984	FALSE	intergenic
ENSG00000154511	FAM69A	protein_coding	1	93307724	93427057	DEL_1_93292063_93292766	DEL_1_93292063_93292766	DEL	DEL	SS	93292063	93292766	3.63581e-13	0.221352	0.0304537	8.66365e-11	1.03521	531.772	TRUE	TRUE	-14958	1	FALSE	intergenic
ENSG00000163492	CCDC141	protein_coding	2	179694484	179914813	2_179688455_C_T	2_179688455_C_T	SNV	SNV	GATK	179688455	179688455	3.52649e-06	0.154781	0.0333759	0.0201161	0.662167	666.449	TRUE	TRUE	-6029	1	FALSE	intronic_other
ENSG00000187231	SESTD1	protein_coding	2	179966419	180129517	2_180049999_T_C	2_180049999_T_C	SNV	SNV	GATK	180049999	180049999	2.56335e-11	0.146554	0.0219731	9.26193e-07	0.800188	1029.98	TRUE	TRUE	0	1	FALSE	intronic_eGene
ENSG00000237298	TTN-AS1	antisense	2	179385910	179639402	2_179444939_C_T	2_179444939_C_T	SNV	SNV	GATK	179444939	179444939	1.5946e-13	-0.316934	0.0429507	3.31888e-11	1.06226	878.471	TRUE	TRUE	0	1	FALSE	intronic_eGene
ENSG00000270277	RP11-65L3.2	antisense	2	179413611	179415408	2_179451420_G_A	2_179451420_G_A	SNV	SNV	GATK	179451420	179451420	6.64085e-06	-0.230015	0.051059	0.00315333	1.01003	505.748	TRUE	TRUE	36012	1	FALSE	exonic_other
ENSG00000270574	RP11-171I2.2	antisense	2	179443517	179445633	2_179403593_G_A	2_179403593_G_A	SNV	SNV	GATK	179403593	179403593	1.19455e-07	-0.307505	0.058082	0.000314027	0.879993	830.631	TRUE	TRUE	-39924	1	FALSE	exonic_other
ENSG00000169635	HIC2	protein_coding	22	21771693	21805752	22_21812167_G_A	22_21812167_G_A	SNV	SNV	GATK	21812167	21812167	2.72303e-06	-0.115153	0.0245492	0.00237536	1.12798	1829.07	TRUE	TRUE	6415	1	FALSE	intergenic
ENSG00000183506	PI4KAP2	pseudogene	22	21827289	21871822	22_21688008_A_G	22_21688008_A_G	SNV	SNV	GATK	21688008	21688008	1.70453e-31	-0.79363	0.0679751	2.04475e-36	1.27285	597.833	TRUE	TRUE	-139281	1	FALSE	intergenic
ENSG00000206140	TMEM191C	lincRNA	22	21820712	21825558	22_21688008_A_G	22_21688008_A_G	SNV	SNV	GATK	21688008	21688008	3.74209e-32	-0.886883	0.075137	2.44246e-38	1.31626	805.05	TRUE	TRUE	-132704	1	FALSE	intergenic
ENSG00000119866	BCL11A	protein_coding	2	60678302	60780702	2_60903326_AC_ACC	2_60903326_AC_ACC	INDEL	INDEL	GATK	60903326	60903326	8.61185e-05	0.143699	0.0365952	0.0991462	0.686156	352.887	TRUE	TRUE	122624	1	FALSE	intergenic
ENSG00000162924	REL	protein_coding	2	61108656	61158745	2_61054623_C_T	2_61054623_C_T	SNV	SNV	GATK	61054623	61054623	7.18723e-07	0.148295	0.0299208	0.00380362	0.713593	496.711	TRUE	TRUE	-54033	1	FALSE	intronic_other
ENSG00000162927	PUS10	protein_coding	2	61167357	61245394	2_61244410_C_G	2_61244410_C_G	SNV	SNV	GATK	61244410	61244410	8.32442e-12	-0.371034	0.0543016	3.21667e-08	0.919196	819.013	TRUE	TRUE	0	1	TRUE	exonic_eGene
ENSG00000180229	HERC2P3	pseudogene	15	20587869	20711433	15_20695566_TTAACA_T	15_20695566_TTAACA_T	INDEL	INDEL	GATK	20695566	20695571	2.99952e-23	-0.734789	0.0739766	1.59428e-21	1.05638	701.012	TRUE	TRUE	0	0.991968	FALSE	intronic_eGene
ENSG00000258488	RP11-467L19.8	pseudogene	15	20721492	20725870	15_20778347_GA_G	15_20778347_GA_G	INDEL	INDEL	GATK	20778347	20778348	2.01727e-08	-0.477343	0.0850801	3.64036e-05	0.876083	402.854	TRUE	TRUE	52477	0.997992	FALSE	exonic_other
ENSG00000064270	ATP2C2	protein_coding	16	84402133	84497793	16_84402133_G_T	16_84402133_G_T	SNV	SNV	GATK	84402133	84402133	1.55192e-23	-0.513054	0.0513146	3.14064e-13	0.660189	6347.14	TRUE	TRUE	0	1	TRUE	exonic_eGene
ENSG00000103160	HSDL1	protein_coding	16	84155886	84178797	16_84099634_T_C	16_84099634_T_C	SNV	SNV	GATK	84099634	84099634	8.71413e-09	0.341736	0.0593908	0.00208647	0.67287	10249.3	TRUE	TRUE	-56252	1	FALSE	intronic_other
ENSG00000103168	TAF1C	protein_coding	16	84211458	84220669	16_84213965_G_A	16_84213965_G_A	SNV	SNV	GATK	84213965	84213965	1.08834e-49	0.390417	0.026344	9.6751e-53	1.13861	2020.41	TRUE	TRUE	0	1	TRUE	exonic_eGene
ENSG00000103187	COTL1	protein_coding	16	84599200	84651683	16_84598991_A_G	16_84598991_A_G	SNV	SNV	GATK	84598991	84598991	9.33523e-25	0.442766	0.0431004	5.6934e-16	0.748266	4049.28	TRUE	TRUE	-209	1	FALSE	intergenic
ENSG00000103194	USP10	protein_coding	16	84733584	84813528	16_84976673_C_CTTT	16_84976673_C_CTTT	INDEL	INDEL	GATK	84976673	84976673	4.30183e-05	0.13728	0.0335596	0.143231	0.796047	1935.27	TRUE	TRUE	163145	0.997992	FALSE	intergenic
ENSG00000140950	TLDC1	protein_coding	16	84511681	84587639	16_84517840_A_G	16_84517840_A_G	SNV	SNV	GATK	84517840	84517840	7.07413e-45	0.678035	0.048238	1.10935e-42	1.02698	2005.95	TRUE	TRUE	0	1	FALSE	intronic_eGene
ENSG00000140955	ADAD2	protein_coding	16	84224744	84230774	16_84219802_C_T	16_84219802_C_T	SNV	SNV	GATK	84219802	84219802	2.11614e-06	-0.183134	0.0386196	0.00273177	1.00099	1300.78	TRUE	TRUE	-4942	1	FALSE	promoter_other
ENSG00000101577	LPIN2	protein_coding	18	2916992	3013313	18_2938147_G_A	18_2938147_G_A	SNV	SNV	GATK	2938147	2938147	6.51017e-12	-0.175353	0.0255318	1.21953e-06	0.7289	1046.73	TRUE	TRUE	0	1	FALSE	intronic_eGene
ENSG00000101605	MYOM1	protein_coding	18	3066805	3220106	18_3247256_A_C	18_3247256_A_C	SNV	SNV	GATK	3247256	3247256	1.04984e-13	-0.394545	0.0530696	2.04882e-09	0.907321	2429.38	TRUE	TRUE	27150	1	FALSE	exonic_other
ENSG00000101608	MYL12A	protein_coding	18	3247479	3256234	18_3414023_A_G	18_3414023_A_G	SNV	SNV	GATK	3414023	3414023	2.61407e-05	0.133082	0.0316506	0.0777094	0.75539	1185.22	TRUE	TRUE	157789	1	FALSE	promoter_other
ENSG00000118680	MYL12B	protein_coding	18	3261907	3278282	18_3262193_T_C	18_3262193_T_C	SNV	SNV	GATK	3262193	3262193	7.5083e-32	0.300013	0.0255443	6.6384e-25	0.865361	1442.87	TRUE	TRUE	0	1	TRUE	exonic_eGene
ENSG00000272688	RP13-270P17.3	lincRNA	18	3246399	3247084	18_3247256_A_C	18_3247256_A_C	SNV	SNV	GATK	3247256	3247256	1.26904e-18	-0.476701	0.0541186	4.94098e-14	0.903851	1434.88	TRUE	TRUE	172	1	FALSE	promoter_eGene
ENSG00000113407	TARS	protein_coding	5	33440802	33469644	5_33415424_T_C	5_33415424_T_C	SNV	SNV	GATK	33415424	33415424	2.58382e-16	0.225692	0.0275526	2.48271e-06	0.440338	548.686	TRUE	TRUE	-25378	1	FALSE	intergenic
ENSG00000151388	ADAMTS12	protein_coding	5	33523640	33892297	5_33678515_G_T	5_33678515_G_T	SNV	SNV	GATK	33678515	33678515	5.72644e-06	0.106633	0.0235069	0.0165401	0.82736	1141.39	TRUE	TRUE	0	1	FALSE	intronic_eGene
ENSG00000249572	CTD-2203K17.1	antisense	5	33424131	33440725	5_33440306_C_A	5_33440306_C_A	SNV	SNV	GATK	33440306	33440306	4.31479e-45	0.914574	0.0649049	1.14144e-36	0.865092	619.203	TRUE	TRUE	0	1	FALSE	intronic_eGene
ENSG00000106714	CNTNAP3	protein_coding	9	39072764	39288312	9_39162012_A_AG	9_39162012_A_AG	INDEL	INDEL	GATK	39162012	39162012	2.72551e-30	0.641192	0.056062	8.60757e-35	1.28824	1482.32	TRUE	TRUE	0	1	FALSE	intronic_eGene
ENSG00000149231	CCDC82	protein_coding	11	96085933	96123087	11_96097932_C_T	11_96097932_C_T	SNV	SNV	GATK	96097932	96097932	7.62297e-10	-0.282342	0.04589	5.23404e-05	0.694403	779.967	TRUE	TRUE	0	1	FALSE	intronic_eGene
ENSG00000183340	JRKL	protein_coding	11	96123153	96240738	11_97047987_A_G	11_97047987_A_G	SNV	SNV	GATK	97047987	97047987	5.60159e-06	0.310332	0.0683415	0.00394328	1.08577	1132.93	TRUE	TRUE	807249	1	FALSE	intergenic
ENSG00000118689	FOXO3	protein_coding	6	108881038	109005977	6_109000316_T_C	6_109000316_T_C	SNV	SNV	GATK	109000316	109000316	3.67081e-10	0.187661	0.0299422	6.79458e-08	1.07241	581.291	TRUE	TRUE	0	1	FALSE	intronic_eGene
ENSG00000118690	ARMC2	protein_coding	6	109169619	109295186	6_109178973_ATCT_A	6_109178973_ATCT_A	INDEL	INDEL	GATK	109178973	109178976	2.2084e-14	-0.375025	0.0491008	1.38078e-12	1.08688	574.957	TRUE	TRUE	0	1	FALSE	intronic_eGene
ENSG00000135537	LACE1	protein_coding	6	108616098	108847999	6_108156141_GAA_GA	6_108156141_GAA_GA	INDEL	INDEL	GATK	108156141	108156142	0.000135611	-0.195558	0.0512463	0.0873467	1.03682	749.396	TRUE	TRUE	-459957	1	FALSE	intergenic
ENSG00000243587	C6orf183	polymorphic_pseudogene	6	109487036	109592217	6_109572121_C_A	6_109572121_C_A	SNV	SNV	GATK	109572121	109572121	3.81951e-45	0.797709	0.0565767	9.06824e-38	0.892664	796.619	TRUE	TRUE	0	1	FALSE	intronic_eGene
ENSG00000100897	DCAF11	protein_coding	14	24583404	24594451	14_24460791_C_T	14_24460791_C_T	SNV	SNV	GATK	24460791	24460791	7.40979e-13	0.923202	0.128729	1.14549e-08	0.851651	599.446	TRUE	TRUE	-122613	1	FALSE	intronic_other
ENSG00000157326	DHRS4	protein_coding	14	24422795	24438488	14_24421090_G_GA	14_24421090_G_GA	INDEL	INDEL	GATK	24421090	24421090	2.84779e-41	1.51728	0.112761	3.74685e-38	0.992876	706.825	TRUE	TRUE	-1705	1	FALSE	promoter_eGene
ENSG00000186648	LRRC16B	protein_coding	14	24521206	24538937	14_24523594_G_A	14_24523594_G_A	SNV	SNV	GATK	24523594	24523594	2.05393e-13	0.228995	0.031176	1.95352e-06	0.573922	449.247	TRUE	TRUE	0	1	FALSE	intronic_eGene
ENSG00000187630	DHRS4L2	protein_coding	14	24439148	24475617	14_24475318_C_A	14_24475318_C_A	SNV	SNV	GATK	24475318	24475318	4.53285e-41	1.09305	0.0814414	5.79026e-53	1.39916	1191.4	TRUE	TRUE	0	1	TRUE	exonic_eGene
ENSG00000215256	DHRS4-AS1	processed_transcript	14	24407940	24458048	14_24421090_G_GA	14_24421090_G_GA	INDEL	INDEL	GATK	24421090	24421090	5.41071e-34	0.930883	0.0765857	1.46896e-25	0.817621	723.646	TRUE	TRUE	0	1	FALSE	intronic_eGene
ENSG00000175548	ALG10B	protein_coding	12	38710380	38717784	12_38708549_C_T	12_38708549_C_T	SNV	SNV	GATK	38708549	38708549	1.95071e-35	0.605377	0.0487287	4.61464e-24	0.722884	236.538	TRUE	TRUE	-1831	1	FALSE	promoter_eGene
ENSG00000079335	CDC14A	protein_coding	1	100810584	100985833	1_100818728_T_G	1_100818728_T_G	SNV	SNV	GATK	100818728	100818728	9.68431e-16	0.267223	0.0332748	6.84168e-14	1.06151	419.817	TRUE	TRUE	0	1	FALSE	intronic_eGene
ENSG00000137996	RTCA	protein_coding	1	100731763	100758325	1_100695014_G_A	1_100695014_G_A	SNV	SNV	GATK	100695014	100695014	1.66124e-07	-0.462696	0.0884065	9.70913e-06	1.22948	552.48	TRUE	TRUE	-36749	1	FALSE	intronic_other
ENSG00000162694	EXTL2	protein_coding	1	101337943	101361554	1_101374599_ATGTGTGTG_ATGTGTGTGTG	1_101374599_ATGTGTGTG_ATGTGTGTGTG	INDEL	INDEL	GATK	101374599	101374599	8.53437e-06	0.169398	0.0380557	0.001971	1.15716	575.054	TRUE	TRUE	13045	1	FALSE	intronic_other
ENSG00000162695	SLC30A7	protein_coding	1	101361632	101447309	1_101669840_G_T	1_101669840_G_T	SNV	SNV	GATK	101669840	101669840	7.39575e-06	-0.0940372	0.0209812	0.0313389	0.764134	1316.37	TRUE	TRUE	222531	1	FALSE	intergenic
ENSG00000119599	DCAF4	protein_coding	14	73393040	73426411	14_73439505_T_A	14_73439505_T_A	SNV	SNV	GATK	73439505	73439505	7.78408e-10	0.18374	0.02988	2.88536e-06	0.923487	1246.56	TRUE	TRUE	13094	1	FALSE	intronic_other
ENSG00000182732	RGS6	protein_coding	14	72399156	73030654	14_72358897_A_G	14_72358897_A_G	SNV	SNV	GATK	72358897	72358897	1.91692e-24	-0.432188	0.0423578	3.70648e-15	0.700184	1116.12	TRUE	TRUE	-40259	1	FALSE	intronic_other
ENSG00000108448	TRIM16L	protein_coding	17	18601311	18639431	17_18601780_C_T	17_18601780_C_T	SNV	SNV	GATK	18601780	18601780	8.39333e-16	-0.40151	0.0498873	1.10791e-08	0.630304	239.906	TRUE	TRUE	0	1	TRUE	exonic_eGene
ENSG00000141127	PRPSAP2	protein_coding	17	18743398	18834581	17_18819689_AT_ATT	17_18819689_AT_ATT	INDEL	INDEL	GATK	18819689	18819689	1.05844e-05	-0.218146	0.0495238	0.0103319	0.859672	436.356	TRUE	TRUE	0	1	FALSE	intronic_eGene
ENSG00000171928	TVP23B	protein_coding	17	18684308	18710027	17_18705007_C_G	17_18705007_C_G	SNV	SNV	GATK	18705007	18705007	1.3292e-14	0.30091	0.039064	1.15272e-12	1.04991	327.075	TRUE	TRUE	0	1	FALSE	intronic_eGene
ENSG00000188522	FAM83G	protein_coding	17	18872102	18908117	17_19192387_G_GT	17_19192387_G_GT	INDEL	INDEL	GATK	19192387	19192387	1.87821e-05	-0.18818	0.0439786	0.00817628	1.11647	759.058	TRUE	TRUE	284270	1	FALSE	intronic_other
ENSG00000240445	FOXO3B	pseudogene	17	18574259	18576186	17_18594211_ATAAGTC_A	17_18594211_ATAAGTC_A	INDEL	INDEL	GATK	18594211	18594217	2.26504e-09	-0.184951	0.0309409	2.0199e-06	1.02545	1248.08	TRUE	TRUE	18025	1	FALSE	intergenic
ENSG00000264885	RP11-815I9.4	sense_intronic	17	18570942	18572774	17_18687458_AAAAC_AAAACAAAC	17_18687458_AAAAC_AAAACAAAC	INDEL	INDEL	GATK	18687458	18687458	6.77256e-06	-0.177739	0.0394913	0.0262922	0.686009	637.653	TRUE	TRUE	114684	1	FALSE	intronic_other
ENSG00000151881	C5orf28	protein_coding	5	43444354	43483995	5_43398809_C_T	5_43398809_C_T	SNV	SNV	GATK	43398809	43398809	3.10415e-05	-0.308278	0.0740041	0.0101218	1.02136	364.195	TRUE	TRUE	-45545	1	FALSE	promoter_other
ENSG00000172244	C5orf34	protein_coding	5	43486803	43515247	5_43578349_CCCCCCACCTCCCTCCCGGACGGGGCAGCTGGCCTGGCGGGGGCTGA_C	5_43578349_CCCCCCACCTCCCTCCCGGACGGGGCAGCTGGCCTGGCGGGGGCTGA_C	INDEL	INDEL	GATK	43578349	43578395	1.77999e-07	0.211079	0.0404292	5.6649e-05	1.05545	544.434	TRUE	TRUE	63102	1	FALSE	exonic_other
ENSG00000172262	ZNF131	protein_coding	5	43065278	43192123	5_43136185_C_T	5_43136185_C_T	SNV	SNV	GATK	43136185	43136185	1.65798e-07	-0.173042	0.0330606	0.000210139	0.996375	1227.23	TRUE	TRUE	0	1	FALSE	intronic_eGene
ENSG00000035403	VCL	protein_coding	10	75757872	75879918	10_75747515_GAA_GAAA	10_75747515_GAA_GAAA	INDEL	INDEL	GATK	75747515	75747515	1.64754e-11	0.209635	0.0311295	6.54285e-07	0.781941	679.427	TRUE	TRUE	-10357	0.993976	FALSE	intergenic
ENSG00000148660	CAMK2G	protein_coding	10	75572259	75634343	10_75640583_CA_CAA	10_75640583_CA_CAA	INDEL	INDEL	GATK	75640583	75640583	1.29557e-05	0.189684	0.043497	0.00525475	1.12888	782.197	TRUE	TRUE	6240	0.993976	FALSE	intergenic
ENSG00000172586	CHCHD1	protein_coding	10	75541805	75543410	10_75602833_ATTT_ATT	10_75602833_ATTT_ATT	INDEL	INDEL	GATK	75602833	75602834	0.000116232	0.12294	0.0318999	0.0716195	0.939322	522.35	TRUE	TRUE	59423	1	FALSE	promoter_other
ENSG00000196968	FUT11	protein_coding	10	75532049	75540009	10_75433178_ATT_ATTT	10_75433178_ATT_ATTT	INDEL	INDEL	GATK	75433178	75433178	6.4256e-07	0.173391	0.0348317	0.00171701	0.761949	328.666	TRUE	TRUE	-98871	0.997992	FALSE	intronic_other
ENSG00000214655	ZSWIM8	protein_coding	10	75545340	75561551	10_75580421_ATTTTTTTTTTT_ATTTTTTTTTT	10_75580421_ATTTTTTTTTTT_ATTTTTTTTTT	INDEL	INDEL	GATK	75580421	75580422	3.63907e-06	-0.183453	0.0396142	0.0113692	0.687813	355.41	TRUE	TRUE	18870	0.995984	FALSE	intronic_other
ENSG00000048140	TSPAN17	protein_coding	5	176074388	176086058	5_176086838_C_T	5_176086838_C_T	SNV	SNV	GATK	176086838	176086838	2.44781e-12	0.194721	0.0277924	2.26788e-06	0.648479	686.536	TRUE	TRUE	780	1	FALSE	intergenic
ENSG00000074317	SNCB	protein_coding	5	176047085	176057530	5_176045442_T_C	5_176045442_T_C	SNV	SNV	GATK	176045442	176045442	0.000100728	0.157495	0.0404994	0.0724525	1.03366	827.578	TRUE	TRUE	-1643	1	FALSE	intergenic
ENSG00000087206	UIMC1	protein_coding	5	176332006	176449634	5_176350903_CA_GA	5_176350903_CA_GA	SNV	SNV	GATK	176350903	176350903	5.10341e-07	-0.258996	0.0515683	0.00462161	0.653445	445.792	TRUE	TRUE	0	1	FALSE	intronic_eGene
ENSG00000113761	ZNF346	protein_coding	5	176449697	176508190	5_176498090_G_A	5_176498090_G_A	SNV	SNV	GATK	176498090	176498090	1.12914e-06	0.180318	0.0370438	0.00625701	0.723495	703.534	TRUE	TRUE	0	1	FALSE	intronic_eGene
ENSG00000113763	UNC5A	protein_coding	5	176237478	176307897	5_176238041_C_G	5_176238041_C_G	SNV	SNV	GATK	176238041	176238041	2.22979e-37	-0.438319	0.0343077	1.85443e-38	1.12381	1256.19	TRUE	TRUE	0	1	FALSE	intronic_eGene
ENSG00000160867	FGFR4	protein_coding	5	176513887	176525145	5_176522036_C_T	5_176522036_C_T	SNV	SNV	GATK	176522036	176522036	1.44345e-60	0.600515	0.0365787	1.17368e-65	1.15295	3555.28	TRUE	TRUE	0	1	TRUE	exonic_eGene
ENSG00000169228	RAB24	protein_coding	5	176728199	176730745	5_176831119_A_G	5_176831119_A_G	SNV	SNV	GATK	176831119	176831119	1.65835e-06	0.138886	0.0289881	0.0242513	0.675203	2109.63	TRUE	TRUE	100374	1	FALSE	exonic_other
ENSG00000169230	PRELID1	protein_coding	5	176730775	176733960	5_176730775_A_T	5_176730775_A_T	SNV	SNV	GATK	176730775	176730775	8.53249e-16	-0.203778	0.0253257	5.04232e-10	0.765981	768.379	TRUE	TRUE	0	1	TRUE	exonic_eGene
ENSG00000175766	EIF4E1B	protein_coding	5	176057683	176073642	5_176071152_T_C	5_176071152_T_C	SNV	SNV	GATK	176071152	176071152	3.39336e-50	-0.614701	0.0412605	2.01497e-36	0.763695	481.523	TRUE	TRUE	0	1	TRUE	exonic_eGene
ENSG00000213347	MXD3	protein_coding	5	176728462	176739758	5_176739110_C_A	5_176739110_C_A	SNV	SNV	GATK	176739110	176739110	4.87771e-07	0.1752	0.0348237	4.25975e-05	1.26961	823.916	TRUE	TRUE	0	1	TRUE	exonic_eGene
ENSG00000108947	EFNB3	protein_coding	17	7608520	7614696	17_7608462_C_A	17_7608462_C_A	SNV	SNV	GATK	7608462	7608462	3.18156e-07	0.304137	0.0594906	0.000272172	1.09105	1762.76	TRUE	TRUE	-58	1	FALSE	promoter_eGene
ENSG00000132510	KDM6B	protein_coding	17	7743222	7758114	17_7876330_A_G	17_7876330_A_G	SNV	SNV	GATK	7876330	7876330	1.33078e-06	0.110819	0.0229196	0.0255949	0.774162	5994.66	TRUE	TRUE	118216	1	FALSE	intergenic
ENSG00000141499	WRAP53	protein_coding	17	7589389	7606820	17_7582606_TTTTTATTTTATTTTA_TTTTTATTTTA	17_7582606_TTTTTATTTTATTTTA_TTTTTATTTTA	INDEL	INDEL	GATK	7582606	7582611	7.1102e-06	-0.160767	0.0358026	0.00572053	1.02237	912.215	TRUE	TRUE	-6783	1	FALSE	promoter_other
ENSG00000141510	TP53	protein_coding	17	7565097	7590856	17_7572101_C_T	17_7572101_C_T	SNV	SNV	GATK	7572101	7572101	1.21227e-05	0.241243	0.0551365	0.00763299	1.10897	1069.79	TRUE	TRUE	0	1	TRUE	exonic_eGene
ENSG00000170004	CHD3	protein_coding	17	7788124	7816078	17_7824488_CT_C	17_7824488_CT_C	INDEL	INDEL	GATK	7824488	7824489	8.84326e-06	0.136877	0.0308026	0.12187	0.590205	2675.11	TRUE	TRUE	8410	1	FALSE	intergenic
ENSG00000170037	CNTROB	protein_coding	17	7835419	7853236	17_7923861_A_G	17_7923861_A_G	SNV	SNV	GATK	7923861	7923861	4.28492e-05	0.140055	0.0342303	0.0551228	0.941517	1072.9	TRUE	TRUE	70625	1	FALSE	intergenic
ENSG00000182224	CYB5D1	protein_coding	17	7761064	7765600	17_7744193_A_C	17_7744193_A_C	SNV	SNV	GATK	7744193	7744193	4.19521e-05	0.166379	0.0406152	0.0815794	0.90725	1493.94	TRUE	TRUE	-16871	1	FALSE	intronic_other
ENSG00000183011	LSMD1	protein_coding	17	7760003	7788556	17_6809646_AT_ATT	17_6809646_AT_ATT	INDEL	INDEL	GATK	6809646	6809646	9.19545e-07	-0.282917	0.0576427	0.00856774	0.699442	1051.41	TRUE	TRUE	-950357	1	FALSE	intronic_other
ENSG00000183914	DNAH2	protein_coding	17	7620672	7737062	17_7816838_G_A	17_7816838_G_A	SNV	SNV	GATK	7816838	7816838	1.26764e-05	-0.35673	0.0817136	0.0679419	0.758514	2073.6	TRUE	TRUE	79776	1	FALSE	exonic_other
ENSG00000008324	SS18L2	protein_coding	3	42623332	42636606	3_42631420_A_C	3_42631420_A_C	SNV	SNV	GATK	42631420	42631420	8.26137e-19	-0.248979	0.0281127	8.00927e-16	1.00363	1100.99	TRUE	TRUE	0	1	FALSE	promoter_eGene
ENSG00000093183	SEC22C	protein_coding	3	42589461	42642572	3_42090058_CT_CTT	3_42090058_CT_CTT	INDEL	INDEL	GATK	42090058	42090058	1.82106e-05	-0.151732	0.0354036	0.0973997	0.535234	570.915	TRUE	TRUE	-499403	1	FALSE	intronic_other
ENSG00000114812	VIPR1	protein_coding	3	42530791	42579059	3_42149984_TAAA_TAA	3_42149984_TAAA_TAA	INDEL	INDEL	GATK	42149984	42149985	0.000198856	-0.141828	0.0381212	0.0667676	1.236	655.413	TRUE	TRUE	-380807	1	FALSE	intronic_other
ENSG00000114857	NKTR	protein_coding	3	42642106	42690227	3_42693126_A_C	3_42693126_A_C	SNV	SNV	GATK	42693126	42693126	3.9634e-12	0.141986	0.0204636	2.03798e-07	0.779384	594.963	TRUE	TRUE	2899	1	FALSE	intronic_other
ENSG00000182606	TRAK1	protein_coding	3	42055294	42267381	3_42256993_GGTGTGT_GGTGT	3_42256993_GGTGTGT_GGTGT	INDEL	INDEL	GATK	42256993	42256995	1.17776e-10	0.170172	0.0264152	5.7906e-07	0.875011	598.548	TRUE	TRUE	0	1	FALSE	intronic_eGene
ENSG00000187094	CCK	protein_coding	3	42299317	42307699	3_42304784_A_G	3_42304784_A_G	SNV	SNV	GATK	42304784	42304784	7.00972e-29	-0.503631	0.045161	8.76289e-22	0.82902	526.415	TRUE	TRUE	0	1	TRUE	exonic_eGene
ENSG00000047188	YTHDC2	protein_coding	5	112849380	112930982	5_112899250_G_A	5_112899250_G_A	SNV	SNV	GATK	112899250	112899250	2.62157e-53	-0.579592	0.0377105	5.62323e-50	0.992328	889.736	TRUE	TRUE	0	1	FALSE	intronic_eGene
ENSG00000152503	TRIM36	protein_coding	5	114460459	114516243	5_114438373_G_C	5_114438373_G_C	SNV	SNV	GATK	114438373	114438373	7.13972e-19	0.298733	0.0336688	1.93809e-18	1.15021	593.568	TRUE	TRUE	-22086	1	FALSE	intergenic
ENSG00000171444	MCC	protein_coding	5	112357796	112824527	5_112556404_A_G	5_112556404_A_G	SNV	SNV	GATK	112556404	112556404	1.40028e-11	-0.296421	0.043863	1.43939e-06	0.731923	660.297	TRUE	TRUE	0	1	FALSE	intronic_eGene
ENSG00000172795	DCP2	protein_coding	5	112312399	112356667	5_112317417_T_C	5_112317417_T_C	SNV	SNV	GATK	112317417	112317417	1.93508e-09	-0.166204	0.027686	9.85321e-06	0.838276	513.081	TRUE	TRUE	0	1	FALSE	intronic_eGene
ENSG00000248175	CTC-428G20.3	lincRNA	5	114539713	114541943	5_114567046_C_T	5_114567046_C_T	SNV	SNV	GATK	114567046	114567046	2.21058e-17	-0.277618	0.0327296	2.40981e-15	1.06874	977.478	TRUE	TRUE	25103	1	FALSE	intronic_other
ENSG00000033327	GAB2	protein_coding	11	77926343	78129394	11_78124575_C_G	11_78124575_C_G	SNV	SNV	GATK	78124575	78124575	8.19058e-43	0.430066	0.031356	7.58423e-33	0.821963	944.685	TRUE	TRUE	0	1	FALSE	intronic_eGene
ENSG00000137513	NARS2	protein_coding	11	78147007	78285919	11_78285875_A_T	11_78285875_A_T	SNV	SNV	GATK	78285875	78285875	2.34836e-07	-0.190322	0.0368169	0.00310218	0.674383	699.779	TRUE	TRUE	0	1	TRUE	exonic_eGene
ENSG00000145703	IQGAP2	protein_coding	5	75699074	76003957	5_75878994_G_A	5_75878994_G_A	SNV	SNV	GATK	75878994	75878994	7.45229e-17	-0.175242	0.0210131	1.35001e-14	1.05272	916.73	TRUE	TRUE	0	1	FALSE	intronic_eGene
ENSG00000164251	F2RL1	protein_coding	5	76114758	76131140	5_76114859_C_G	5_76114859_C_G	SNV	SNV	GATK	76114859	76114859	4.51483e-08	0.215761	0.0394485	8.33016e-05	0.897749	605.593	TRUE	TRUE	0	1	TRUE	exonic_eGene
ENSG00000089335	ZNF302	protein_coding	19	35168544	35177302	19_35152734_AT_A	19_35152734_AT_A	INDEL	INDEL	GATK	35152734	35152735	6.69127e-16	0.572779	0.0709233	1.18211e-13	1.11001	3531.63	TRUE	TRUE	-15810	1	FALSE	intronic_other
ENSG00000197841	ZNF181	protein_coding	19	35225060	35233777	19_35239926_A_T	19_35239926_A_T	SNV	SNV	GATK	35239926	35239926	3.15298e-38	0.573498	0.0443629	3.66631e-35	1.01231	3065.37	TRUE	TRUE	6149	1	FALSE	intergenic
ENSG00000256383	AC020910.2	pseudogene	19	35166998	35168486	19_35151856_T_A	19_35151856_T_A	SNV	SNV	GATK	35151856	35151856	2.57689e-06	-0.242562	0.0515876	0.00442155	1.00284	1748.39	TRUE	TRUE	-15142	1	FALSE	intronic_other
ENSG00000261754	CTC-523E23.1	lincRNA	19	35302493	35305249	19_35343127_C_T	19_35343127_C_T	SNV	SNV	GATK	35343127	35343127	1.05347e-26	0.493181	0.0461055	1.89761e-19	0.81283	810.206	TRUE	TRUE	37878	1	FALSE	exonic_other
ENSG00000267767	CTC-523E23.4	lincRNA	19	35279486	35323773	19_35339712_C_T	19_35339712_C_T	SNV	SNV	GATK	35339712	35339712	2.53703e-29	0.47697	0.0424277	8.5607e-22	0.826721	1200.31	TRUE	TRUE	15939	1	FALSE	intronic_other
ENSG00000222041	LINC00152	lincRNA	2	87754887	87906324	CNV_2_87451785_87453651_iPSCORE	CNV_2_87451785_87453651_iPSCORE	mCNV	mCNV	GS	87451785	87453651	7.36522e-15	0.463434	0.0595823	2.08041e-09	0.79396	1439.33	TRUE	TRUE	-301236	1	FALSE	intergenic
ENSG00000234231	AC093616.4	pseudogene	2	88000503	88038766	2_87261582_G_A	2_87261582_G_A	SNV	SNV	GATK	87261582	87261582	6.68238e-10	-0.408031	0.0660947	6.24851e-07	0.959038	499.203	TRUE	TRUE	-738921	1	FALSE	intronic_other
ENSG00000008710	PKD1	protein_coding	16	2138711	2185899	16_2179719_G_A	16_2179719_G_A	SNV	SNV	GATK	2179719	2179719	2.25879e-09	-0.251058	0.0419969	8.57362e-06	0.935578	1653.46	TRUE	TRUE	0	1	FALSE	intronic_eGene
ENSG00000065054	SLC9A3R2	protein_coding	16	2075357	2089027	16_2089006_G_A	16_2089006_G_A	SNV	SNV	GATK	2089006	2089006	5.47594e-08	0.172186	0.0316803	7.3282e-05	0.979488	1086.87	TRUE	TRUE	0	1	TRUE	exonic_eGene
ENSG00000167962	ZNF598	protein_coding	16	2047655	2059824	16_2024131_T_C	16_2024131_T_C	SNV	SNV	GATK	2024131	2024131	1.57765e-05	-0.0956747	0.0221595	0.016513	1.10209	1616	TRUE	TRUE	-23524	1	FALSE	exonic_other
ENSG00000183971	NPW	protein_coding	16	2059927	2070756	16_2069693_T_C	16_2069693_T_C	SNV	SNV	GATK	2069693	2069693	1.01731e-30	-0.407298	0.0353483	6.02878e-28	1.011	1177.25	TRUE	TRUE	0	1	TRUE	exonic_eGene
ENSG00000113734	BNIP1	protein_coding	5	172571445	172591390	5_172509839_C_T	5_172509839_C_T	SNV	SNV	GATK	172509839	172509839	1.74589e-19	0.564246	0.0624985	2.65416e-09	0.585962	10899.5	TRUE	TRUE	-61606	1	FALSE	intronic_other
ENSG00000164463	CREBRF	protein_coding	5	172483355	172566291	5_172515143_C_T	5_172515143_C_T	SNV	SNV	GATK	172515143	172515143	8.59449e-09	-0.175991	0.0305733	0.00027226	0.711337	993.382	TRUE	TRUE	0	1	FALSE	intronic_eGene
ENSG00000253686	CTB-43E15.3	lincRNA	5	173134617	173173214	5_173146043_T_C	5_173146043_T_C	SNV	SNV	GATK	173146043	173146043	2.29231e-11	0.451922	0.0675915	6.03546e-09	1.10081	1553.13	TRUE	TRUE	0	1	TRUE	exonic_eGene
ENSG00000113448	PDE4D	protein_coding	5	58264865	59817947	5_58337549_C_T	5_58337549_C_T	SNV	SNV	GATK	58337549	58337549	5.78598e-06	0.196794	0.0434034	0.0118816	0.804471	642.487	TRUE	TRUE	0	1	FALSE	intronic_eGene
ENSG00000140740	UQCRC2	protein_coding	16	21963981	21994981	16_21980711_C_T	16_21980711_C_T	SNV	SNV	GATK	21980711	21980711	5.11318e-09	0.367424	0.0628779	0.0339717	0.269686	478.521	TRUE	TRUE	0	1	FALSE	intronic_eGene
ENSG00000140743	CDR2	protein_coding	16	22357257	22448486	16_22549608_A_AC	16_22549608_A_AC	INDEL	INDEL	GATK	22549608	22549608	5.7564e-05	0.212431	0.0528096	0.0570172	0.927508	785.668	TRUE	TRUE	101122	1	FALSE	intergenic
ENSG00000185710	RP11-645C24.2	pseudogene	16	21890659	21930477	CNV_16_21584444_21594432_HipSci	CNV_16_21511224_21594432_Stitched	mCNV	mCNV	GS	21584444	21594432	7.93713e-40	0.631366	0.0478034	7.60135e-44	1.19192	907.476	TRUE	TRUE	-296227	1	FALSE	intergenic
ENSG00000185716	C16orf52	protein_coding	16	22018959	22098855	16_21877152_G_A	16_21877152_G_A	SNV	SNV	GATK	21877152	21877152	3.11547e-07	0.302787	0.0591805	0.000256525	0.962239	585.797	TRUE	TRUE	-141807	0.997992	FALSE	promoter_other
ENSG00000185864	NPIPB4	protein_coding	16	21845890	21892148	CNV_16_21511224_21517610_iPSCORE	CNV_16_21511224_21594432_Stitched	mCNV	mCNV	GS	21511224	21517610	1.51535e-34	0.601368	0.0490578	9.62813e-15	0.469904	7566.89	TRUE	TRUE	-328280	1	FALSE	exonic_other
ENSG00000248124	RRN3P1	pseudogene	16	21807951	21831731	16_21823026_T_A	16_21823026_T_A	SNV	SNV	GATK	21823026	21823026	1.69881e-24	-0.586994	0.0574639	2.91916e-22	1.0315	791.358	TRUE	TRUE	0	1	FALSE	intronic_eGene
ENSG00000075711	DLG1	protein_coding	3	196769431	197026171	3_196906074_G_T	3_196906074_G_T	SNV	SNV	GATK	196906074	196906074	2.05218e-20	0.276456	0.0298562	7.66875e-20	1.12241	477.549	TRUE	TRUE	0	1	FALSE	intronic_eGene
ENSG00000163975	MFI2	protein_coding	3	196715492	196756687	3_196756140_T_C	3_196756140_T_C	SNV	SNV	GATK	196756140	196756140	4.19087e-05	-0.139607	0.0340779	0.0493737	0.888964	784.54	TRUE	TRUE	0	1	TRUE	exonic_eGene
ENSG00000214135	AC024560.3	pseudogene	3	197305084	197354777	Human_STR_1015569	Human_STR_1015569	STR	STR	HipSTR	197332331	197332345	3.04752e-16	0.352667	0.0431586	8.90907e-13	1.01158	4036.47	TRUE	TRUE	0	0.995984	FALSE	intronic_eGene
ENSG00000213300	HNRNPA3P6	pseudogene	3	75263782	75264787	3_76258034_G_T	3_76258034_G_T	SNV	SNV	GATK	76258034	76258034	0.000116001	-0.0842601	0.0218606	0.0738895	1.03293	731.401	TRUE	TRUE	993247	1	FALSE	intronic_other
ENSG00000244026	FAM86DP	pseudogene	3	75470703	75484261	CNV_3_75593962_75596806_iPSCORE	CNV_3_75593962_75615989_Stitched	DEL	DEL	GS	75593962	75596806	5.53423e-45	0.738414	0.0524687	3.24129e-31	0.732498	380.926	TRUE	TRUE	109701	1	FALSE	promoter_other
ENSG00000104299	INTS9	protein_coding	8	28625178	28747759	8_28667366_C_T	8_28667366_C_T	SNV	SNV	GATK	28667366	28667366	4.87354e-14	-0.21945	0.0291231	6.06144e-07	0.610136	1103.59	TRUE	TRUE	0	1	FALSE	intronic_eGene
ENSG00000120875	DUSP4	protein_coding	8	29190581	29208185	8_29201170_AC_A	8_29201170_AC_A	INDEL	INDEL	GATK	29201170	29201171	1.54672e-13	0.267584	0.0362429	4.43684e-11	1.07098	1434.35	TRUE	TRUE	0	1	FALSE	intronic_eGene
ENSG00000147421	HMBOX1	protein_coding	8	28747911	28922281	8_28909523_C_T	8_28909523_C_T	SNV	SNV	GATK	28909523	28909523	1.53499e-08	0.20973	0.0370705	4.45808e-05	0.88032	706.242	TRUE	TRUE	0	1	TRUE	exonic_eGene
ENSG00000197892	KIF13B	protein_coding	8	28924796	29120641	8_29011504_T_A	8_29011504_T_A	SNV	SNV	GATK	29011504	29011504	7.34366e-06	0.259246	0.0578225	0.0039517	1.00279	548.216	TRUE	TRUE	0	1	FALSE	intronic_eGene
ENSG00000088826	SMOX	protein_coding	20	4101627	4168394	20_4144022_A_G	20_4144022_A_G	SNV	SNV	GATK	4144022	4144022	2.94697e-08	-0.178207	0.0321409	1.81075e-05	1.03564	908.114	TRUE	TRUE	0	1	FALSE	intronic_eGene
ENSG00000101224	CDC25B	protein_coding	20	3767578	3786762	20_3786637_G_C	20_3786637_G_C	SNV	SNV	GATK	3786637	3786637	9.52581e-19	0.448615	0.0507452	2.11763e-13	0.853259	1378.4	TRUE	TRUE	0	1	TRUE	exonic_eGene
ENSG00000101236	RNF24	protein_coding	20	3907956	3996229	20_3990477_G_GA	20_3990477_G_GA	INDEL	INDEL	GATK	3990477	3990477	1.28035e-25	0.367072	0.0350836	2.46269e-23	1.0354	1157.59	TRUE	TRUE	0	1	FALSE	intronic_eGene
ENSG00000125779	PANK2	protein_coding	20	3869486	3907605	20_3922849_C_T	20_3922849_C_T	SNV	SNV	GATK	3922849	3922849	8.6542e-09	-0.253839	0.0441061	0.000102178	0.814747	1346.44	TRUE	TRUE	15244	0.997992	FALSE	intronic_other
ENSG00000171867	PRNP	protein_coding	20	4666882	4682236	20_4667950_G_C	20_4667950_G_C	SNV	SNV	GATK	4667950	4667950	2.17876e-22	-0.262941	0.0270151	1.22126e-17	0.931962	3170.65	TRUE	TRUE	0	1	FALSE	intronic_eGene
ENSG00000171873	ADRA1D	protein_coding	20	4201329	4229721	20_4279907_G_A	20_4279907_G_A	SNV	SNV	GATK	4279907	4279907	4.03703e-06	0.323213	0.0701194	0.0273509	0.677971	1060.4	TRUE	TRUE	50186	1	FALSE	intergenic
ENSG00000124570	SERPINB6	protein_coding	6	2948393	2972090	6_2971195_A_AG	6_2971195_A_AG	INDEL	INDEL	GATK	2971195	2971195	1.758e-08	-0.30674	0.0544418	4.06666e-05	0.918081	905.981	TRUE	TRUE	0	1	FALSE	intronic_eGene
ENSG00000124588	NQO2	protein_coding	6	2988221	3019996	6_3003970_A_G	6_3003970_A_G	SNV	SNV	GATK	3003970	3003970	1.0494e-73	0.980015	0.0539624	1.7619e-74	1.05797	1891.86	TRUE	TRUE	0	1	TRUE	exonic_eGene
ENSG00000137274	BPHL	protein_coding	6	3118608	3153812	6_3144120_T_C	6_3144120_T_C	SNV	SNV	GATK	3144120	3144120	3.18278e-16	-0.929834	0.113864	5.84549e-11	0.826184	1196.29	TRUE	TRUE	0	1	FALSE	intronic_eGene
ENSG00000137275	RIPK1	protein_coding	6	3064225	3115421	6_3069057_C_T	6_3069057_C_T	SNV	SNV	GATK	3069057	3069057	1.64654e-12	-0.177992	0.0252057	1.19479e-09	1.01222	934.622	TRUE	TRUE	0	1	FALSE	intronic_eGene
ENSG00000170542	SERPINB9	protein_coding	6	2887500	2903514	6_2920834_G_C	6_2920834_G_C	SNV	SNV	GATK	2920834	2920834	7.72059e-19	0.236565	0.0266883	1.18974e-16	1.06069	1287.88	TRUE	TRUE	17320	1	FALSE	intergenic
ENSG00000244041	LINC01011	lincRNA	6	2988201	2991407	6_2982612_G_A	6_2982612_G_A	SNV	SNV	GATK	2982612	2982612	5.59492e-12	-0.34403	0.0499347	1.07816e-07	0.843862	924.687	TRUE	TRUE	-5589	1	FALSE	intergenic
ENSG00000261015	RP1-90J20.11	sense_overlapping	6	3025025	3027659	6_3021235_G_A	6_3021235_G_A	SNV	SNV	GATK	3021235	3021235	3.56544e-42	0.718247	0.0527793	9.63121e-40	1.01386	927.916	TRUE	TRUE	-3790	1	FALSE	exonic_other
ENSG00000270346	RP1-90J20.12	lincRNA	6	3020388	3022984	6_3003970_A_G	6_3003970_A_G	SNV	SNV	GATK	3003970	3003970	1.43645e-37	0.70612	0.0551215	1.37498e-34	1.00469	1379.79	TRUE	TRUE	-16418	1	FALSE	exonic_other
ENSG00000160766	GBAP1	pseudogene	1	155183616	155197214	1_155181843_G_T	1_155181843_G_T	SNV	SNV	GATK	155181843	155181843	1.73319e-26	0.414368	0.0389057	1.8351e-17	0.752175	2898.41	TRUE	TRUE	-1773	1	FALSE	exonic_other
ENSG00000163463	KRTCAP2	protein_coding	1	155141884	155145951	1_156122524_A_C	1_156122524_A_C	SNV	SNV	GATK	156122524	156122524	0.000122499	-0.343507	0.0894302	0.114218	0.75662	428.557	TRUE	TRUE	976573	1	FALSE	promoter_other
ENSG00000169231	THBS3	protein_coding	1	155165379	155178842	1_155706217_T_G	1_155706217_T_G	SNV	SNV	GATK	155706217	155706217	2.38738e-06	-0.132482	0.0280829	0.0228092	0.599961	637.468	TRUE	TRUE	527375	1	FALSE	promoter_other
ENSG00000169241	SLC50A1	protein_coding	1	155107820	155111329	1_155094271_T_C	1_155094271_T_C	SNV	SNV	GATK	155094271	155094271	1.59908e-12	-0.240843	0.0340866	2.47899e-09	0.945241	480.505	TRUE	TRUE	-13549	1	FALSE	intergenic
ENSG00000169242	EFNA1	protein_coding	1	155099936	155107333	1_154717418_T_A	1_154717418_T_A	SNV	SNV	GATK	154717418	154717418	0.000106768	0.250248	0.0645856	0.0613037	0.925827	456.018	TRUE	TRUE	-382518	0.993976	FALSE	intronic_other
ENSG00000185499	MUC1	protein_coding	1	155158300	155162707	1_155123837_G_C	1_155123837_G_C	SNV	SNV	GATK	155123837	155123837	1.40156e-10	0.159018	0.0247856	3.04155e-09	1.20493	661.962	TRUE	TRUE	-34463	1	FALSE	intergenic
ENSG00000231064	RP11-263K19.4	antisense	1	155166659	155175286	1_155801245_AAAATAAATAAATAAAT_AAAATAAATAAAT	1_155801245_AAAATAAATAAATAAAT_AAAATAAATAAAT	INDEL	INDEL	GATK	155801245	155801249	2.63023e-06	-0.134723	0.0286781	0.0100905	0.719722	564.729	TRUE	TRUE	625959	1	FALSE	intronic_other
ENSG00000149531	FRG1B	protein_coding	20	29611857	29634010	20_29546123_C_T	20_29546123_C_T	SNV	SNV	GATK	29546123	29546123	4.86934e-12	-0.36455	0.052762	3.32045e-09	0.973293	394.589	TRUE	TRUE	-65734	1	FALSE	intergenic
ENSG00000204556	CTD-2514C3.1	pseudogene	20	25999468	26001320	20_25986206_GAAA_GA	20_25986206_GAAA_GA	INDEL	INDEL	GATK	25986206	25986208	1.4468e-09	0.467657	0.0772963	7.72491e-05	0.633895	190.144	TRUE	TRUE	-13262	1	FALSE	intergenic
ENSG00000187742	SECISBP2	protein_coding	9	91933421	91974557	9_91934787_A_G	9_91934787_A_G	SNV	SNV	GATK	91934787	91934787	9.26717e-08	-0.221986	0.0415663	0.000508553	0.783995	616.83	TRUE	TRUE	0	1	FALSE	intronic_eGene
ENSG00000187764	SEMA4D	protein_coding	9	91975702	92113045	9_92086915_A_G	9_92086915_A_G	SNV	SNV	GATK	92086915	92086915	3.03221e-15	0.356595	0.0451982	4.65945e-13	1.07912	1273.37	TRUE	TRUE	0	1	FALSE	intronic_eGene
ENSG00000213694	S1PR3	protein_coding	9	91606362	91619925	9_91604994_A_G	9_91604994_A_G	SNV	SNV	GATK	91604994	91604994	7.97593e-07	-0.108695	0.022021	0.00016392	1.24448	1256.39	TRUE	TRUE	-1368	1	FALSE	promoter_eGene
ENSG00000224945	RP11-82L18.2	sense_intronic	9	91703519	91724849	9_91807371_C_T	9_91807371_C_T	SNV	SNV	GATK	91807371	91807371	2.04822e-05	0.233894	0.0549103	0.0517632	0.694813	603.268	TRUE	TRUE	82522	1	FALSE	intergenic
ENSG00000177822	AC108142.1	antisense	4	182795591	183066402	4_183061423_C_G	4_183061423_C_G	SNV	SNV	GATK	183061423	183061423	3.71287e-08	0.252985	0.0459638	0.000372207	0.854255	2445.21	TRUE	TRUE	0	1	FALSE	intronic_eGene
ENSG00000108582	CPD	protein_coding	17	28705923	28797007	17_28721919_ATGTG_ATGTGTGTG	17_28721919_ATGTG_ATGTGTGTG	INDEL	INDEL	GATK	28721919	28721919	1.7328e-06	-0.117496	0.0245688	0.0100059	0.617862	280.325	TRUE	TRUE	0	1	FALSE	intronic_eGene
ENSG00000108587	GOSR1	protein_coding	17	28804380	28854610	17_28826360_C_CTT	17_28826360_C_CTT	INDEL	INDEL	GATK	28826360	28826360	3.15027e-08	0.145216	0.026246	1.10259e-05	1.0509	621.444	TRUE	TRUE	0	0.993976	FALSE	intronic_eGene
ENSG00000214719	AC005562.1	processed_transcript	17	28903482	28999807	17_29078615_TATTATTA_TTTATTA	17_29078615_TATTATTA_TTTATTA	INDEL	INDEL	GATK	29078615	29078616	1.38954e-06	0.229112	0.0474697	0.00200576	0.837088	401.298	TRUE	TRUE	78808	0.993976	FALSE	intronic_other
ENSG00000248121	SMURF2P1	pseudogene	17	28927814	28942998	17_29296784_T_C	17_29296784_T_C	SNV	SNV	GATK	29296784	29296784	4.10458e-05	0.190373	0.0464153	0.0183125	0.99878	447.828	TRUE	TRUE	353786	0.991968	FALSE	promoter_other
ENSG00000250462	LRRC37BP1	pseudogene	17	28956698	28964482	17_29019548_G_A	17_29019548_G_A	SNV	SNV	GATK	29019548	29019548	1.79035e-07	0.208681	0.039978	0.00191117	0.676595	461.884	TRUE	TRUE	55066	1	FALSE	intergenic
ENSG00000264538	SUZ12P	pseudogene	17	29036317	29117926	17_28979195_CTT_CTTTT	17_28979195_CTT_CTTTT	INDEL	INDEL	GATK	28979195	28979195	2.16185e-06	0.172633	0.0364384	0.000638666	1.13061	729.544	TRUE	TRUE	-57122	0.997992	FALSE	intronic_other
ENSG00000266490	CTD-2349P21.9	lincRNA	17	29119390	29119851	17_29145622_C_T	17_29145622_C_T	SNV	SNV	GATK	29145622	29145622	2.91653e-32	-0.726887	0.061473	1.75659e-24	0.824822	502.417	TRUE	TRUE	25771	1	FALSE	intronic_other
ENSG00000136068	FLNB	protein_coding	3	57994127	58157982	3_58169996_A_G	3_58169996_A_G	SNV	SNV	GATK	58169996	58169996	1.41637e-06	0.115012	0.0238481	0.00564099	0.838243	1367.19	TRUE	TRUE	12014	1	FALSE	intergenic
ENSG00000163686	ABHD6	protein_coding	3	58223233	58281420	3_58226481_G_A	3_58226481_G_A	SNV	SNV	GATK	58226481	58226481	4.61649e-21	-0.296748	0.03151	1.07933e-11	0.619991	371.707	TRUE	TRUE	0	0.997992	FALSE	intronic_eGene
ENSG00000168374	ARF4	protein_coding	3	57557090	57583947	3_57911061_CT_CTT	3_57911061_CT_CTT	INDEL	INDEL	GATK	57911061	57911061	6.49522e-07	0.12813	0.0257503	0.00289373	0.730156	454.848	TRUE	TRUE	327114	0.997992	FALSE	intronic_other
ENSG00000174839	DENND6A	protein_coding	3	57611184	57678816	3_56618596_T_C	3_56618596_T_C	SNV	SNV	GATK	56618596	56618596	3.91651e-06	-0.118227	0.0256138	0.00278064	0.962198	555.04	TRUE	TRUE	-992588	1	FALSE	intronic_other
ENSG00000174840	PDE12	protein_coding	3	57542003	57552571	3_57532051_T_A	3_57532051_T_A	SNV	SNV	GATK	57532051	57532051	1.34469e-06	0.233256	0.0482628	0.0897814	0.357476	634.623	TRUE	TRUE	-9952	1	FALSE	promoter_other
ENSG00000091640	SPAG7	protein_coding	17	4862521	4871167	17_4989587_C_T	17_4989587_C_T	SNV	SNV	GATK	4989587	4989587	1.3076e-08	0.233305	0.0410382	0.00351727	0.564478	2798.34	TRUE	TRUE	118420	1	FALSE	intronic_other
ENSG00000108509	CAMTA2	protein_coding	17	4871287	4890960	17_4827329_T_C	17_4827329_T_C	SNV	SNV	GATK	4827329	4827329	1.11533e-17	-0.373036	0.0435719	1.53784e-12	0.841848	776.455	TRUE	TRUE	-43958	1	FALSE	intergenic
ENSG00000108518	PFN1	protein_coding	17	4848947	4852356	17_5844872_C_T	17_5844872_C_T	SNV	SNV	GATK	5844872	5844872	5.53788e-05	0.0648196	0.0160776	0.114008	0.720621	801.951	TRUE	TRUE	992516	1	FALSE	intronic_other
ENSG00000129204	USP6	protein_coding	17	5019733	5078329	17_5028965_ACGCACATG_A	17_5028965_ACGCACATG_A	INDEL	INDEL	GATK	5028965	5028973	5.14031e-41	-1.34153	0.100024	2.23558e-25	0.663699	1203.74	TRUE	TRUE	0	0.995984	FALSE	intronic_eGene
ENSG00000129250	KIF1C	protein_coding	17	4901243	4931696	17_4902473_C_T	17_4902473_C_T	SNV	SNV	GATK	4902473	4902473	1.27629e-16	-0.424097	0.0512456	4.26915e-12	0.884775	1051.91	TRUE	TRUE	0	1	FALSE	intronic_eGene
ENSG00000167840	ZNF232	protein_coding	17	5008836	5026411	17_5028965_ACGCACATG_A	17_5028965_ACGCACATG_A	INDEL	INDEL	GATK	5028965	5028973	6.01145e-29	-0.941972	0.0843641	2.84327e-25	0.979935	1474.13	TRUE	TRUE	2554	0.995984	FALSE	intronic_other
ENSG00000180787	ZFP3	protein_coding	17	4981543	4999669	17_4992114_A_G	17_4992114_A_G	SNV	SNV	GATK	4992114	4992114	3.03434e-08	-0.238695	0.0430901	0.000773456	0.729235	1577.13	TRUE	TRUE	0	1	FALSE	intronic_eGene
ENSG00000196388	INCA1	protein_coding	17	4891425	4900905	17_4900777_T_C	17_4900777_T_C	SNV	SNV	GATK	4900777	4900777	0.000138449	0.203087	0.0532907	0.0743735	1.2721	1116.02	TRUE	TRUE	0	1	FALSE	promoter_eGene
ENSG00000234327	AC012146.7	processed_transcript	17	5014763	5017674	17_5016253_CA_C	17_5016253_CA_C	INDEL	INDEL	GATK	5016253	5016254	1.14393e-23	0.484189	0.048282	3.75085e-20	0.995825	2713.5	TRUE	TRUE	0	1	FALSE	promoter_eGene
ENSG00000150394	CDH8	protein_coding	16	61681146	62070939	Human_STR_537201	Human_STR_537201	STR	STR	HipSTR	61984996	61985027	1.60346e-07	-0.330321	0.0630352	0.00173548	0.777848	1595.61	TRUE	TRUE	0	0.993976	FALSE	intronic_eGene
ENSG00000057704	TMCC3	protein_coding	12	94960900	95044338	12_95046798_G_A	12_95046798_G_A	SNV	SNV	GATK	95046798	95046798	3.22822e-08	0.241322	0.0436499	0.00126598	0.681621	1502.06	TRUE	TRUE	2460	1	FALSE	intergenic
ENSG00000120798	NR2C1	protein_coding	12	95414005	95467479	12_95411715_G_C	12_95411715_G_C	SNV	SNV	GATK	95411715	95411715	8.47638e-10	0.203858	0.0332247	6.51534e-06	0.974476	5561.33	TRUE	TRUE	-2290	1	FALSE	intergenic
ENSG00000136040	PLXNC1	protein_coding	12	94542499	94701451	12_94676936_A_AG	12_94676936_A_AG	INDEL	INDEL	GATK	94676936	94676936	2.6982e-05	-0.144615	0.0344522	0.0155793	1.08599	840.924	TRUE	TRUE	0	1	FALSE	intronic_eGene
ENSG00000173588	CCDC41	protein_coding	12	94700225	94853764	12_94689180_G_A	12_94689180_G_A	SNV	SNV	GATK	94689180	94689180	2.73383e-19	0.562721	0.0626712	2.43577e-13	0.803968	686.472	TRUE	TRUE	-11045	1	FALSE	intronic_other
ENSG00000184752	NDUFA12	protein_coding	12	95290831	95397546	12_95394648_C_T	12_95394648_C_T	SNV	SNV	GATK	95394648	95394648	4.59333e-07	0.184814	0.0366508	0.0030767	0.934098	4334.06	TRUE	TRUE	0	1	FALSE	intronic_eGene
ENSG00000163630	SYNPR	protein_coding	3	63213991	63602597	3_63274302_T_C	3_63274302_T_C	SNV	SNV	GATK	63274302	63274302	3.27222e-10	0.291741	0.0464164	2.22505e-07	1.02677	1025.24	TRUE	TRUE	0	1	FALSE	intronic_eGene
ENSG00000163634	THOC7	protein_coding	3	63819546	63849579	3_63841395_T_C	3_63841395_T_C	SNV	SNV	GATK	63841395	63841395	9.43392e-12	-0.251657	0.0369276	2.70109e-08	0.93005	749.161	TRUE	TRUE	0	1	FALSE	promoter_eGene
ENSG00000163635	ATXN7	protein_coding	3	63850233	63989138	3_63823014_A_AT	3_63823014_A_AT	INDEL	INDEL	GATK	63823014	63823014	8.36469e-09	-0.153323	0.0266143	0.000547333	0.629798	666.571	TRUE	TRUE	-27219	1	FALSE	intronic_other
ENSG00000163636	PSMD6	protein_coding	3	63996225	64009658	3_64205332_C_T	3_64205332_C_T	SNV	SNV	GATK	64205332	64205332	1.87502e-05	-0.123005	0.0287443	0.0168159	1.05382	1141.81	TRUE	TRUE	195674	1	FALSE	intronic_other
ENSG00000239653	PSMD6-AS2	antisense	3	63989698	63997824	3_63943984_A_G	3_63943984_A_G	SNV	SNV	GATK	63943984	63943984	6.61266e-09	-0.262264	0.0452143	0.000447444	0.640069	749.14	TRUE	TRUE	-45714	1	FALSE	intronic_other
ENSG00000241359	SYNPR-AS1	antisense	3	63409272	63535727	3_63631143_C_G	3_63631143_C_G	SNV	SNV	GATK	63631143	63631143	8.28122e-17	0.31363	0.0376636	3.84209e-11	0.79484	867.966	TRUE	TRUE	95416	1	FALSE	intergenic
ENSG00000104472	CHRAC1	protein_coding	8	141521397	141527236	8_141527936_T_C	8_141527936_T_C	SNV	SNV	GATK	141527936	141527936	4.57893e-40	-0.729634	0.0550713	7.12994e-41	1.10083	771.852	TRUE	TRUE	700	1	FALSE	intergenic
ENSG00000123908	AGO2	protein_coding	8	141541264	141645718	8_141540186_T_TAAA	8_141540186_T_TAAA	INDEL	INDEL	GATK	141540186	141540186	3.90972e-13	0.285656	0.0393539	5.42738e-10	1.06791	5545.44	TRUE	TRUE	-1078	1	FALSE	promoter_other
ENSG00000167632	TRAPPC9	protein_coding	8	140742586	141468678	8_141488651_C_T	8_141488651_C_T	SNV	SNV	GATK	141488651	141488651	6.5554e-15	0.295438	0.0379117	5.98153e-08	0.66154	1573.69	TRUE	TRUE	19973	1	FALSE	intergenic
ENSG00000169436	COL22A1	protein_coding	8	139600478	139926249	8_140712788_CA_*	8_140712788_CA_*	INDEL	INDEL	GATK	140712788	140712790	7.89268e-05	0.470147	0.119096	0.103873	0.854063	869.86	TRUE	TRUE	786539	1	FALSE	intronic_other
ENSG00000259758	CASC7	lincRNA	8	141530255	141539600	8_141538846_T_C	8_141538846_T_C	SNV	SNV	GATK	141538846	141538846	1.66649e-27	0.376239	0.0346241	3.48762e-14	0.582493	3885.89	TRUE	TRUE	0	1	TRUE	exonic_eGene
ENSG00000006652	IFRD1	protein_coding	7	112063023	112121072	7_112104514_G_A	7_112104514_G_A	SNV	SNV	GATK	112104514	112104514	5.99657e-13	-0.253836	0.0352522	1.43726e-09	0.923932	433.944	TRUE	TRUE	0	1	FALSE	intronic_eGene
ENSG00000146802	TMEM168	protein_coding	7	112402437	112430647	7_112603861_A_AC	7_112603861_A_AC	INDEL	INDEL	GATK	112603861	112603861	2.4764e-06	-0.16545	0.035127	0.00854701	0.809936	1039.3	TRUE	TRUE	173214	1	FALSE	intronic_other
ENSG00000164603	C7orf60	protein_coding	7	112459202	112579971	7_112579251_T_C	7_112579251_T_C	SNV	SNV	GATK	112579251	112579251	1.08563e-05	0.236616	0.053784	0.0068858	1.01243	680.28	TRUE	TRUE	0	1	FALSE	promoter_eGene
ENSG00000181016	LSMEM1	protein_coding	7	112120908	112131117	7_112103055_A_G	7_112103055_A_G	SNV	SNV	GATK	112103055	112103055	1.59054e-14	-0.431487	0.056183	4.13542e-12	1.0281	538.535	TRUE	TRUE	-17853	1	FALSE	intronic_other
ENSG00000214194	LINC00998	protein_coding	7	112756773	112758668	7_112758694_A_G	7_112758694_A_G	SNV	SNV	GATK	112758694	112758694	8.89566e-09	0.176311	0.0306599	0.000109714	0.723726	335.187	TRUE	TRUE	26	1	FALSE	promoter_eGene
ENSG00000138777	PPA2	protein_coding	4	106290234	106395238	4_106361414_C_G	4_106361414_C_G	SNV	SNV	GATK	106361414	106361414	2.84498e-15	-0.274339	0.0347373	5.1948e-12	0.949076	443.17	TRUE	TRUE	0	1	FALSE	intronic_eGene
ENSG00000138780	GSTCD	protein_coding	4	106629935	106768885	4_106793618_G_T	4_106793618_G_T	SNV	SNV	GATK	106793618	106793618	2.19665e-27	0.264397	0.0243882	6.80497e-22	0.878976	357.937	TRUE	TRUE	24733	1	FALSE	intronic_other
ENSG00000138785	INTS12	protein_coding	4	106603784	106817143	4_106746257_ATTGG_A	4_106746257_ATTGG_A	INDEL	INDEL	GATK	106746257	106746261	1.1672e-15	0.577467	0.0721125	7.00244e-08	0.610414	1357.17	TRUE	TRUE	0	1	FALSE	intronic_eGene
ENSG00000168743	NPNT	protein_coding	4	106815932	106925184	4_106819053_G_A	4_106819053_G_A	SNV	SNV	GATK	106819053	106819053	9.69779e-10	0.220109	0.0359991	4.90851e-06	0.855851	606.349	TRUE	TRUE	0	1	FALSE	promoter_eGene
ENSG00000249264	EEF1A1P9	pseudogene	4	106405855	106407237	4_106029457_CATAGATAG_CATAGATAGATAGATAGATAG	4_106029457_CATAGATAG_CATAGATAGATAGATAGATAG	INDEL	INDEL	GATK	106029457	106029457	9.10509e-05	-0.170079	0.0434621	0.0479535	0.986583	514.411	TRUE	TRUE	-376398	1	FALSE	intronic_other
ENSG00000165959	CLMN	protein_coding	14	95648277	95786243	14_95719954_GTTTTTTT_TTTTTTTT	14_95719954_GTTTTTTT_TTTTTTTT	SNV	SNV	GATK	95719954	95719954	4.73631e-09	0.255177	0.0435739	1.96392e-05	0.917175	1503.59	TRUE	TRUE	0	0.991968	FALSE	intronic_eGene
ENSG00000235706	DICER1-AS1	antisense	14	95623982	95646263	14_95125217_TAAA_TAAAA	14_95125217_TAAA_TAAAA	INDEL	INDEL	GATK	95125217	95125217	2.57113e-05	0.0919705	0.0218537	0.141677	0.696132	2109.95	TRUE	TRUE	-498765	0.997992	FALSE	intergenic
ENSG00000166664	CHRFAM7A	protein_coding	15	30653443	30686052	CNV_15_30775662_30784164_HipSci	CNV_15_30775662_30781955_iPSCORE	mCNV	mCNV	GS	30775662	30784164	2.03587e-16	0.621125	0.0755631	1.62721e-14	1.07536	763.086	TRUE	TRUE	89610	1	FALSE	exonic_other
ENSG00000215302	CTD-3092A11.1	pseudogene	15	30762982	30799826	15_30757476_AGTATAT_A	15_30757476_AGTATAT_A	INDEL	INDEL	GATK	30757476	30757482	4.56405e-32	-0.88477	0.0750643	4.90248e-16	0.535259	438.739	TRUE	TRUE	-5506	0.997992	FALSE	intergenic
ENSG00000261247	GOLGA8T	protein_coding	15	30427352	30437770	15_30373242_T_C	15_30373242_T_C	SNV	SNV	GATK	30373242	30373242	2.90844e-10	0.503232	0.0798327	2.05365e-07	1.0113	842.713	TRUE	TRUE	-54110	1	FALSE	promoter_other
ENSG00000270055	CTD-3092A11.2	sense_intronic	15	30780166	30782516	CNV_15_30775662_30784164_HipSci	CNV_15_30775662_30781955_iPSCORE	mCNV	mCNV	GS	30775662	30784164	1.0144e-30	0.992168	0.0861059	1.09308e-26	0.957572	748.657	TRUE	TRUE	0	1	TRUE	exonic_eGene
ENSG00000148120	C9orf3	protein_coding	9	97488983	97849441	9_97474225_C_CA	9_97474225_C_CA	INDEL	INDEL	GATK	97474225	97474225	7.10042e-13	-0.526758	0.0733903	1.03319e-06	0.68398	2159.72	TRUE	TRUE	-14758	1	FALSE	intergenic
ENSG00000185920	PTCH1	protein_coding	9	98205262	98279339	9_98543781_GCACACA_GCACACACA	9_98543781_GCACACA_GCACACACA	INDEL	INDEL	GATK	98543781	98543781	0.000280516	0.128339	0.0353293	0.1123	1.19667	675.898	TRUE	TRUE	264442	1	FALSE	intronic_other
ENSG00000237857	RP11-435O5.2	lincRNA	9	98177116	98189078	9_98147278_C_T	9_98147278_C_T	SNV	SNV	GATK	98147278	98147278	4.54379e-08	0.227271	0.0415615	0.000192789	0.822297	617.77	TRUE	TRUE	-29838	1	FALSE	intergenic
ENSG00000047457	CP	protein_coding	3	148880197	148939842	3_148967335_C_T	3_148967335_C_T	SNV	SNV	GATK	148967335	148967335	5.75524e-11	-0.326898	0.0499084	8.51642e-07	0.9195	4204.73	TRUE	TRUE	27493	0.995984	FALSE	intronic_other
ENSG00000114744	COMMD2	protein_coding	3	149456257	149470286	3_149478260_C_A	3_149478260_C_A	SNV	SNV	GATK	149478260	149478260	3.27695e-26	-0.328486	0.0310153	9.57333e-24	1.01447	626.081	TRUE	TRUE	7974	1	FALSE	intergenic
ENSG00000163755	HPS3	protein_coding	3	148847371	148891519	3_148853964_C_T	3_148853964_C_T	SNV	SNV	GATK	148853964	148853964	3.97003e-31	-0.547055	0.0471469	1.34585e-29	1.05595	1175.06	TRUE	TRUE	0	1	FALSE	intronic_eGene
ENSG00000163762	TM4SF18	protein_coding	3	149036285	149052201	3_149050925_T_C	3_149050925_T_C	SNV	SNV	GATK	149050925	149050925	3.54199e-07	0.169486	0.0332843	0.00114628	0.832592	770.613	TRUE	TRUE	0	1	FALSE	promoter_eGene
ENSG00000169908	TM4SF1	protein_coding	3	149086809	149095652	3_148939933_A_G	3_148939933_A_G	SNV	SNV	GATK	148939933	148939933	2.81673e-05	0.398522	0.0951626	0.0186781	1.00127	673.149	TRUE	TRUE	-146876	1	FALSE	promoter_other
ENSG00000071127	WDR1	protein_coding	4	10075963	10118573	4_10119801_C_CTTTT	4_10119801_C_CTTTT	INDEL	INDEL	GATK	10119801	10119801	1.03115e-07	0.178973	0.0336343	0.00036938	0.840897	748.828	TRUE	TRUE	1228	1	FALSE	promoter_eGene
ENSG00000261490	RP11-448G15.3	sense_overlapping	4	10069713	10074643	4_10402477_GT_G	4_10402477_GT_G	INDEL	INDEL	GATK	10402477	10402478	3.02489e-07	-0.134727	0.0263041	0.00180792	0.755943	697.333	TRUE	TRUE	327834	1	FALSE	intergenic
ENSG00000115561	CHMP3	protein_coding	2	86730554	86948245	2_86818630_C_T	2_86818630_C_T	SNV	SNV	GATK	86818630	86818630	9.26714e-64	-0.697783	0.0413935	1.42427e-60	0.993854	653.814	TRUE	TRUE	0	1	FALSE	intronic_eGene
ENSG00000153561	RMND5A	protein_coding	2	86947296	87005164	2_86972131_AT_A	2_86972131_AT_A	INDEL	INDEL	GATK	86972131	86972132	0.000139873	0.108235	0.02842	0.0700878	1.0043	526.592	TRUE	TRUE	0	1	FALSE	intronic_eGene
ENSG00000172116	CD8B	protein_coding	2	87042462	87089047	2_87077441_T_C	2_87077441_T_C	SNV	SNV	GATK	87077441	87077441	5.96949e-14	0.33729	0.0449196	1.35203e-09	0.841597	452.464	TRUE	TRUE	0	1	FALSE	intronic_eGene
ENSG00000204745	AC083899.3	pseudogene	2	87352513	87423770	2_87306565_G_GC	2_87306565_G_GC	INDEL	INDEL	GATK	87306565	87306565	1.52452e-09	-0.231684	0.0383471	2.99497e-05	0.767004	747.872	TRUE	TRUE	-45948	1	FALSE	intergenic
ENSG00000230395	AC092651.1	pseudogene	2	87345657	87348103	2_87277202_T_C	2_87277202_T_C	SNV	SNV	GATK	87277202	87277202	1.0953e-28	-0.630837	0.0567702	4.31437e-23	0.887027	531.687	TRUE	TRUE	-68455	1	FALSE	intronic_other
ENSG00000231259	AC125232.1	pseudogene	2	87257800	87303536	2_87279109_C_T	2_87279109_C_T	SNV	SNV	GATK	87279109	87279109	1.91687e-32	0.486401	0.041013	1.7593e-27	0.92895	800.203	TRUE	TRUE	0	1	FALSE	intronic_eGene
ENSG00000233673	ANAPC1P1	pseudogene	2	87098424	87149816	2_87455092_C_T	2_87455092_C_T	SNV	SNV	GATK	87455092	87455092	3.88501e-18	-0.643061	0.0740674	3.59899e-06	0.361265	159.488	TRUE	TRUE	305276	1	FALSE	intergenic
ENSG00000055118	KCNH2	protein_coding	7	150642049	150675403	7_150671214_C_A	7_150671214_C_A	SNV	SNV	GATK	150671214	150671214	5.63539e-06	0.12133	0.0267268	0.0176102	0.806388	1091.12	TRUE	TRUE	0	1	FALSE	intronic_eGene
ENSG00000164867	NOS3	protein_coding	7	150688083	150711676	7_150708850_G_A	7_150708850_G_A	SNV	SNV	GATK	150708850	150708850	9.92403e-14	0.263534	0.0354122	4.57008e-11	1.03445	1032.39	TRUE	TRUE	0	1	FALSE	promoter_eGene
ENSG00000164885	CDK5	protein_coding	7	150750899	150755617	7_151601058_G_C	7_151601058_G_C	SNV	SNV	GATK	151601058	151601058	0.000177143	-0.124386	0.0331736	0.132291	1.00166	804.418	TRUE	TRUE	845441	1	FALSE	intergenic
ENSG00000181652	ATG9B	protein_coding	7	150709297	150721586	7_150726689_G_T	7_150726689_G_T	SNV	SNV	GATK	150726689	150726689	2.17211e-07	0.263744	0.0508769	0.000217216	1.07869	1912.07	TRUE	TRUE	5103	1	FALSE	exonic_other
ENSG00000197150	ABCB8	protein_coding	7	150725510	150744869	7_150732630_G_A	7_150732630_G_A	SNV	SNV	GATK	150732630	150732630	1.99145e-08	-0.304805	0.0543058	0.000392469	0.693668	536.723	TRUE	TRUE	0	1	FALSE	promoter_eGene
ENSG00000113269	RNF130	protein_coding	5	179338651	179499118	5_179454508_T_C	5_179454508_T_C	SNV	SNV	GATK	179454508	179454508	2.1701e-07	-0.153311	0.0295731	0.00249082	0.723294	1021.96	TRUE	TRUE	0	1	FALSE	intronic_eGene
ENSG00000127022	CANX	protein_coding	5	179105629	179157926	5_179191996_ATGTGTGTGTG_ATGTGTGTG	5_179191996_ATGTGTGTGTG_ATGTGTGTG	INDEL	INDEL	GATK	179191996	179191998	7.17531e-10	0.135967	0.0220647	4.29011e-08	1.17679	821.418	TRUE	TRUE	34070	1	FALSE	intronic_other
ENSG00000161010	C5orf45	protein_coding	5	179261436	179289173	5_179285195_GA_G	5_179285195_GA_G	INDEL	INDEL	GATK	179285195	179285196	9.65864e-45	0.417033	0.029716	9.04639e-38	0.908521	1676.87	TRUE	TRUE	0	1	FALSE	intronic_eGene
ENSG00000161011	SQSTM1	protein_coding	5	179233388	179265078	5_179145863_G_A	5_179145863_G_A	SNV	SNV	GATK	179145863	179145863	4.0816e-05	-0.157817	0.0384656	0.0278246	1.08619	956.358	TRUE	TRUE	-87525	1	FALSE	intronic_other
ENSG00000161013	MGAT4B	protein_coding	5	179224597	179233952	5_178412667_G_A	5_178412667_G_A	SNV	SNV	GATK	178412667	178412667	4.35616e-05	0.19005	0.0464928	0.0671552	1.08179	2040.77	TRUE	TRUE	-811930	1	FALSE	intronic_other
ENSG00000161021	MAML1	protein_coding	5	179159851	179223512	5_179144722_CT_C	5_179144722_CT_C	INDEL	INDEL	GATK	179144722	179144723	2.2444e-05	-0.126485	0.0298379	0.0835929	0.820964	2054.08	TRUE	TRUE	-15129	1	FALSE	intronic_other
ENSG00000197226	TBC1D9B	protein_coding	5	179289066	179334859	5_179335060_A_G	5_179335060_A_G	SNV	SNV	GATK	179335060	179335060	4.38818e-38	-0.574655	0.0445402	5.9615e-21	0.585616	546.268	TRUE	TRUE	201	1	FALSE	promoter_eGene
ENSG00000245317	CTC-241N9.1	protein_coding	5	179286013	179288283	5_179212377_TAA_TA	5_179212377_TAA_TA	INDEL	INDEL	GATK	179212377	179212378	7.31309e-05	0.309862	0.0781323	0.127606	0.77662	906.482	TRUE	TRUE	-73636	1	FALSE	intronic_other
ENSG00000119681	LTBP2	protein_coding	14	74964873	75079306	14_75704118_T_C	14_75704118_T_C	SNV	SNV	GATK	75704118	75704118	6.73963e-05	0.115643	0.0290174	0.0784949	0.740004	430.814	TRUE	TRUE	624812	1	FALSE	intergenic
ENSG00000119682	AREL1	protein_coding	14	75120140	75179818	14_75208521_CA_C	14_75208521_CA_C	INDEL	INDEL	GATK	75208521	75208522	8.93907e-05	-0.106195	0.0271063	0.111908	0.77842	627.335	TRUE	TRUE	28703	0.995984	FALSE	intergenic
ENSG00000119684	MLH3	protein_coding	14	75480467	75518235	14_75524839_G_A	14_75524839_G_A	SNV	SNV	GATK	75524839	75524839	8.15817e-42	0.463916	0.0342428	4.15929e-39	1.00308	669.576	TRUE	TRUE	6604	1	FALSE	intronic_other
ENSG00000119718	EIF2B2	protein_coding	14	75469614	75476292	14_75503087_C_A	14_75503087_C_A	SNV	SNV	GATK	75503087	75503087	1.60605e-36	-0.432957	0.0343029	6.58041e-34	1.00615	655.309	TRUE	TRUE	26795	1	FALSE	intronic_other
ENSG00000117519	CNN3	protein_coding	1	95362507	95392834	1_95371727_C_T	1_95371727_C_T	SNV	SNV	GATK	95371727	95371727	2.46851e-06	-0.102071	0.0216679	0.00874122	0.793607	943.032	TRUE	TRUE	0	1	FALSE	intronic_eGene
ENSG00000122481	RWDD3	protein_coding	1	95699711	95712781	1_95712050_TGAGACTCA_T	1_95712050_TGAGACTCA_T	INDEL	INDEL	GATK	95712050	95712058	4.62949e-49	-1.21253	0.0823593	7.21445e-25	0.529866	473.009	TRUE	TRUE	0	1	TRUE	exonic_eGene
ENSG00000143036	SLC44A3	protein_coding	1	95285898	95360802	1_95302957_A_G	1_95302957_A_G	SNV	SNV	GATK	95302957	95302957	2.34267e-17	0.540385	0.0637592	2.19067e-13	0.919012	692.025	TRUE	TRUE	0	1	FALSE	intronic_eGene
ENSG00000172339	ALG14	protein_coding	1	95439963	95538501	1_95563582_T_A	1_95563582_T_A	SNV	SNV	GATK	95563582	95563582	2.98651e-06	-0.358498	0.0767375	0.00238813	1.02935	962.964	TRUE	TRUE	25081	1	FALSE	intergenic
ENSG00000224081	LINC01057	lincRNA	1	95104017	95285837	1_95285752_A_C	1_95285752_A_C	SNV	SNV	GATK	95285752	95285752	2.50887e-25	-0.765273	0.0735919	1.85735e-18	0.817745	763.212	TRUE	TRUE	0	1	TRUE	exonic_eGene
ENSG00000235501	RP4-639F20.1	antisense	1	95393122	95428826	1_95395616_C_T	1_95395616_C_T	SNV	SNV	GATK	95395616	95395616	1.16405e-22	0.659039	0.067272	1.03234e-18	0.951945	1073.95	TRUE	TRUE	0	1	FALSE	intronic_eGene
ENSG00000076685	NT5C2	protein_coding	10	104845940	104953056	10_104639651_GTATA_GTA	10_104639651_GTATA_GTA	INDEL	INDEL	GATK	104639651	104639653	2.83067e-07	0.173463	0.0337846	0.0129276	0.506855	523.862	TRUE	TRUE	-206289	1	FALSE	intronic_other
ENSG00000107954	NEURL	protein_coding	10	105253736	105352309	10_105342672_A_G	10_105342672_A_G	SNV	SNV	GATK	105342672	105342672	0.000118321	0.157311	0.0408645	0.0387194	1.20314	636.16	TRUE	TRUE	0	1	FALSE	intronic_eGene
ENSG00000138172	CALHM2	protein_coding	10	105206543	105212660	10_105183736_T_C	10_105183736_T_C	SNV	SNV	GATK	105183736	105183736	3.48067e-10	-0.205204	0.0326981	1.72337e-06	0.853999	480.443	TRUE	TRUE	-22807	1	FALSE	promoter_other
ENSG00000148835	TAF5	protein_coding	10	105127724	105148822	10_105176914_A_G	10_105176914_A_G	SNV	SNV	GATK	105176914	105176914	4.77581e-05	-0.0745369	0.0183302	0.060408	0.77643	517.337	TRUE	TRUE	28092	1	FALSE	intronic_other
ENSG00000148843	PDCD11	protein_coding	10	105156405	105206049	10_105196814_G_A	10_105196814_G_A	SNV	SNV	GATK	105196814	105196814	2.51855e-10	-0.152748	0.0241467	4.91594e-06	0.834619	1610.59	TRUE	TRUE	0	1	FALSE	intronic_eGene
ENSG00000156374	PCGF6	protein_coding	10	105062553	105110891	10_105026871_CT_CTT	10_105026871_CT_CTT	INDEL	INDEL	GATK	105026871	105026871	5.35905e-05	0.123405	0.0305503	0.0466191	0.891067	579.849	TRUE	TRUE	-35682	0.997992	FALSE	intergenic
ENSG00000138439	FAM117B	protein_coding	2	203499901	203634480	2_203597553_A_*	2_203597553_A_*	INDEL	INDEL	GATK	203597553	203597554	2.8077e-10	-0.176981	0.028052	3.2876e-07	0.971255	743.623	TRUE	TRUE	0	1	FALSE	intronic_eGene
ENSG00000273456	RP11-686O6.2	lincRNA	2	203239655	203240327	2_203288774_T_G	2_203288774_T_G	SNV	SNV	GATK	203288774	203288774	4.21639e-08	-0.389467	0.0710506	4.12058e-05	0.988592	865.618	TRUE	TRUE	48447	0.997992	FALSE	intronic_other
ENSG00000198566	ZNF658B	pseudogene	9	41588823	41609544	CNV_9_40791203_40795671_iPSCORE	CNV_9_40782925_40795671_Stitched	mCNV	mCNV	GS	40791203	40795671	1.1328e-16	1.09829	0.132484	4.56481e-17	1.19831	220.869	TRUE	TRUE	-793152	1	FALSE	exonic_other
ENSG00000081277	PKP1	protein_coding	1	201252580	201302121	1_201254259_T_G	1_201254259_T_G	SNV	SNV	GATK	201254259	201254259	3.561e-07	0.156683	0.0307762	9.89954e-05	1.21341	1533.66	TRUE	TRUE	0	1	FALSE	intronic_eGene
ENSG00000116857	TMEM9	protein_coding	1	201103900	201140702	1_201123799_G_C	1_201123799_G_C	SNV	SNV	GATK	201123799	201123799	1.91998e-17	-0.220526	0.0259487	1.86082e-13	0.921829	780.323	TRUE	TRUE	0	1	FALSE	promoter_eGene
ENSG00000159166	LAD1	protein_coding	1	201342372	201368736	1_201441035_G_A	1_201441035_G_A	SNV	SNV	GATK	201441035	201441035	3.31592e-05	-0.19226	0.0463208	0.0685361	0.826035	1110.63	TRUE	TRUE	72299	1	FALSE	intergenic
ENSG00000163362	C1orf106	protein_coding	1	200860176	200884863	1_201254348_CCACACACACACACACA_CCACACACACACACA	1_201254348_CCACACACACACACACA_CCACACACACACACA	INDEL	INDEL	GATK	201254348	201254350	4.25145e-06	-0.205273	0.0446371	0.0110529	0.72414	412.942	TRUE	TRUE	369485	1	FALSE	intronic_other
ENSG00000174307	PHLDA3	protein_coding	1	201434620	201438365	1_201445403_GA_GAA	1_201445403_GA_GAA	INDEL	INDEL	GATK	201445403	201445403	2.35303e-05	-0.132447	0.0313229	0.0782664	0.675014	850.508	TRUE	TRUE	7038	1	FALSE	intergenic
ENSG00000224818	RP11-134G8.8	lincRNA	1	201433511	201434274	1_201432764_G_C	1_201432764_G_C	SNV	SNV	GATK	201432764	201432764	1.98428e-15	0.237359	0.0298854	3.19701e-12	1.00269	1731.52	TRUE	TRUE	-747	1	FALSE	intergenic
ENSG00000229191	RP11-168O16.1	lincRNA	1	200993077	200997920	1_200997930_C_T	1_200997930_C_T	SNV	SNV	GATK	200997930	200997930	2.54968e-39	0.663178	0.0505494	1.71237e-38	1.06461	1351.38	TRUE	TRUE	10	1	FALSE	intergenic
ENSG00000233217	MROH3P	pseudogene	1	200890122	200935658	1_201025682_C_A	1_201025682_C_A	SNV	SNV	GATK	201025682	201025682	4.97444e-08	-0.163112	0.0299167	0.000244541	0.815616	691.459	TRUE	TRUE	90024	1	FALSE	intronic_other
ENSG00000017797	RALBP1	protein_coding	18	9475007	9538114	18_9484948_TA_T	18_9484948_TA_T	INDEL	INDEL	GATK	9484948	9484949	6.42213e-09	-0.130737	0.02252	0.000437268	0.674888	1412.59	TRUE	TRUE	0	1	FALSE	intronic_eGene
ENSG00000128791	TWSG1	protein_coding	18	9334765	9402418	18_9397004_C_T	18_9397004_C_T	SNV	SNV	GATK	9397004	9397004	3.49299e-32	0.647182	0.0548026	8.02406e-31	1.06965	2155.06	TRUE	TRUE	0	1	TRUE	exonic_eGene
ENSG00000154845	PPP4R1	protein_coding	18	9546789	9615238	18_9621841_C_T	18_9621841_C_T	SNV	SNV	GATK	9621841	9621841	5.4227e-21	-0.318283	0.0338575	3.86855e-13	0.724694	1212.83	TRUE	TRUE	6603	1	FALSE	intergenic
ENSG00000168461	RAB31	protein_coding	18	9708162	9862548	18_9743635_G_A	18_9743635_G_A	SNV	SNV	GATK	9743635	9743635	1.51649e-29	-0.469749	0.0416175	7.60433e-28	1.06099	1862.98	TRUE	TRUE	0	1	FALSE	intronic_eGene
ENSG00000178127	NDUFV2	protein_coding	18	9102628	9134343	18_9141213_TGTG_T	18_9141213_TGTG_T	INDEL	INDEL	GATK	9141213	9141216	2.58944e-06	0.18	0.03829	0.0275539	0.601395	817.76	TRUE	TRUE	6870	1	FALSE	intronic_other
ENSG00000273352	RP11-61L19.3	sense_intronic	18	9519447	9520197	18_9480424_A_T	18_9480424_A_T	SNV	SNV	GATK	9480424	9480424	1.25194e-08	-0.208294	0.0365909	0.000104593	0.830236	1189.97	TRUE	TRUE	-39023	1	FALSE	intronic_other
ENSG00000084207	GSTP1	protein_coding	11	67351066	67354131	11_67400846_T_C	11_67400846_T_C	SNV	SNV	GATK	67400846	67400846	1.89125e-15	-0.263216	0.0331161	2.31981e-12	0.978542	675.5	TRUE	TRUE	46715	1	FALSE	intronic_other
ENSG00000110711	AIP	protein_coding	11	67250512	67258574	11_67231028_CTT_CT	11_67231028_CTT_CT	INDEL	INDEL	GATK	67231028	67231029	1.26166e-06	0.120028	0.0247699	0.00708048	0.693241	545.984	TRUE	TRUE	-19484	1	FALSE	promoter_other
ENSG00000172508	CARNS1	protein_coding	11	67182439	67193078	11_66215423_C_T	11_66215423_C_T	SNV	SNV	GATK	66215423	66215423	7.01436e-05	0.150276	0.0377976	0.054391	0.83735	416.676	TRUE	TRUE	-967016	1	FALSE	intronic_other
ENSG00000172613	RAD9A	protein_coding	11	67159176	67165881	11_67184725_G_A	11_67184725_G_A	SNV	SNV	GATK	67184725	67184725	3.71101e-15	0.522333	0.066418	1.55549e-15	1.25372	460.291	TRUE	TRUE	18844	1	FALSE	exonic_other
ENSG00000172725	CORO1B	protein_coding	11	67205519	67211292	11_67264679_C_T	11_67264679_C_T	SNV	SNV	GATK	67264679	67264679	1.89351e-06	-0.134522	0.0282345	0.000368223	1.11654	465.803	TRUE	TRUE	53387	1	FALSE	exonic_other
ENSG00000175634	RPS6KB2	protein_coding	11	67195931	67202872	11_67202044_G_A	11_67202044_G_A	SNV	SNV	GATK	67202044	67202044	1.37418e-32	0.420074	0.0353374	3.04522e-28	0.965768	2311.54	TRUE	TRUE	0	1	TRUE	exonic_eGene
ENSG00000213402	PTPRCAP	protein_coding	11	67202981	67205538	11_67196237_T_C	11_67196237_T_C	SNV	SNV	GATK	67196237	67196237	1.58888e-49	0.675482	0.0456575	1.26388e-45	0.9763	640.236	TRUE	TRUE	-6744	1	FALSE	exonic_other
ENSG00000115392	FANCL	protein_coding	2	58386378	58468507	2_58474907_A_C	2_58474907_A_C	SNV	SNV	GATK	58474907	58474907	3.26433e-07	-0.173391	0.0339482	0.000301813	0.970137	711.408	TRUE	TRUE	6400	1	FALSE	intergenic
ENSG00000233723	AC007092.1	lincRNA	2	58654934	59290901	2_60207974_A_T	2_60207974_A_T	SNV	SNV	GATK	60207974	60207974	2.19772e-06	-0.219141	0.0462876	0.000615621	1.20568	1075.3	TRUE	TRUE	917073	1	FALSE	intronic_other
ENSG00000137691	C11orf70	protein_coding	11	101918174	101955291	11_102456242_C_G	11_102456242_C_G	SNV	SNV	GATK	102456242	102456242	7.15196e-05	0.275726	0.0694319	0.0596226	0.842256	467.129	TRUE	TRUE	500951	1	FALSE	promoter_other
ENSG00000152558	TMEM123	protein_coding	11	102267063	102341115	11_102322459_A_G	11_102322459_A_G	SNV	SNV	GATK	102322459	102322459	1.71884e-10	0.274769	0.0430364	1.9862e-06	0.812286	511.767	TRUE	TRUE	0	1	FALSE	promoter_eGene
ENSG00000086598	TMED2	protein_coding	12	124069078	124083116	12_124077807_TG_T	12_124077807_TG_T	INDEL	INDEL	GATK	124077807	124077808	4.42215e-21	-0.441922	0.0469028	2.6501e-24	1.34242	707.318	TRUE	TRUE	0	1	FALSE	intronic_eGene
ENSG00000111328	CDK2AP1	protein_coding	12	123745528	123756881	12_123613565_A_C	12_123613565_A_C	SNV	SNV	GATK	123613565	123613565	3.43286e-13	-0.235744	0.0323993	2.29766e-09	0.887925	517.772	TRUE	TRUE	-131963	1	FALSE	intronic_other
ENSG00000111358	GTF2H3	protein_coding	12	124118375	124147153	12_124178015_T_TC	12_124178015_T_TC	INDEL	INDEL	GATK	124178015	124178015	9.21637e-06	-0.138882	0.0313165	0.0112325	0.982077	1120.2	TRUE	TRUE	30862	1	FALSE	promoter_other
ENSG00000111361	EIF2B1	protein_coding	12	124104953	124118313	12_124176285_G_GT	12_124176285_G_GT	INDEL	INDEL	GATK	124176285	124176285	4.11107e-12	-0.267457	0.0385757	6.68725e-09	0.966543	835.873	TRUE	TRUE	57972	0.997992	FALSE	intronic_other
ENSG00000111364	DDX55	protein_coding	12	124086624	124105488	12_124102871_T_C	12_124102871_T_C	SNV	SNV	GATK	124102871	124102871	8.1896e-48	0.677189	0.0466163	4.73498e-27	0.596187	706.97	TRUE	TRUE	0	1	TRUE	exonic_eGene
ENSG00000139697	SBNO1	protein_coding	12	123773656	123849390	12_123639761_TAAATA_T	12_123639761_TAAATA_T	INDEL	INDEL	GATK	123639761	123639766	4.59576e-06	-0.127156	0.0277485	0.064442	0.451628	384.548	TRUE	TRUE	-133895	1	FALSE	exonic_other
ENSG00000150977	RILPL2	protein_coding	12	123899936	123921264	12_123923077_C_G	12_123923077_C_G	SNV	SNV	GATK	123923077	123923077	1.10844e-22	-0.436493	0.044533	4.03924e-20	1.01878	836.432	TRUE	TRUE	1813	1	FALSE	promoter_eGene
ENSG00000168778	TCTN2	protein_coding	12	124155660	124192948	12_124196614_A_G	12_124196614_A_G	SNV	SNV	GATK	124196614	124196614	5.98162e-53	1.33553	0.0871984	2.60179e-39	0.782058	697.547	TRUE	TRUE	3666	1	FALSE	promoter_other
ENSG00000183955	SETD8	protein_coding	12	123868320	123893905	12_124078684_AT_A	12_124078684_AT_A	INDEL	INDEL	GATK	124078684	124078685	9.36464e-06	-0.191897	0.0433044	0.0109292	1.00855	1223.95	TRUE	TRUE	184779	1	FALSE	intronic_other
ENSG00000184209	SNRNP35	protein_coding	12	123942188	123957701	12_123965901_C_G	12_123965901_C_G	SNV	SNV	GATK	123965901	123965901	9.21589e-16	0.456221	0.056766	8.68216e-08	0.602829	1741.54	TRUE	TRUE	8200	0.997992	FALSE	intronic_other
ENSG00000188026	RILPL1	protein_coding	12	123955925	124018265	12_124077807_TG_T	12_124077807_TG_T	INDEL	INDEL	GATK	124077807	124077808	2.28433e-30	-0.46842	0.040901	4.56219e-28	1.0216	763.03	TRUE	TRUE	59542	1	FALSE	intronic_other
ENSG00000247373	RP11-486O12.2	lincRNA	12	124066767	124069662	12_124097766_A_G	12_124097766_A_G	SNV	SNV	GATK	124097766	124097766	6.47692e-53	-1.19119	0.077801	8.86291e-62	1.23824	839.563	TRUE	TRUE	28104	1	FALSE	exonic_other
ENSG00000256092	hsa-mir-8072	lincRNA	12	123848415	123850660	12_123788542_C_T	12_123788542_C_T	SNV	SNV	GATK	123788542	123788542	3.12526e-24	1.10327	0.108636	1.27719e-16	0.763732	445.228	TRUE	TRUE	-59873	0.995984	FALSE	intronic_other
ENSG00000106477	CEP41	protein_coding	7	130033612	130082274	7_130033630_C_T	7_130033630_C_T	SNV	SNV	GATK	130033630	130033630	8.56373e-14	0.265745	0.0356161	2.71931e-11	1.05696	1206.49	TRUE	TRUE	0	1	TRUE	exonic_eGene
ENSG00000158623	COPG2	protein_coding	7	130146089	130353598	7_130273974_T_C	7_130273974_T_C	SNV	SNV	GATK	130273974	130273974	1.80305e-40	0.603284	0.0452961	1.54088e-42	1.15454	3595.23	TRUE	TRUE	0	1	FALSE	intronic_eGene
ENSG00000112874	NUDT12	protein_coding	5	102884556	102898494	5_102886246_G_C	5_102886246_G_C	SNV	SNV	GATK	102886246	102886246	7.53126e-15	-0.32642	0.041982	1.72134e-11	0.927731	321.389	TRUE	TRUE	0	1	TRUE	exonic_eGene
ENSG00000145723	GIN1	protein_coding	5	102421704	102455855	5_102341611_CTTG_CTTGTTG	5_102341611_CTTG_CTTGTTG	INDEL	INDEL	GATK	102341611	102341611	3.05168e-08	-0.221843	0.0400551	2.69905e-05	0.918761	336.923	TRUE	TRUE	-80093	1	FALSE	promoter_other
ENSG00000145725	PPIP5K2	protein_coding	5	102455853	102548500	5_102450417_G_A	5_102450417_G_A	SNV	SNV	GATK	102450417	102450417	2.67288e-97	-0.90841	0.0433958	1.62168e-74	0.787503	677.231	TRUE	TRUE	-5436	1	FALSE	intronic_other
ENSG00000145730	PAM	protein_coding	5	102089685	102366809	5_102090482_C_T	5_102090482_C_T	SNV	SNV	GATK	102090482	102090482	3.13029e-17	0.257688	0.030526	9.19604e-10	0.651112	359.867	TRUE	TRUE	0	1	TRUE	exonic_eGene
ENSG00000250682	LINC00491	lincRNA	5	101944860	102007263	5_101978406_GA_GAA	5_101978406_GA_GAA	INDEL	INDEL	GATK	101978406	101978406	1.4858e-07	-0.17242	0.0328149	0.00148019	0.645416	235.925	TRUE	TRUE	0	1	FALSE	intronic_eGene
ENSG00000143367	TUFT1	protein_coding	1	151512781	151556059	1_151536685_C_T	1_151536685_C_T	SNV	SNV	GATK	151536685	151536685	1.03898e-49	0.70455	0.0475306	4.30418e-50	1.06448	415.936	TRUE	TRUE	0	1	FALSE	promoter_eGene
ENSG00000143376	SNX27	protein_coding	1	151584541	151671567	1_151662326_CT_C	1_151662326_CT_C	INDEL	INDEL	GATK	151662326	151662327	2.43362e-07	-0.135923	0.0263277	8.52361e-05	1.00117	354.277	TRUE	TRUE	0	1	FALSE	intronic_eGene
ENSG00000143436	MRPL9	protein_coding	1	151732119	151736040	1_151736268_CTG_C	1_151736268_CTG_C	INDEL	INDEL	GATK	151736268	151736270	0.000190168	-0.115809	0.0310336	0.10195	0.816894	306	TRUE	TRUE	228	1	FALSE	promoter_eGene
ENSG00000249602	RP11-98D18.3	antisense	1	151735860	151741977	1_151743143_C_T	1_151743143_C_T	SNV	SNV	GATK	151743143	151743143	1.08016e-14	-0.34076	0.044086	3.2977e-11	0.951708	878.817	TRUE	TRUE	1166	1	FALSE	promoter_eGene
ENSG00000095321	CRAT	protein_coding	9	131857089	131873468	9_131867365_T_C	9_131867365_T_C	SNV	SNV	GATK	131867365	131867365	2.74084e-19	-0.261024	0.0290716	3.84225e-18	1.11424	896.699	TRUE	TRUE	0	1	FALSE	intronic_eGene
ENSG00000119383	PPP2R4	protein_coding	9	131873229	131911225	9_131898256_AT_A	9_131898256_AT_A	INDEL	INDEL	GATK	131898256	131898257	5.65806e-29	0.458284	0.0410247	2.1257e-10	0.386734	1268.82	TRUE	TRUE	0	1	FALSE	promoter_eGene
ENSG00000204055	RP11-247A12.2	antisense	9	131939050	131972827	9_131968926_C_T	9_131968926_C_T	SNV	SNV	GATK	131968926	131968926	4.33668e-12	-0.260414	0.0376008	9.01018e-06	0.60668	926.31	TRUE	TRUE	0	1	FALSE	intronic_eGene
ENSG00000233901	RP11-65J3.1	lincRNA	9	132094579	132121817	9_132095998_G_A	9_132095998_G_A	SNV	SNV	GATK	132095998	132095998	1.14667e-13	0.683145	0.0920332	3.20334e-09	0.870234	1428.71	TRUE	TRUE	0	1	FALSE	promoter_eGene
ENSG00000158560	DYNC1I1	protein_coding	7	95401866	95739634	7_95444299_T_TG	7_95444299_T_TG	INDEL	INDEL	GATK	95444299	95444299	3.50159e-20	-0.557634	0.0605968	6.09464e-14	0.796928	682.483	TRUE	TRUE	0	1	FALSE	intronic_eGene
ENSG00000115282	TTC31	protein_coding	2	74710200	74722013	2_73956634_TTTTTTTTTTTTTGG_*	2_73956634_TTTTTTTTTTTTTGG_*	INDEL	INDEL	GATK	73956634	73956649	9.33195e-05	0.119741	0.0306453	0.104771	0.732637	447.448	TRUE	TRUE	-753566	1	FALSE	intronic_other
ENSG00000135622	SEMA4F	protein_coding	2	74881355	74909186	2_75574096_T_C	2_75574096_T_C	SNV	SNV	GATK	75574096	75574096	3.39592e-05	0.155692	0.03756	0.0160805	1.13817	838.296	TRUE	TRUE	664910	1	FALSE	intergenic
ENSG00000135637	CCDC142	protein_coding	2	74699113	74710535	2_74686329_C_T	2_74686329_C_T	SNV	SNV	GATK	74686329	74686329	5.52747e-05	-0.145891	0.0361822	0.0923633	0.705809	551.335	TRUE	TRUE	-12784	1	FALSE	exonic_other
ENSG00000204822	MRPL53	protein_coding	2	74699085	74700449	2_74627460_AACAC_AACACAC	2_74627460_AACAC_AACACAC	INDEL	INDEL	GATK	74627460	74627460	1.19331e-06	-0.362394	0.0746167	0.00424379	0.78462	721.718	TRUE	TRUE	-71625	1	FALSE	intergenic
ENSG00000174194	AGAP8	protein_coding	10	51224681	51371321	10_51585752_C_T	10_51585752_C_T	SNV	SNV	GATK	51585752	51585752	6.72195e-58	-0.791056	0.0493179	8.79105e-57	1.03018	581.14	TRUE	TRUE	214431	1	FALSE	intronic_other
ENSG00000174196	FAM21D	protein_coding	10	51187938	51192032	10_51540613_C_A	10_51540613_C_A	SNV	SNV	GATK	51540613	51540613	5.31284e-09	0.393847	0.0674734	5.42331e-06	0.98248	816.224	TRUE	TRUE	348581	1	FALSE	intergenic
ENSG00000214982	PARGP1	pseudogene	10	51623417	51732824	10_51591433_C_T	10_51591433_C_T	SNV	SNV	GATK	51591433	51591433	9.85559e-14	0.4438	0.0596279	3.06288e-08	0.715654	282.571	TRUE	TRUE	-31984	1	FALSE	intergenic
ENSG00000118816	CCNI	protein_coding	4	77968311	77997158	4_77939857_G_GTCT	4_77939857_G_GTCT	INDEL	INDEL	GATK	77939857	77939857	3.18304e-06	0.107613	0.0230998	0.0297645	0.609086	817.781	TRUE	TRUE	-28454	1	FALSE	promoter_other
ENSG00000138758	SEPT11	protein_coding	4	77870856	77961537	4_77871016_T_G	4_77871016_T_G	SNV	SNV	GATK	77871016	77871016	2.46479e-11	-0.1616	0.0242082	3.1996e-09	1.07724	544.938	TRUE	TRUE	0	1	TRUE	exonic_eGene
ENSG00000138764	CCNG2	protein_coding	4	78078304	78354542	4_78103458_A_G	4_78103458_A_G	SNV	SNV	GATK	78103458	78103458	7.92245e-06	-0.16355	0.0366107	0.0286384	0.689646	635.941	TRUE	TRUE	0	1	FALSE	intronic_eGene
ENSG00000138767	CNOT6L	protein_coding	4	78634541	78740769	4_78717281_T_C	4_78717281_T_C	SNV	SNV	GATK	78717281	78717281	1.42709e-34	-0.283055	0.0230817	1.21505e-24	0.78221	1695.17	TRUE	TRUE	0	1	FALSE	intronic_eGene
ENSG00000169288	MRPL1	protein_coding	4	78783674	78873944	4_78845385_A_AGTGGTGT	4_78845385_A_AGTGGTGT	INDEL	INDEL	GATK	78845385	78845385	4.43993e-16	0.220349	0.0271168	1.12757e-11	0.868556	528.559	TRUE	TRUE	0	1	FALSE	intronic_eGene
ENSG00000106537	TSPAN13	protein_coding	7	16793160	16824161	7_16792966_C_G	7_16792966_C_G	SNV	SNV	GATK	16792966	16792966	2.70573e-05	-0.185856	0.0442839	0.0383545	0.827941	673.969	TRUE	TRUE	-194	1	FALSE	promoter_eGene
ENSG00000106546	AHR	protein_coding	7	17338246	17385776	7_16600310_GT_GTT	7_16600310_GT_GTT	INDEL	INDEL	GATK	16600310	16600310	1.51222e-05	0.18195	0.0420509	0.0458713	0.958869	2665.58	TRUE	TRUE	-737936	1	FALSE	intronic_other
ENSG00000082781	ITGB5	protein_coding	3	124480795	124620265	3_124556498_T_TC	3_124556498_T_TC	INDEL	INDEL	GATK	124556498	124556498	1.24073e-05	-0.259751	0.0594353	0.0457276	0.688025	793.551	TRUE	TRUE	0	1	FALSE	intronic_eGene
ENSG00000114491	UMPS	protein_coding	3	124449213	124464040	3_124447544_C_T	3_124447544_C_T	SNV	SNV	GATK	124447544	124447544	3.33547e-19	0.265455	0.0296366	3.34795e-13	0.830948	2699.36	TRUE	TRUE	-1669	0.995984	FALSE	promoter_eGene
ENSG00000160145	KALRN	protein_coding	3	123798870	124445172	3_123888182_A_G	3_123888182_A_G	SNV	SNV	GATK	123888182	123888182	1.11204e-19	-0.334645	0.0368658	4.94305e-13	0.776652	1163.12	TRUE	TRUE	0	1	FALSE	intronic_eGene
ENSG00000163848	ZNF148	protein_coding	3	124944405	125094198	3_123996843_A_ATG	3_123996843_A_ATG	INDEL	INDEL	GATK	123996843	123996843	0.000208972	0.123348	0.0332662	0.116134	1.01063	607.785	TRUE	TRUE	-947562	0.997992	FALSE	intronic_other
ENSG00000173706	HEG1	protein_coding	3	124684554	124774802	3_124771705_C_T	3_124771705_C_T	SNV	SNV	GATK	124771705	124771705	1.0272e-08	-0.129161	0.0225562	0.000293304	0.704738	826.49	TRUE	TRUE	0	1	FALSE	intronic_eGene
ENSG00000221955	SLC12A8	protein_coding	3	124801480	124998021	3_124833850_C_T	3_124833850_C_T	SNV	SNV	GATK	124833850	124833850	8.08258e-08	0.145886	0.0271907	5.28248e-05	1.04926	1059.35	TRUE	TRUE	0	1	FALSE	intronic_eGene
ENSG00000272947	RP11-71H17.9	lincRNA	3	124467422	124468120	3_124462488_A_AAAAT	3_124462488_A_AAAAT	INDEL	INDEL	GATK	124462488	124462488	9.08263e-58	-0.978112	0.061051	4.70804e-57	1.03656	510.559	TRUE	TRUE	-4934	1	FALSE	intronic_other
ENSG00000102781	KATNAL1	protein_coding	13	30776767	30881621	13_30881149_A_ATT	13_30881149_A_ATT	INDEL	INDEL	GATK	30881149	30881149	6.05429e-23	-0.420211	0.0426071	1.71686e-16	0.819026	859.89	TRUE	TRUE	0	1	TRUE	exonic_eGene
ENSG00000122042	UBL3	protein_coding	13	30338508	30424821	13_30626294_A_C	13_30626294_A_C	SNV	SNV	GATK	30626294	30626294	3.65769e-11	0.145215	0.0219447	5.38365e-06	0.714473	1013.77	TRUE	TRUE	201473	1	FALSE	intergenic
ENSG00000077152	UBE2T	protein_coding	1	202300785	202311108	1_202318750_C_T	1_202318750_C_T	SNV	SNV	GATK	202318750	202318750	2.21435e-07	0.443409	0.085594	0.00178268	0.708847	523.994	TRUE	TRUE	7642	1	FALSE	intronic_other
ENSG00000077157	PPP1R12B	protein_coding	1	202317827	202561834	1_202293379_A_G	1_202293379_A_G	SNV	SNV	GATK	202293379	202293379	5.10856e-05	-0.136841	0.0337829	0.0521444	1.01456	1101.65	TRUE	TRUE	-24448	1	FALSE	intergenic
ENSG00000133067	LGR6	protein_coding	1	202163029	202288909	1_202184600_C_T	1_202184600_C_T	SNV	SNV	GATK	202184600	202184600	2.01729e-20	0.314416	0.033949	1.55321e-14	0.8339	1271.24	TRUE	TRUE	0	1	FALSE	intronic_eGene
ENSG00000143862	ARL8A	protein_coding	1	202102532	202113869	1_202113835_T_G	1_202113835_T_G	SNV	SNV	GATK	202113835	202113835	5.65176e-07	-0.118412	0.0236694	0.0093689	0.74892	3096.37	TRUE	TRUE	0	1	TRUE	exonic_eGene
ENSG00000163435	ELF3	protein_coding	1	201977073	201986316	Human_STR_102134	Human_STR_102134	STR	STR	HipSTR	202056418	202056433	6.12993e-32	-0.34677	0.0294824	5.00677e-29	1.00156	904.838	TRUE	TRUE	70102	0.991968	FALSE	intergenic
ENSG00000164120	HPGD	protein_coding	4	175411328	175444305	4_175329322_G_A	4_175329322_G_A	SNV	SNV	GATK	175329322	175329322	4.59443e-17	0.423122	0.0503918	9.33975e-15	1.0479	908.002	TRUE	TRUE	-82006	1	FALSE	intergenic
ENSG00000116731	PRDM2	protein_coding	1	14026693	14151574	1_13989227_T_C	1_13989227_T_C	SNV	SNV	GATK	13989227	13989227	3.30956e-07	-0.271581	0.0532	9.05707e-05	1.20502	1449.05	TRUE	TRUE	-37466	1	FALSE	intergenic
ENSG00000162493	PDPN	protein_coding	1	13909960	13944452	Human_STR_8447	Human_STR_8447	STR	STR	HipSTR	13914626	13914649	2.78173e-06	0.116384	0.0248349	0.00353938	0.960253	991.765	TRUE	TRUE	0	0.993976	FALSE	intronic_eGene
ENSG00000134871	COL4A2	protein_coding	13	110958159	111165374	13_110979948_G_A	13_110979948_G_A	SNV	SNV	GATK	110979948	110979948	3.75904e-09	0.166588	0.0282618	6.78741e-06	0.960166	1083.52	TRUE	TRUE	0	1	FALSE	intronic_eGene
ENSG00000134905	CARS2	protein_coding	13	111293759	111365950	13_111361693_G_A	13_111361693_G_A	SNV	SNV	GATK	111361693	111361693	1.85275e-23	-0.549492	0.0550558	8.1532e-15	0.730041	2402.56	TRUE	TRUE	0	1	FALSE	intronic_eGene
ENSG00000139832	RAB20	protein_coding	13	111175417	111214080	13_111142016_G_A	13_111142016_G_A	SNV	SNV	GATK	111142016	111142016	4.5207e-24	0.281034	0.0277711	2.19285e-25	1.21679	1309.41	TRUE	TRUE	-33401	1	FALSE	intronic_other
ENSG00000185950	IRS2	protein_coding	13	110406184	110438915	13_111373685_C_T	13_111373685_C_T	SNV	SNV	GATK	111373685	111373685	2.28831e-06	0.155804	0.0329665	0.00315326	0.942312	945.972	TRUE	TRUE	934770	1	FALSE	intergenic
ENSG00000187498	COL4A1	protein_coding	13	110801318	110959496	13_110979948_G_A	13_110979948_G_A	SNV	SNV	GATK	110979948	110979948	1.4387e-10	0.185658	0.028956	1.07783e-06	0.893225	1384	TRUE	TRUE	20452	1	FALSE	intronic_other
ENSG00000213995	CARKD	protein_coding	13	111267881	111292340	13_111276842_T_G	13_111276842_T_G	SNV	SNV	GATK	111276842	111276842	1.21083e-06	0.171265	0.0352844	0.0770444	0.48111	3123.35	TRUE	TRUE	0	1	FALSE	intronic_eGene
ENSG00000150782	IL18	protein_coding	11	112013974	112034840	11_112005192_TTGTGTGTG_TTGTG	11_112005192_TTGTGTGTG_TTGTG	INDEL	INDEL	GATK	112005192	112005196	1.94191e-08	0.336145	0.0598431	1.18229e-06	1.19533	612.8	TRUE	TRUE	-8782	1	FALSE	intronic_other
ENSG00000204370	SDHD	protein_coding	11	111957497	111990353	11_111786628_G_A	11_111786628_G_A	SNV	SNV	GATK	111786628	111786628	2.08282e-05	-0.15049	0.0353609	0.00752092	1.08943	562.901	TRUE	TRUE	-170869	1	FALSE	intronic_other
ENSG00000128849	CGNL1	protein_coding	15	57668165	57842925	15_57687409_T_A	15_57687409_T_A	SNV	SNV	GATK	57687409	57687409	2.9155e-07	-0.159652	0.0311283	0.00692905	0.591416	632.291	TRUE	TRUE	0	1	FALSE	intronic_eGene
ENSG00000140262	TCF12	protein_coding	15	57210821	57591479	15_57490959_C_CT	15_57490959_C_CT	INDEL	INDEL	GATK	57490959	57490959	6.70609e-34	0.284364	0.0234291	7.10861e-35	1.12866	872.735	TRUE	TRUE	0	1	FALSE	intronic_eGene
ENSG00000247982	LINC00926	lincRNA	15	57592563	57599959	15_57138501_G_A	15_57138501_G_A	SNV	SNV	GATK	57138501	57138501	2.32551e-08	0.272925	0.0488601	7.05067e-05	0.88931	879.233	TRUE	TRUE	-454062	1	FALSE	promoter_other
ENSG00000255529	POLR2M	protein_coding	15	57884231	58074960	15_58014746_C_G	15_58014746_C_G	SNV	SNV	GATK	58014746	58014746	6.94523e-08	-0.315993	0.0585976	9.44791e-05	0.960269	911.562	TRUE	TRUE	0	1	FALSE	intronic_eGene
ENSG00000125703	ATG4C	protein_coding	1	63249806	63331184	1_63293478_T_TC	1_63293478_T_TC	INDEL	INDEL	GATK	63293478	63293478	3.90936e-06	-0.146355	0.0317051	0.0198253	0.80055	1754.2	TRUE	TRUE	0	1	FALSE	intronic_eGene
ENSG00000235545	RP11-230B22.1	antisense	1	63154153	63176365	1_62982891_C_T	1_62982891_C_T	SNV	SNV	GATK	62982891	62982891	1.97056e-05	0.194006	0.0454539	0.0411728	0.780086	777.324	TRUE	TRUE	-171262	1	FALSE	intronic_other
ENSG00000060762	MPC1	protein_coding	6	166778407	166796486	6_166796433_C_A	6_166796433_C_A	SNV	SNV	GATK	166796433	166796433	1.86341e-16	-0.329599	0.0400457	1.2355e-17	1.33891	1442.26	TRUE	TRUE	0	1	TRUE	exonic_eGene
ENSG00000198818	SFT2D1	protein_coding	6	166733216	166756079	6_166755975_T_C	6_166755975_T_C	SNV	SNV	GATK	166755975	166755975	1.29198e-23	-0.291659	0.0291184	9.24942e-24	1.18319	2840.54	TRUE	TRUE	0	1	TRUE	exonic_eGene
ENSG00000183850	ZNF730	protein_coding	19	23258012	23330021	19_23316143_T_G	19_23316143_T_G	SNV	SNV	GATK	23316143	23316143	3.73042e-10	-0.274784	0.0438608	0.000192114	0.559317	493.156	TRUE	TRUE	0	1	FALSE	promoter_eGene
ENSG00000196081	ZNF724P	protein_coding	19	23404401	23433192	19_23380710_CAA_CA	19_23380710_CAA_CA	INDEL	INDEL	GATK	23380710	23380711	1.33876e-05	-0.0800722	0.0183919	0.0252423	0.872604	1050.26	TRUE	TRUE	-23691	1	FALSE	intergenic
ENSG00000213971	RP11-15H20.6	processed_transcript	19	23442708	23457053	19_23460087_A_C	19_23460087_A_C	SNV	SNV	GATK	23460087	23460087	2.56008e-17	-0.269719	0.0318626	3.49048e-07	0.459382	263.786	TRUE	TRUE	3034	1	FALSE	intergenic
ENSG00000267886	CTD-2291D10.4	lincRNA	19	23258003	23283163	19_23311417_T_A	19_23311417_T_A	SNV	SNV	GATK	23311417	23311417	7.83888e-11	-0.276015	0.04244	9.61087e-06	0.674815	403.707	TRUE	TRUE	28254	1	FALSE	promoter_other
ENSG00000269416	CTB-175P5.4	lincRNA	19	23582035	23598877	19_23602045_G_A	19_23602045_G_A	SNV	SNV	GATK	23602045	23602045	5.09318e-19	0.336994	0.0378211	1.22904e-20	1.27176	483.092	TRUE	TRUE	3168	1	FALSE	intergenic
ENSG00000269837	RP11-15H20.5	pseudogene	19	23437855	23440741	19_23427269_C_G	19_23427269_C_G	SNV	SNV	GATK	23427269	23427269	4.06195e-22	-0.337217	0.0348742	5.35911e-19	1.00482	1617.82	TRUE	TRUE	-10586	1	FALSE	intronic_other
ENSG00000146540	C7orf50	protein_coding	7	1036622	1177896	7_1177827_GCGCCCACCTGCGCCCACGT_G	7_1177827_GCGCCCACCTGCGCCCACGT_G	INDEL	INDEL	GATK	1177827	1177846	2.55131e-17	0.337487	0.0398663	5.69769e-12	0.83416	1207.14	TRUE	TRUE	0	1	TRUE	exonic_eGene
ENSG00000164818	HEATR2	protein_coding	7	766338	829190	7_780980_T_G	7_780980_T_G	SNV	SNV	GATK	780980	780980	7.6582e-25	-0.339691	0.0330054	2.01363e-20	0.926647	703.116	TRUE	TRUE	0	1	FALSE	intronic_eGene
ENSG00000164828	SUN1	protein_coding	7	855528	936072	7_867910_G_T	7_867910_G_T	SNV	SNV	GATK	867910	867910	1.01978e-05	0.0934218	0.02117	0.0112628	1.04356	1365.65	TRUE	TRUE	0	1	FALSE	intronic_eGene
ENSG00000164849	GPR146	protein_coding	7	1084212	1098897	7_1177827_GCGCCCACCTGCGCCCACGT_G	7_1177827_GCGCCCACCTGCGCCCACGT_G	INDEL	INDEL	GATK	1177827	1177846	2.8804e-23	-0.371293	0.0373656	1.84686e-17	0.866242	1576.72	TRUE	TRUE	78930	1	FALSE	exonic_other
ENSG00000178381	ZFAND2A	protein_coding	7	1191707	1200395	7_1198743_C_A	7_1198743_C_A	SNV	SNV	GATK	1198743	1198743	5.81678e-75	0.872596	0.0476329	2.71856e-62	0.865798	1262.62	TRUE	TRUE	0	1	FALSE	promoter_eGene
ENSG00000229043	AC091729.9	antisense	7	1200010	1204903	7_1213906_G_C	7_1213906_G_C	SNV	SNV	GATK	1213906	1213906	7.08008e-93	0.931067	0.0455468	1.69175e-104	1.16356	986.804	TRUE	TRUE	9003	1	FALSE	intergenic
ENSG00000239857	GET4	protein_coding	7	916189	936073	7_867405_A_G	7_867405_A_G	SNV	SNV	GATK	867405	867405	2.54152e-12	0.204911	0.0292689	1.6216e-08	0.922154	1357.32	TRUE	TRUE	-48784	1	FALSE	intronic_other
ENSG00000131876	SNRPA1	protein_coding	15	101821715	101835487	15_100871530_C_T	15_100871530_C_T	SNV	SNV	GATK	100871530	100871530	2.19842e-05	0.253492	0.0597334	0.0881163	0.5401	409.333	TRUE	TRUE	-950185	1	FALSE	intronic_other
ENSG00000154237	LRRK1	protein_coding	15	101459420	101610317	15_101492169_A_AAAT	15_101492169_A_AAAT	INDEL	INDEL	GATK	101492169	101492169	3.80545e-05	-0.119102	0.0289153	0.0681891	0.648851	359.225	TRUE	TRUE	0	1	FALSE	intronic_eGene
ENSG00000111696	NT5DC3	protein_coding	12	104164231	104234975	12_104252406_G_T	12_104252406_G_T	SNV	SNV	GATK	104252406	104252406	8.56043e-09	-0.258606	0.04492	0.0145662	0.340956	343.339	TRUE	TRUE	17431	1	FALSE	intronic_other
ENSG00000257681	RP11-341G23.4	antisense	12	104140093	104162636	12_104172519_G_C	12_104172519_G_C	SNV	SNV	GATK	104172519	104172519	8.19131e-28	-0.544797	0.0498395	3.61814e-19	0.76419	810.372	TRUE	TRUE	9883	1	FALSE	intronic_other
ENSG00000147316	MCPH1	protein_coding	8	6264113	6501144	8_6947520_G_A	8_6947520_G_A	SNV	SNV	GATK	6947520	6947520	2.74781e-05	-0.279493	0.0666504	0.0384992	1.10291	2034.14	TRUE	TRUE	446376	1	FALSE	intergenic
ENSG00000155189	AGPAT5	protein_coding	8	6565878	6617184	8_6591998_A_G	8_6591998_A_G	SNV	SNV	GATK	6591998	6591998	2.18323e-06	-0.137329	0.0289989	0.0075652	0.954172	2695.53	TRUE	TRUE	0	1	FALSE	intronic_eGene
ENSG00000186530	XKR5	processed_transcript	8	6666038	6693166	8_6697731_C_G	8_6697731_C_G	SNV	SNV	GATK	6697731	6697731	1.68298e-11	-0.197155	0.0292898	9.49838e-06	0.659469	1230.3	TRUE	TRUE	4565	1	FALSE	promoter_other
ENSG00000246089	RP11-115C21.2	antisense	8	6261072	6264663	8_6313966_G_T	8_6313966_G_T	SNV	SNV	GATK	6313966	6313966	2.41808e-08	-0.710849	0.127414	0.00118249	0.637094	888.867	TRUE	TRUE	49303	1	FALSE	intronic_other
ENSG00000249898	CTD-2541M15.1	antisense	8	6475996	6565730	8_6517096_G_A	8_6517096_G_A	SNV	SNV	GATK	6517096	6517096	1.4048e-15	0.346709	0.0434198	9.09926e-10	0.775468	1412.73	TRUE	TRUE	0	1	FALSE	intronic_eGene
ENSG00000118260	CREB1	protein_coding	2	208394461	208468155	2_208333077_GAC_GACACACACACACACACACACAC	2_208333077_GAC_GACACACACACACACACACACAC	INDEL	INDEL	GATK	208333077	208333077	0.000183185	-0.102613	0.0274283	0.121647	0.886069	506.108	TRUE	TRUE	-61384	1	FALSE	intronic_other
ENSG00000144401	METTL21A	protein_coding	2	208445355	208490652	2_208484503_GT_G	2_208484503_GT_G	INDEL	INDEL	GATK	208484503	208484504	7.13457e-55	-0.964758	0.0618384	4.04751e-52	1.00146	674.208	TRUE	TRUE	0	1	FALSE	intronic_eGene
ENSG00000163249	CCNYL1	protein_coding	2	208576264	208626563	2_208633627_C_T	2_208633627_C_T	SNV	SNV	GATK	208633627	208633627	3.81014e-09	0.187688	0.0318535	0.00271056	0.513808	2097.04	TRUE	TRUE	7064	1	FALSE	exonic_other
ENSG00000244567	AC096772.6	lincRNA	2	208686014	208687493	2_208869513_C_T	2_208869513_C_T	SNV	SNV	GATK	208869513	208869513	1.37029e-09	0.189479	0.0312727	5.83001e-06	0.861693	578.759	TRUE	TRUE	182020	1	FALSE	intronic_other
ENSG00000272851	RP11-801F7.1	antisense	2	208618596	208619159	2_208633627_C_T	2_208633627_C_T	SNV	SNV	GATK	208633627	208633627	2.89993e-23	-0.374909	0.0377321	6.08401e-23	1.13091	825.52	TRUE	TRUE	14468	1	FALSE	exonic_other
ENSG00000129596	CDO1	protein_coding	5	115140430	115152651	5_115162792_C_G	5_115162792_C_G	SNV	SNV	GATK	115162792	115162792	4.81998e-17	-0.317802	0.0378741	8.57043e-09	0.634849	3438.37	TRUE	TRUE	10141	1	FALSE	intergenic
ENSG00000145780	FEM1C	protein_coding	5	114856608	114880591	5_114893223_C_T	5_114893223_C_T	SNV	SNV	GATK	114893223	114893223	0.000101049	-0.190677	0.0490417	0.0549978	1.19131	979.822	TRUE	TRUE	12632	1	FALSE	intergenic
ENSG00000164219	PGGT1B	protein_coding	5	114546527	114598569	5_114643383_A_ATTTTTTTTTTT	5_114643383_A_ATTTTTTTTTTT	INDEL	INDEL	GATK	114643383	114643383	5.39536e-08	0.18153	0.0333833	0.0020908	0.599627	521.976	TRUE	TRUE	44814	1	FALSE	intergenic
ENSG00000164221	CCDC112	protein_coding	5	114602885	114632528	5_113992654_T_C	5_113992654_T_C	SNV	SNV	GATK	113992654	113992654	9.4637e-05	0.314384	0.0805299	0.126114	0.752635	624.378	TRUE	TRUE	-610231	1	FALSE	intronic_other
ENSG00000124749	COL21A1	protein_coding	6	55921388	56258892	6_56111970_T_C	6_56111970_T_C	SNV	SNV	GATK	56111970	56111970	4.86403e-73	0.6319	0.0349566	6.41993e-73	1.0358	418.772	TRUE	TRUE	0	1	FALSE	intronic_eGene
ENSG00000168143	FAM83B	protein_coding	6	54711569	54806820	6_54728129_G_T	6_54728129_G_T	SNV	SNV	GATK	54728129	54728129	1.85566e-27	-0.438547	0.0403946	1.31204e-28	1.16302	611.697	TRUE	TRUE	0	1	FALSE	intronic_eGene
ENSG00000261116	RP3-523K23.2	sense_overlapping	6	54807965	54809897	6_54711706_TG_TGG	6_54711706_TG_TGG	INDEL	INDEL	GATK	54711706	54711706	1.24896e-22	-0.391353	0.0399768	8.01085e-12	0.576492	370.539	TRUE	TRUE	-96259	1	FALSE	promoter_other
ENSG00000023318	ERP44	protein_coding	9	102741461	102861322	9_102965783_C_CT	9_102965783_C_CT	INDEL	INDEL	GATK	102965783	102965783	1.97716e-05	-0.0968829	0.0227027	0.0231991	0.776572	361.124	TRUE	TRUE	104461	0.993976	FALSE	intronic_other
ENSG00000106799	TGFBR1	protein_coding	9	101866320	101916474	9_101929151_G_A	9_101929151_G_A	SNV	SNV	GATK	101929151	101929151	2.17194e-19	-0.199581	0.0221653	3.3673e-18	1.09656	557.517	TRUE	TRUE	12677	1	FALSE	intergenic
ENSG00000136874	STX17	protein_coding	9	102668915	102732618	9_102988988_G_A	9_102988988_G_A	SNV	SNV	GATK	102988988	102988988	6.54246e-09	0.160484	0.0276589	0.000266712	0.640756	342.307	TRUE	TRUE	256370	1	FALSE	intronic_other
ENSG00000204291	COL15A1	protein_coding	9	101705461	101833069	9_101718544_T_C	9_101718544_T_C	SNV	SNV	GATK	101718544	101718544	5.90664e-19	-0.423528	0.0476207	3.60804e-17	1.07235	809.653	TRUE	TRUE	0	1	FALSE	intronic_eGene
ENSG00000152926	ZNF117	protein_coding	7	64432154	64467062	7_64450556_T_C	7_64450556_T_C	SNV	SNV	GATK	64450556	64450556	4.13839e-10	-0.355425	0.0568797	0.000293711	0.515817	272.208	TRUE	TRUE	0	1	TRUE	exonic_eGene
ENSG00000196247	ZNF107	protein_coding	7	64126511	64171404	7_64096543_C_T	7_64096543_C_T	SNV	SNV	GATK	64096543	64096543	8.91833e-07	-0.180262	0.0366824	0.00435413	0.675913	310.584	TRUE	TRUE	-29968	1	FALSE	intergenic
ENSG00000197008	ZNF138	protein_coding	7	64254766	64294054	7_64252851_C_G	7_64252851_C_G	SNV	SNV	GATK	64252851	64252851	2.69443e-19	-0.26756	0.0297933	3.1185e-14	0.862861	777.843	TRUE	TRUE	-1915	1	FALSE	promoter_eGene
ENSG00000198039	ZNF273	protein_coding	7	64330550	64391344	7_64390240_G_T	7_64390240_G_T	SNV	SNV	GATK	64390240	64390240	5.4227e-11	0.208214	0.0317456	0.000139571	0.496667	250.242	TRUE	TRUE	0	1	TRUE	exonic_eGene
ENSG00000213462	ERV3-1	protein_coding	7	64451187	64467121	7_64503937_CT_CTT	7_64503937_CT_CTT	INDEL	INDEL	GATK	64503937	64503937	2.23581e-28	-0.439459	0.0397764	1.12102e-30	1.19296	378.825	TRUE	TRUE	36816	1	FALSE	intronic_other
ENSG00000234585	CCT6P3	pseudogene	7	64498732	64535091	7_64511955_GTT_GTTTT	7_64511955_GTT_GTTTT	INDEL	INDEL	GATK	64511955	64511955	4.53891e-10	0.214787	0.0344526	6.02224e-05	0.611166	228.674	TRUE	TRUE	0	0.995984	FALSE	intronic_eGene
ENSG00000109046	WSB1	protein_coding	17	25621102	25640657	17_25582413_G_A	17_25582413_G_A	SNV	SNV	GATK	25582413	25582413	0.00059678	0.126204	0.0367611	0.10872	1.23302	331.845	TRUE	TRUE	-38689	1	FALSE	intergenic
ENSG00000264469	RP11-173M1.8	lincRNA	17	25641669	25642952	17_25628820_T_C	17_25628820_T_C	SNV	SNV	GATK	25628820	25628820	1.45631e-20	-0.418675	0.0450375	4.11159e-10	0.53813	199.336	TRUE	TRUE	-12849	1	FALSE	exonic_other
ENSG00000037042	TUBG2	protein_coding	17	40811323	40819024	17_40686342_G_A	17_40686342_G_A	SNV	SNV	GATK	40686342	40686342	5.25568e-06	-0.10225	0.0224512	0.00190986	1.00693	380.867	TRUE	TRUE	-124981	1	FALSE	promoter_other
ENSG00000068120	COASY	protein_coding	17	40713485	40718295	17_40779271_AAGAGAGAGAG_AAGAGAGAG	17_40779271_AAGAGAGAGAG_AAGAGAGAG	INDEL	INDEL	GATK	40779271	40779273	1.98366e-10	0.17761	0.0279147	9.30838e-06	0.732738	608.045	TRUE	TRUE	60976	1	FALSE	intergenic
ENSG00000108784	NAGLU	protein_coding	17	40688190	40696467	17_40597788_AAAGAG_*	17_40597788_AAAGAG_*	INDEL	INDEL	GATK	40597788	40597794	3.87073e-07	0.211543	0.0416816	0.00171352	0.755017	502.217	TRUE	TRUE	-90402	1	FALSE	intergenic
ENSG00000131462	TUBG1	protein_coding	17	40761694	40767252	17_40737043_G_C	17_40737043_G_C	SNV	SNV	GATK	40737043	40737043	4.27401e-08	0.154477	0.0281936	0.000584006	0.685188	386.772	TRUE	TRUE	-24651	1	FALSE	intronic_other
ENSG00000131470	PSMC3IP	protein_coding	17	40724333	40729849	17_40720605_G_A	17_40720605_G_A	SNV	SNV	GATK	40720605	40720605	7.00219e-30	0.403484	0.0355335	1.3534e-18	0.680488	680.403	TRUE	TRUE	-3728	1	FALSE	exonic_other
ENSG00000184451	CCR10	protein_coding	17	40830907	40835935	17_40536575_AT_A	17_40536575_AT_A	INDEL	INDEL	GATK	40536575	40536576	4.00674e-05	0.123971	0.0301846	0.110446	0.655558	752.486	TRUE	TRUE	-294332	1	FALSE	intronic_other
ENSG00000105668	UPK1A	protein_coding	19	36157715	36169367	19_36180008_T_C	19_36180008_T_C	SNV	SNV	GATK	36180008	36180008	1.28723e-06	-0.141701	0.0292666	0.00657438	0.840643	1839.46	TRUE	TRUE	10641	1	FALSE	intergenic
ENSG00000105672	ETV2	protein_coding	19	36132647	36135773	19_36650344_C_T	19_36650344_C_T	SNV	SNV	GATK	36650344	36650344	3.89318e-05	-0.19454	0.0472904	0.0342882	1.14089	1452.71	TRUE	TRUE	514571	1	FALSE	intergenic
ENSG00000126267	COX6B1	protein_coding	19	36139125	36149763	19_36168914_T_C	19_36168914_T_C	SNV	SNV	GATK	36168914	36168914	8.84862e-13	0.168385	0.0235592	2.01179e-10	1.04682	629.356	TRUE	TRUE	19151	1	FALSE	exonic_other
ENSG00000161265	U2AF1L4	protein_coding	19	36233365	36236346	19_36230174_T_C	19_36230174_T_C	SNV	SNV	GATK	36230174	36230174	5.53782e-20	-0.633588	0.0692219	4.92205e-17	1.00794	1198.58	TRUE	TRUE	-3191	1	FALSE	exonic_other
ENSG00000167595	C19orf55	protein_coding	19	36249044	36261930	19_36200400_T_C	19_36200400_T_C	SNV	SNV	GATK	36200400	36200400	7.8311e-12	0.305366	0.0446337	8.94443e-09	1.02545	1828.49	TRUE	TRUE	-48644	1	FALSE	intronic_other
ENSG00000205155	PSENEN	protein_coding	19	36236015	36237911	19_36237245_C_G	19_36237245_C_G	SNV	SNV	GATK	36237245	36237245	1.10873e-05	-0.130614	0.02972	0.00907415	0.953426	639.976	TRUE	TRUE	0	1	FALSE	intronic_eGene
ENSG00000226510	UPK1A-AS1	antisense	19	36158850	36164193	19_36143992_G_C	19_36143992_G_C	SNV	SNV	GATK	36143992	36143992	1.13344e-05	0.10318	0.0235034	0.0282819	0.861212	1332.73	TRUE	TRUE	-14858	1	FALSE	intronic_other
ENSG00000146707	POMZP3	protein_coding	7	76239303	76256578	7_76195854_C_T	7_76195854_C_T	SNV	SNV	GATK	76195854	76195854	1.83273e-89	-1.2723	0.0634413	1.39591e-51	0.593274	859.939	TRUE	TRUE	-43449	1	FALSE	intronic_other
ENSG00000186704	DTX2P1	pseudogene	7	76607934	76673092	CNV_7_76629210_76631294_iPSCORE	CNV_7_76629210_76631294_iPSCORE	DUP	DUP	GS	76629210	76631294	1.00012e-06	0.334244	0.06833	0.000227567	1.07628	425.64	TRUE	TRUE	0	1	TRUE	exonic_eGene
ENSG00000205485	AC004980.7	pseudogene	7	76178677	76257299	7_76256104_G_GGGAGGGCGGTGT	7_76256104_G_GGGAGGGCGGTGT	INDEL	INDEL	GATK	76256104	76256104	2.84665e-11	0.384452	0.0577751	2.32255e-08	1.00929	963.02	TRUE	TRUE	0	1	TRUE	exonic_eGene
ENSG00000243566	UPK3B	protein_coding	7	76139745	76648340	7_76142872_A_G	7_76142872_A_G	SNV	SNV	GATK	76142872	76142872	1.11767e-55	0.767538	0.0488281	3.41917e-39	0.741182	1006.38	TRUE	TRUE	0	1	FALSE	intronic_eGene
ENSG00000065882	TBC1D1	protein_coding	4	37892708	38140796	4_38042050_T_C	4_38042050_T_C	SNV	SNV	GATK	38042050	38042050	1.10221e-07	0.35925	0.0676679	9.65933e-05	1.00498	919.454	TRUE	TRUE	0	1	FALSE	intronic_eGene
ENSG00000169299	PGM2	protein_coding	4	37828255	37864558	4_37814862_G_A	4_37814862_G_A	SNV	SNV	GATK	37814862	37814862	3.1974e-24	0.315852	0.0311077	4.00471e-23	1.09472	1129.2	TRUE	TRUE	-13393	1	FALSE	intergenic
ENSG00000181826	RELL1	protein_coding	4	37592422	37687998	4_37711425_CTATTTTATTTTATTT_CTATTTTATTTTATTTTATTT	4_37711425_CTATTTTATTTTATTT_CTATTTTATTTTATTTTATTT	INDEL	INDEL	GATK	37711425	37711425	3.41369e-05	-0.119692	0.0288834	0.0449699	0.999056	1343.29	TRUE	TRUE	23427	1	FALSE	intergenic
ENSG00000139350	NEDD1	protein_coding	12	97301001	97347129	12_97327985_C_CT	12_97327985_C_CT	INDEL	INDEL	GATK	97327985	97327985	5.94644e-07	0.100811	0.0201907	0.000286652	1.09548	1021.2	TRUE	TRUE	0	1	FALSE	intronic_eGene
ENSG00000227825	SLC9A7P1	pseudogene	12	98847613	98850923	12_98855623_CA_CAA	12_98855623_CA_CAA	INDEL	INDEL	GATK	98855623	98855623	1.63511e-15	-0.406358	0.0510097	1.40554e-15	1.25219	931.432	TRUE	TRUE	4700	1	FALSE	intergenic
ENSG00000245017	RP11-181C3.1	protein_coding	12	98879322	98897633	12_98885722_C_T	12_98885722_C_T	SNV	SNV	GATK	98885722	98885722	1.8086e-09	-0.449799	0.0747905	2.10232e-05	0.850078	1628.98	TRUE	TRUE	0	1	FALSE	promoter_eGene
ENSG00000255794	RMST	processed_transcript	12	97825431	97958813	12_97928437_C_T	12_97928437_C_T	SNV	SNV	GATK	97928437	97928437	3.88777e-14	-0.20871	0.0275901	3.19037e-11	1.00145	850.393	TRUE	TRUE	0	1	FALSE	intronic_eGene
ENSG00000048545	GUCA1A	protein_coding	6	42123144	42147794	6_42148997_G_C	6_42148997_G_C	SNV	SNV	GATK	42148997	42148997	2.45856e-05	-0.13077	0.0309986	0.0849018	0.826007	1952.77	TRUE	TRUE	1203	1	FALSE	intergenic
ENSG00000112576	CCND3	protein_coding	6	41902671	42018095	6_41922220_C_T	6_41922220_C_T	SNV	SNV	GATK	41922220	41922220	6.69315e-05	0.1163	0.0291702	0.0766103	0.924056	926.142	TRUE	TRUE	0	1	FALSE	intronic_eGene
ENSG00000112599	GUCA1B	protein_coding	6	42152139	42162654	6_42174478_A_G	6_42174478_A_G	SNV	SNV	GATK	42174478	42174478	9.74775e-11	-0.216456	0.0334512	1.8222e-08	1.10526	1065.64	TRUE	TRUE	11824	1	FALSE	intergenic
ENSG00000124641	MED20	protein_coding	6	41873092	41888877	6_41790455_C_T	6_41790455_C_T	SNV	SNV	GATK	41790455	41790455	2.58779e-20	-0.227985	0.0246876	1.00366e-11	0.67006	1279.81	TRUE	TRUE	-82637	1	FALSE	intronic_other
ENSG00000137413	TAF8	protein_coding	6	42018251	42055199	6_42030645_G_T	6_42030645_G_T	SNV	SNV	GATK	42030645	42030645	6.04204e-07	-0.193801	0.038839	0.00010306	1.25305	1205.14	TRUE	TRUE	0	1	FALSE	intronic_eGene
ENSG00000164663	USP49	protein_coding	6	41757634	41863099	6_41881949_G_T	6_41881949_G_T	SNV	SNV	GATK	41881949	41881949	3.6872e-41	0.467598	0.0348002	7.80795e-31	0.804283	915.662	TRUE	TRUE	18850	1	FALSE	intronic_other
ENSG00000261068	RP11-7K24.3	lincRNA	6	42059976	42061997	6_42065152_G_C	6_42065152_G_C	SNV	SNV	GATK	42065152	42065152	2.29999e-30	-0.527296	0.0460443	6.64502e-22	0.792645	759.835	TRUE	TRUE	3155	1	FALSE	intergenic
ENSG00000083535	PIBF1	protein_coding	13	73356197	73590591	13_73466948_G_A	13_73466948_G_A	SNV	SNV	GATK	73466948	73466948	1.31496e-22	0.28695	0.0293276	1.79419e-14	0.732084	1126.67	TRUE	TRUE	0	1	FALSE	intronic_eGene
ENSG00000204899	MZT1	protein_coding	13	73282495	73301825	13_73312399_T_G	13_73312399_T_G	SNV	SNV	GATK	73312399	73312399	3.42006e-11	-0.556504	0.0839721	7.38167e-07	0.813156	774.982	TRUE	TRUE	10574	1	FALSE	intronic_other
ENSG00000164929	BAALC	protein_coding	8	104152938	104242533	8_104188716_G_A	8_104188716_G_A	SNV	SNV	GATK	104188716	104188716	7.26934e-06	0.236943	0.0528224	0.012177	0.986994	1581	TRUE	TRUE	0	1	FALSE	intronic_eGene
ENSG00000164930	FZD6	protein_coding	8	104310661	104345094	8_104345933_G_A	8_104345933_G_A	SNV	SNV	GATK	104345933	104345933	5.19121e-36	0.572991	0.0457337	2.55756e-38	1.15862	736.528	TRUE	TRUE	839	1	FALSE	intergenic
ENSG00000164932	CTHRC1	protein_coding	8	104383743	104395225	8_104368673_C_T	8_104368673_C_T	SNV	SNV	GATK	104368673	104368673	1.0421e-05	-0.195954	0.0444516	0.0221449	0.78868	699.735	TRUE	TRUE	-15070	1	FALSE	intergenic
ENSG00000247081	RP11-318M2.2	antisense	8	104169218	104311000	8_104347695_G_C	8_104347695_G_C	SNV	SNV	GATK	104347695	104347695	1.72541e-13	0.308058	0.0418073	5.55001e-09	0.84407	896.539	TRUE	TRUE	36695	1	FALSE	intergenic
ENSG00000197360	ZNF98	protein_coding	19	22573821	22715287	19_22208114_G_T	19_22208114_G_T	SNV	SNV	GATK	22208114	22208114	9.04107e-08	-0.564399	0.105593	0.0034357	0.570461	432.969	TRUE	TRUE	-365707	1	FALSE	intronic_other
ENSG00000132549	VPS13B	protein_coding	8	100025494	100889808	8_100661853_TACACAC_T	8_100661853_TACACAC_T	INDEL	INDEL	GATK	100661853	100661859	4.95023e-06	0.176892	0.0387337	0.00162276	1.18497	965.058	TRUE	TRUE	0	1	FALSE	intronic_eGene
ENSG00000164919	COX6C	protein_coding	8	100885428	100906290	8_100895019_CA_C	8_100895019_CA_C	INDEL	INDEL	GATK	100895019	100895020	1.82773e-10	-0.229648	0.0360223	5.68338e-07	0.898978	591.425	TRUE	TRUE	0	1	FALSE	intronic_eGene
ENSG00000109445	ZNF330	protein_coding	4	142142041	142155851	4_142144516_A_ATCTTT	4_142144516_A_ATCTTT	INDEL	INDEL	GATK	142144516	142144516	1.93465e-16	0.264996	0.0322142	8.18269e-14	1.01336	632.749	TRUE	TRUE	0	1	FALSE	intronic_eGene
ENSG00000164136	IL15	protein_coding	4	142557752	142655140	4_142546432_C_T	4_142546432_C_T	SNV	SNV	GATK	142546432	142546432	2.54526e-07	0.191396	0.037133	0.00601411	0.604136	688.393	TRUE	TRUE	-11320	1	FALSE	intergenic
ENSG00000170153	RNF150	protein_coding	4	141780961	142134031	4_141872712_T_G	4_141872712_T_G	SNV	SNV	GATK	141872712	141872712	1.22283e-06	-0.133999	0.0276178	0.00078306	1.01255	703.743	TRUE	TRUE	0	1	FALSE	intronic_eGene
ENSG00000179387	ELMOD2	protein_coding	4	141445312	141474924	4_141481902_CA_CAAAA	4_141481902_CA_CAAAA	INDEL	INDEL	GATK	141481902	141481902	9.52692e-12	-0.267932	0.0393238	5.31525e-07	0.805365	1558.55	TRUE	TRUE	6978	1	FALSE	intronic_other
ENSG00000135916	ITM2C	protein_coding	2	231729354	231743963	2_231736156_C_T	2_231736156_C_T	SNV	SNV	GATK	231736156	231736156	2.95115e-11	-0.220773	0.033204	1.60493e-05	0.627666	654.912	TRUE	TRUE	0	1	FALSE	promoter_eGene
ENSG00000135931	ARMC9	protein_coding	2	232063260	232239548	2_232180448_A_AT	2_232180448_A_AT	INDEL	INDEL	GATK	232180448	232180448	4.94715e-06	0.202953	0.0444388	0.00854985	0.864346	773.069	TRUE	TRUE	0	1	FALSE	intronic_eGene
ENSG00000156966	B3GNT7	protein_coding	2	232260254	232265875	2_232265752_C_T	2_232265752_C_T	SNV	SNV	GATK	232265752	232265752	5.50801e-19	0.314604	0.0353426	1.4535e-14	0.910173	1093.74	TRUE	TRUE	0	1	TRUE	exonic_eGene
ENSG00000204128	C2orf72	protein_coding	2	231902205	231914434	2_231876728_G_T	2_231876728_G_T	SNV	SNV	GATK	231876728	231876728	1.34202e-07	-0.199233	0.0377835	0.00280949	0.638166	633.123	TRUE	TRUE	-25477	1	FALSE	intronic_other
ENSG00000238062	AC105344.2	lincRNA	2	231849083	231860747	2_231846840_C_T	2_231846840_C_T	SNV	SNV	GATK	231846840	231846840	2.24959e-09	-0.249271	0.0416934	3.78942e-05	0.888027	4444.75	TRUE	TRUE	-2243	1	FALSE	intergenic
ENSG00000108100	CCNY	protein_coding	10	35535953	35860852	10_35633500_C_T	10_35633500_C_T	SNV	SNV	GATK	35633500	35633500	4.75655e-12	0.218374	0.0315905	2.16431e-06	0.676093	757.966	TRUE	TRUE	0	1	FALSE	intronic_eGene
ENSG00000271335	RP11-324I22.4	antisense	10	35603480	35625329	10_35575455_C_T	10_35575455_C_T	SNV	SNV	GATK	35575455	35575455	5.66078e-57	-0.779507	0.0490038	4.75341e-46	0.854759	1567.6	TRUE	TRUE	-28025	1	FALSE	intronic_other
ENSG00000072952	MRVI1	protein_coding	11	10594638	10715535	11_10755268_C_T	11_10755268_C_T	SNV	SNV	GATK	10755268	10755268	1.05108e-25	-0.318845	0.0304199	9.82597e-19	0.828317	1605.01	TRUE	TRUE	39733	1	FALSE	intergenic
ENSG00000198730	CTR9	protein_coding	11	10772534	10801290	11_10801186_C_G	11_10801186_C_G	SNV	SNV	GATK	10801186	10801186	5.37812e-06	0.128009	0.0281372	0.0167045	0.756184	745.881	TRUE	TRUE	0	1	TRUE	exonic_eGene
ENSG00000236287	ZBED5	protein_coding	11	10833621	10880343	11_10855741_G_GAAA	11_10855741_G_GAAA	INDEL	INDEL	GATK	10855741	10855741	5.77669e-05	0.112132	0.0278813	0.0889671	0.938248	1330.41	TRUE	TRUE	0	0.995984	FALSE	intronic_eGene
ENSG00000247271	ZBED5-AS1	antisense	11	10879806	10928349	11_10896470_T_C	11_10896470_T_C	SNV	SNV	GATK	10896470	10896470	1.15361e-13	0.441253	0.0594521	8.47831e-10	0.905315	793.776	TRUE	TRUE	0	1	FALSE	intronic_eGene
ENSG00000198563	DDX39B	protein_coding	6	31497996	31510225	6_31501413_A_G	6_31501413_A_G	SNV	SNV	GATK	31501413	31501413	2.57645e-64	0.799287	0.0472034	2.03015e-29	0.474244	947.026	TRUE	TRUE	0	1	TRUE	exonic_eGene
ENSG00000204516	MICB	protein_coding	6	31462658	31478901	6_31472792_T_C	6_31472792_T_C	SNV	SNV	GATK	31472792	31472792	1.04364e-14	0.316263	0.0408935	1.27903e-05	0.437291	469.584	TRUE	TRUE	0	1	FALSE	promoter_eGene
ENSG00000204520	MICA	protein_coding	6	31371356	31383092	6_31379931_G_A	6_31379931_G_A	SNV	SNV	GATK	31379931	31379931	1.41425e-84	1.06299	0.0545487	1.11572e-71	0.877345	900.646	TRUE	TRUE	0	1	TRUE	exonic_eGene
ENSG00000071054	MAP4K4	protein_coding	2	102313312	102511149	2_102228661_GA_G	2_102228661_GA_G	INDEL	INDEL	GATK	102228661	102228662	9.11562e-09	-0.148873	0.0259071	2.23314e-06	1.08049	667.667	TRUE	TRUE	-84651	1	FALSE	intergenic
ENSG00000071082	RPL31	protein_coding	2	101618177	101640494	2_101629986_G_T	2_101629986_G_T	SNV	SNV	GATK	101629986	101629986	1.95567e-14	0.155974	0.0203794	1.07313e-08	0.721091	400.058	TRUE	TRUE	0	1	FALSE	intronic_eGene
ENSG00000158435	CNOT11	protein_coding	2	101869264	101886778	2_101874857_CAATAAATAAATAAATA_CAATAAATAAATA	2_101874857_CAATAAATAAATAAATA_CAATAAATAAATA	INDEL	INDEL	GATK	101874857	101874861	0.000129066	0.109742	0.0286665	0.0250777	1.3357	577.614	TRUE	TRUE	0	1	FALSE	intronic_eGene
ENSG00000170485	NPAS2	protein_coding	2	101436614	101613291	2_101460043_T_C	2_101460043_T_C	SNV	SNV	GATK	101460043	101460043	1.07695e-05	-0.347473	0.0789511	0.00587199	1.03956	676.427	TRUE	TRUE	0	1	FALSE	intronic_eGene
ENSG00000175874	CREG2	protein_coding	2	101962013	102004057	2_102003962_T_C	2_102003962_T_C	SNV	SNV	GATK	102003962	102003962	2.06313e-08	-0.245722	0.043827	1.8053e-05	1.02986	1216.25	TRUE	TRUE	0	0.997992	TRUE	exonic_eGene
ENSG00000196460	RFX8	protein_coding	2	102013823	102091165	2_102108790_T_C	2_102108790_T_C	SNV	SNV	GATK	102108790	102108790	4.32388e-32	0.59563	0.050514	1.38437e-25	0.874172	800.615	TRUE	TRUE	17625	1	FALSE	intergenic
ENSG00000204634	TBC1D8	protein_coding	2	101624079	101869328	2_101731354_T_TG	2_101731354_T_TG	INDEL	INDEL	GATK	101731354	101731354	8.77193e-06	0.185421	0.0417105	0.0123537	0.894457	804.085	TRUE	TRUE	0	1	FALSE	intronic_eGene
ENSG00000104643	MTMR9	protein_coding	8	11141925	11185646	8_11098917_C_T	8_11098917_C_T	SNV	SNV	GATK	11098917	11098917	4.05954e-05	0.205112	0.0499777	0.0647432	0.870673	1026.32	TRUE	TRUE	-43008	1	FALSE	intergenic
ENSG00000154319	FAM167A	protein_coding	8	11278972	11332224	8_11283535_A_G	8_11283535_A_G	SNV	SNV	GATK	11283535	11283535	2.33221e-29	-0.461788	0.04105	5.53641e-27	1.01471	573.919	TRUE	TRUE	0	1	FALSE	intronic_eGene
ENSG00000050130	JKAMP	protein_coding	14	59951161	59972128	14_59951446_C_T	14_59951446_C_T	SNV	SNV	GATK	59951446	59951446	8.80381e-12	-0.514799	0.0754304	2.90295e-08	0.921673	729.459	TRUE	TRUE	0	1	TRUE	exonic_eGene
ENSG00000100592	DAAM1	protein_coding	14	59655364	59838123	14_59825872_T_G	14_59825872_T_G	SNV	SNV	GATK	59825872	59825872	7.74397e-07	0.166679	0.033729	0.000228352	1.07397	541.807	TRUE	TRUE	0	1	FALSE	promoter_eGene
ENSG00000126790	L3HYPDH	protein_coding	14	59927081	59951148	14_59852075_CTATTATTATTATTATTAT_CTATTATTATTATTATTATTAT	14_59852075_CTATTATTATTATTATTAT_CTATTATTATTATTATTATTAT	INDEL	INDEL	GATK	59852075	59852075	1.10712e-09	0.434728	0.071347	7.43165e-05	0.646117	312.274	TRUE	TRUE	-75006	0.997992	FALSE	intergenic
ENSG00000131951	LRRC9	protein_coding	14	60386431	60530277	14_60396132_CA_CAA	14_60396132_CA_CAA	INDEL	INDEL	GATK	60396132	60396132	8.28351e-12	-0.345627	0.0505778	1.29653e-06	0.708818	523.2	TRUE	TRUE	0	1	FALSE	intronic_eGene
ENSG00000165617	DACT1	protein_coding	14	59100685	59115039	14_59127328_T_TAAATAAATAAATAAATA	14_59127328_T_TAAATAAATAAATAAATA	INDEL	INDEL	GATK	59127328	59127328	5.46418e-05	0.169479	0.0420041	0.0487495	0.891671	600.01	TRUE	TRUE	12289	0.997992	FALSE	intergenic
ENSG00000181619	GPR135	protein_coding	14	59895740	59932060	14_59951982_C_A	14_59951982_C_A	SNV	SNV	GATK	59951982	59951982	5.03619e-09	-0.239873	0.0410322	7.4834e-06	0.919535	510.998	TRUE	TRUE	19922	1	FALSE	promoter_other
ENSG00000204209	DAXX	protein_coding	6	33286335	33297046	6_33290872_G_A	6_33290872_G_A	SNV	SNV	GATK	33290872	33290872	2.26683e-28	0.359555	0.0325478	3.48188e-19	0.750567	1008.26	TRUE	TRUE	0	1	FALSE	promoter_eGene
ENSG00000223501	VPS52	protein_coding	6	33218049	33239824	6_33217001_A_G	6_33217001_A_G	SNV	SNV	GATK	33217001	33217001	8.28016e-16	-0.536601	0.0666586	5.405e-10	0.776553	1273.06	TRUE	TRUE	-1048	1	FALSE	promoter_other
ENSG00000227057	WDR46	protein_coding	6	33246885	33257304	6_33258443_G_A	6_33258443_G_A	SNV	SNV	GATK	33258443	33258443	1.65165e-46	0.485116	0.0338778	3.46082e-60	1.38815	1030.31	TRUE	TRUE	1139	1	FALSE	promoter_eGene
ENSG00000231500	RPS18	protein_coding	6	33239787	33244287	6_33308380_G_A	6_33308380_G_A	SNV	SNV	GATK	33308380	33308380	2.04869e-06	0.202699	0.0426865	0.0139818	0.659441	643.598	TRUE	TRUE	64093	1	FALSE	intergenic
ENSG00000231925	TAPBP	protein_coding	6	33267471	33282164	6_33269689_C_CTG	6_33269689_C_CTG	INDEL	INDEL	GATK	33269689	33269689	3.63095e-48	0.454521	0.031169	3.6005e-40	0.88915	1143.01	TRUE	TRUE	0	1	FALSE	intronic_eGene
ENSG00000237649	KIFC1	protein_coding	6	33359313	33377701	6_33324527_G_T	6_33324527_G_T	SNV	SNV	GATK	33324527	33324527	1.82532e-08	0.156568	0.0278205	0.000703282	0.652049	681.697	TRUE	TRUE	-34786	1	FALSE	intergenic
ENSG00000070182	SPTB	protein_coding	14	65213002	65346601	14_65349516_T_TGG	14_65349516_T_TGG	INDEL	INDEL	GATK	65349516	65349516	5.73688e-09	0.242231	0.0415901	0.00794537	0.417164	1208.5	TRUE	TRUE	2915	1	FALSE	intergenic
ENSG00000139998	RAB15	protein_coding	14	65412532	65439494	14_65444254_A_G	14_65444254_A_G	SNV	SNV	GATK	65444254	65444254	9.00127e-31	-0.35356	0.0306565	1.81818e-22	0.799448	649.879	TRUE	TRUE	4760	1	FALSE	intronic_other
ENSG00000165807	PPP1R36	protein_coding	14	65016620	65056098	14_65016702_T_G	14_65016702_T_G	SNV	SNV	GATK	65016702	65016702	1.54101e-08	0.270039	0.047736	0.000364064	0.697038	658.779	TRUE	TRUE	0	1	TRUE	exonic_eGene
ENSG00000258289	CHURC1	protein_coding	14	65381079	65411309	14_65395443_TA_T	14_65395443_TA_T	INDEL	INDEL	GATK	65395443	65395444	1.42274e-97	-1.2547	0.0598524	1.21634e-100	1.06375	854.336	TRUE	TRUE	0	1	FALSE	intronic_eGene
ENSG00000137509	PRCP	protein_coding	11	82534544	82681626	11_82641364_G_C	11_82641364_G_C	SNV	SNV	GATK	82641364	82641364	6.84626e-05	-0.119698	0.0300631	0.0510808	1.00128	769.233	TRUE	TRUE	0	1	FALSE	intronic_eGene
ENSG00000165490	C11orf82	protein_coding	11	82611017	82669319	11_82612842_C_G	11_82612842_C_G	SNV	SNV	GATK	82612842	82612842	1.42785e-37	0.379827	0.0296491	1.13651e-35	1.0265	642.221	TRUE	TRUE	0	1	TRUE	exonic_eGene
ENSG00000096696	DSP	protein_coding	6	7541808	7586950	6_7543783_T_G	6_7543783_T_G	SNV	SNV	GATK	7543783	7543783	1.63989e-10	-0.139158	0.0217714	9.74312e-06	0.732958	786.55	TRUE	TRUE	0	1	FALSE	intronic_eGene
ENSG00000124783	SSR1	protein_coding	6	7268539	7347679	6_7304142_T_C	6_7304142_T_C	SNV	SNV	GATK	7304142	7304142	1.09976e-06	-0.0976726	0.0200441	0.0286275	0.632784	2796.73	TRUE	TRUE	0	1	FALSE	intronic_eGene
ENSG00000153162	BMP6	protein_coding	6	7727030	7881655	6_7892575_G_A	6_7892575_G_A	SNV	SNV	GATK	7892575	7892575	7.15588e-07	-0.262286	0.0529113	0.00179215	0.891113	1103.49	TRUE	TRUE	10920	1	FALSE	intronic_other
ENSG00000168566	SNRNP48	protein_coding	6	7590432	7612200	Human_STR_1209595	Human_STR_1209595	STR	STR	HipSTR	7605242	7605259	5.31211e-13	-0.382195	0.0529571	2.2009e-07	0.764131	3284.17	TRUE	TRUE	0	0.991968	FALSE	intronic_eGene
ENSG00000261189	RP3-512B11.3	antisense	6	7540684	7541571	6_7543123_A_C	6_7543123_A_C	SNV	SNV	GATK	7543123	7543123	1.86824e-18	-0.537865	0.0613652	6.85455e-14	0.889369	805.744	TRUE	TRUE	1552	1	FALSE	promoter_eGene
ENSG00000119408	NEK6	protein_coding	9	127019885	127115586	9_127022698_A_T	9_127022698_A_T	SNV	SNV	GATK	127022698	127022698	6.87478e-11	-0.284502	0.0436127	1.30835e-07	0.946454	758.749	TRUE	TRUE	0	1	FALSE	promoter_eGene
ENSG00000136930	PSMB7	protein_coding	9	127115745	127177723	9_127145022_G_A	9_127145022_G_A	SNV	SNV	GATK	127145022	127145022	1.6118e-16	0.479018	0.0580774	7.93019e-12	0.885326	1708.02	TRUE	TRUE	0	1	FALSE	intronic_eGene
ENSG00000148200	NR6A1	protein_coding	9	127279554	127533589	9_126315679_GC_CC	9_126315679_GC_CC	SNV	SNV	GATK	126315679	126315679	6.17068e-05	0.0857009	0.0213921	0.0464712	1.05259	922.439	TRUE	TRUE	-963875	0.991968	FALSE	intronic_other
ENSG00000110713	NUP98	protein_coding	11	3692313	3819022	11_4563901_A_G	11_4563901_A_G	SNV	SNV	GATK	4563901	4563901	7.24848e-06	0.158003	0.0352194	0.0177913	0.970083	2157.29	TRUE	TRUE	744879	1	FALSE	intergenic
ENSG00000167311	ART5	protein_coding	11	3659733	3663546	11_3684829_T_A	11_3684829_T_A	SNV	SNV	GATK	3684829	3684829	1.53575e-07	-0.873228	0.166386	0.00418925	0.619778	794.601	TRUE	TRUE	21283	1	FALSE	intronic_other
ENSG00000167323	STIM1	protein_coding	11	3875757	4114439	11_3873899_C_T	11_3873899_C_T	SNV	SNV	GATK	3873899	3873899	6.80061e-08	-0.139681	0.0258842	7.5524e-05	1.00334	1147.88	TRUE	TRUE	-1858	1	FALSE	promoter_eGene
ENSG00000119414	PPP6C	protein_coding	9	127908852	127952218	9_127889684_AT_ATT	9_127889684_AT_ATT	INDEL	INDEL	GATK	127889684	127889684	3.11648e-09	-0.19098	0.0322311	0.000100165	0.677303	344.737	TRUE	TRUE	-19168	1	FALSE	intronic_other
ENSG00000136933	RABEPK	protein_coding	9	127962821	127996437	9_127968496_A_C	9_127968496_A_C	SNV	SNV	GATK	127968496	127968496	5.50421e-16	0.319789	0.039481	1.42279e-12	0.950801	617.038	TRUE	TRUE	0	1	FALSE	intronic_eGene
ENSG00000136935	GOLGA1	protein_coding	9	127640646	127710771	9_126932370_T_C	9_126932370_T_C	SNV	SNV	GATK	126932370	126932370	3.98202e-05	0.177962	0.0433154	0.0246809	0.919102	436.077	TRUE	TRUE	-708276	1	FALSE	intergenic
ENSG00000173611	SCAI	protein_coding	9	127704887	127905785	9_127645383_ATT_AT	9_127645383_ATT_AT	INDEL	INDEL	GATK	127645383	127645384	2.16181e-06	0.100056	0.0211191	0.0222816	0.595328	642.846	TRUE	TRUE	-59504	1	FALSE	intronic_other
ENSG00000185585	OLFML2A	protein_coding	9	127539437	127577164	9_127373995_T_A	9_127373995_T_A	SNV	SNV	GATK	127373995	127373995	4.92401e-08	0.150666	0.0276247	9.74025e-05	0.974755	1540.7	TRUE	TRUE	-165442	1	FALSE	intronic_other
ENSG00000123297	TSFM	protein_coding	12	58176372	58201854	12_58204430_T_TA	12_58204430_T_TA	INDEL	INDEL	GATK	58204430	58204430	1.52528e-34	0.519162	0.0423535	1.0462e-21	0.672464	356.602	TRUE	TRUE	2576	1	FALSE	promoter_other
ENSG00000123427	METTL21B	protein_coding	12	58165275	58176324	12_58157988_A_G	12_58157988_A_G	SNV	SNV	GATK	58157988	58157988	1.60165e-40	-0.616605	0.0462656	1.2566e-24	0.645304	485.532	TRUE	TRUE	-7287	1	FALSE	intronic_other
ENSG00000166896	XRCC6BP1	protein_coding	12	58335324	58351052	12_58311524_G_A	12_58311524_G_A	SNV	SNV	GATK	58311524	58311524	1.93715e-47	0.61243	0.0423307	4.40495e-44	0.988949	741.736	TRUE	TRUE	-23800	1	FALSE	intergenic
ENSG00000257698	RP11-620J15.3	lincRNA	12	58325311	58329958	12_58332351_C_G	12_58332351_C_G	SNV	SNV	GATK	58332351	58332351	1.74934e-20	-0.400796	0.0432049	7.04411e-17	0.962175	918.294	TRUE	TRUE	2393	1	FALSE	intergenic
ENSG00000107282	APBA1	protein_coding	9	72042446	72287222	9_72027854_T_G	9_72027854_T_G	SNV	SNV	GATK	72027854	72027854	0.000100889	-0.1393	0.035824	0.078004	0.857833	488.827	TRUE	TRUE	-14592	1	FALSE	intergenic
ENSG00000119138	KLF9	protein_coding	9	72999503	73029540	9_73027055_T_A	9_73027055_T_A	SNV	SNV	GATK	73027055	73027055	3.82938e-09	0.17173	0.0291492	5.38688e-06	0.911406	416.381	TRUE	TRUE	0	0.997992	FALSE	intronic_eGene
ENSG00000165072	MAMDC2	protein_coding	9	72658497	72841886	9_72691589_G_A	9_72691589_G_A	SNV	SNV	GATK	72691589	72691589	2.45558e-06	0.15008	0.031852	0.00805581	0.775676	736.809	TRUE	TRUE	0	1	FALSE	intronic_eGene
ENSG00000188647	PTAR1	protein_coding	9	72324438	72374875	9_72330255_CACAA_C	9_72330255_CACAA_C	INDEL	INDEL	GATK	72330255	72330259	1.17265e-22	0.224639	0.0229319	2.95487e-16	0.833101	1812.87	TRUE	TRUE	0	1	TRUE	exonic_eGene
ENSG00000198887	SMC5	protein_coding	9	72873937	72969804	9_72979347_C_CT	9_72979347_C_CT	INDEL	INDEL	GATK	72979347	72979347	4.81762e-06	-0.11841	0.0258957	0.0151819	0.684934	398.008	TRUE	TRUE	9543	1	FALSE	intergenic
ENSG00000204711	C9orf135	protein_coding	9	72435709	72521148	9_72433081_G_A	9_72433081_G_A	SNV	SNV	GATK	72433081	72433081	5.26728e-39	-0.973069	0.0744831	9.98587e-38	1.0472	899.715	TRUE	TRUE	-2628	1	FALSE	intergenic
ENSG00000116957	TBCE	protein_coding	1	235530675	235612283	1_235534750_A_G	1_235534750_A_G	SNV	SNV	GATK	235534750	235534750	1.41524e-24	0.422755	0.0413142	2.26567e-15	0.701349	811.312	TRUE	TRUE	0	1	FALSE	intronic_eGene
ENSG00000152904	GGPS1	protein_coding	1	235490665	235507847	1_235334960_C_CT	1_235334960_C_CT	INDEL	INDEL	GATK	235334960	235334960	8.2698e-09	0.293791	0.05098	0.000206008	0.739056	1106.1	TRUE	TRUE	-155705	1	FALSE	promoter_other
ENSG00000188739	RBM34	protein_coding	1	235294498	235324772	1_236306825_A_G	1_236306825_A_G	SNV	SNV	GATK	236306825	236306825	4.38871e-05	0.178456	0.0436749	0.0341746	1.06079	989.673	TRUE	TRUE	982053	1	FALSE	intronic_other
ENSG00000079459	FDFT1	protein_coding	8	11653082	11696818	8_11680468_A_T	8_11680468_A_T	SNV	SNV	GATK	11680468	11680468	8.61992e-08	-0.190362	0.0355575	0.000473664	0.816812	910.419	TRUE	TRUE	0	1	FALSE	intronic_eGene
ENSG00000154328	NEIL2	protein_coding	8	11627148	11644855	8_11629809_C_G	8_11629809_C_G	SNV	SNV	GATK	11629809	11629809	2.20748e-07	-0.246895	0.0476542	0.00338005	0.63087	462.183	TRUE	TRUE	0	1	FALSE	intronic_eGene
ENSG00000255098	RP11-481A20.11	protein_coding	8	11870545	11873043	CNV_8_11872377_11874970_HipSci	CNV_8_11872377_11874970_HipSci	mCNV	mCNV	GS	11872377	11874970	9.13929e-12	0.816958	0.119798	1.66011e-05	0.594026	812.435	TRUE	TRUE	0	1	TRUE	exonic_eGene
ENSG00000187583	PLEKHN1	protein_coding	1	901877	911245	1_969659_G_A	1_969659_G_A	SNV	SNV	GATK	969659	969659	1.04032e-26	-0.500742	0.0468072	2.80413e-20	0.844715	640.839	TRUE	TRUE	58414	1	FALSE	exonic_other
ENSG00000187608	ISG15	protein_coding	1	948803	949920	1_968226_C_A	1_968226_C_A	SNV	SNV	GATK	968226	968226	4.00879e-11	-0.257252	0.0389555	2.26096e-08	1.00143	578.743	TRUE	TRUE	18306	1	FALSE	promoter_other
ENSG00000187634	SAMD11	protein_coding	1	860260	879955	1_1867306_TAC_TACAC	1_1867306_TAC_TACAC	INDEL	INDEL	GATK	1867306	1867306	3.18051e-05	-0.209956	0.0504685	0.0349453	0.791423	416.853	TRUE	TRUE	987351	1	FALSE	intronic_other
ENSG00000187961	KLHL17	protein_coding	1	895967	901095	1_969659_G_A	1_969659_G_A	SNV	SNV	GATK	969659	969659	1.95041e-10	-0.150342	0.0236195	4.19099e-08	1.06169	591.597	TRUE	TRUE	68564	1	FALSE	exonic_other
ENSG00000188157	AGRN	protein_coding	1	955503	991496	1_992819_G_A	1_992819_G_A	SNV	SNV	GATK	992819	992819	1.98526e-26	0.295873	0.0278131	3.76579e-24	1.02865	862.347	TRUE	TRUE	1323	1	FALSE	intergenic
ENSG00000188290	HES4	protein_coding	1	934342	935552	1_968226_C_A	1_968226_C_A	SNV	SNV	GATK	968226	968226	1.81997e-20	-0.213169	0.0229896	4.94897e-13	0.720903	412.622	TRUE	TRUE	32674	1	FALSE	promoter_other
ENSG00000188976	NOC2L	protein_coding	1	879584	894689	1_968226_C_A	1_968226_C_A	SNV	SNV	GATK	968226	968226	3.54276e-14	-0.21464	0.0283288	1.5639e-11	1.02853	890.946	TRUE	TRUE	73537	1	FALSE	promoter_other
ENSG00000217801	RP11-465B22.3	pseudogene	1	995114	1004735	1_968226_C_A	1_968226_C_A	SNV	SNV	GATK	968226	968226	9.00549e-42	-0.607415	0.0448588	9.28521e-39	0.999099	952.384	TRUE	TRUE	-26888	1	FALSE	promoter_other
ENSG00000180447	GAS1	protein_coding	9	89559279	89562104	9_89518442_A_AAC	9_89518442_A_AAC	INDEL	INDEL	GATK	89518442	89518442	1.27308e-07	0.130219	0.0246501	0.000366825	0.898345	1126.59	TRUE	TRUE	-40837	1	FALSE	intergenic
ENSG00000196730	DAPK1	protein_coding	9	90112143	90323548	9_90033001_G_A	9_90033001_G_A	SNV	SNV	GATK	90033001	90033001	8.19633e-14	-0.394991	0.0528973	1.26375e-08	0.783543	920.867	TRUE	TRUE	-79142	1	FALSE	intergenic
ENSG00000228373	RP11-497K15.1	pseudogene	9	90038549	90038808	9_90035780_C_T	9_90035780_C_T	SNV	SNV	GATK	90035780	90035780	1.38961e-23	-0.345708	0.0345392	1.15575e-14	0.697888	671.215	TRUE	TRUE	-2769	1	FALSE	intergenic
ENSG00000231007	CDC20P1	pseudogene	9	89626567	89628066	9_89568662_AC_*	9_89568662_AC_*	INDEL	INDEL	GATK	89568662	89568664	0.000101821	0.525217	0.135149	0.070267	1.00926	736.68	TRUE	TRUE	-57905	0.991968	FALSE	intronic_other
ENSG00000269994	RP11-276H19.2	lincRNA	9	89623370	89657041	9_89607469_A_G	9_89607469_A_G	SNV	SNV	GATK	89607469	89607469	5.22434e-05	-0.208457	0.0515301	0.110172	0.799369	1146.28	TRUE	TRUE	-15901	1	FALSE	intronic_other
ENSG00000207137	SNORD116-13	snoRNA	15	25324205	25324296	15_26042116_A_G	15_26042116_A_G	SNV	SNV	GATK	26042116	26042116	5.15092e-06	0.460585	0.101038	0.0067304	0.888011	663.646	TRUE	TRUE	717820	1	FALSE	intronic_other
ENSG00000261069	SNORD116-20	lincRNA	15	25332808	25334043	CNV_15_25333175_25334175_iPSCORE	CNV_15_25333175_25334175_iPSCORE	DEL	DEL	GS	25333175	25334175	5.16661e-16	0.405812	0.0500538	4.21251e-10	0.774891	1393.3	TRUE	TRUE	0	1	TRUE	exonic_eGene
ENSG00000007866	TEAD3	protein_coding	6	35441374	35464853	6_34935461_T_C	6_34935461_T_C	SNV	SNV	GATK	34935461	34935461	1.17192e-05	0.113963	0.0260027	0.0321404	0.667887	427.417	TRUE	TRUE	-505913	1	FALSE	intronic_other
ENSG00000096060	FKBP5	protein_coding	6	35541362	35696360	6_35707288_T_TC	6_35707288_T_TC	INDEL	INDEL	GATK	35707288	35707288	1.65646e-08	-0.18636	0.033016	0.000381919	0.672954	433.076	TRUE	TRUE	10928	1	FALSE	intronic_other
ENSG00000112041	TULP1	protein_coding	6	35465651	35480715	6_35479876_C_G	6_35479876_C_G	SNV	SNV	GATK	35479876	35479876	4.62769e-36	0.668304	0.0533025	1.60191e-25	0.761582	537.737	TRUE	TRUE	0	1	FALSE	promoter_eGene
ENSG00000157343	ARMC12	protein_coding	6	35704809	35716856	6_35706933_C_T	6_35706933_C_T	SNV	SNV	GATK	35706933	35706933	2.28282e-07	-0.217979	0.0421241	0.000969107	0.814322	803.8	TRUE	TRUE	0	1	FALSE	intronic_eGene
ENSG00000196748	CLPSL2	protein_coding	6	35744371	35747329	6_35742308_G_A	6_35742308_G_A	SNV	SNV	GATK	35742308	35742308	2.0869e-14	-0.350659	0.0458668	1.0185e-11	1.03097	1057.5	TRUE	TRUE	-2063	1	FALSE	intergenic
ENSG00000198755	RPL10A	protein_coding	6	35436185	35438562	6_36337661_A_G	6_36337661_A_G	SNV	SNV	GATK	36337661	36337661	9.2143e-05	-0.0908902	0.0232432	0.049237	1.07511	701.726	TRUE	TRUE	899099	1	FALSE	intronic_other
ENSG00000033030	ZCCHC8	protein_coding	12	122957417	122985518	12_122003238_T_A	12_122003238_T_A	SNV	SNV	GATK	122003238	122003238	1.93194e-06	0.138069	0.0290036	0.0105284	0.683287	571.577	TRUE	TRUE	-954179	1	FALSE	intronic_other
ENSG00000111011	RSRC2	protein_coding	12	122989190	123011547	12_122947265_A_G	12_122947265_A_G	SNV	SNV	GATK	122947265	122947265	2.18704e-07	0.137313	0.0264945	3.00259e-05	1.17089	672.746	TRUE	TRUE	-41925	1	FALSE	intergenic
ENSG00000130779	CLIP1	protein_coding	12	122755979	122907179	12_122750700_T_G	12_122750700_T_G	SNV	SNV	GATK	122750700	122750700	1.66044e-06	-0.101589	0.0212046	0.0138961	0.615522	484.232	TRUE	TRUE	-5279	1	FALSE	exonic_other
ENSG00000139719	VPS33A	protein_coding	12	122714111	122751068	12_122732607_C_CTGTGTGTG	12_122732607_C_CTGTGTGTG	INDEL	INDEL	GATK	122732607	122732607	1.22666e-08	-0.223465	0.039232	0.000181629	0.751238	764.194	TRUE	TRUE	0	1	FALSE	intronic_eGene
ENSG00000176383	B3GNT4	protein_coding	12	122688090	122693499	12_122692820_T_C	12_122692820_T_C	SNV	SNV	GATK	122692820	122692820	4.17931e-06	0.173824	0.0377693	0.00269406	0.979722	566.114	TRUE	TRUE	0	1	TRUE	exonic_eGene
ENSG00000256304	RP11-512M8.3	pseudogene	12	122806669	122808883	12_122846558_C_T	12_122846558_C_T	SNV	SNV	GATK	122846558	122846558	2.98447e-17	0.315836	0.0373896	5.94822e-09	0.592659	365.631	TRUE	TRUE	37675	1	FALSE	intronic_other
ENSG00000035141	FAM136A	protein_coding	2	70523107	70529222	2_70506331_ACTT_A	2_70506331_ACTT_A	INDEL	INDEL	GATK	70506331	70506334	7.90917e-23	-0.338648	0.0344308	1.99959e-21	1.08476	1084.78	TRUE	TRUE	-16776	1	FALSE	exonic_other
ENSG00000124380	SNRNP27	protein_coding	2	70120692	70132707	2_70141519_C_T	2_70141519_C_T	SNV	SNV	GATK	70141519	70141519	2.36891e-31	-0.423261	0.0363399	3.47042e-24	0.84219	549.411	TRUE	TRUE	8812	1	FALSE	promoter_other
ENSG00000179818	PCBP1-AS1	antisense	2	70189395	70315978	2_70326557_CT_C	2_70326557_CT_C	INDEL	INDEL	GATK	70326557	70326558	2.7345e-10	0.346113	0.0548243	0.000100191	0.614691	952.912	TRUE	TRUE	10579	1	FALSE	intronic_other
ENSG00000105675	ATP4A	protein_coding	19	36040945	36054560	19_36012460_C_T	19_36012460_C_T	SNV	SNV	GATK	36012460	36012460	1.42568e-06	-0.21206	0.0439832	0.00158276	0.950079	774.859	TRUE	TRUE	-28485	1	FALSE	intergenic
ENSG00000105677	TMEM147	protein_coding	19	36036497	36038428	19_36037148_T_C	19_36037148_T_C	SNV	SNV	GATK	36037148	36037148	7.8744e-08	-0.267962	0.0498999	1.23023e-05	1.1782	928.497	TRUE	TRUE	0	1	TRUE	exonic_eGene
ENSG00000161249	DMKN	protein_coding	19	35988122	36004560	19_35991043_G_T	19_35991043_G_T	SNV	SNV	GATK	35991043	35991043	1.11684e-15	-0.222453	0.0277605	1.21388e-12	1.00213	1153.08	TRUE	TRUE	0	1	TRUE	exonic_eGene
ENSG00000236144	AD000090.2	antisense	19	36031640	36036931	19_36031454_CCATG_C	19_36031454_CCATG_C	INDEL	INDEL	GATK	36031454	36031458	1.92914e-09	0.20997	0.0349737	4.54198e-06	0.928693	887.875	TRUE	TRUE	-186	1	FALSE	intronic_other
ENSG00000249115	HAUS5	protein_coding	19	36103646	36116251	19_36117303_G_C	19_36117303_G_C	SNV	SNV	GATK	36117303	36117303	7.11936e-06	0.146271	0.0325765	0.0159883	0.796274	714.08	TRUE	TRUE	1052	1	FALSE	intergenic
ENSG00000143341	HMCN1	protein_coding	1	185703683	186160085	1_184946232_C_CT	1_184946232_C_CT	INDEL	INDEL	GATK	184946232	184946232	8.21742e-05	-0.117586	0.0298596	0.143249	0.568863	331.827	TRUE	TRUE	-757451	1	FALSE	intergenic
ENSG00000157181	C1orf27	protein_coding	1	186344890	186390510	1_186293757_T_C	1_186293757_T_C	SNV	SNV	GATK	186293757	186293757	3.1599e-06	-0.161132	0.0345766	0.00934543	0.79468	808.342	TRUE	TRUE	-51133	1	FALSE	promoter_other
ENSG00000111581	NUP107	protein_coding	12	69080514	69136785	12_68996295_A_G	12_68996295_A_G	SNV	SNV	GATK	68996295	68996295	5.24949e-08	0.207673	0.0381566	1.58888e-05	1.11481	990.202	TRUE	TRUE	-84219	1	FALSE	intergenic
ENSG00000127314	RAP1B	protein_coding	12	69004619	69054372	12_68841276_G_A	12_68841276_G_A	SNV	SNV	GATK	68841276	68841276	3.9834e-13	-0.206366	0.0284403	9.90331e-07	0.621127	453.472	TRUE	TRUE	-163343	1	FALSE	intronic_other
ENSG00000135678	CPM	protein_coding	12	69235977	69365350	12_69401455_CCTT_C	12_69401455_CCTT_C	INDEL	INDEL	GATK	69401455	69401458	4.09195e-05	0.191157	0.0465984	0.0389744	1.0286	1078.07	TRUE	TRUE	36105	1	FALSE	intergenic
ENSG00000247363	RP11-637A17.2	lincRNA	12	69068151	69081535	12_69077497_T_C	12_69077497_T_C	SNV	SNV	GATK	69077497	69077497	7.45746e-09	-0.267074	0.0462043	2.37225e-05	0.866472	581.535	TRUE	TRUE	0	1	FALSE	intronic_eGene
ENSG00000066923	STAG3	protein_coding	7	99775186	99819111	7_99797522_CA_CAA	7_99797522_CA_CAA	INDEL	INDEL	GATK	99797522	99797522	9.81104e-06	0.149213	0.0337486	0.0222795	0.734293	510.006	TRUE	TRUE	0	1	FALSE	promoter_eGene
ENSG00000106290	TAF6	protein_coding	7	99704693	99717464	7_99633733_G_A	7_99633733_G_A	SNV	SNV	GATK	99633733	99633733	6.05409e-42	0.491762	0.0362396	5.6993e-25	0.626717	287.297	TRUE	TRUE	-70960	1	FALSE	exonic_other
ENSG00000166997	CNPY4	protein_coding	7	99717236	99723134	7_99745585_T_G	7_99745585_T_G	SNV	SNV	GATK	99745585	99745585	4.15567e-11	0.371533	0.0563063	7.4396e-07	0.80125	494.883	TRUE	TRUE	22451	1	FALSE	promoter_other
ENSG00000188186	LAMTOR4	protein_coding	7	99746530	99753567	7_99746444_CG_C	7_99746444_CG_C	INDEL	INDEL	GATK	99746444	99746445	5.04116e-15	-0.182698	0.0233453	1.0848e-13	1.11812	529.012	TRUE	TRUE	-86	1	FALSE	promoter_eGene
ENSG00000197093	GAL3ST4	protein_coding	7	99756867	99766373	7_99303971_T_C	7_99303971_T_C	SNV	SNV	GATK	99303971	99303971	2.33996e-05	-0.162324	0.0383772	0.00475314	1.1299	397.921	TRUE	TRUE	-452896	1	FALSE	intronic_other
ENSG00000213420	GPC2	protein_coding	7	99767229	99774995	7_99791562_CT_CTT	7_99791562_CT_CTT	INDEL	INDEL	GATK	99791562	99791562	0.000109763	-0.0997738	0.0257951	0.0879999	0.739345	308.595	TRUE	TRUE	16567	1	FALSE	intronic_other
ENSG00000221838	AP4M1	protein_coding	7	99699172	99707968	7_99634456_GT_GTT	7_99634456_GT_GTT	INDEL	INDEL	GATK	99634456	99634456	8.40511e-10	0.215713	0.035149	2.38003e-05	0.713072	342.919	TRUE	TRUE	-64716	1	FALSE	exonic_other
ENSG00000239521	GATS	pseudogene	7	99798276	99869837	7_99785443_G_A	7_99785443_G_A	SNV	SNV	GATK	99785443	99785443	1.12636e-20	-0.338627	0.03632	3.92026e-18	1.00703	461.795	TRUE	TRUE	-12833	1	FALSE	intronic_other
ENSG00000100994	PYGB	protein_coding	20	25228705	25278650	20_25672341_A_G	20_25672341_A_G	SNV	SNV	GATK	25672341	25672341	1.23908e-17	-0.287545	0.033634	3.74284e-13	0.889279	816.644	TRUE	TRUE	393691	1	FALSE	intronic_other
ENSG00000100997	ABHD12	protein_coding	20	25275379	25371619	20_25566485_A_G	20_25566485_A_G	SNV	SNV	GATK	25566485	25566485	6.05926e-08	0.201051	0.0371145	0.00152651	0.610987	338.377	TRUE	TRUE	194866	1	FALSE	promoter_other
ENSG00000101003	GINS1	protein_coding	20	25388363	25433264	20_25423006_G_A	20_25423006_G_A	SNV	SNV	GATK	25423006	25423006	1.78921e-07	-0.214863	0.0411615	8.85537e-05	0.975637	388.035	TRUE	TRUE	0	1	FALSE	promoter_eGene
ENSG00000101004	NINL	protein_coding	20	25433341	25566153	20_25511676_C_T	20_25511676_C_T	SNV	SNV	GATK	25511676	25511676	1.65122e-06	0.382992	0.0799231	0.0376292	0.405302	138.068	TRUE	TRUE	0	1	FALSE	intronic_eGene
ENSG00000130684	ZNF337	protein_coding	20	25654851	25677477	20_25688001_C_T	20_25688001_C_T	SNV	SNV	GATK	25688001	25688001	1.74019e-12	0.576879	0.081782	6.8302e-10	0.990388	318.504	TRUE	TRUE	10524	1	FALSE	intergenic
ENSG00000170191	NANP	protein_coding	20	25593571	25604811	20_25734441_T_G	20_25734441_T_G	SNV	SNV	GATK	25734441	25734441	8.03995e-17	-0.70372	0.0844736	9.15045e-16	1.09894	267.812	TRUE	TRUE	129630	1	FALSE	intergenic
ENSG00000197586	ENTPD6	protein_coding	20	25176329	25207365	20_25193863_T_C	20_25193863_T_C	SNV	SNV	GATK	25193863	25193863	3.05538e-09	-0.185875	0.0313522	7.00859e-08	1.21535	463.248	TRUE	TRUE	0	1	FALSE	promoter_eGene
ENSG00000155111	CDK19	protein_coding	6	110931181	111137161	6_110916434_A_G	6_110916434_A_G	SNV	SNV	GATK	110916434	110916434	2.85482e-07	0.1082	0.0210801	0.000896841	0.851611	866.967	TRUE	TRUE	-14747	1	FALSE	intergenic
ENSG00000160256	FAM207A	protein_coding	21	46359925	46396904	21_46339016_A_ACAC	21_46339016_A_ACAC	INDEL	INDEL	GATK	46339016	46339016	1.35588e-09	0.188995	0.031184	4.67448e-06	1.00268	3566.64	TRUE	TRUE	-20909	1	FALSE	promoter_other
ENSG00000183255	PTTG1IP	protein_coding	21	46269500	46293752	21_46269710_A_C	21_46269710_A_C	SNV	SNV	GATK	46269710	46269710	1.17449e-37	0.907333	0.0707423	1.21161e-37	1.09105	1290.54	TRUE	TRUE	0	1	TRUE	exonic_eGene
ENSG00000184787	UBE2G2	protein_coding	21	46188955	46221934	21_46234241_C_T	21_46234241_C_T	SNV	SNV	GATK	46234241	46234241	2.24333e-09	0.232905	0.0389531	1.34843e-07	1.15367	526.286	TRUE	TRUE	12307	1	FALSE	intronic_other
ENSG00000184900	SUMO3	protein_coding	21	46225532	46238694	21_46339016_A_ACAC	21_46339016_A_ACAC	INDEL	INDEL	GATK	46339016	46339016	1.6155e-06	0.199448	0.041583	0.00142528	1.01096	952.296	TRUE	TRUE	100322	1	FALSE	promoter_other
ENSG00000112742	TTK	protein_coding	6	80713604	80752244	6_80747582_TATAATAATAATAATA_TATAATAATA	6_80747582_TATAATAATAATAATA_TATAATAATA	INDEL	INDEL	GATK	80747582	80747588	6.86696e-14	-0.149506	0.0199597	1.91923e-10	0.916564	351.755	TRUE	TRUE	0	1	TRUE	exonic_eGene
ENSG00000135338	LCA5	protein_coding	6	80194708	80247175	6_80327992_C_T	6_80327992_C_T	SNV	SNV	GATK	80327992	80327992	2.86034e-05	0.106071	0.0253497	0.0108473	1.02406	428.606	TRUE	TRUE	80817	1	FALSE	intergenic
ENSG00000198478	SH3BGRL2	protein_coding	6	80341000	80413372	Human_STR_1248938	Human_STR_1248938	STR	STR	HipSTR	80282160	80282200	1.8337e-18	0.256163	0.0292188	3.83055e-12	0.76148	498.272	TRUE	TRUE	-58800	0.995984	FALSE	intergenic
ENSG00000132196	HSD17B7	protein_coding	1	162760492	162782607	1_162765811_AT_A	1_162765811_AT_A	INDEL	INDEL	GATK	162765811	162765812	2.52348e-46	0.631086	0.0441626	1.41486e-38	0.885093	650.57	TRUE	TRUE	0	1	FALSE	promoter_eGene
ENSG00000143228	NUF2	protein_coding	1	163236366	163325554	1_163292040_T_C	1_163292040_T_C	SNV	SNV	GATK	163292040	163292040	6.88668e-53	0.469767	0.0306901	1.24988e-56	1.13272	679.77	TRUE	TRUE	0	1	FALSE	intronic_eGene
ENSG00000162733	DDR2	protein_coding	1	162601163	162757190	1_162786654_C_A	1_162786654_C_A	SNV	SNV	GATK	162786654	162786654	0.000206404	-0.162201	0.0437075	0.100928	1.02472	552.072	TRUE	TRUE	29464	1	FALSE	intergenic
ENSG00000232995	RP11-267N12.3	antisense	1	163214295	163291684	1_163230460_GAAAAAAA_GAAAAAA	1_163230460_GAAAAAAA_GAAAAAA	INDEL	INDEL	GATK	163230460	163230461	1.24733e-10	0.442834	0.068833	1.13173e-06	0.847325	719.911	TRUE	TRUE	0	1	FALSE	intronic_eGene
ENSG00000095777	MYO3A	protein_coding	10	26223196	26501456	10_26299396_T_G	10_26299396_T_G	SNV	SNV	GATK	26299396	26299396	3.91899e-15	0.614609	0.0782195	1.20264e-13	1.12923	973.906	TRUE	TRUE	0	1	FALSE	intronic_eGene
ENSG00000151025	GPR158	protein_coding	10	25463991	25891155	10_25712667_T_A	10_25712667_T_A	SNV	SNV	GATK	25712667	25712667	1.7843e-16	-0.353213	0.0428877	1.85146e-10	0.766583	1016.75	TRUE	TRUE	0	1	FALSE	intronic_eGene
ENSG00000185875	THNSL1	protein_coding	10	25305587	25315593	10_25270441_C_G	10_25270441_C_G	SNV	SNV	GATK	25270441	25270441	2.4261e-18	-0.34033	0.0389595	3.13966e-13	0.857662	1023.11	TRUE	TRUE	-35146	1	FALSE	intergenic
ENSG00000140836	ZFHX3	protein_coding	16	72816784	73093597	16_72747102_C_T	16_72747102_C_T	SNV	SNV	GATK	72747102	72747102	9.3679e-05	-0.213286	0.054599	0.123336	0.75455	616.79	TRUE	TRUE	-69682	1	FALSE	intronic_other
ENSG00000259901	RP5-991G20.4	antisense	16	72823142	72825522	16_72510756_G_A	16_72510756_G_A	SNV	SNV	GATK	72510756	72510756	9.40022e-05	0.224506	0.0574834	0.109521	0.775153	571.771	TRUE	TRUE	-312386	1	FALSE	intronic_other
ENSG00000065000	AP3D1	protein_coding	19	2100988	2164464	19_2101454_A_ACCACACACGC	19_2101454_A_ACCACACACGC	INDEL	INDEL	GATK	2101454	2101454	2.46853e-33	0.418117	0.0347559	3.71883e-31	1.03842	2045.86	TRUE	TRUE	0	1	TRUE	exonic_eGene
ENSG00000099875	MKNK2	protein_coding	19	2037470	2051243	19_2045300_A_G	19_2045300_A_G	SNV	SNV	GATK	2045300	2045300	4.31373e-10	0.140492	0.0225067	7.97904e-09	1.29615	1473.06	TRUE	TRUE	0	1	FALSE	promoter_eGene
ENSG00000104885	DOT1L	protein_coding	19	2164148	2232577	19_2163771_T_G	19_2163771_T_G	SNV	SNV	GATK	2163771	2163771	6.56679e-20	-0.248155	0.0271666	4.31477e-11	0.648601	1353.54	TRUE	TRUE	-377	1	FALSE	promoter_eGene
ENSG00000104886	PLEKHJ1	protein_coding	19	2230002	2237703	19_2232221_A_G	19_2232221_A_G	SNV	SNV	GATK	2232221	2232221	3.87928e-06	-0.189285	0.0409907	0.0230039	0.681913	884.131	TRUE	TRUE	0	1	FALSE	intronic_eGene
ENSG00000104899	AMH	protein_coding	19	2249308	2252072	19_2248683_C_T	19_2248683_C_T	SNV	SNV	GATK	2248683	2248683	1.57425e-26	-0.638344	0.0598849	4.05215e-25	1.08134	1820.31	TRUE	TRUE	-625	1	FALSE	promoter_eGene
ENSG00000130332	LSM7	protein_coding	19	2321516	2328619	19_2326215_C_T	19_2326215_C_T	SNV	SNV	GATK	2326215	2326215	4.60735e-30	0.466256	0.04093	1.56063e-31	1.17563	1455.95	TRUE	TRUE	0	1	FALSE	promoter_eGene
ENSG00000133243	BTBD2	protein_coding	19	1985447	2034880	19_1987837_C_T	19_1987837_C_T	SNV	SNV	GATK	1987837	1987837	3.59473e-09	-0.150761	0.0255448	5.13723e-05	0.827073	1679.34	TRUE	TRUE	0	1	TRUE	exonic_eGene
ENSG00000267283	AC005306.3	antisense	19	1989400	1990369	19_1970021_C_T	19_1970021_C_T	SNV	SNV	GATK	1970021	1970021	2.24334e-05	-0.220029	0.0519036	0.130105	0.589547	1175.24	TRUE	TRUE	-19379	1	FALSE	promoter_other
ENSG00000005020	SKAP2	protein_coding	7	26706681	27034858	7_26892628_C_G	7_26892628_C_G	SNV	SNV	GATK	26892628	26892628	1.29568e-06	-0.248913	0.0514238	0.000348569	1.14866	801.393	TRUE	TRUE	0	1	FALSE	intronic_eGene
ENSG00000086300	SNX10	protein_coding	7	26331541	26413949	7_26388832_A_G	7_26388832_A_G	SNV	SNV	GATK	26388832	26388832	1.06868e-05	0.102357	0.0232481	0.0292558	0.820752	1177.66	TRUE	TRUE	0	1	FALSE	intronic_eGene
ENSG00000214870	AC004540.5	lincRNA	7	26438213	26538594	7_26438699_G_A	7_26438699_G_A	SNV	SNV	GATK	26438699	26438699	2.48869e-69	0.878434	0.0499127	4.85805e-67	1.01279	1349.32	TRUE	TRUE	0	1	FALSE	intronic_eGene
ENSG00000001036	FUCA2	protein_coding	6	143815948	143832827	6_143772311_C_T	6_143772311_C_T	SNV	SNV	GATK	143772311	143772311	1.02535e-05	0.175296	0.0397337	0.00313934	1.11716	589.685	TRUE	TRUE	-43637	1	FALSE	promoter_other
ENSG00000034693	PEX3	protein_coding	6	143771944	143811147	6_143816087_T_TAA	6_143816087_T_TAA	INDEL	INDEL	GATK	143816087	143816087	2.47593e-07	0.164244	0.0318331	0.000157728	1.00902	691.563	TRUE	TRUE	4940	1	FALSE	exonic_other
ENSG00000112419	PHACTR2	protein_coding	6	143857982	144152322	6_143992143_C_T	6_143992143_C_T	SNV	SNV	GATK	143992143	143992143	3.78792e-35	-0.489526	0.0395729	1.39418e-41	1.29464	821.369	TRUE	TRUE	0	1	FALSE	intronic_eGene
ENSG00000118495	PLAGL1	protein_coding	6	144261437	144385735	6_144477077_ATCTTTCTTTCTTTCTTTCTTTCTT_ATCTTTCTTTCTT	6_144477077_ATCTTTCTTTCTTTCTTTCTTTCTT_ATCTTTCTTTCTT	INDEL	INDEL	GATK	144477077	144477089	0.000162837	-0.156436	0.0414881	0.11286	0.95438	645.91	TRUE	TRUE	91342	1	FALSE	intronic_other
ENSG00000169976	SF3B5	protein_coding	6	144416018	144416754	6_144815223_T_A	6_144815223_T_A	SNV	SNV	GATK	144815223	144815223	5.53928e-05	0.297693	0.0738395	0.0499815	0.883191	587.09	TRUE	TRUE	398469	1	FALSE	intronic_other
ENSG00000249859	PVT1	processed_transcript	8	128806779	129113499	8_129104321_C_A	8_129104321_C_A	SNV	SNV	GATK	129104321	129104321	5.07002e-08	0.162245	0.0297761	0.000242059	0.868028	1271	TRUE	TRUE	0	1	FALSE	intronic_eGene
ENSG00000165355	FBXO33	protein_coding	14	39866873	39901704	14_39872693_T_C	14_39872693_T_C	SNV	SNV	GATK	39872693	39872693	0.000133654	0.0957348	0.0250639	0.105416	0.892944	599.61	TRUE	TRUE	0	1	FALSE	intronic_eGene
ENSG00000165379	LRFN5	protein_coding	14	42076773	42373752	14_42069176_C_T	14_42069176_C_T	SNV	SNV	GATK	42069176	42069176	2.21122e-36	-0.431942	0.034291	4.92305e-18	0.527467	554.945	TRUE	TRUE	-7597	1	FALSE	intronic_other
ENSG00000251363	RP11-129M6.1	lincRNA	14	41424103	41445082	14_41609061_C_G	14_41609061_C_G	SNV	SNV	GATK	41609061	41609061	6.72909e-40	0.686806	0.0519522	5.45528e-28	0.74326	276.335	TRUE	TRUE	163979	1	FALSE	intergenic
ENSG00000258636	CTD-2298J14.2	lincRNA	14	42057064	42074059	14_42072610_T_C	14_42072610_T_C	SNV	SNV	GATK	42072610	42072610	1.42641e-38	-0.521045	0.0401166	1.06117e-22	0.622211	283.943	TRUE	TRUE	0	1	FALSE	intronic_eGene
ENSG00000140181	HERC2P2	pseudogene	15	23282281	23378228	CNV_15_23276027_23277598_iPSCORE	CNV_15_23276027_23277598_iPSCORE	mCNV	mCNV	GS	23276027	23277598	1.44332e-15	0.602611	0.0754991	2.07307e-08	0.666216	1742.03	TRUE	TRUE	-4683	1	FALSE	intergenic
ENSG00000259414	HERC2P7	pseudogene	15	23388289	23392657	15_22667380_G_A	15_22667380_G_A	SNV	SNV	GATK	22667380	22667380	1.05926e-12	0.511872	0.0718662	1.03284e-09	1.01686	1383.82	TRUE	TRUE	-720909	1	FALSE	intergenic
ENSG00000138769	CDKL2	protein_coding	4	76503215	76555900	Human_STR_1054400	Human_STR_1054400	STR	STR	HipSTR	76623117	76623137	3.41508e-05	-0.134148	0.0323726	0.0423113	0.878755	770.382	TRUE	TRUE	67217	0.993976	FALSE	intronic_other
ENSG00000163743	RCHY1	protein_coding	4	76404247	76439974	4_76409569_G_A	4_76409569_G_A	SNV	SNV	GATK	76409569	76409569	1.97926e-05	0.126727	0.0296978	0.0134417	0.979224	618.147	TRUE	TRUE	0	1	FALSE	intronic_eGene
ENSG00000169116	PARM1	protein_coding	4	75858305	75975325	4_75851372_C_A	4_75851372_C_A	SNV	SNV	GATK	75851372	75851372	1.04487e-12	0.215368	0.0302294	5.29669e-09	0.896441	536.323	TRUE	TRUE	-6933	1	FALSE	intergenic
ENSG00000260265	RP11-44F21.5	lincRNA	4	76006912	76009927	4_76003329_C_T	4_76003329_C_T	SNV	SNV	GATK	76003329	76003329	2.93245e-17	0.675062	0.0798963	2.34028e-15	1.06302	603.651	TRUE	TRUE	-3583	1	FALSE	intergenic
ENSG00000065243	PKN2	protein_coding	1	89149905	89301938	1_89314294_GGTGTGTGTGT_GGT	1_89314294_GGTGTGTGTGT_GGT	INDEL	INDEL	GATK	89314294	89314302	8.69916e-06	-0.10629	0.0239004	0.0209956	0.906485	1567.14	TRUE	TRUE	12356	1	FALSE	intergenic
ENSG00000137944	CCBL2	protein_coding	1	89401456	89458636	1_89438739_T_A	1_89438739_T_A	SNV	SNV	GATK	89438739	89438739	7.52743e-60	0.762599	0.0467377	4.44113e-68	1.19549	658.756	TRUE	TRUE	0	1	FALSE	intronic_eGene
ENSG00000137947	GTF2B	protein_coding	1	89318615	89357627	1_89721725_T_TA	1_89721725_T_TA	INDEL	INDEL	GATK	89721725	89721725	2.95015e-05	0.266349	0.0637613	0.0491554	0.718571	454.264	TRUE	TRUE	364098	0.995984	FALSE	intergenic
ENSG00000213516	RBMXL1	protein_coding	1	89445139	89458643	1_89497305_G_A	1_89497305_G_A	SNV	SNV	GATK	89497305	89497305	1.99978e-07	0.145074	0.0279023	0.000329642	1.01624	1886.87	TRUE	TRUE	38662	1	FALSE	intergenic
ENSG00000091039	OSBPL8	protein_coding	12	76745577	76953589	12_77079205_GACTCCTGCAGTGTATA_G	12_77079205_GACTCCTGCAGTGTATA_G	INDEL	INDEL	GATK	77079205	77079221	3.57928e-06	-0.13939	0.0300771	0.0455824	0.497351	441.233	TRUE	TRUE	125616	1	FALSE	intergenic
ENSG00000139289	PHLDA1	protein_coding	12	76419227	76427712	12_76349712_AT_A	12_76349712_AT_A	INDEL	INDEL	GATK	76349712	76349713	2.18963e-08	0.343244	0.0613339	0.000301153	0.781624	1295.22	TRUE	TRUE	-69515	1	FALSE	intronic_other
ENSG00000175183	CSRP2	protein_coding	12	77252495	77272840	12_77341490_C_T	12_77341490_C_T	SNV	SNV	GATK	77341490	77341490	2.65501e-05	0.187751	0.0446899	0.016385	1.08107	878.453	TRUE	TRUE	68650	1	FALSE	intergenic
ENSG00000179941	BBS10	protein_coding	12	76738254	76742222	12_76894226_T_TTG	12_76894226_T_TTG	INDEL	INDEL	GATK	76894226	76894226	4.10118e-05	0.1149	0.0280128	0.0208435	1.02417	569.02	TRUE	TRUE	152004	1	FALSE	intronic_other
ENSG00000186908	ZDHHC17	protein_coding	12	77157368	77247476	12_77145183_G_A	12_77145183_G_A	SNV	SNV	GATK	77145183	77145183	1.88292e-09	-0.232169	0.0386459	5.70916e-05	0.75215	1084.08	TRUE	TRUE	-12185	1	FALSE	intergenic
ENSG00000108175	ZMIZ1	protein_coding	10	80828792	81076276	10_80992657_T_C	10_80992657_T_C	SNV	SNV	GATK	80992657	80992657	5.46476e-13	0.137077	0.0190037	2.59955e-05	0.494988	782.344	TRUE	TRUE	0	1	FALSE	intronic_eGene
ENSG00000108179	PPIF	protein_coding	10	81107225	81115093	10_81107135_A_C	10_81107135_A_C	SNV	SNV	GATK	81107135	81107135	1.9364e-55	-0.436536	0.0278326	5.32263e-33	0.624611	926.348	TRUE	TRUE	-90	1	FALSE	promoter_eGene
ENSG00000144320	KIAA1715	protein_coding	2	176788620	176867567	2_176780507_C_T	2_176780507_C_T	SNV	SNV	GATK	176780507	176780507	1.26463e-07	-0.218461	0.0413447	1.27134e-05	1.18256	616.879	TRUE	TRUE	-8113	1	FALSE	intergenic
ENSG00000154518	ATP5G3	protein_coding	2	176040986	176049335	2_176050215_C_G	2_176050215_C_G	SNV	SNV	GATK	176050215	176050215	1.08184e-11	0.299539	0.0440812	1.00031e-06	0.712472	307.66	TRUE	TRUE	880	1	FALSE	promoter_eGene
ENSG00000112306	RPS12	protein_coding	6	133135580	133138703	6_133089557_T_C	6_133089557_T_C	SNV	SNV	GATK	133089557	133089557	2.09551e-05	-0.0891948	0.020965	0.0443877	0.734703	614.812	TRUE	TRUE	-46023	1	FALSE	intergenic
ENSG00000146409	SLC18B1	protein_coding	6	133090509	133119701	6_133116308_GAA_GA	6_133116308_GAA_GA	INDEL	INDEL	GATK	133116308	133116309	9.44518e-27	0.555811	0.0519113	1.06902e-20	0.862271	688.242	TRUE	TRUE	0	1	FALSE	intronic_eGene
ENSG00000200534	SNORA33	snoRNA	6	133138358	133138487	6_133153370_C_T	6_133153370_C_T	SNV	SNV	GATK	133153370	133153370	7.75826e-06	-0.189397	0.0423541	0.0194041	0.695291	387.516	TRUE	TRUE	14883	1	FALSE	intergenic
ENSG00000118985	ELL2	protein_coding	5	95220802	95297775	5_95208967_G_A	5_95208967_G_A	SNV	SNV	GATK	95208967	95208967	7.31536e-10	0.210902	0.0342422	1.90701e-06	0.885428	451.269	TRUE	TRUE	-11835	1	FALSE	intronic_other
ENSG00000153113	CAST	protein_coding	5	95860971	96115299	5_95988787_T_C	5_95988787_T_C	SNV	SNV	GATK	95988787	95988787	3.89657e-23	0.332437	0.0335571	1.22079e-14	0.710911	604.162	TRUE	TRUE	0	1	FALSE	intronic_eGene
ENSG00000164307	ERAP1	protein_coding	5	96096521	96143803	5_96111371_G_A	5_96111371_G_A	SNV	SNV	GATK	96111371	96111371	2.86242e-48	0.794328	0.0544109	2.8817e-58	1.28471	636.127	TRUE	TRUE	0	1	TRUE	exonic_eGene
ENSG00000140396	NCOA2	protein_coding	8	71021997	71316040	8_71275617_CA_CAA	8_71275617_CA_CAA	INDEL	INDEL	GATK	71275617	71275617	1.51497e-15	-0.288411	0.0361612	2.4813e-11	0.885982	672.939	TRUE	TRUE	0	1	FALSE	intronic_eGene
ENSG00000144645	OSBPL10	protein_coding	3	31699382	32119072	3_32019900_G_C	3_32019900_G_C	SNV	SNV	GATK	32019900	32019900	1.50885e-09	0.276359	0.045729	4.04799e-08	1.27477	1173.43	TRUE	TRUE	0	1	FALSE	intronic_eGene
ENSG00000152642	GPD1L	protein_coding	3	32147181	32210205	3_32200972_AG_GG	3_32200972_AG_GG	SNV	SNV	GATK	32200972	32200972	3.09327e-09	-0.20506	0.0346001	0.0173835	0.314777	584.114	TRUE	TRUE	0	0.997992	FALSE	intronic_eGene
ENSG00000153551	CMTM7	protein_coding	3	32433163	32524559	3_32501901_T_C	3_32501901_T_C	SNV	SNV	GATK	32501901	32501901	2.49148e-08	0.349249	0.0626582	0.00158072	0.595382	655.162	TRUE	TRUE	0	1	FALSE	intronic_eGene
ENSG00000170293	CMTM8	protein_coding	3	32280171	32411817	3_32280178_A_C	3_32280178_A_C	SNV	SNV	GATK	32280178	32280178	5.88485e-13	-0.361581	0.0501979	2.94367e-08	0.810487	797.577	TRUE	TRUE	0	1	TRUE	exonic_eGene
ENSG00000197385	ZNF860	protein_coding	3	32023263	32033120	3_32039864_T_C	3_32039864_T_C	SNV	SNV	GATK	32039864	32039864	2.59814e-12	0.299962	0.0428646	2.11162e-08	0.970008	4646.14	TRUE	TRUE	6744	1	FALSE	intronic_other
ENSG00000120254	MTHFD1L	protein_coding	6	151186685	151423023	6_151415092_T_A	6_151415092_T_A	SNV	SNV	GATK	151415092	151415092	3.68e-06	-0.129295	0.0279334	0.0699521	0.574624	2181.45	TRUE	TRUE	0	1	FALSE	intronic_eGene
ENSG00000131016	AKAP12	protein_coding	6	151561134	151679692	6_151561981_A_T	6_151561981_A_T	SNV	SNV	GATK	151561981	151561981	4.75079e-28	-0.256006	0.0233149	2.16393e-26	1.07669	3164.63	TRUE	TRUE	0	1	FALSE	intronic_eGene
ENSG00000124191	TOX2	protein_coding	20	42543504	42698256	20_42529720_C_T	20_42529720_C_T	SNV	SNV	GATK	42529720	42529720	3.16946e-08	0.19729	0.0356647	8.38708e-06	1.12366	1007.67	TRUE	TRUE	-13784	1	FALSE	intergenic
ENSG00000124194	GDAP1L1	protein_coding	20	42875887	42909013	20_42975861_C_CT	20_42975861_C_CT	INDEL	INDEL	GATK	42975861	42975861	4.64918e-05	-0.167655	0.0411667	0.024032	1.14018	882.408	TRUE	TRUE	66848	1	FALSE	intronic_other
ENSG00000132823	OSER1	protein_coding	20	42825136	42839431	20_42526630_C_T	20_42526630_C_T	SNV	SNV	GATK	42526630	42526630	4.97381e-05	0.124065	0.0305815	0.0329039	0.976429	612.474	TRUE	TRUE	-298506	1	FALSE	intergenic
ENSG00000149596	JPH2	protein_coding	20	42740335	42816218	20_42815738_G_T	20_42815738_G_T	SNV	SNV	GATK	42815738	42815738	2.55092e-05	0.129794	0.0308282	0.0293341	0.932883	876.825	TRUE	TRUE	0	1	TRUE	exonic_eGene
ENSG00000223891	OSER1-AS1	lincRNA	20	42839600	42854667	20_42840019_A_G	20_42840019_A_G	SNV	SNV	GATK	42840019	42840019	9.54789e-17	-0.421731	0.0507482	5.89519e-07	0.500783	2991.4	TRUE	TRUE	0	1	FALSE	promoter_eGene
ENSG00000133943	C14orf159	protein_coding	14	91526677	91691976	14_91622583_G_A	14_91622583_G_A	SNV	SNV	GATK	91622583	91622583	2.12524e-14	-0.309184	0.0404542	4.0026e-12	1.04996	670.328	TRUE	TRUE	0	1	FALSE	promoter_eGene
ENSG00000102763	VWA8	protein_coding	13	42140973	42535256	13_42499942_C_T	13_42499942_C_T	SNV	SNV	GATK	42499942	42499942	4.92076e-17	0.492848	0.0587523	6.02496e-10	0.698605	1123.31	TRUE	TRUE	0	1	FALSE	intronic_eGene
ENSG00000120662	MTRF1	protein_coding	13	41790505	41837742	13_41841999_GAA_GAAA	13_41841999_GAA_GAAA	INDEL	INDEL	GATK	41841999	41841999	3.58548e-05	0.132166	0.0319806	0.0398574	0.926332	846.707	TRUE	TRUE	4257	1	FALSE	intergenic
ENSG00000120696	KBTBD7	protein_coding	13	41763969	41768702	13_41747920_G_A	13_41747920_G_A	SNV	SNV	GATK	41747920	41747920	1.39162e-05	-0.154857	0.0356387	0.00525903	1.03875	468.629	TRUE	TRUE	-16049	1	FALSE	intergenic
ENSG00000172766	NAA16	protein_coding	13	41885341	41951166	13_41876672_AT_A	13_41876672_AT_A	INDEL	INDEL	GATK	41876672	41876673	5.19229e-06	-0.232095	0.050933	0.0129413	0.747777	514.315	TRUE	TRUE	-8669	1	FALSE	intergenic
ENSG00000117143	UAP1	protein_coding	1	162531323	162569627	1_162553522_A_G	1_162553522_A_G	SNV	SNV	GATK	162553522	162553522	7.84181e-12	0.231104	0.0337802	5.31808e-09	1.02512	1093.09	TRUE	TRUE	0	1	FALSE	intronic_eGene
ENSG00000118217	ATF6	protein_coding	1	161736084	161933860	1_161773766_G_A	1_161773766_G_A	SNV	SNV	GATK	161773766	161773766	1.26742e-13	-0.245381	0.0331169	3.98121e-08	0.764131	1468.92	TRUE	TRUE	0	0.995984	FALSE	intronic_eGene
ENSG00000152332	UHMK1	protein_coding	1	162467041	162499419	1_162460101_T_C	1_162460101_T_C	SNV	SNV	GATK	162460101	162460101	6.94729e-19	-0.263157	0.029649	5.92697e-16	1.00226	924.195	TRUE	TRUE	-6940	1	FALSE	intergenic
ENSG00000162745	OLFML2B	protein_coding	1	161952982	161993644	1_161996062_T_C	1_161996062_T_C	SNV	SNV	GATK	161996062	161996062	1.46461e-20	-0.316613	0.0340607	1.80726e-17	1.03604	4789.52	TRUE	TRUE	2418	1	FALSE	intergenic
ENSG00000198929	NOS1AP	protein_coding	1	162039564	162353321	1_162031107_CT_C	1_162031107_CT_C	INDEL	INDEL	GATK	162031107	162031108	6.26479e-05	-0.115225	0.0287874	0.0694682	0.76955	457.433	TRUE	TRUE	-8457	1	FALSE	intergenic
ENSG00000239887	C1orf226	protein_coding	1	162336698	162356600	1_162039394_G_T	1_162039394_G_T	SNV	SNV	GATK	162039394	162039394	3.79814e-08	-0.159674	0.0290317	0.000108885	0.905292	1059.34	TRUE	TRUE	-297304	1	FALSE	promoter_other
ENSG00000014824	SLC30A9	protein_coding	4	41992489	42092474	4_41981004_C_T	4_41981004_C_T	SNV	SNV	GATK	41981004	41981004	1.61003e-16	0.321717	0.0390052	3.31746e-14	1.04479	794.232	TRUE	TRUE	-11485	1	FALSE	intergenic
ENSG00000124406	ATP8A1	protein_coding	4	42410390	42659122	4_42656786_C_A	4_42656786_C_A	SNV	SNV	GATK	42656786	42656786	3.15628e-17	-0.532701	0.0631115	3.93593e-13	0.929773	1398.96	TRUE	TRUE	0	1	FALSE	intronic_eGene
ENSG00000178343	SHISA3	protein_coding	4	42399856	42404504	4_42278804_TATAATAATAATA_TATAATA	4_42278804_TATAATAATAATA_TATAATA	INDEL	INDEL	GATK	42278804	42278810	7.07241e-09	-0.219641	0.0379399	1.09115e-05	0.910336	481.714	TRUE	TRUE	-121052	1	FALSE	intergenic
ENSG00000188848	BEND4	protein_coding	4	42112955	42154895	4_42273384_T_C	4_42273384_T_C	SNV	SNV	GATK	42273384	42273384	4.40509e-55	-0.613867	0.0392698	1.07361e-42	0.817131	910.665	TRUE	TRUE	118489	1	FALSE	intergenic
ENSG00000154122	ANKH	protein_coding	5	14704910	14871887	5_14744563_TA_T	5_14744563_TA_T	INDEL	INDEL	GATK	14744563	14744564	1.72028e-08	-0.216048	0.0383199	8.20667e-06	1.01367	561.868	TRUE	TRUE	0	1	FALSE	intronic_eGene
ENSG00000068615	REEP1	protein_coding	2	86441116	86565206	2_86369700_C_A	2_86369700_C_A	SNV	SNV	GATK	86369700	86369700	1.15387e-07	0.30796	0.0580985	4.40317e-05	1.09027	908.906	TRUE	TRUE	-71416	1	FALSE	intergenic
ENSG00000068654	POLR1A	protein_coding	2	86247339	86333278	2_86291900_C_T	2_86291900_C_T	SNV	SNV	GATK	86291900	86291900	9.62101e-08	-0.146816	0.0275259	1.33626e-05	1.16827	748.878	TRUE	TRUE	0	1	FALSE	intronic_eGene
ENSG00000115525	ST3GAL5	protein_coding	2	86066267	86116137	2_86183224_G_A	2_86183224_G_A	SNV	SNV	GATK	86183224	86183224	3.29947e-22	0.32478	0.0335143	9.19929e-20	1.02152	708.347	TRUE	TRUE	67087	1	FALSE	intergenic
ENSG00000132300	PTCD3	protein_coding	2	86333305	86369280	2_86511471_C_CTG	2_86511471_C_CTG	INDEL	INDEL	GATK	86511471	86511471	5.58163e-09	-0.318956	0.0547205	0.000941847	0.575371	807.18	TRUE	TRUE	142191	1	FALSE	intronic_other
ENSG00000132305	IMMT	protein_coding	2	86371055	86422893	2_86409222_TAATA_T	2_86409222_TAATA_T	INDEL	INDEL	GATK	86409222	86409226	1.74288e-58	0.671821	0.041667	1.25663e-39	0.708656	641.919	TRUE	TRUE	0	1	FALSE	intronic_eGene
ENSG00000132313	MRPL35	protein_coding	2	86426478	86440917	2_86452629_A_G	2_86452629_A_G	SNV	SNV	GATK	86452629	86452629	4.39064e-08	-0.239946	0.0438309	2.54134e-05	0.934194	267.081	TRUE	TRUE	11712	1	FALSE	intronic_other
ENSG00000273080	RP11-301O19.1	antisense	2	86422713	86423172	2_86383171_C_A	2_86383171_C_A	SNV	SNV	GATK	86383171	86383171	5.38877e-23	-0.493912	0.0500207	2.04178e-14	0.720171	1599.74	TRUE	TRUE	-39542	1	FALSE	intronic_other
ENSG00000110395	CBL	protein_coding	11	119076752	119178859	11_119095761_T_G	11_119095761_T_G	SNV	SNV	GATK	119095761	119095761	3.50127e-05	0.129051	0.0311858	0.0239607	1.08192	954.247	TRUE	TRUE	0	1	FALSE	intronic_eGene
ENSG00000137700	SLC37A4	protein_coding	11	118894824	118901616	11_118892940_T_C	11_118892940_T_C	SNV	SNV	GATK	118892940	118892940	3.79541e-07	-0.159724	0.0314483	1.4989e-05	1.34705	791.36	TRUE	TRUE	-1884	1	FALSE	intronic_other
ENSG00000149428	HYOU1	protein_coding	11	118914900	118927913	11_118241337_TA_T	11_118241337_TA_T	INDEL	INDEL	GATK	118241337	118241338	0.000147053	-0.160484	0.0422771	0.113507	0.80919	440.034	TRUE	TRUE	-673563	1	FALSE	intronic_other
ENSG00000160695	VPS11	protein_coding	11	118938403	118952688	11_118916977_CTT_CT	11_118916977_CTT_CT	INDEL	INDEL	GATK	118916977	118916978	1.28806e-14	-0.299454	0.0388548	5.33189e-09	0.757183	825.225	TRUE	TRUE	-21426	1	FALSE	intronic_other
ENSG00000172269	DPAGT1	protein_coding	11	118967213	118979041	11_118038697_T_C	11_118038697_T_C	SNV	SNV	GATK	118038697	118038697	5.40752e-05	-0.353584	0.0875798	0.0780334	1.02682	1628.67	TRUE	TRUE	-928516	1	FALSE	intronic_other
ENSG00000172273	HINFP	protein_coding	11	118992297	119006752	11_119023107_A_C	11_119023107_A_C	SNV	SNV	GATK	119023107	119023107	1.00195e-08	-0.216498	0.0377806	7.06996e-06	1.01275	823.626	TRUE	TRUE	16355	1	FALSE	promoter_other
ENSG00000172350	ABCG4	protein_coding	11	119019722	119033360	11_119009638_A_ATT	11_119009638_A_ATT	INDEL	INDEL	GATK	119009638	119009638	2.37759e-06	0.180692	0.0382956	0.0346816	0.63871	1847.4	TRUE	TRUE	-10084	1	FALSE	intergenic
ENSG00000172375	C2CD2L	protein_coding	11	118972908	118989252	11_118831335_A_G	11_118831335_A_G	SNV	SNV	GATK	118831335	118831335	6.54101e-05	-0.174665	0.0437494	0.0762371	0.87238	777.281	TRUE	TRUE	-141573	1	FALSE	intergenic
ENSG00000188486	H2AFX	protein_coding	11	118964564	118966177	11_118965048_G_A	11_118965048_G_A	SNV	SNV	GATK	118965048	118965048	2.11869e-08	0.100896	0.0180106	4.50399e-06	1.07656	526.649	TRUE	TRUE	0	1	TRUE	exonic_eGene
ENSG00000196655	TRAPPC4	protein_coding	11	118889142	118896164	11_118892757_C_G	11_118892757_C_G	SNV	SNV	GATK	118892757	118892757	1.4764e-77	-0.900865	0.0483254	2.83645e-95	1.27926	935.175	TRUE	TRUE	0	1	FALSE	intronic_eGene
ENSG00000248712	CCDC153	protein_coding	11	119060347	119067479	11_119052826_C_A	11_119052826_C_A	SNV	SNV	GATK	119052826	119052826	2.91875e-06	0.181844	0.038885	0.0407547	0.523234	602.446	TRUE	TRUE	-7521	1	FALSE	exonic_other
ENSG00000256269	HMBS	protein_coding	11	118955576	118964259	11_118917587_C_T	11_118917587_C_T	SNV	SNV	GATK	118917587	118917587	2.10845e-28	0.622032	0.0562747	6.28171e-28	1.09314	643.55	TRUE	TRUE	-37989	1	FALSE	intronic_other
ENSG00000116329	OPRD1	protein_coding	1	29138654	29190208	1_29216517_ATTTTATTTTTAT_A	1_29216517_ATTTTATTTTTAT_A	INDEL	INDEL	GATK	29216517	29216529	1.44453e-06	-0.163184	0.0338643	0.00209411	0.8426	427.575	TRUE	TRUE	26309	1	FALSE	intronic_other
ENSG00000116350	SRSF4	protein_coding	1	29474255	29508499	1_30394865_C_T	1_30394865_C_T	SNV	SNV	GATK	30394865	30394865	0.000343877	-0.114128	0.0318812	0.110821	1.13027	472.188	TRUE	TRUE	886366	1	FALSE	intergenic
ENSG00000116353	MECR	protein_coding	1	29519385	29557454	1_29570419_T_G	1_29570419_T_G	SNV	SNV	GATK	29570419	29570419	1.6079e-20	0.41482	0.0446735	8.30249e-17	0.945108	587.197	TRUE	TRUE	12965	1	FALSE	intronic_other
ENSG00000226852	RP1-212P9.2	lincRNA	1	29194087	29197779	1_29201517_A_G	1_29201517_A_G	SNV	SNV	GATK	29201517	29201517	4.36753e-11	-0.21397	0.0324637	3.62271e-05	0.57868	397.482	TRUE	TRUE	3738	1	FALSE	intronic_other
ENSG00000253304	TMEM200B	protein_coding	1	29445940	29450447	1_29451398_G_C	1_29451398_G_C	SNV	SNV	GATK	29451398	29451398	7.91409e-15	0.248192	0.0319467	8.7501e-10	0.853699	2907.3	TRUE	TRUE	951	1	FALSE	promoter_eGene
ENSG00000107651	SEC23IP	protein_coding	10	121652223	121702014	10_121709695_A_ATG	10_121709695_A_ATG	INDEL	INDEL	GATK	121709695	121709695	2.35715e-05	-0.206247	0.0487805	0.0142072	1.03106	699.745	TRUE	TRUE	7681	1	FALSE	intergenic
ENSG00000120008	WDR11	protein_coding	10	122610687	122669036	10_122644792_T_C	10_122644792_T_C	SNV	SNV	GATK	122644792	122644792	5.74059e-12	-0.17589	0.0255434	6.98722e-06	0.604315	425.852	TRUE	TRUE	0	1	FALSE	promoter_eGene
ENSG00000197771	MCMBP	protein_coding	10	121588972	121652068	10_121632487_C_T	10_121632487_C_T	SNV	SNV	GATK	121632487	121632487	1.13005e-07	-0.138901	0.0261858	0.0145209	0.461821	712.754	TRUE	TRUE	0	1	FALSE	promoter_eGene
ENSG00000198825	INPP5F	protein_coding	10	121485609	121588652	10_121535178_GA_G	10_121535178_GA_G	INDEL	INDEL	GATK	121535178	121535179	1.03643e-05	-0.254946	0.0578184	0.00685597	1.00142	668.892	TRUE	TRUE	0	1	FALSE	intronic_eGene
ENSG00000091513	TF	protein_coding	3	133464800	133497850	3_133465283_A_G	3_133465283_A_G	SNV	SNV	GATK	133465283	133465283	3.14347e-12	0.311468	0.0446795	3.28126e-07	0.743291	535.937	TRUE	TRUE	0	1	TRUE	exonic_eGene
ENSG00000144867	SRPRB	protein_coding	3	133502877	133544616	3_133487628_ATTTT_AT	3_133487628_ATTTT_AT	INDEL	INDEL	GATK	133487628	133487631	1.2593e-05	0.145208	0.0332506	0.00258449	1.25421	763.094	TRUE	TRUE	-15249	0.993976	FALSE	intronic_other
ENSG00000154917	RAB6B	protein_coding	3	133543083	133614680	3_133539541_GTCT_G	3_133539541_GTCT_G	INDEL	INDEL	GATK	133539541	133539544	1.0738e-17	0.301843	0.0352383	1.85066e-09	0.618779	601.452	TRUE	TRUE	-3542	1	FALSE	exonic_other
ENSG00000163781	TOPBP1	protein_coding	3	133317019	133380737	3_133343968_A_G	3_133343968_A_G	SNV	SNV	GATK	133343968	133343968	3.34143e-06	-0.128284	0.0275961	0.0129193	0.722443	642.146	TRUE	TRUE	0	1	FALSE	intronic_eGene
ENSG00000174640	SLCO2A1	protein_coding	3	133651540	133771028	3_133747404_A_G	3_133747404_A_G	SNV	SNV	GATK	133747404	133747404	1.75133e-15	0.312892	0.039319	7.13782e-09	0.682511	572.234	TRUE	TRUE	0	1	FALSE	intronic_eGene
ENSG00000090924	PLEKHG2	protein_coding	19	39903225	39919054	19_39680914_GA_G	19_39680914_GA_G	INDEL	INDEL	GATK	39680914	39680915	9.56597e-05	-0.0993035	0.0254537	0.132509	0.755438	668.955	TRUE	TRUE	-222311	1	FALSE	intergenic
ENSG00000084676	NCOA1	protein_coding	2	24714783	24993571	2_24702995_G_A	2_24702995_G_A	SNV	SNV	GATK	24702995	24702995	2.0669e-19	0.143814	0.0159622	9.84642e-15	0.885642	704.35	TRUE	TRUE	-11788	1	FALSE	intergenic
ENSG00000115129	TP53I3	protein_coding	2	24300303	24308731	2_24315794_GCACA_GCA	2_24315794_GCACA_GCA	INDEL	INDEL	GATK	24315794	24315796	4.5138e-10	0.513349	0.0823317	2.07402e-07	1.03889	830.869	TRUE	TRUE	7063	1	FALSE	intronic_other
ENSG00000119782	FKBP1B	protein_coding	2	24272571	24286551	2_24301750_CT_C	2_24301750_CT_C	INDEL	INDEL	GATK	24301750	24301751	1.05432e-10	0.207618	0.0321443	1.48945e-07	0.938901	494.797	TRUE	TRUE	15199	1	FALSE	promoter_other
ENSG00000163026	C2orf44	protein_coding	2	24252210	24272445	2_23890084_A_C	2_23890084_A_C	SNV	SNV	GATK	23890084	23890084	2.65032e-07	0.21912	0.0425745	0.000521213	0.866568	579.407	TRUE	TRUE	-362126	1	FALSE	intronic_other
ENSG00000184924	PTRHD1	protein_coding	2	25012603	25016251	2_25046361_AT_ATTT	2_25046361_AT_ATTT	INDEL	INDEL	GATK	25046361	25046361	6.87597e-05	-0.134004	0.0336649	0.0657491	0.817439	489.286	TRUE	TRUE	30110	1	FALSE	promoter_other
ENSG00000219626	FAM228B	protein_coding	2	24299396	24392509	2_24298464_TA_T	2_24298464_TA_T	INDEL	INDEL	GATK	24298464	24298465	4.44331e-18	0.492612	0.0568387	1.8589e-16	1.0794	620.901	TRUE	TRUE	-932	1	FALSE	promoter_eGene
ENSG00000100439	ABHD4	protein_coding	14	23067146	23081265	14_23067931_C_T	14_23067931_C_T	SNV	SNV	GATK	23067931	23067931	1.479e-98	-1.17635	0.055829	6.42892e-98	1.02424	875.967	TRUE	TRUE	0	1	FALSE	promoter_eGene
ENSG00000129562	DAD1	protein_coding	14	23033805	23058175	14_23019164_C_T	14_23019164_C_T	SNV	SNV	GATK	23019164	23019164	3.78326e-10	-0.203673	0.0325215	2.55555e-07	1.03973	1226.65	TRUE	TRUE	-14641	1	FALSE	intronic_other
ENSG00000229164	TRAC	TR_C_gene	14	23016447	23021097	14_23019164_C_T	14_23019164_C_T	SNV	SNV	GATK	23019164	23019164	1.46311e-67	-1.22231	0.0703808	1.96312e-37	0.574097	643.711	TRUE	TRUE	0	1	FALSE	intronic_eGene
ENSG00000197728	RPS26	protein_coding	12	56435637	56438116	12_56435929_C_G	12_56435929_C_G	SNV	SNV	GATK	56435929	56435929	5.97741e-101	1.08249	0.0507497	2.50308e-106	1.08352	598.901	TRUE	TRUE	0	1	TRUE	exonic_eGene
[truncated: 9,432 more rows]
