# Supplementary material for: Properties of structural variants and short tandem repeats associated with gene expression and complex traits
Source: Nat Commun. 2020 Jun 10;11:2927. doi: 10.1038/s41467-020-16482-4 (PMC7286898; doi:10.1038/s41467-020-16482-4)
Supplement: Supplementary file 5 — Supplementary Data 3 [file 41467_2020_16482_MOESM5_ESM.xlsx]

## Sheet: SV_STR only
gene_id	gene_name	gene_type	gene_chr	gene_start	gene_end	variant_id	nr_variant_id	svtype	nr_svtype	caller	variant_start	variant_end	p_value	beta	beta_se	perm_p_value	alpha_param	beta_param	significant	lead	gene_distance	call_rate	coding	genic_category	pc_loop_location	min_dist_pc_anchor
ENSG00000000460	C1orf112	protein_coding	1	169631245	169823221	Human_STR_84626	Human_STR_84626	STR	STR	HipSTR	169701424	169701444	2.7199e-10	-0.185236	0.0293376	1.25929e-10	1.22864	35.181	TRUE	FALSE	0	0.997992	FALSE	intronic_eGene	inside_proximal	133074
ENSG00000000460	C1orf112	protein_coding	1	169631245	169823221	Human_STR_84704	Human_STR_84704	STR	STR	HipSTR	169861387	169861409	8.13222e-11	-0.192926	0.0296895	2.85692e-11	1.22864	35.181	TRUE	TRUE	38166	0.993976	FALSE	intronic_other	outside_proximal	293037
ENSG00000000460	C1orf112	protein_coding	1	169631245	169823221	Human_STR_84728	Human_STR_84728	STR	STR	HipSTR	169914281	169914296	8.16416e-09	0.17014	0.0295124	8.22747e-09	1.22864	35.181	TRUE	FALSE	91060	0.991968	FALSE	intronic_other	outside_proximal	345931
ENSG00000000460	C1orf112	protein_coding	1	169631245	169823221	Human_STR_84744	Human_STR_84744	STR	STR	HipSTR	169978553	169978571	6.71668e-09	0.173886	0.0299914	6.47338e-09	1.22864	35.181	TRUE	FALSE	155332	0.995984	FALSE	intronic_other	outside_proximal	410203
ENSG00000000460	C1orf112	protein_coding	1	169631245	169823221	Human_STR_84749	Human_STR_84749	STR	STR	HipSTR	169993917	169993935	3.19935e-08	0.167306	0.0302534	4.40588e-08	1.22864	35.181	TRUE	FALSE	170696	0.995984	FALSE	intronic_other	outside_proximal	425567
ENSG00000000460	C1orf112	protein_coding	1	169631245	169823221	Human_STR_84752	Human_STR_84752	STR	STR	HipSTR	169998725	169998755	1.94442e-08	0.164886	0.0293555	2.38953e-08	1.22864	35.181	TRUE	FALSE	175504	0.997992	FALSE	intronic_other	outside_proximal	430375
ENSG00000000460	C1orf112	protein_coding	1	169631245	169823221	Human_STR_84779	Human_STR_84779	STR	STR	HipSTR	170054630	170054643	6.77103e-08	0.141977	0.026306	1.1068e-07	1.22864	35.181	TRUE	FALSE	231409	1	FALSE	promoter_other	outside_proximal	486280
ENSG00000000460	C1orf112	protein_coding	1	169631245	169823221	rMEI_1_169730442_169730724	rMEI_1_169730442_169730724	rMEI	rMEI	SS	169730442	169730724	2.52186e-06	0.144198	0.0306389	9.42583e-06	1.22864	35.181	TRUE	FALSE	0	1	FALSE	intronic_eGene	inside_proximal	162092
ENSG00000001460	STPG1	protein_coding	1	24683489	24743424	Human_STR_15573	Human_STR_15573	STR	STR	HipSTR	23964696	23964711	0.00191195	-0.107672	0.0346928	0.0215828	1.31608	32.8174	TRUE	FALSE	-718778	0.991968	FALSE	intronic_other	outside_distal	473364
ENSG00000001460	STPG1	protein_coding	1	24683489	24743424	Human_STR_16236	Human_STR_16236	STR	STR	HipSTR	24704500	24704519	0.000148369	0.124696	0.0328685	0.000770692	1.31608	32.8174	TRUE	TRUE	0	0.995984	FALSE	intronic_eGene	outside_proximal	57904
ENSG00000001461	NIPAL3	protein_coding	1	24742284	24799466	Human_STR_16236	Human_STR_16236	STR	STR	HipSTR	24704500	24704519	0.00201481	-0.0986394	0.0319424	0.051595	0.860165	15.1759	TRUE	TRUE	-37765	0.995984	FALSE	intronic_other	inside_proximal	120831
ENSG00000001561	ENPP4	protein_coding	6	46097730	46114436	Human_STR_1234175	Human_STR_1234175	STR	STR	HipSTR	46128900	46128931	6.11866e-08	0.189214	0.0349407	4.06771e-07	1.07743	19.7286	TRUE	TRUE	14464	0.991968	FALSE	exonic_other
ENSG00000001631	KRIT1	protein_coding	7	91828283	91875480	Human_STR_1347229	Human_STR_1347229	STR	STR	HipSTR	91976590	91976615	9.38561e-05	0.163048	0.0417435	0.00346417	0.832047	11.0117	TRUE	TRUE	101110	0.993976	FALSE	intronic_other	outside_distal	9839
ENSG00000001631	KRIT1	protein_coding	7	91828283	91875480	Human_STR_1347375	Human_STR_1347375	STR	STR	HipSTR	92214295	92214327	0.000800001	-0.120566	0.03596	0.0205368	0.832047	11.0117	TRUE	FALSE	338815	0.991968	FALSE	intronic_other	outside_distal	137171
ENSG00000002016	RAD52	protein_coding	12	1021243	1099219	ALU_12_1057146_1057147	ALU_12_1057146_1057147	ALU	ALU	MELT	1057146	1057147	0.000382657	0.195408	0.0550172	0.00676416	1.14785	35.887	TRUE	FALSE	0	1	FALSE	intronic_eGene	inside_proximal	40294
ENSG00000002016	RAD52	protein_coding	12	1021243	1099219	ALU_12_987960_987961	ALU_12_987960_987961	ALU	ALU	MELT	987960	987961	1.42274e-10	-0.349454	0.0544878	2.83777e-10	1.14785	35.887	TRUE	TRUE	-33282	1	FALSE	intronic_other	inside_proximal	109480
ENSG00000002016	RAD52	protein_coding	12	1021243	1099219	BND_12_1177383_5570_1	BND_12_1177383_5570_1	BND	BND	SS	1177383	1177384	0.00190526	0.122255	0.0393786	0.0415113	1.14785	35.887	TRUE	FALSE	78164	1	FALSE	intronic_other	inside_distal	27948
ENSG00000002016	RAD52	protein_coding	12	1021243	1099219	DEL_12_866805_874783	CNV_12_866843_874727_iPSCORE	DEL	DEL	SS	866805	874783	2.23472e-07	-0.204614	0.0395108	1.3232e-06	1.14785	35.887	TRUE	FALSE	-146460	1	FALSE	intronic_other	inside_distal	111240
ENSG00000002016	RAD52	protein_coding	12	1021243	1099219	CNV_12_866843_874527_HipSci	CNV_12_866843_874727_iPSCORE	DEL	DEL	GS	866843	874527	2.957e-07	0.207425	0.0404639	1.82489e-06	1.14785	35.887	TRUE	FALSE	-146716	1	FALSE	intronic_other	inside_distal	111278
ENSG00000002016	RAD52	protein_coding	12	1021243	1099219	CNV_12_866843_874727_iPSCORE	CNV_12_866843_874727_iPSCORE	DEL	DEL	GS	866843	874727	2.957e-07	0.207425	0.0404639	1.82489e-06	1.14785	35.887	TRUE	FALSE	-146516	1	FALSE	intronic_other	inside_distal	111278
ENSG00000002746	HECW1	protein_coding	7	43152198	43605600	Human_STR_1319215	Human_STR_1319215	STR	STR	HipSTR	43125659	43125678	1.38153e-06	-0.164125	0.0339968	0.000123964	0.924433	41.6733	TRUE	TRUE	-26520	0.991968	FALSE	intergenic	inside_proximal	112312
ENSG00000002919	SNX11	protein_coding	17	46180719	46200436	Human_STR_588934	Human_STR_588934	STR	STR	HipSTR	46230387	46230421	0.000380143	-0.110026	0.0309627	0.0157064	0.932507	29.9174	TRUE	TRUE	29951	0.993976	FALSE	intronic_other	outside_proximal	100752
ENSG00000003056	M6PR	protein_coding	12	9092959	9102551	Human_STR_280023	Human_STR_280023	STR	STR	HipSTR	9103631	9103641	0.00116853	-0.099555	0.0306658	0.0393984	0.886603	21.5502	TRUE	FALSE	1080	0.991968	FALSE	promoter_eGene	inside_proximal	30620
ENSG00000003056	M6PR	protein_coding	12	9092959	9102551	Human_STR_280037	Human_STR_280037	STR	STR	HipSTR	9120833	9120847	1.68851e-11	-0.20898	0.0310488	4.45943e-09	0.886603	21.5502	TRUE	TRUE	18282	0.993976	FALSE	intronic_other	outside_proximal	20569
ENSG00000003147	ICA1	protein_coding	7	8152814	8302317	Human_STR_1301494	Human_STR_1301494	STR	STR	HipSTR	8287090	8287121	1.9389e-05	-0.155896	0.0364941	0.00125366	0.929248	37.7603	TRUE	TRUE	0	1	FALSE	intronic_eGene	outside_proximal	276864
ENSG00000003249	DBNDD1	protein_coding	16	90071273	90086536	CNV_16_89896106_89898398_iPSCORE	CNV_16_89896106_89898398_iPSCORE	DEL	DEL	GS	89896106	89898398	2.79538e-08	-0.154126	0.0277516	7.45772e-08	1.0893	10.5865	TRUE	FALSE	-172875	1	FALSE	intronic_other	outside_distal	38872
ENSG00000003249	DBNDD1	protein_coding	16	90071273	90086536	CNV_16_89896006_89898398_HipSci	CNV_16_89896106_89898398_iPSCORE	DEL	DEL	GS	89896006	89898398	2.79538e-08	-0.154126	0.0277516	7.45772e-08	1.0893	10.5865	TRUE	FALSE	-172875	1	FALSE	intronic_other	outside_distal	38872
ENSG00000003249	DBNDD1	protein_coding	16	90071273	90086536	DEL_16_89896057_89898390	CNV_16_89896106_89898398_iPSCORE	DEL	DEL	SS	89896057	89898390	3.33099e-08	0.152251	0.0275664	9.02687e-08	1.0893	10.5865	TRUE	FALSE	-172883	1	FALSE	intronic_other	outside_distal	38880
ENSG00000003249	DBNDD1	protein_coding	16	90071273	90086536	DEL_16_90089999_90090367	DEL_16_90089999_90090367	DEL	DEL	SS	90089999	90090367	9.88932e-12	0.16922	0.0248557	1.29753e-11	1.0893	10.5865	TRUE	TRUE	3463	1	FALSE	intronic_other	outside_proximal	47936
ENSG00000003249	DBNDD1	protein_coding	16	90071273	90086536	Human_STR_556096	Human_STR_556096	STR	STR	HipSTR	90105767	90105808	0.00506102	-0.0972925	0.0347086	0.0388138	1.0893	10.5865	TRUE	FALSE	19231	0.993976	FALSE	promoter_other	outside_proximal	63704
ENSG00000003393	ALS2	protein_coding	2	202565277	202645912	ALU_2_202631460_202631461	ALU_2_202631460_202631461	ALU	ALU	MELT	202631460	202631461	0.00368989	0.169112	0.0582437	0.0484398	1.07204	17.0211	TRUE	FALSE	0	1	FALSE	intronic_eGene	outside_proximal	121807
ENSG00000003393	ALS2	protein_coding	2	202565277	202645912	Human_STR_809061	Human_STR_809061	STR	STR	HipSTR	202637002	202637024	1.45879e-09	0.173211	0.0286354	6.82579e-09	1.07204	17.0211	TRUE	FALSE	0	0.993976	FALSE	intronic_eGene	outside_proximal	127349
ENSG00000003393	ALS2	protein_coding	2	202565277	202645912	Human_STR_809070	Human_STR_809070	STR	STR	HipSTR	202654633	202654652	1.1639e-10	-0.191358	0.0296957	4.53911e-10	1.07204	17.0211	TRUE	TRUE	8721	0.997992	FALSE	promoter_other	inside_proximal	144980
ENSG00000003393	ALS2	protein_coding	2	202565277	202645912	Human_STR_809101	Human_STR_809101	STR	STR	HipSTR	202690227	202690237	4.02885e-10	-0.190751	0.030506	1.71824e-09	1.07204	17.0211	TRUE	FALSE	44315	0.997992	FALSE	intronic_other	inside_proximal	180227
ENSG00000003400	CASP10	protein_coding	2	202047604	202094129	Human_STR_808841	Human_STR_808841	STR	STR	HipSTR	202240489	202240509	0.00145183	-0.123026	0.0386369	0.0271399	1.01902	20.4296	TRUE	TRUE	146360	0.993976	FALSE	intergenic	outside_proximal	396749
ENSG00000003436	TFPI	protein_coding	2	188328957	188430487	DEL_2_188421614_188422190	DEL_2_188421614_188422190	DEL	DEL	SS	188421614	188422190	9.62231e-13	0.337822	0.0473419	2.42686e-12	1.10187	31.1281	TRUE	TRUE	0	1	FALSE	intronic_eGene
ENSG00000003436	TFPI	protein_coding	2	188328957	188430487	DEL_2_188505186_188505539	DEL_2_188505186_188505539	DEL	DEL	SS	188505186	188505539	0.00126738	-0.178699	0.0554405	0.0266084	1.10187	31.1281	TRUE	FALSE	74699	1	FALSE	intergenic
ENSG00000003436	TFPI	protein_coding	2	188328957	188430487	Human_STR_801562	Human_STR_801562	STR	STR	HipSTR	188007264	188007280	0.00211497	0.151341	0.0492392	0.0461631	1.10187	31.1281	TRUE	FALSE	-321677	0.991968	FALSE	intronic_other
ENSG00000003436	TFPI	protein_coding	2	188328957	188430487	Human_STR_801588	Human_STR_801588	STR	STR	HipSTR	188060746	188060756	0.000474127	0.165915	0.0474725	0.0091186	1.10187	31.1281	TRUE	FALSE	-268201	0.991968	FALSE	intronic_other
ENSG00000003436	TFPI	protein_coding	2	188328957	188430487	Human_STR_801593	Human_STR_801593	STR	STR	HipSTR	188081697	188081713	2.32734e-05	0.202837	0.0479415	0.000331612	1.10187	31.1281	TRUE	FALSE	-247244	0.991968	FALSE	intronic_other
ENSG00000003436	TFPI	protein_coding	2	188328957	188430487	Human_STR_801623	Human_STR_801623	STR	STR	HipSTR	188133982	188133998	8.62888e-06	-0.270212	0.060736	0.000111155	1.10187	31.1281	TRUE	FALSE	-194959	0.997992	FALSE	intronic_other
ENSG00000003436	TFPI	protein_coding	2	188328957	188430487	Human_STR_801645	Human_STR_801645	STR	STR	HipSTR	188172966	188172984	3.60988e-05	0.199438	0.048277	0.000537769	1.10187	31.1281	TRUE	FALSE	-155973	0.995984	FALSE	intronic_other
ENSG00000003436	TFPI	protein_coding	2	188328957	188430487	Human_STR_801696	Human_STR_801696	STR	STR	HipSTR	188267143	188267185	0.000871698	-0.206496	0.06203	0.0177264	1.10187	31.1281	TRUE	FALSE	-61772	0.997992	FALSE	intronic_other
ENSG00000003436	TFPI	protein_coding	2	188328957	188430487	Human_STR_801765	Human_STR_801765	STR	STR	HipSTR	188442533	188442557	2.30905e-09	0.431213	0.0721765	1.28687e-08	1.10187	31.1281	TRUE	FALSE	12046	0.997992	FALSE	intergenic
ENSG00000003436	TFPI	protein_coding	2	188328957	188430487	Human_STR_801782	Human_STR_801782	STR	STR	HipSTR	188489436	188489464	8.03845e-09	-0.275622	0.0477875	5.08699e-08	1.10187	31.1281	TRUE	FALSE	58949	0.997992	FALSE	intergenic
ENSG00000003436	TFPI	protein_coding	2	188328957	188430487	rMEI_2_188215730_188216025	rMEI_2_188215730_188216025	rMEI	rMEI	SS	188215730	188216025	0.000121212	0.227673	0.0592334	0.00204012	1.10187	31.1281	TRUE	FALSE	-112932	1	FALSE	intronic_other
ENSG00000003756	RBM5	protein_coding	3	50126341	50156454	Human_STR_939852	Human_STR_939852	STR	STR	HipSTR	51007505	51007533	0.00313555	-0.103833	0.0351485	0.035996	1.14272	18.8496	TRUE	TRUE	851051	0.993976	FALSE	intronic_other	outside_distal	628145
ENSG00000003756	RBM5	protein_coding	3	50126341	50156454	Human_STR_939859	Human_STR_939859	STR	STR	HipSTR	51019271	51019297	0.00388359	0.0713704	0.0247173	0.045642	1.14272	18.8496	TRUE	FALSE	862817	0.991968	FALSE	intronic_other	outside_distal	639911
ENSG00000004059	ARF5	protein_coding	7	127228399	127231759	CNV_7_127214964_127217792_HipSci	CNV_7_127214964_127217992_iPSCORE	DEL	DEL	GS	127214964	127217792	0.00296507	0.0770387	0.0259273	0.0531603	1.18462	31.7262	TRUE	FALSE	-10607	1	FALSE	intergenic	outside_proximal	37789
ENSG00000004059	ARF5	protein_coding	7	127228399	127231759	CNV_7_127214964_127217992_iPSCORE	CNV_7_127214964_127217992_iPSCORE	DEL	DEL	GS	127214964	127217992	0.00296507	0.0770387	0.0259273	0.0531603	1.18462	31.7262	TRUE	FALSE	-10407	1	FALSE	intergenic	outside_proximal	37589
ENSG00000004059	ARF5	protein_coding	7	127228399	127231759	Human_STR_1366866	Human_STR_1366866	STR	STR	HipSTR	127310352	127310362	0.0019259	-0.0826738	0.0266567	0.0324369	1.18462	31.7262	TRUE	FALSE	78593	0.995984	FALSE	intronic_other	outside_distal	17753
ENSG00000004059	ARF5	protein_coding	7	127228399	127231759	Human_STR_1366881	Human_STR_1366881	STR	STR	HipSTR	127331270	127331280	0.00138275	0.0849201	0.0265522	0.022105	1.18462	31.7262	TRUE	TRUE	99511	0.997992	FALSE	promoter_other	outside_distal	38671
ENSG00000004399	PLXND1	protein_coding	3	129274018	129325661	Human_STR_978375	Human_STR_978375	STR	STR	HipSTR	129130776	129130790	4.9385e-07	-0.148027	0.0294366	8.92727e-06	1.066	38.1348	TRUE	FALSE	-143228	0.997992	FALSE	exonic_other	outside_distal	15352
ENSG00000004399	PLXND1	protein_coding	3	129274018	129325661	Human_STR_978378	Human_STR_978378	STR	STR	HipSTR	129135262	129135292	5.9934e-08	-0.263564	0.048637	9.42642e-07	1.066	38.1348	TRUE	FALSE	-138726	0.991968	FALSE	intronic_other	outside_distal	10850
ENSG00000004399	PLXND1	protein_coding	3	129274018	129325661	Human_STR_978394	Human_STR_978394	STR	STR	HipSTR	129174742	129174775	6.18979e-05	0.163147	0.0407313	0.00153734	1.066	38.1348	TRUE	FALSE	-99243	0.991968	FALSE	intronic_other	inside_distal	14631
ENSG00000004399	PLXND1	protein_coding	3	129274018	129325661	Human_STR_978406	Human_STR_978406	STR	STR	HipSTR	129189078	129189112	2.11762e-08	0.265725	0.0474331	3.10956e-07	1.066	38.1348	TRUE	TRUE	-84906	0.997992	FALSE	intronic_other	inside_distal	28967
ENSG00000004399	PLXND1	protein_coding	3	129274018	129325661	rMEI_3_129184486_129184777	rMEI_3_129184486_129184777	rMEI	rMEI	SS	129184486	129184777	4.07044e-06	-0.127149	0.0275947	8.45664e-05	1.066	38.1348	TRUE	FALSE	-89241	1	FALSE	intronic_other	inside_distal	24375
ENSG00000004487	KDM1A	protein_coding	1	23345941	23410182	Human_STR_15213	Human_STR_15213	STR	STR	HipSTR	23577522	23577546	0.000163997	0.0953309	0.0252944	0.00260153	1.04018	20.3142	TRUE	TRUE	167340	0.991968	FALSE	intergenic	inside_proximal	231420
ENSG00000004534	RBM6	protein_coding	3	49977440	50137478	CNV_3_49283590_49285713_iPSCORE	CNV_3_49283490_49285613_HipSci	DUP	DUP	GS	49283590	49285713	0.000129325	-0.161142	0.0420985	0.00316589	0.900653	12.4873	TRUE	FALSE	-691727	1	FALSE	intronic_other	outside_distal	425481
ENSG00000004534	RBM6	protein_coding	3	49977440	50137478	CNV_3_49283490_49285613_HipSci	CNV_3_49283490_49285613_HipSci	DUP	DUP	GS	49283490	49285613	0.000132052	-0.160653	0.0420272	0.00322592	0.900653	12.4873	TRUE	FALSE	-691827	1	FALSE	intronic_other	outside_distal	425581
ENSG00000004534	RBM6	protein_coding	3	49977440	50137478	DEL_3_49976233_49976908	DEL_3_49976233_49976908	DEL	DEL	SS	49976233	49976908	1.37421e-17	-0.283032	0.0331525	6.54733e-15	0.900653	12.4873	TRUE	TRUE	-532	1	FALSE	promoter_eGene	inside_proximal	20409
ENSG00000004534	RBM6	protein_coding	3	49977440	50137478	Human_STR_938475	Human_STR_938475	STR	STR	HipSTR	49324249	49324300	0.000491118	0.147018	0.0421793	0.0105093	0.900653	12.4873	TRUE	FALSE	-653140	0.991968	FALSE	intronic_other	outside_distal	386894
ENSG00000004534	RBM6	protein_coding	3	49977440	50137478	Human_STR_938896	Human_STR_938896	STR	STR	HipSTR	49656531	49656547	0.000271976	-0.120772	0.0331735	0.00617922	0.900653	12.4873	TRUE	FALSE	-320893	0.995984	FALSE	intronic_other	outside_distal	54647
ENSG00000004534	RBM6	protein_coding	3	49977440	50137478	Human_STR_938983	Human_STR_938983	STR	STR	HipSTR	49805016	49805032	5.83628e-10	0.192999	0.0311551	4.85647e-08	0.900653	12.4873	TRUE	FALSE	-172408	0.993976	FALSE	intronic_other	inside_distal	2928
ENSG00000004534	RBM6	protein_coding	3	49977440	50137478	Human_STR_939093	Human_STR_939093	STR	STR	HipSTR	49903529	49903553	0.00141631	-0.112091	0.0351238	0.0271434	0.900653	12.4873	TRUE	FALSE	-73887	1	FALSE	intronic_other	overlaps_anchor	0
ENSG00000004534	RBM6	protein_coding	3	49977440	50137478	Human_STR_939236	Human_STR_939236	STR	STR	HipSTR	50029352	50029400	1.31215e-05	-0.156511	0.0359129	0.000403454	0.900653	12.4873	TRUE	FALSE	0	0.991968	FALSE	intronic_eGene	overlaps_anchor	0
ENSG00000004534	RBM6	protein_coding	3	49977440	50137478	Human_STR_939340	Human_STR_939340	STR	STR	HipSTR	50114927	50114960	6.51298e-09	-0.185687	0.0319984	4.26466e-07	0.900653	12.4873	TRUE	FALSE	0	0.993976	FALSE	intronic_eGene	outside_distal	6006
ENSG00000004534	RBM6	protein_coding	3	49977440	50137478	Human_STR_939391	Human_STR_939391	STR	STR	HipSTR	50168830	50168878	7.0148e-05	-0.146375	0.0368168	0.00182542	0.900653	12.4873	TRUE	FALSE	31352	1	FALSE	intronic_other	outside_distal	19957
ENSG00000004534	RBM6	protein_coding	3	49977440	50137478	Human_STR_939480	Human_STR_939480	STR	STR	HipSTR	50344317	50344345	0.00128292	-0.170664	0.053005	0.0248479	0.900653	12.4873	TRUE	FALSE	206839	0.995984	FALSE	intronic_other	outside_distal	6320
ENSG00000004766	CCDC132	protein_coding	7	92861653	92988338	Human_STR_1347708	Human_STR_1347708	STR	STR	HipSTR	92937431	92937468	0.00279747	0.123086	0.0411774	0.0239185	1.31313	24.0701	TRUE	TRUE	0	0.995984	FALSE	intronic_eGene	inside_proximal	187897
ENSG00000004777	ARHGAP33	protein_coding	19	36265434	36279724	Human_STR_683135	Human_STR_683135	STR	STR	HipSTR	36257933	36257949	5.2168e-05	0.10202	0.0252169	0.000952395	1.13364	43.7676	TRUE	TRUE	-7485	0.993976	FALSE	exonic_other	outside_proximal	9130
ENSG00000004777	ARHGAP33	protein_coding	19	36265434	36279724	Human_STR_683148	Human_STR_683148	STR	STR	HipSTR	36265315	36265342	9.80635e-05	0.109751	0.0281751	0.0019458	1.13364	43.7676	TRUE	FALSE	-92	0.997992	FALSE	promoter_eGene	inside_proximal	16512
ENSG00000004777	ARHGAP33	protein_coding	19	36265434	36279724	Human_STR_683172	Human_STR_683172	STR	STR	HipSTR	36305217	36305233	0.00112943	-0.0869893	0.0267156	0.030349	1.13364	43.7676	TRUE	FALSE	25493	0.997992	FALSE	promoter_other	inside_proximal	41753
ENSG00000004897	CDC27	protein_coding	17	45195069	45266788	Human_STR_587804	Human_STR_587804	STR	STR	HipSTR	44935287	44935312	0.000811626	0.0697565	0.0208303	0.0134702	0.98381	15.454	TRUE	TRUE	-259757	0.991968	FALSE	intronic_other	outside_distal	63991
ENSG00000004948	CALCR	protein_coding	7	93053799	93204042	BND_7_93034690_22082_1	BND_7_93034690_22082_1	BND	BND	SS	93034690	93034691	0.00144116	-0.087955	0.0276043	0.0424286	1.12673	45.5359	TRUE	FALSE	-19108	1	FALSE	intergenic	inside_distal	49752
ENSG00000004948	CALCR	protein_coding	7	93053799	93204042	BND_7_93034693_22078_1	BND_7_93034693_22078_1	BND	BND	SS	93034693	93034694	0.000844732	-0.0926952	0.0277721	0.0235686	1.12673	45.5359	TRUE	FALSE	-19105	1	FALSE	intergenic	inside_distal	49755
ENSG00000004948	CALCR	protein_coding	7	93053799	93204042	Human_STR_1347780	Human_STR_1347780	STR	STR	HipSTR	93099571	93099596	6.34637e-07	-0.13942	0.0279939	7.25809e-06	1.12673	45.5359	TRUE	FALSE	0	0.995984	FALSE	intronic_eGene	inside_distal	2155
ENSG00000004948	CALCR	protein_coding	7	93053799	93204042	Human_STR_1347797	Human_STR_1347797	STR	STR	HipSTR	93140383	93140424	1.76326e-07	-0.144589	0.0276847	1.71446e-06	1.12673	45.5359	TRUE	TRUE	0	0.993976	FALSE	intronic_eGene	inside_distal	42967
ENSG00000004948	CALCR	protein_coding	7	93053799	93204042	Human_STR_1347851	Human_STR_1347851	STR	STR	HipSTR	93253271	93253336	1.78409e-06	-0.154891	0.0324281	2.32591e-05	1.12673	45.5359	TRUE	FALSE	49229	0.991968	FALSE	intronic_other	inside_proximal	48010
ENSG00000005007	UPF1	protein_coding	19	18942747	18979045	Human_STR_673296	Human_STR_673296	STR	STR	HipSTR	18791050	18791080	0.000148682	-0.140283	0.0369822	0.00729919	1.00956	51.8326	TRUE	TRUE	-151667	0.995984	FALSE	intergenic	outside_distal	2862
ENSG00000005059	CCDC109B	protein_coding	4	110481361	110609874	rMEI_4_110339341_110339474	rMEI_4_110339341_110339474	rMEI	rMEI	SS	110339341	110339474	0.000896965	0.093865	0.0282641	0.00756525	1.33848	33.3665	TRUE	TRUE	-141887	1	FALSE	intronic_other	outside_proximal	380857
ENSG00000005108	THSD7A	protein_coding	7	11409984	11871824	Human_STR_1302610	Human_STR_1302610	STR	STR	HipSTR	10884079	10884107	0.00210142	0.0948116	0.0308279	0.0408705	1.12918	30.3669	TRUE	FALSE	-525877	0.995984	FALSE	intergenic
ENSG00000005108	THSD7A	protein_coding	7	11409984	11871824	Human_STR_1302989	Human_STR_1302989	STR	STR	HipSTR	11690432	11690464	0.00201573	0.134455	0.0435423	0.0390453	1.12918	30.3669	TRUE	FALSE	0	0.993976	FALSE	intronic_eGene
ENSG00000005108	THSD7A	protein_coding	7	11409984	11871824	Human_STR_1303070	Human_STR_1303070	STR	STR	HipSTR	11868347	11868369	1.932e-06	-0.147294	0.0309414	1.5732e-05	1.12918	30.3669	TRUE	TRUE	0	0.991968	FALSE	intronic_eGene
ENSG00000005156	LIG3	protein_coding	17	33307513	33332083	Human_STR_578382	Human_STR_578382	STR	STR	HipSTR	33399586	33399618	4.25023e-05	-0.109487	0.0267469	0.00257504	0.983571	54.5326	TRUE	FALSE	67503	0.991968	FALSE	intronic_other	outside_distal	7235
ENSG00000005156	LIG3	protein_coding	17	33307513	33332083	Human_STR_578399	Human_STR_578399	STR	STR	HipSTR	33424141	33424152	5.68361e-06	0.128135	0.028237	0.000356266	0.983571	54.5326	TRUE	FALSE	92058	0.993976	FALSE	intronic_other	inside_distal	22430
ENSG00000005156	LIG3	protein_coding	17	33307513	33332083	Human_STR_578402	Human_STR_578402	STR	STR	HipSTR	33429462	33429477	4.55897e-16	-0.225945	0.0278165	4.18745e-14	0.983571	54.5326	TRUE	TRUE	97379	0.993976	FALSE	intronic_other	inside_distal	17105
ENSG00000005187	ACSM3	protein_coding	16	20621565	20808903	Human_STR_516613	Human_STR_516613	STR	STR	HipSTR	20783718	20783748	7.29587e-06	0.148539	0.0331199	0.000963762	0.803772	22.3199	TRUE	FALSE	0	0.995984	FALSE	intronic_eGene	inside_proximal	344280
ENSG00000005187	ACSM3	protein_coding	16	20621565	20808903	Human_STR_516665	Human_STR_516665	STR	STR	HipSTR	20869147	20869157	6.63141e-06	-0.149246	0.0331275	0.000892563	0.803772	22.3199	TRUE	TRUE	60244	0.995984	FALSE	exonic_other	inside_proximal	258871
ENSG00000005187	ACSM3	protein_coding	16	20621565	20808903	Human_STR_516782	Human_STR_516782	STR	STR	HipSTR	20995484	20995502	0.000419667	-0.124083	0.035177	0.0249327	0.803772	22.3199	TRUE	FALSE	186581	0.995984	FALSE	intronic_other	inside_distal	132526
ENSG00000005238	FAM214B	protein_coding	9	35104109	35116338	DEL_9_35980788_35981992	CNV_9_35980779_35981979_iPSCORE	DEL	DEL	SS	35980788	35981992	0.000194709	0.0922194	0.0247517	0.0238744	0.734695	28.4501	TRUE	TRUE	864450	1	FALSE	intergenic	outside_distal	247133
ENSG00000005238	FAM214B	protein_coding	9	35104109	35116338	CNV_9_35980779_35981979_iPSCORE	CNV_9_35980779_35981979_iPSCORE	DEL	DEL	GS	35980779	35981979	0.000371472	-0.0894198	0.025121	0.0382961	0.734695	28.4501	TRUE	FALSE	864441	1	FALSE	intergenic	outside_distal	247124
ENSG00000005238	FAM214B	protein_coding	9	35104109	35116338	CNV_9_35980779_35981979_HipSci	CNV_9_35980779_35981979_iPSCORE	DEL	DEL	GS	35980779	35981979	0.000460085	-0.0881098	0.0251528	0.0447681	0.734695	28.4501	TRUE	FALSE	864441	1	FALSE	intergenic	outside_distal	247124
ENSG00000005436	GCFC2	protein_coding	2	75879126	75938115	Human_STR_745921	Human_STR_745921	STR	STR	HipSTR	75886067	75886083	1.50651e-27	0.389387	0.0358037	1.08249e-34	1.33819	31.2976	TRUE	TRUE	0	0.991968	FALSE	intronic_eGene
ENSG00000005448	WDR54	protein_coding	2	74648805	74652882	Human_STR_745291	Human_STR_745291	STR	STR	HipSTR	74627440	74627481	0.00319436	-0.047187	0.0160044	0.0160112	1.48424	23.6683	TRUE	TRUE	-21324	0.991968	FALSE	intergenic	inside_distal	7671
ENSG00000005801	ZNF195	protein_coding	11	3360491	3400448	Human_STR_205280	Human_STR_205280	STR	STR	HipSTR	3389308	3389330	0.000728068	-0.121586	0.035985	0.00808558	1.2152	28.5756	TRUE	TRUE	0	0.991968	FALSE	promoter_eGene	inside_proximal	10642
ENSG00000005812	FBXL3	protein_coding	13	77566740	77601330	Human_STR_383765	Human_STR_383765	STR	STR	HipSTR	77600137	77600151	1.08445e-19	-0.441212	0.048591	7.59188e-25	1.37938	34.7227	TRUE	TRUE	0	0.993976	FALSE	intronic_eGene	inside_proximal	32159
ENSG00000005884	ITGA3	protein_coding	17	48133332	48167845	Human_STR_590646	Human_STR_590646	STR	STR	HipSTR	48133091	48133114	2.44785e-12	0.312845	0.0446523	1.59798e-08	0.779504	36.9791	TRUE	TRUE	-218	1	FALSE	promoter_eGene	inside_proximal	38783
ENSG00000005884	ITGA3	protein_coding	17	48133332	48167845	Human_STR_590648	Human_STR_590648	STR	STR	HipSTR	48140038	48140066	2.21629e-08	0.191272	0.0341911	1.94065e-05	0.779504	36.9791	TRUE	FALSE	0	0.993976	FALSE	promoter_eGene	outside_proximal	31831
ENSG00000006007	GDE1	protein_coding	16	19513015	19533467	Human_STR_515624	Human_STR_515624	STR	STR	HipSTR	19395785	19395816	2.49195e-07	0.19002	0.0368377	3.85134e-06	1.07078	36.2518	TRUE	FALSE	-117199	0.995984	FALSE	intronic_other	outside_distal	24135
ENSG00000006007	GDE1	protein_coding	16	19513015	19533467	Human_STR_515747	Human_STR_515747	STR	STR	HipSTR	19525405	19525433	3.20682e-21	-0.353633	0.0373987	5.15223e-21	1.07078	36.2518	TRUE	FALSE	0	0.991968	FALSE	intronic_eGene	inside_proximal	102629
ENSG00000006007	GDE1	protein_coding	16	19513015	19533467	Human_STR_515754	Human_STR_515754	STR	STR	HipSTR	19533743	19533786	6.61784e-19	-0.334133	0.0376228	1.55047e-18	1.07078	36.2518	TRUE	FALSE	276	0.993976	FALSE	promoter_eGene	inside_proximal	110967
ENSG00000006007	GDE1	protein_coding	16	19513015	19533467	Human_STR_515760	Human_STR_515760	STR	STR	HipSTR	19546656	19546683	2.57443e-64	-0.919084	0.0542781	3.68424e-67	1.07078	36.2518	TRUE	TRUE	13189	0.991968	FALSE	intronic_other	outside_proximal	123880
ENSG00000006007	GDE1	protein_coding	16	19513015	19533467	Human_STR_515806	Human_STR_515806	STR	STR	HipSTR	19597633	19597678	0.000542025	-0.133974	0.0387312	0.01429	1.07078	36.2518	TRUE	FALSE	64166	0.997992	FALSE	intronic_other	outside_proximal	174857
ENSG00000006007	GDE1	protein_coding	16	19513015	19533467	rMEI_16_19506335_19506635	rMEI_16_19506335_19506635	rMEI	rMEI	SS	19506335	19506635	4.47209e-17	-0.358764	0.042711	1.41179e-16	1.07078	36.2518	TRUE	FALSE	-6380	1	FALSE	intronic_other	inside_proximal	83559
ENSG00000006015	C19orf60	protein_coding	19	18699495	18703146	rMEI_19_18661299_18661602	rMEI_19_18661299_18661602	rMEI	rMEI	SS	18661299	18661602	4.02605e-07	0.117312	0.0231488	4.77288e-06	1.12103	46.7158	TRUE	TRUE	-37893	1	FALSE	intergenic	inside_distal	5892
ENSG00000006016	CRLF1	protein_coding	19	18683030	18718551	Human_STR_673237	Human_STR_673237	STR	STR	HipSTR	18735218	18735268	0.00209136	0.122228	0.0397238	0.0436461	1.20605	40.0748	TRUE	TRUE	16667	0.995984	FALSE	intergenic	inside_distal	492
ENSG00000006025	OSBPL7	protein_coding	17	45884738	45899200	DEL_17_44888488_44888655	DEL_17_44888488_44888655	DEL	DEL	SS	44888488	44888655	0.00187906	-0.0843341	0.0271283	0.033348	1.09944	25.6608	TRUE	TRUE	-996083	1	FALSE	intronic_other	outside_distal	837956
ENSG00000006047	YBX2	protein_coding	17	7191571	7197934	BND_17_7167890_22709_2	BND_17_7167890_22709_2	BND	BND	SS	7167890	7167891	4.48075e-06	0.175722	0.0383026	8.97415e-05	1.07354	39.0653	TRUE	FALSE	-23680	1	FALSE	promoter_other	inside_distal	862
ENSG00000006047	YBX2	protein_coding	17	7191571	7197934	BND_17_7167959_22711_2	BND_17_7167959_22711_2	BND	BND	SS	7167959	7167960	2.8273e-07	0.200014	0.038954	4.62167e-06	1.07354	39.0653	TRUE	FALSE	-23611	1	FALSE	promoter_other	inside_distal	931
ENSG00000006047	YBX2	protein_coding	17	7191571	7197934	Human_STR_562021	Human_STR_562021	STR	STR	HipSTR	7179478	7179499	4.12393e-12	0.235617	0.0339855	2.97218e-11	1.07354	39.0653	TRUE	TRUE	-12072	0.993976	FALSE	intergenic	outside_distal	4683
ENSG00000006114	SYNRG	protein_coding	17	35874900	35969544	ALU_17_35922028_35922029	ALU_17_35922028_35922029	ALU	ALU	MELT	35922028	35922029	0.000985202	0.111494	0.0338402	0.0234312	1.035	27.7405	TRUE	FALSE	0	1	FALSE	intronic_eGene	inside_proximal	69988
ENSG00000006114	SYNRG	protein_coding	17	35874900	35969544	CNV_17_35755594_35758795_iPSCORE	CNV_17_35755594_35758795_iPSCORE	DEL	DEL	GS	35755594	35758795	5.33987e-19	0.217902	0.0244697	3.76063e-18	1.035	27.7405	TRUE	TRUE	-116105	1	FALSE	intronic_other	inside_distal	37066
ENSG00000006114	SYNRG	protein_coding	17	35874900	35969544	CNV_17_35755645_35758795_HipSci	CNV_17_35755594_35758795_iPSCORE	DEL	DEL	GS	35755645	35758795	5.33987e-19	0.217902	0.0244697	3.76063e-18	1.035	27.7405	TRUE	TRUE	-116105	1	FALSE	intronic_other	inside_distal	37117
ENSG00000006114	SYNRG	protein_coding	17	35874900	35969544	DEL_17_35755629_35758769	CNV_17_35755594_35758795_iPSCORE	DEL	DEL	SS	35755629	35758769	6.86483e-16	-0.200366	0.0248196	6.21134e-15	1.035	27.7405	TRUE	FALSE	-116131	1	FALSE	intronic_other	inside_distal	37101
ENSG00000006114	SYNRG	protein_coding	17	35874900	35969544	CNV_17_35778994_35782394_iPSCORE	CNV_17_35778944_35782394_HipSci	DEL	DEL	GS	35778994	35782394	4.60633e-07	-0.125399	0.0248707	8.48919e-06	1.035	27.7405	TRUE	FALSE	-92506	1	FALSE	promoter_other	inside_distal	60466
ENSG00000006114	SYNRG	protein_coding	17	35874900	35969544	CNV_17_35778944_35782394_HipSci	CNV_17_35778944_35782394_HipSci	DEL	DEL	GS	35778944	35782394	4.60633e-07	-0.125399	0.0248707	8.48919e-06	1.035	27.7405	TRUE	FALSE	-92506	1	FALSE	promoter_other	inside_distal	60416
ENSG00000006114	SYNRG	protein_coding	17	35874900	35969544	DEL_17_35778963_35782419	CNV_17_35778944_35782394_HipSci	DEL	DEL	SS	35778963	35782419	1.32463e-06	0.118815	0.0245688	2.53313e-05	1.035	27.7405	TRUE	FALSE	-92481	1	FALSE	promoter_other	inside_distal	60435
ENSG00000006114	SYNRG	protein_coding	17	35874900	35969544	Human_STR_579898	Human_STR_579898	STR	STR	HipSTR	35917008	35917026	0.000715337	-0.0827107	0.0244443	0.0168851	1.035	27.7405	TRUE	FALSE	0	1	FALSE	intronic_eGene	inside_proximal	64968
ENSG00000006125	AP2B1	protein_coding	17	33905065	34053436	Human_STR_578704	Human_STR_578704	STR	STR	HipSTR	33897275	33897294	3.79253e-05	-0.154361	0.0374683	0.000280311	1.1406	21.3964	TRUE	FALSE	-7771	0.995984	FALSE	intronic_other	outside_proximal	119143
ENSG00000006125	AP2B1	protein_coding	17	33905065	34053436	Human_STR_578740	Human_STR_578740	STR	STR	HipSTR	33938484	33938500	9.7267e-05	-0.123984	0.0318127	0.000820177	1.1406	21.3964	TRUE	FALSE	0	0.991968	FALSE	intronic_eGene	inside_proximal	77937
ENSG00000006125	AP2B1	protein_coding	17	33905065	34053436	Human_STR_578788	Human_STR_578788	STR	STR	HipSTR	34005979	34006005	1.91898e-05	-0.122974	0.0287719	0.000128906	1.1406	21.3964	TRUE	TRUE	0	0.991968	FALSE	intronic_eGene	inside_distal	10432
ENSG00000006282	SPATA20	protein_coding	17	48620419	48633213	Human_STR_590986	Human_STR_590986	STR	STR	HipSTR	48603764	48603800	2.71185e-07	-0.368221	0.0716042	7.75039e-06	1.0602	57.1379	TRUE	TRUE	-16619	1	FALSE	intronic_other	outside_distal	5876
ENSG00000006283	CACNA1G	protein_coding	17	48638429	48704835	Human_STR_590925	Human_STR_590925	STR	STR	HipSTR	48524905	48524928	0.0016027	-0.0926007	0.0293466	0.0497254	1.11275	45.5003	TRUE	TRUE	-113501	0.991968	FALSE	intronic_other	inside_distal	20197
ENSG00000006451	RALA	protein_coding	7	39663082	39747723	Human_STR_1317302	Human_STR_1317302	STR	STR	HipSTR	39697358	39697373	0.00170472	-0.089177	0.0284241	0.0331049	1.11991	30.0177	TRUE	TRUE	0	0.993976	FALSE	intronic_eGene	inside_distal	1529
ENSG00000006453	BAIAP2L1	protein_coding	7	97920963	98030380	DEL_7_98022331_98022483	DEL_7_98022331_98022483	DEL	DEL	SS	98022331	98022483	0.000119919	0.165765	0.0430973	0.00114239	1.2446	39.7395	TRUE	FALSE	0	1	FALSE	intronic_eGene	outside_proximal	68395
ENSG00000006453	BAIAP2L1	protein_coding	7	97920963	98030380	Human_STR_1350286	Human_STR_1350286	STR	STR	HipSTR	97956669	97956704	1.43214e-17	0.49733	0.0582865	9.44191e-20	1.2446	39.7395	TRUE	TRUE	0	0.997992	FALSE	intronic_eGene	inside_distal	2733
ENSG00000006453	BAIAP2L1	protein_coding	7	97920963	98030380	Human_STR_1350299	Human_STR_1350299	STR	STR	HipSTR	97967230	97967249	3.03922e-08	-0.243648	0.0439865	3.8299e-08	1.2446	39.7395	TRUE	FALSE	0	0.993976	FALSE	intronic_eGene	inside_distal	13294
ENSG00000006453	BAIAP2L1	protein_coding	7	97920963	98030380	Human_STR_1350363	Human_STR_1350363	STR	STR	HipSTR	98017806	98017823	1.95944e-08	0.245814	0.0437738	2.21783e-08	1.2446	39.7395	TRUE	FALSE	0	0.991968	FALSE	intronic_eGene	outside_proximal	63870
ENSG00000006607	FARP2	protein_coding	2	242295658	242434256	BND_2_242535945_11908_1	BND_2_242535945_11908_1	BND	BND	SS	242535945	242535946	0.00124683	0.102925	0.0318857	0.0295155	0.86098	12.7809	TRUE	FALSE	101689	1	FALSE	intronic_other	inside_distal	19038
ENSG00000006607	FARP2	protein_coding	2	242295658	242434256	Human_STR_831675	Human_STR_831675	STR	STR	HipSTR	242156237	242156252	0.00189897	-0.0976569	0.0314455	0.0422493	0.86098	12.7809	TRUE	FALSE	-139406	0.993976	FALSE	promoter_other	outside_distal	54389
ENSG00000006607	FARP2	protein_coding	2	242295658	242434256	Human_STR_831722	Human_STR_831722	STR	STR	HipSTR	242239329	242239347	7.39756e-12	0.206612	0.0301634	2.45445e-09	0.86098	12.7809	TRUE	TRUE	-56311	0.991968	FALSE	intronic_other	inside_distal	24963
ENSG00000006652	IFRD1	protein_coding	7	112063023	112121072	Human_STR_1359720	Human_STR_1359720	STR	STR	HipSTR	112101220	112101235	1.38943e-11	0.189622	0.0280547	7.89325e-11	1.07126	27.4613	TRUE	TRUE	0	0.991968	FALSE	promoter_eGene	outside_proximal	253747
ENSG00000006652	IFRD1	protein_coding	7	112063023	112121072	Human_STR_1359779	Human_STR_1359779	STR	STR	HipSTR	112234186	112234199	6.24995e-05	-0.118186	0.029523	0.0010568	1.07126	27.4613	TRUE	FALSE	113114	0.995984	FALSE	intergenic	outside_proximal	386713
ENSG00000006659	LGALS14	protein_coding	19	40194946	40200084	Human_STR_686839	Human_STR_686839	STR	STR	HipSTR	40162046	40162059	0.00105381	0.421309	0.128615	0.0123279	1.23752	30.2102	TRUE	FALSE	-32887	0.997992	FALSE	intergenic	inside_proximal	64407
ENSG00000006659	LGALS14	protein_coding	19	40194946	40200084	Human_STR_686856	Human_STR_686856	STR	STR	HipSTR	40203789	40203802	2.14392e-21	1.0479	0.110331	1.60169e-24	1.23752	30.2102	TRUE	TRUE	3705	0.991968	FALSE	intergenic	outside_proximal	22664
ENSG00000006659	LGALS14	protein_coding	19	40194946	40200084	rMEI_19_40257560_40257850	rMEI_19_40257560_40257850	rMEI	rMEI	SS	40257560	40257850	2.79429e-06	-0.524372	0.111917	8.12435e-06	1.23752	30.2102	TRUE	FALSE	57476	1	FALSE	intergenic	outside_distal	27285
ENSG00000006695	COX10	protein_coding	17	13972813	14111994	Human_STR_567249	Human_STR_567249	STR	STR	HipSTR	14525072	14525109	0.00194819	0.0954974	0.0308253	0.0434163	1.14891	36.6536	TRUE	TRUE	413078	0.997992	FALSE	intergenic	outside_distal	319717
ENSG00000006744	ELAC2	protein_coding	17	12895708	12921504	Human_STR_566268	Human_STR_566268	STR	STR	HipSTR	12911828	12911844	0.000776865	-0.109489	0.0325771	0.0234266	1.0873	42.8828	TRUE	TRUE	0	0.993976	FALSE	promoter_eGene	inside_proximal	215981
ENSG00000007171	NOS2	protein_coding	17	26083792	26127525	Human_STR_573060	Human_STR_573060	STR	STR	HipSTR	26142626	26142652	0.000793165	-0.125033	0.0372659	0.0234852	0.797702	10.5962	TRUE	TRUE	15101	0.993976	FALSE	intronic_other	inside_proximal	500604
ENSG00000007171	NOS2	protein_coding	17	26083792	26127525	Human_STR_573139	Human_STR_573139	STR	STR	HipSTR	26277651	26277680	0.00110767	0.120246	0.0368665	0.0306139	0.797702	10.5962	TRUE	FALSE	150126	0.991968	FALSE	intronic_other	inside_proximal	365576
ENSG00000007237	GAS7	protein_coding	17	9813926	10101868	BND_17_10138715_4399_2	BND_17_10138715_4399_2	BND	BND	SS	10138715	10138716	0.000644571	0.118443	0.0347123	0.0176435	1.10591	42.5783	TRUE	TRUE	36847	1	FALSE	intergenic	outside_proximal	229418
ENSG00000007237	GAS7	protein_coding	17	9813926	10101868	BND_17_10138717_4397_2	BND_17_10138717_4397_2	BND	BND	SS	10138717	10138718	0.000857436	0.115108	0.0345301	0.0240786	1.10591	42.5783	TRUE	FALSE	36849	1	FALSE	intergenic	outside_proximal	229420
ENSG00000007237	GAS7	protein_coding	17	9813926	10101868	Human_STR_564642	Human_STR_564642	STR	STR	HipSTR	10305949	10305965	0.000697613	-0.13271	0.0391416	0.0192337	1.10591	42.5783	TRUE	FALSE	204081	0.995984	FALSE	intronic_other	outside_proximal	396652
ENSG00000007312	CD79B	protein_coding	17	62006100	62009714	Human_STR_600259	Human_STR_600259	STR	STR	HipSTR	62016441	62016453	0.000218829	-0.10428	0.0282124	0.017383	0.815397	29.4414	TRUE	TRUE	6727	0.993976	FALSE	exonic_other	inside_proximal	8484
ENSG00000007314	SCN4A	protein_coding	17	62015914	62050278	Human_STR_600259	Human_STR_600259	STR	STR	HipSTR	62016441	62016453	0.000552961	-0.0890735	0.0257908	0.0346764	0.828731	29.3626	TRUE	TRUE	0	0.993976	TRUE	exonic_eGene	overlaps_anchor	0
ENSG00000007341	ST7L	protein_coding	1	113066140	113163447	ALU_1_112992009_112992010	ALU_1_112992009_112992010	ALU	ALU	MELT	112992009	112992010	0.000202397	-0.187625	0.0504911	0.00751784	0.955977	29.2083	TRUE	FALSE	-74130	1	FALSE	intronic_other	outside_distal	9360
ENSG00000007341	ST7L	protein_coding	1	113066140	113163447	Human_STR_67589	Human_STR_67589	STR	STR	HipSTR	113097831	113097849	4.01e-34	0.519765	0.0426763	3.03291e-31	0.955977	29.2083	TRUE	FALSE	0	0.993976	FALSE	intronic_eGene	inside_proximal	44987
ENSG00000007341	ST7L	protein_coding	1	113066140	113163447	Human_STR_67649	Human_STR_67649	STR	STR	HipSTR	113156861	113156875	1.58418e-34	0.519292	0.0423747	1.24818e-31	0.955977	29.2083	TRUE	TRUE	0	0.991968	FALSE	intronic_eGene	outside_proximal	4687
ENSG00000007341	ST7L	protein_coding	1	113066140	113163447	Human_STR_67682	Human_STR_67682	STR	STR	HipSTR	113198099	113198121	4.45838e-11	-0.284578	0.0431965	3.26091e-09	0.955977	29.2083	TRUE	FALSE	34652	0.993976	FALSE	intronic_other	outside_proximal	35321
ENSG00000007384	RHBDF1	protein_coding	16	108058	126354	CNV_16_1001396_1003106_HipSci	CNV_16_1001396_1003106_HipSci	DEL	DEL	GS	1001396	1003106	0.00551451	0.0684243	0.0246544	0.0109626	1.20287	4.56296	TRUE	TRUE	875042	1	FALSE	exonic_other	outside_distal	317396
ENSG00000007402	CACNA2D2	protein_coding	3	50400233	50541675	Human_STR_939538	Human_STR_939538	STR	STR	HipSTR	50451281	50451295	0.000481956	-0.0670277	0.0192024	0.00633987	1.02695	15.2318	TRUE	TRUE	0	0.991968	FALSE	intronic_eGene	inside_distal	6796
ENSG00000007402	CACNA2D2	protein_coding	3	50400233	50541675	Human_STR_939556	Human_STR_939556	STR	STR	HipSTR	50503689	50503727	0.00283284	0.0840773	0.0281636	0.038431	1.02695	15.2318	TRUE	FALSE	0	0.993976	FALSE	intronic_eGene	inside_distal	10486
ENSG00000007516	BAIAP3	protein_coding	16	1383602	1399439	DEL_16_1339823_1339965	DEL_16_1339823_1339965	DEL	DEL	SS	1339823	1339965	0.00305506	0.115361	0.0389453	0.0318658	1.21025	21.1361	TRUE	TRUE	-43637	1	FALSE	promoter_other	outside_distal	18633
ENSG00000007866	TEAD3	protein_coding	6	35441374	35464853	Human_STR_1227006	Human_STR_1227006	STR	STR	HipSTR	35071343	35071359	0.00257466	0.0662929	0.0219919	0.0481303	1.09397	25.957	TRUE	FALSE	-370015	0.997992	FALSE	intergenic	outside_distal	154617
ENSG00000007866	TEAD3	protein_coding	6	35441374	35464853	Human_STR_1227033	Human_STR_1227033	STR	STR	HipSTR	35109677	35109693	0.00104188	0.0719642	0.0219472	0.0182483	1.09397	25.957	TRUE	TRUE	-331681	0.995984	FALSE	promoter_other	outside_distal	116283
ENSG00000007923	DNAJC11	protein_coding	1	6694228	6761984	Human_STR_3247	Human_STR_3247	STR	STR	HipSTR	6799648	6799666	0.000770445	0.0740255	0.0220104	0.0102344	1.04549	16.6009	TRUE	TRUE	37664	0.997992	FALSE	intergenic	inside_proximal	44515
ENSG00000007968	E2F2	protein_coding	1	23832922	23857712	Human_STR_15573	Human_STR_15573	STR	STR	HipSTR	23964696	23964711	0.00299292	0.0918256	0.0309337	0.0452814	1.12789	23.3031	TRUE	TRUE	106984	0.991968	FALSE	intronic_other	overlaps_anchor	0
ENSG00000007968	E2F2	protein_coding	1	23832922	23857712	Human_STR_16236	Human_STR_16236	STR	STR	HipSTR	24704500	24704519	0.00313019	0.0868029	0.0293784	0.047554	1.12789	23.3031	TRUE	FALSE	846788	0.995984	FALSE	intronic_other	outside_distal	575855
ENSG00000008018	PSMB1	protein_coding	6	170844205	170862429	Human_STR_1295401	Human_STR_1295401	STR	STR	HipSTR	170838492	170838506	5.31191e-10	-0.147602	0.0237699	1.18052e-07	0.854038	13.7184	TRUE	FALSE	-5699	0.993976	FALSE	intergenic	inside_proximal	53768
ENSG00000008018	PSMB1	protein_coding	6	170844205	170862429	Human_STR_1295430	Human_STR_1295430	STR	STR	HipSTR	170899274	170899286	5.20051e-11	-0.15734	0.0239663	1.62246e-08	0.854038	13.7184	TRUE	TRUE	36845	0.991968	FALSE	intergenic	outside_distal	4405
ENSG00000008128	CDK11A	protein_coding	1	1634169	1655766	CNV_1_1620729_1623058_HipSci	CNV_1_1620629_1623058_iPSCORE	mCNV	mCNV	GS	1620729	1623058	5.77662e-31	1.23321	0.106577	1.58938e-31	1.06555	22.1494	TRUE	FALSE	-11111	1	FALSE	exonic_other	inside_proximal	52152
ENSG00000008128	CDK11A	protein_coding	1	1634169	1655766	CNV_1_1620629_1623058_iPSCORE	CNV_1_1620629_1623058_iPSCORE	mCNV	mCNV	GS	1620629	1623058	3.93381e-29	1.21847	0.108761	1.42733e-29	1.06555	22.1494	TRUE	FALSE	-11111	1	FALSE	exonic_other	inside_proximal	52052
ENSG00000008128	CDK11A	protein_coding	1	1634169	1655766	CNV_1_1624671_1629008_HipSci	CNV_1_1624621_1629108_iPSCORE	mCNV	mCNV	GS	1624671	1629008	3.22572e-41	1.3201	0.0981739	1.88852e-42	1.06555	22.1494	TRUE	FALSE	-5161	1	FALSE	promoter_other	inside_proximal	56094
ENSG00000008128	CDK11A	protein_coding	1	1634169	1655766	CNV_1_1624621_1629108_iPSCORE	CNV_1_1624621_1629108_iPSCORE	mCNV	mCNV	GS	1624621	1629108	3.22572e-41	1.3201	0.0981739	1.88852e-42	1.06555	22.1494	TRUE	FALSE	-5061	1	FALSE	promoter_other	inside_proximal	56044
ENSG00000008128	CDK11A	protein_coding	1	1634169	1655766	CNV_1_1624671_1626429_iPSCORE	CNV_1_1624621_1629108_iPSCORE	mCNV	mCNV	GS	1624671	1626429	2.0977e-33	1.19653	0.0993502	3.99361e-34	1.06555	22.1494	TRUE	FALSE	-7740	1	FALSE	promoter_other	inside_proximal	56094
ENSG00000008128	CDK11A	protein_coding	1	1634169	1655766	CNV_1_1633855_1636431_HipSci	CNV_1_1633855_1639016_Stitched	mCNV	mCNV	GS	1633855	1636431	1.97052e-56	1.23998	0.0783371	1.16101e-58	1.06555	22.1494	TRUE	TRUE	0	1	TRUE	exonic_eGene	inside_proximal	52354
ENSG00000008128	CDK11A	protein_coding	1	1634169	1655766	CNV_1_1633474_1638334_HipSci	CNV_1_1633855_1639016_Stitched	mCNV	mCNV	GS	1633474	1638334	9.1783e-56	1.24804	0.0793331	5.98155e-58	1.06555	22.1494	TRUE	FALSE	0	1	TRUE	exonic_eGene	inside_proximal	50451
ENSG00000008128	CDK11A	protein_coding	1	1634169	1655766	CNV_1_1633855_1639016_Stitched	CNV_1_1633855_1639016_Stitched	mCNV	mCNV	GS	1633855	1639016	1.2054e-55	1.23625	0.0786697	7.99726e-58	1.06555	22.1494	TRUE	FALSE	0	1	TRUE	exonic_eGene	inside_proximal	49769
ENSG00000008128	CDK11A	protein_coding	1	1634169	1655766	CNV_1_1635036_1639016_iPSCORE	CNV_1_1633855_1639016_Stitched	mCNV	mCNV	GS	1635036	1639016	1.2054e-55	1.23625	0.0786697	7.99726e-58	1.06555	22.1494	TRUE	FALSE	0	1	TRUE	exonic_eGene	inside_proximal	49769
ENSG00000008128	CDK11A	protein_coding	1	1634169	1655766	CNV_1_1633855_1636331_iPSCORE	CNV_1_1633855_1639016_Stitched	mCNV	mCNV	GS	1633855	1636331	2.52916e-55	1.25789	0.0802875	1.7615e-57	1.06555	22.1494	TRUE	FALSE	0	1	TRUE	exonic_eGene	inside_proximal	52454
ENSG00000008128	CDK11A	protein_coding	1	1634169	1655766	CNV_1_1637283_1639016_iPSCORE	CNV_1_1633855_1639016_Stitched	mCNV	mCNV	GS	1637283	1639016	2.36625e-45	1.05655	0.0747556	7.42242e-47	1.06555	22.1494	TRUE	FALSE	0	1	TRUE	exonic_eGene	inside_proximal	49769
ENSG00000008128	CDK11A	protein_coding	1	1634169	1655766	CNV_1_1637023_1638434_HipSci	CNV_1_1633855_1639016_Stitched	mCNV	mCNV	GS	1637023	1638434	5.63271e-43	1.01251	0.0736764	2.52921e-44	1.06555	22.1494	TRUE	FALSE	0	1	TRUE	exonic_eGene	inside_proximal	50351
ENSG00000008128	CDK11A	protein_coding	1	1634169	1655766	CNV_1_1642028_1648315_HipSci	CNV_1_1642028_1648315_HipSci	mCNV	mCNV	GS	1642028	1648315	3.49921e-23	0.671608	0.0677205	3.11626e-23	1.06555	22.1494	TRUE	FALSE	0	1	TRUE	exonic_eGene	inside_proximal	40470
ENSG00000008128	CDK11A	protein_coding	1	1634169	1655766	CNV_1_1646842_1658910_Stitched	CNV_1_1646842_1658910_Stitched	mCNV	mCNV	GS	1646842	1658910	1.95296e-53	1.27639	0.0829438	1.80857e-55	1.06555	22.1494	TRUE	FALSE	0	1	TRUE	exonic_eGene	inside_proximal	29875
ENSG00000008128	CDK11A	protein_coding	1	1634169	1655766	CNV_1_1646842_1658802_HipSci	CNV_1_1646842_1658910_Stitched	mCNV	mCNV	GS	1646842	1658802	1.95296e-53	1.27639	0.0829438	1.80857e-55	1.06555	22.1494	TRUE	FALSE	0	1	TRUE	exonic_eGene	inside_proximal	29983
ENSG00000008128	CDK11A	protein_coding	1	1634169	1655766	CNV_1_1646310_1660068_iPSCORE	CNV_1_1646842_1658910_Stitched	mCNV	mCNV	GS	1646310	1660068	1.95296e-53	1.27639	0.0829438	1.80857e-55	1.06555	22.1494	TRUE	FALSE	0	1	TRUE	exonic_eGene	inside_proximal	28717
ENSG00000008128	CDK11A	protein_coding	1	1634169	1655766	CNV_1_1655671_1658910_iPSCORE	CNV_1_1646842_1658910_Stitched	mCNV	mCNV	GS	1655671	1658910	1.7979e-52	1.3732	0.0900801	1.92574e-54	1.06555	22.1494	TRUE	FALSE	0	1	TRUE	exonic_eGene	outside_proximal	29875
ENSG00000008128	CDK11A	protein_coding	1	1634169	1655766	CNV_1_1655228_1659927_iPSCORE	CNV_1_1646842_1658910_Stitched	mCNV	mCNV	GS	1655228	1659927	1.61571e-50	1.35052	0.0903509	2.32408e-52	1.06555	22.1494	TRUE	FALSE	0	1	TRUE	exonic_eGene	outside_proximal	28858
ENSG00000008128	CDK11A	protein_coding	1	1634169	1655766	CNV_1_1655671_1658366_HipSci	CNV_1_1646842_1658910_Stitched	mCNV	mCNV	GS	1655671	1658366	3.95856e-49	1.37013	0.0929977	7.02233e-51	1.06555	22.1494	TRUE	FALSE	0	1	TRUE	exonic_eGene	outside_proximal	30419
ENSG00000008128	CDK11A	protein_coding	1	1634169	1655766	CNV_1_1656814_1658802_iPSCORE	CNV_1_1646842_1658910_Stitched	mCNV	mCNV	GS	1656814	1658802	1.18628e-48	1.36967	0.0934379	2.26139e-50	1.06555	22.1494	TRUE	FALSE	1048	1	FALSE	promoter_eGene	outside_proximal	29983
ENSG00000008128	CDK11A	protein_coding	1	1634169	1655766	CNV_1_1659529_1661195_iPSCORE	CNV_1_1659529_1661195_iPSCORE	mCNV	mCNV	GS	1659529	1661195	3.08682e-07	0.319327	0.0623921	3.05043e-06	1.06555	22.1494	TRUE	FALSE	3763	1	FALSE	intronic_other	outside_proximal	27590
ENSG00000008128	CDK11A	protein_coding	1	1634169	1655766	CNV_1_1662321_1669782_HipSci	CNV_1_1662321_1673951_Stitched	mCNV	mCNV	GS	1662321	1669782	6.92154e-51	1.26611	0.0843851	9.41798e-53	1.06555	22.1494	TRUE	FALSE	6555	1	FALSE	exonic_other	outside_proximal	19003
ENSG00000008128	CDK11A	protein_coding	1	1634169	1655766	CNV_1_1663771_1673951_iPSCORE	CNV_1_1662321_1673951_Stitched	mCNV	mCNV	GS	1663771	1673951	6.92154e-51	1.26611	0.0843851	9.41798e-53	1.06555	22.1494	TRUE	FALSE	8005	1	FALSE	exonic_other	outside_proximal	14834
ENSG00000008128	CDK11A	protein_coding	1	1634169	1655766	CNV_1_1662321_1673951_Stitched	CNV_1_1662321_1673951_Stitched	mCNV	mCNV	GS	1662321	1673951	6.92154e-51	1.26611	0.0843851	9.41798e-53	1.06555	22.1494	TRUE	FALSE	6555	1	FALSE	exonic_other	outside_proximal	14834
ENSG00000008128	CDK11A	protein_coding	1	1634169	1655766	CNV_1_1671087_1673951_HipSci	CNV_1_1662321_1673951_Stitched	mCNV	mCNV	GS	1671087	1673951	2.01522e-49	1.26535	0.0856211	3.42017e-51	1.06555	22.1494	TRUE	FALSE	15321	1	FALSE	exonic_other	inside_distal	14834
ENSG00000008128	CDK11A	protein_coding	1	1634169	1655766	CNV_1_1671087_1672879_HipSci	CNV_1_1662321_1673951_Stitched	mCNV	mCNV	GS	1671087	1672879	3.90628e-47	1.20384	0.0834877	9.36317e-49	1.06555	22.1494	TRUE	FALSE	15321	1	FALSE	exonic_other	inside_distal	15906
ENSG00000008128	CDK11A	protein_coding	1	1634169	1655766	CNV_1_1673121_1675195_iPSCORE	CNV_1_1673451_1676054_HipSci	mCNV	mCNV	GS	1673121	1675195	1.67077e-17	1.14744	0.13476	3.50607e-17	1.06555	22.1494	TRUE	FALSE	17355	1	FALSE	intronic_other	inside_distal	13590
ENSG00000008128	CDK11A	protein_coding	1	1634169	1655766	CNV_1_1673451_1676054_HipSci	CNV_1_1673451_1676054_HipSci	mCNV	mCNV	GS	1673451	1676054	1.67077e-17	1.14744	0.13476	3.50607e-17	1.06555	22.1494	TRUE	FALSE	17685	1	FALSE	exonic_other	inside_distal	12731
ENSG00000008226	DLEC1	protein_coding	3	38080696	38165516	Human_STR_931479	Human_STR_931479	STR	STR	HipSTR	38082340	38082350	0.000631886	0.172086	0.0503537	0.00874064	1.13867	26.2027	TRUE	FALSE	0	0.995984	FALSE	intronic_eGene	inside_proximal	176845
ENSG00000008226	DLEC1	protein_coding	3	38080696	38165516	Human_STR_931480	Human_STR_931480	STR	STR	HipSTR	38082495	38082520	0.00100594	0.16559	0.0503487	0.0147675	1.13867	26.2027	TRUE	FALSE	0	1	FALSE	intronic_eGene	inside_proximal	177000
ENSG00000008226	DLEC1	protein_coding	3	38080696	38165516	Human_STR_931499	Human_STR_931499	STR	STR	HipSTR	38102656	38102681	9.51557e-06	-0.198119	0.0447434	7.41774e-05	1.13867	26.2027	TRUE	TRUE	0	0.997992	FALSE	promoter_eGene	inside_proximal	197161
ENSG00000008283	CYB561	protein_coding	17	61509665	61523739	Human_STR_600531	Human_STR_600531	STR	STR	HipSTR	62390198	62390220	0.000617497	-0.163019	0.0476132	0.0283736	1.04832	56.1537	TRUE	TRUE	866459	0.997992	FALSE	intergenic	outside_distal	484228
ENSG00000008323	PLEKHG6	protein_coding	12	6419602	6437672	Human_STR_277940	Human_STR_277940	STR	STR	HipSTR	6435475	6435501	9.05132e-05	0.120625	0.0308132	0.00506441	0.913042	32.6675	TRUE	TRUE	0	1	FALSE	intronic_eGene	inside_proximal	47514
ENSG00000008323	PLEKHG6	protein_coding	12	6419602	6437672	Human_STR_277959	Human_STR_277959	STR	STR	HipSTR	6461404	6461421	0.000268336	0.214953	0.0589866	0.0136235	0.913042	32.6675	TRUE	FALSE	23732	0.995984	FALSE	intronic_other	inside_distal	21594
ENSG00000008324	SS18L2	protein_coding	3	42623332	42636606	Human_STR_933245	Human_STR_933245	STR	STR	HipSTR	41715165	41715199	0.000291551	-0.281365	0.0776674	0.00374466	1.0144	14.0081	TRUE	FALSE	-908133	0.993976	FALSE	intronic_other	outside_distal	474201
ENSG00000008324	SS18L2	protein_coding	3	42623332	42636606	Human_STR_933866	Human_STR_933866	STR	STR	HipSTR	42686471	42686489	1.84644e-07	0.134863	0.0258648	2.13699e-06	1.0144	14.0081	TRUE	TRUE	49865	0.991968	FALSE	intronic_other	inside_distal	7202
ENSG00000008405	CRY1	protein_coding	12	107385142	107487607	Human_STR_333307	Human_STR_333307	STR	STR	HipSTR	107385113	107385128	3.1889e-05	0.143745	0.034558	0.00134024	0.930038	24.8399	TRUE	TRUE	-14	0.993976	FALSE	intergenic	inside_proximal	325640
ENSG00000008513	ST3GAL1	protein_coding	8	134467091	134584183	Human_STR_1456464	Human_STR_1456464	STR	STR	HipSTR	135516153	135516202	0.00155738	-0.0888675	0.0280891	0.0410077	0.967543	23.7703	TRUE	TRUE	931970	0.995984	FALSE	intronic_other	inside_distal	184533
ENSG00000008838	MED24	protein_coding	17	38175350	38217468	Human_STR_581127	Human_STR_581127	STR	STR	HipSTR	37407665	37407691	0.000302855	0.141109	0.0390577	0.00696952	1.01586	25.1181	TRUE	FALSE	-767659	1	FALSE	intergenic	outside_distal	487394
ENSG00000008838	MED24	protein_coding	17	38175350	38217468	Human_STR_581223	Human_STR_581223	STR	STR	HipSTR	37494789	37494808	5.56164e-05	0.116166	0.0288204	0.00124968	1.01586	25.1181	TRUE	FALSE	-680542	0.997992	FALSE	intronic_other	outside_distal	400277
ENSG00000008838	MED24	protein_coding	17	38175350	38217468	Human_STR_581242	Human_STR_581242	STR	STR	HipSTR	37511176	37511199	4.51743e-05	-0.139107	0.0341009	0.00101183	1.01586	25.1181	TRUE	FALSE	-664151	0.991968	FALSE	intronic_other	outside_distal	383886
ENSG00000008838	MED24	protein_coding	17	38175350	38217468	Human_STR_581521	Human_STR_581521	STR	STR	HipSTR	37676940	37676970	2.93789e-05	-0.166467	0.0398416	0.000653691	1.01586	25.1181	TRUE	FALSE	-498380	0.993976	FALSE	intronic_other	outside_distal	218115
ENSG00000008838	MED24	protein_coding	17	38175350	38217468	Human_STR_581530	Human_STR_581530	STR	STR	HipSTR	37688715	37688730	0.000240276	-0.192078	0.052303	0.00551332	1.01586	25.1181	TRUE	FALSE	-486620	0.991968	FALSE	exonic_other	outside_distal	206355
ENSG00000008838	MED24	protein_coding	17	38175350	38217468	Human_STR_581859	Human_STR_581859	STR	STR	HipSTR	38108024	38108035	4.57854e-07	-0.146981	0.0291445	9.53995e-06	1.01586	25.1181	TRUE	TRUE	-67315	0.997992	FALSE	intergenic	outside_distal	25748
ENSG00000008869	HEATR5B	protein_coding	2	37195526	37311485	Human_STR_723437	Human_STR_723437	STR	STR	HipSTR	37330147	37330168	3.49297e-05	0.142646	0.0344664	0.0012442	0.929334	20.8201	TRUE	FALSE	18662	0.997992	FALSE	exonic_other	inside_proximal	127838
ENSG00000008869	HEATR5B	protein_coding	2	37195526	37311485	Human_STR_723439	Human_STR_723439	STR	STR	HipSTR	37331282	37331324	0.00050889	0.129643	0.0372962	0.0149328	0.929334	20.8201	TRUE	FALSE	19797	0.991968	FALSE	exonic_other	inside_proximal	126682
ENSG00000008869	HEATR5B	protein_coding	2	37195526	37311485	Human_STR_723466	Human_STR_723466	STR	STR	HipSTR	37357238	37357258	1.77381e-05	-0.151431	0.0352853	0.000662933	0.929334	20.8201	TRUE	TRUE	45753	1	FALSE	intronic_other	inside_proximal	100748
ENSG00000009335	UBE3C	protein_coding	7	156931607	157062066	Human_STR_1384300	Human_STR_1384300	STR	STR	HipSTR	156959607	156959637	0.000150977	0.0903397	0.0238397	0.000949861	1.30165	35.4876	TRUE	TRUE	0	0.991968	FALSE	intronic_eGene	outside_proximal	154658
ENSG00000009830	POMT2	protein_coding	14	77741299	77787227	Human_STR_435846	Human_STR_435846	STR	STR	HipSTR	77766514	77766538	4.71764e-06	-0.139249	0.0304238	0.00013846	1.01008	32.2058	TRUE	TRUE	0	0.993976	TRUE	exonic_eGene	inside_proximal	28288
ENSG00000009844	VTA1	protein_coding	6	142468367	142545826	LINE1_6_142450110_142450111	LINE1_6_142450110_142450111	LINE1	LINE1	MELT	142450110	142450111	3.30991e-06	0.120956	0.0260087	1.2793e-05	1.17938	22.9782	TRUE	TRUE	-18256	1	FALSE	intergenic	inside_proximal	454373
ENSG00000010030	ETV7	protein_coding	6	36322419	36356164	Human_STR_1227336	Human_STR_1227336	STR	STR	HipSTR	35541421	35541432	0.0022405	-0.242961	0.0794938	0.0501465	1.11589	33.0769	TRUE	TRUE	-780987	0.993976	FALSE	exonic_other	outside_distal	154552
ENSG00000010072	SPRTN	protein_coding	1	231472850	231490769	Human_STR_118629	Human_STR_118629	STR	STR	HipSTR	231524397	231524416	0.0018251	0.0947864	0.0304065	0.0345373	1.05008	23.1131	TRUE	TRUE	33628	0.995984	FALSE	intronic_other	inside_proximal	79927
ENSG00000010165	METTL13	protein_coding	1	171750788	171783163	Human_STR_85716	Human_STR_85716	STR	STR	HipSTR	171805126	171805138	7.27527e-05	0.107842	0.027184	4.93217e-05	1.50737	22.9053	TRUE	TRUE	21963	0.991968	FALSE	intergenic	inside_distal	4836
ENSG00000010165	METTL13	protein_coding	1	171750788	171783163	Human_STR_85723	Human_STR_85723	STR	STR	HipSTR	171822020	171822050	0.00378833	0.0852076	0.0294299	0.0181724	1.50737	22.9053	TRUE	FALSE	38857	0.995984	FALSE	intronic_other	outside_distal	8555
ENSG00000010165	METTL13	protein_coding	1	171750788	171783163	Human_STR_85771	Human_STR_85771	STR	STR	HipSTR	171905495	171905515	0.000968435	0.0849333	0.025741	0.0024129	1.50737	22.9053	TRUE	FALSE	122332	0.997992	FALSE	intronic_other	outside_distal	92030
ENSG00000010270	STARD3NL	protein_coding	7	38217824	38270272	Human_STR_1316522	Human_STR_1316522	STR	STR	HipSTR	38206834	38206848	2.30013e-06	0.158722	0.0335913	0.000150828	0.905819	25.2651	TRUE	TRUE	-10976	0.997992	FALSE	intergenic	inside_proximal	246038
ENSG00000010292	NCAPD2	protein_coding	12	6602522	6641121	Human_STR_278131	Human_STR_278131	STR	STR	HipSTR	6656559	6656585	8.06596e-05	-0.0880972	0.0223459	0.000360338	1.2407	22.8029	TRUE	TRUE	15438	0.993976	FALSE	intronic_other	inside_distal	3992
ENSG00000010310	GIPR	protein_coding	19	46171502	46186982	Human_STR_691760	Human_STR_691760	STR	STR	HipSTR	46207211	46207234	0.000493516	-0.147149	0.0422326	0.00446103	1.35592	43.2125	TRUE	TRUE	20229	0.997992	FALSE	exonic_other	outside_distal	9797
ENSG00000010327	STAB1	protein_coding	3	52529354	52558511	Human_STR_940853	Human_STR_940853	STR	STR	HipSTR	52600065	52600095	0.000464562	0.109728	0.0313473	0.00420643	1.10151	15.6336	TRUE	FALSE	41554	0.993976	FALSE	intronic_other	outside_distal	28097
ENSG00000010327	STAB1	protein_coding	3	52529354	52558511	rMEI_3_52709849_52710172	rMEI_3_52709849_52710172	rMEI	rMEI	SS	52709849	52710172	1.87472e-05	-0.141012	0.032952	0.000122963	1.10151	15.6336	TRUE	TRUE	151338	1	FALSE	intronic_other	inside_distal	7963
ENSG00000010361	FUZ	protein_coding	19	50310126	50320633	Human_STR_696227	Human_STR_696227	STR	STR	HipSTR	50272510	50272530	1.42305e-08	-0.251121	0.0442848	4.00626e-07	1.00432	30.047	TRUE	TRUE	-37596	0.997992	FALSE	intronic_other	outside_distal	969
ENSG00000010626	LRRC23	protein_coding	12	6982733	7023407	Human_STR_278489	Human_STR_278489	STR	STR	HipSTR	7039962	7039998	4.52037e-42	-0.765469	0.0563212	1.52847e-36	0.898446	28.9974	TRUE	TRUE	16555	1	FALSE	intronic_other	overlaps_anchor	0
ENSG00000010803	SCMH1	protein_coding	1	41492872	41707826	ALU_1_40524704_40524705	ALU_1_40524704_40524705	ALU	ALU	MELT	40524704	40524705	0.00337277	0.15417	0.05259	0.0397433	1.20959	23.0837	TRUE	TRUE	-968167	1	FALSE	intronic_other	outside_distal	631941
ENSG00000010803	SCMH1	protein_coding	1	41492872	41707826	Human_STR_29403	Human_STR_29403	STR	STR	HipSTR	41590263	41590296	0.00435206	-0.0995792	0.0349223	0.0534666	1.20959	23.0837	TRUE	FALSE	0	0.993976	FALSE	intronic_eGene	outside_proximal	236499
ENSG00000010810	FYN	protein_coding	6	111981535	112194655	Human_STR_1265291	Human_STR_1265291	STR	STR	HipSTR	112185757	112185775	0.00191294	0.0686156	0.0221096	0.0401922	1.03899	24.6127	TRUE	FALSE	0	0.997992	FALSE	intronic_eGene	overlaps_anchor	0
ENSG00000010810	FYN	protein_coding	6	111981535	112194655	Human_STR_1265316	Human_STR_1265316	STR	STR	HipSTR	112239475	112239487	7.70783e-05	-0.171657	0.0434212	0.0014607	1.03899	24.6127	TRUE	TRUE	44820	0.991968	FALSE	intergenic	inside_distal	1627
ENSG00000010810	FYN	protein_coding	6	111981535	112194655	rMEI_6_112203867_112204176	rMEI_6_112203867_112204176	rMEI	rMEI	SS	112203867	112204176	0.000686138	0.0781733	0.0230256	0.0140565	1.03899	24.6127	TRUE	FALSE	9212	1	FALSE	intergenic	outside_distal	106
ENSG00000010818	HIVEP2	protein_coding	6	143072604	143266338	Human_STR_1280712	Human_STR_1280712	STR	STR	HipSTR	142885570	142885624	0.000146126	-0.17345	0.045674	0.006834	0.846158	17.7572	TRUE	TRUE	-186980	0.993976	FALSE	intronic_other	outside_distal	127354
ENSG00000010818	HIVEP2	protein_coding	6	143072604	143266338	Human_STR_1280741	Human_STR_1280741	STR	STR	HipSTR	142940844	142940869	0.00140473	-0.150605	0.0471573	0.0459351	0.846158	17.7572	TRUE	FALSE	-131735	0.997992	FALSE	intronic_other	outside_distal	72109
ENSG00000011021	CLCN6	protein_coding	1	11866207	11903201	SVA_1_11830220_11830221	SVA_1_11830220_11830221	SVA	SVA	MELT	11830220	11830221	3.06725e-09	0.306305	0.0516713	8.33139e-09	1.18442	52.9283	TRUE	TRUE	-35986	1	FALSE	promoter_other	inside_proximal	76688
ENSG00000011028	MRC2	protein_coding	17	60704762	60770958	Human_STR_598511	Human_STR_598511	STR	STR	HipSTR	59803153	59803163	0.000853943	0.204659	0.0613727	0.0170462	1.10725	31.2801	TRUE	TRUE	-901599	0.993976	FALSE	intronic_other	outside_distal	654470
ENSG00000011114	BTBD7	protein_coding	14	93703896	93799438	ALU_14_93830941_93830942	ALU_14_93830941_93830942	ALU	ALU	MELT	93830941	93830942	9.81722e-08	0.245541	0.046067	2.5292e-06	0.97424	18.1363	TRUE	TRUE	31503	1	FALSE	intronic_other	outside_distal	15015
ENSG00000011198	ABHD5	protein_coding	3	43731605	43775863	Human_STR_934333	Human_STR_934333	STR	STR	HipSTR	43684336	43684348	0.00140491	0.153814	0.0481625	0.0407526	0.931584	22.6537	TRUE	TRUE	-47257	0.993976	FALSE	intronic_other	inside_distal	20290
ENSG00000011258	MBTD1	protein_coding	17	49254786	49337524	CNV_17_49623977_49627077_HipSci	CNV_17_49623977_49627077_iPSCORE	DEL	DEL	GS	49623977	49627077	0.000505341	0.113621	0.0326693	0.0078037	1.14804	30.8162	TRUE	TRUE	286453	1	FALSE	intergenic	outside_distal	263891
ENSG00000011258	MBTD1	protein_coding	17	49254786	49337524	CNV_17_49623977_49627077_iPSCORE	CNV_17_49623977_49627077_iPSCORE	DEL	DEL	GS	49623977	49627077	0.000505341	0.113621	0.0326693	0.0078037	1.14804	30.8162	TRUE	TRUE	286453	1	FALSE	intergenic	outside_distal	263891
ENSG00000011258	MBTD1	protein_coding	17	49254786	49337524	Human_STR_591750	Human_STR_591750	STR	STR	HipSTR	49502682	49502713	0.000557394	-0.13128	0.0380352	0.00872612	1.14804	30.8162	TRUE	FALSE	165158	0.995984	FALSE	intergenic	outside_distal	142596
ENSG00000011260	UTP18	protein_coding	17	49337889	49375297	CNV_17_49623977_49627077_HipSci	CNV_17_49623977_49627077_iPSCORE	DEL	DEL	GS	49623977	49627077	0.00168415	0.0986575	0.0314103	0.0393363	1.10758	34.2768	TRUE	TRUE	248680	1	FALSE	intergenic	outside_distal	263891
ENSG00000011260	UTP18	protein_coding	17	49337889	49375297	CNV_17_49623977_49627077_iPSCORE	CNV_17_49623977_49627077_iPSCORE	DEL	DEL	GS	49623977	49627077	0.00168415	0.0986575	0.0314103	0.0393363	1.10758	34.2768	TRUE	TRUE	248680	1	FALSE	intergenic	outside_distal	263891
ENSG00000011275	RNF216	protein_coding	7	5659678	5821370	Human_STR_1299472	Human_STR_1299472	STR	STR	HipSTR	5644283	5644301	0.0007773	-0.113877	0.0338843	0.0478945	0.82957	31.093	TRUE	FALSE	-15377	0.995984	FALSE	intronic_other	inside_distal	11230
ENSG00000011275	RNF216	protein_coding	7	5659678	5821370	Human_STR_1299984	Human_STR_1299984	STR	STR	HipSTR	6110772	6110792	0.00070124	0.125101	0.0369129	0.0440184	0.82957	31.093	TRUE	TRUE	289402	0.993976	FALSE	intergenic	outside_proximal	477719
ENSG00000011332	DPF1	protein_coding	19	38701646	38720354	Human_STR_685436	Human_STR_685436	STR	STR	HipSTR	38716215	38716246	1.52705e-05	0.104446	0.0241507	0.000233535	1.0866	30.8316	TRUE	TRUE	0	0.997992	FALSE	promoter_eGene	inside_proximal	25279
ENSG00000011347	SYT7	protein_coding	11	61282785	61348620	BND_11_61735103_8996_2	BND_11_61735103_8996_2	BND	BND	SS	61735103	61735104	0.0010871	0.0838001	0.0256508	0.0208692	1.21796	42.6373	TRUE	TRUE	386483	1	FALSE	exonic_other	outside_distal	173858
ENSG00000011376	LARS2	protein_coding	3	45429998	45590913	ALU_3_45542662_45542663	ALU_3_45542662_45542663	ALU	ALU	MELT	45542662	45542663	1.14524e-36	0.497232	0.0393126	6.28596e-42	1.1924	26.2989	TRUE	TRUE	0	1	FALSE	intronic_eGene	inside_proximal	274105
ENSG00000011376	LARS2	protein_coding	3	45429998	45590913	Human_STR_935278	Human_STR_935278	STR	STR	HipSTR	45408469	45408486	1.26439e-09	0.252197	0.0415354	1.10802e-09	1.1924	26.2989	TRUE	FALSE	-21512	0.991968	FALSE	intergenic	inside_proximal	139912
ENSG00000011376	LARS2	protein_coding	3	45429998	45590913	Human_STR_935342	Human_STR_935342	STR	STR	HipSTR	45489030	45489042	4.80964e-17	0.343244	0.0409049	1.57464e-18	1.1924	26.2989	TRUE	FALSE	0	0.993976	FALSE	intronic_eGene	inside_proximal	220473
ENSG00000011376	LARS2	protein_coding	3	45429998	45590913	rMEI_3_45768361_45768676	rMEI_3_45768361_45768676	rMEI	rMEI	SS	45768361	45768676	0.00045904	-0.171012	0.0488105	0.00469393	1.1924	26.2989	TRUE	FALSE	177448	1	FALSE	intronic_other	outside_proximal	499804
ENSG00000011426	ANLN	protein_coding	7	36429415	36493400	DEL_7_36441224_36441881	DEL_7_36441224_36441881	DEL	DEL	SS	36441224	36441881	0.000149455	0.0715636	0.0188724	0.00301588	1.04792	26.8716	TRUE	TRUE	0	1	FALSE	promoter_eGene	outside_proximal	33775
ENSG00000011454	RABGAP1	protein_coding	9	125703112	125867145	Human_STR_1515764	Human_STR_1515764	STR	STR	HipSTR	125741157	125741202	0.000542146	0.0843438	0.0243837	0.0328272	0.766203	19.4496	TRUE	TRUE	0	0.995984	FALSE	intronic_eGene	inside_proximal	73137
ENSG00000011478	QPCTL	protein_coding	19	46195741	46207247	Human_STR_691718	Human_STR_691718	STR	STR	HipSTR	46175977	46176007	0.000113354	0.311758	0.0807649	0.000929528	1.24133	35.0311	TRUE	TRUE	-19734	0.991968	FALSE	exonic_other	inside_distal	859
ENSG00000011478	QPCTL	protein_coding	19	46195741	46207247	Human_STR_691760	Human_STR_691760	STR	STR	HipSTR	46207211	46207234	0.00111062	-0.157504	0.0483008	0.0155038	1.24133	35.0311	TRUE	FALSE	0	0.997992	TRUE	exonic_eGene	inside_proximal	6548
ENSG00000011523	CEP68	protein_coding	2	65283500	65314138	ALU_2_65333803_65333804	ALU_2_65333803_65333804	ALU	ALU	MELT	65333803	65333804	6.535e-18	-0.72358	0.0839149	4.49959e-12	0.721873	25.9237	TRUE	FALSE	19665	1	FALSE	promoter_other	outside_proximal	117233
ENSG00000011523	CEP68	protein_coding	2	65283500	65314138	Human_STR_739772	Human_STR_739772	STR	STR	HipSTR	65254177	65254191	6.23489e-09	0.212448	0.0365638	1.36549e-05	0.721873	25.9237	TRUE	FALSE	-29309	0.991968	FALSE	intergenic	inside_proximal	37607
ENSG00000011523	CEP68	protein_coding	2	65283500	65314138	Human_STR_739825	Human_STR_739825	STR	STR	HipSTR	65325667	65325677	7.0584e-35	0.404604	0.0328409	2.54385e-24	0.721873	25.9237	TRUE	TRUE	11529	0.993976	FALSE	intronic_other	outside_proximal	109097
ENSG00000011523	CEP68	protein_coding	2	65283500	65314138	Human_STR_739926	Human_STR_739926	STR	STR	HipSTR	65396683	65396708	2.28381e-05	-0.159232	0.0375975	0.0051029	0.721873	25.9237	TRUE	FALSE	82545	0.991968	FALSE	intergenic	outside_proximal	180113
ENSG00000011638	TMEM159	protein_coding	16	21169698	21191937	Human_STR_516595	Human_STR_516595	STR	STR	HipSTR	20756901	20756933	0.000640042	0.186118	0.0545152	0.00296175	1.33674	22.8616	TRUE	FALSE	-412765	0.993976	FALSE	intronic_other	outside_distal	99898
ENSG00000011638	TMEM159	protein_coding	16	21169698	21191937	Human_STR_516822	Human_STR_516822	STR	STR	HipSTR	21046855	21046877	5.59717e-08	0.27217	0.0501121	1.12251e-08	1.33674	22.8616	TRUE	FALSE	-122821	0.993976	FALSE	intronic_other	inside_distal	50887
ENSG00000011638	TMEM159	protein_coding	16	21169698	21191937	Human_STR_516952	Human_STR_516952	STR	STR	HipSTR	21175176	21175190	1.15525e-26	0.491665	0.0460005	1.18231e-33	1.33674	22.8616	TRUE	TRUE	0	1	FALSE	intronic_eGene	inside_proximal	112793
ENSG00000011638	TMEM159	protein_coding	16	21169698	21191937	rMEI_16_20778557_20778861	rMEI_16_20778557_20778861	rMEI	rMEI	SS	20778557	20778861	0.00309217	-0.166796	0.0563799	0.0235879	1.33674	22.8616	TRUE	FALSE	-390837	1	FALSE	promoter_other	outside_distal	77970
ENSG00000012048	BRCA1	protein_coding	17	41196312	41277500	BND_17_41486977_4421_2	BND_17_41486977_4421_2	BND	BND	SS	41486977	41486978	2.05251e-10	0.194677	0.0306222	5.02345e-09	0.993587	21.5793	TRUE	FALSE	209477	1	FALSE	intergenic	outside_distal	86255
ENSG00000012048	BRCA1	protein_coding	17	41196312	41277500	DEL_17_41438073_41440176	CNV_17_41438057_41440248_iPSCORE	DEL	mCNV	SS	41438073	41440176	5.24757e-20	0.285535	0.0311761	1.47976e-18	0.993587	21.5793	TRUE	TRUE	160573	1	FALSE	intergenic	outside_distal	37351
ENSG00000012048	BRCA1	protein_coding	17	41196312	41277500	CNV_17_41438057_41440248_iPSCORE	CNV_17_41438057_41440248_iPSCORE	mCNV	mCNV	GS	41438057	41440248	1.30128e-06	-0.258722	0.0534598	3.01092e-05	0.993587	21.5793	TRUE	FALSE	160557	1	FALSE	intergenic	outside_distal	37335
ENSG00000012048	BRCA1	protein_coding	17	41196312	41277500	CNV_17_41438107_41439848_HipSci	CNV_17_41438057_41440248_iPSCORE	mCNV	mCNV	GS	41438107	41439848	1.92191e-06	-0.263279	0.0552936	4.43582e-05	0.993587	21.5793	TRUE	FALSE	160607	1	FALSE	intergenic	outside_distal	37385
ENSG00000012048	BRCA1	protein_coding	17	41196312	41277500	CNV_17_41440198_41442298_HipSci	CNV_17_41440148_41442248_iPSCORE	mCNV	mCNV	GS	41440198	41442298	3.50077e-14	0.240288	0.0317073	9.0583e-13	0.993587	21.5793	TRUE	FALSE	162698	1	FALSE	intergenic	outside_distal	39476
ENSG00000012048	BRCA1	protein_coding	17	41196312	41277500	CNV_17_41440148_41442248_iPSCORE	CNV_17_41440148_41442248_iPSCORE	mCNV	mCNV	GS	41440148	41442248	3.50077e-14	0.240288	0.0317073	9.0583e-13	0.993587	21.5793	TRUE	FALSE	162648	1	FALSE	intergenic	outside_distal	39426
ENSG00000012048	BRCA1	protein_coding	17	41196312	41277500	DUP_17_41436485_41442621	DUP_17_41436485_41442621	DUP	DUP	SS	41436485	41442621	1.00987e-13	0.227624	0.0305962	2.59537e-12	0.993587	21.5793	TRUE	FALSE	158985	1	FALSE	intergenic	outside_distal	35763
ENSG00000012048	BRCA1	protein_coding	17	41196312	41277500	Human_STR_584746	Human_STR_584746	STR	STR	HipSTR	41447425	41447473	6.57274e-05	-0.145162	0.0363701	0.00148206	0.993587	21.5793	TRUE	FALSE	169925	0.991968	FALSE	exonic_other	outside_distal	46703
ENSG00000012061	ERCC1	protein_coding	19	45910591	45982086	Human_STR_691366	Human_STR_691366	STR	STR	HipSTR	45912490	45912509	1.70601e-06	-0.189413	0.039581	2.3329e-05	1.09846	37.0024	TRUE	TRUE	0	0.995984	TRUE	exonic_eGene	inside_proximal	2307
ENSG00000012223	LTF	protein_coding	3	46477136	46526724	ALU_3_46550806_46550807	ALU_3_46550806_46550807	ALU	ALU	MELT	46550806	46550807	9.00968e-07	-0.413567	0.0841933	0.000146117	0.82023	21.7118	TRUE	TRUE	24082	1	FALSE	intergenic	inside_proximal	56094
ENSG00000012779	ALOX5	protein_coding	10	45869661	45941561	ALU_10_46074888_46074889	ALU_10_46074888_46074889	ALU	ALU	MELT	46074888	46074889	0.0017811	0.187348	0.0599612	0.0130006	1.06596	9.85825	TRUE	FALSE	133327	1	FALSE	intronic_other	inside_distal	14869
ENSG00000012779	ALOX5	protein_coding	10	45869661	45941561	Human_STR_155487	Human_STR_155487	STR	STR	HipSTR	45642422	45642451	0.00513626	-0.11743	0.0419639	0.0395932	1.06596	9.85825	TRUE	FALSE	-227210	0.995984	FALSE	promoter_other	inside_distal	93349
ENSG00000012779	ALOX5	protein_coding	10	45869661	45941561	Human_STR_155529	Human_STR_155529	STR	STR	HipSTR	45733488	45733505	2.49576e-05	-0.11835	0.0280771	0.000138581	1.06596	9.85825	TRUE	TRUE	-136156	0.993976	FALSE	intronic_other	outside_distal	26558
ENSG00000012779	ALOX5	protein_coding	10	45869661	45941561	Human_STR_155531	Human_STR_155531	STR	STR	HipSTR	45736261	45736281	0.000510808	-0.0962115	0.0276866	0.00345361	1.06596	9.85825	TRUE	FALSE	-133380	0.993976	FALSE	intronic_other	outside_distal	23782
ENSG00000012779	ALOX5	protein_coding	10	45869661	45941561	Human_STR_155633	Human_STR_155633	STR	STR	HipSTR	46023906	46023925	0.00276417	-0.101425	0.0338894	0.0206768	1.06596	9.85825	TRUE	FALSE	82345	0.995984	FALSE	intronic_other	inside_distal	65833
ENSG00000012822	CALCOCO1	protein_coding	12	54104903	54121529	Human_STR_303731	Human_STR_303731	STR	STR	HipSTR	54124196	54124233	1.9424e-08	-0.268066	0.0477236	6.25461e-08	1.16962	38.1543	TRUE	TRUE	2667	0.995984	FALSE	intergenic	outside_proximal	9558
ENSG00000012822	CALCOCO1	protein_coding	12	54104903	54121529	Human_STR_304049	Human_STR_304049	STR	STR	HipSTR	54596257	54596289	0.00220556	0.11086	0.0362162	0.0489481	1.16962	38.1543	TRUE	FALSE	474728	0.995984	FALSE	intergenic	outside_distal	183963
ENSG00000012963	UBR7	protein_coding	14	93673401	93695561	Human_STR_444720	Human_STR_444720	STR	STR	HipSTR	93660210	93660236	1.15353e-05	-0.149252	0.0340278	0.000319815	0.936389	15.6492	TRUE	FALSE	-13165	0.993976	FALSE	intronic_other	inside_distal	7933
ENSG00000012963	UBR7	protein_coding	14	93673401	93695561	Human_STR_444747	Human_STR_444747	STR	STR	HipSTR	93680272	93680290	9.96571e-18	0.252299	0.0294249	1.61728e-15	0.936389	15.6492	TRUE	TRUE	0	0.991968	FALSE	intronic_eGene	inside_proximal	27995
ENSG00000012983	MAP4K5	protein_coding	14	50885219	51027844	Human_STR_419001	Human_STR_419001	STR	STR	HipSTR	50583766	50583786	0.000648414	-0.105028	0.0307953	0.0186918	1.13141	48.942	TRUE	TRUE	-301433	0.997992	FALSE	promoter_other	inside_distal	23368
ENSG00000013288	MAN2B2	protein_coding	4	6576902	6625089	Human_STR_1019645	Human_STR_1019645	STR	STR	HipSTR	6630048	6630101	0.00323692	0.194473	0.0660507	0.0456284	1.13465	22.1168	TRUE	TRUE	4959	0.993976	FALSE	intergenic	inside_proximal	357661
ENSG00000013503	POLR3B	protein_coding	12	106751436	106903976	Human_STR_332917	Human_STR_332917	STR	STR	HipSTR	106725100	106725123	5.87003e-19	-0.206376	0.0232027	1.09484e-20	1.1823	23.9297	TRUE	TRUE	-26313	1	FALSE	intronic_other	outside_proximal	440917
ENSG00000013503	POLR3B	protein_coding	12	106751436	106903976	Human_STR_333159	Human_STR_333159	STR	STR	HipSTR	107144699	107144721	0.00034421	-0.115026	0.0321343	0.00314721	1.1823	23.9297	TRUE	FALSE	240723	0.995984	FALSE	intronic_other	inside_distal	21319
ENSG00000013561	RNF14	protein_coding	5	141337893	141369856	ALU_5_141758655_141758656	ALU_5_141758655_141758656	ALU	ALU	MELT	141758655	141758656	0.00255853	-0.119957	0.0397691	0.0334414	1.30279	33.488	TRUE	TRUE	388799	1	FALSE	intronic_other	outside_distal	85868
ENSG00000013573	DDX11	protein_coding	12	31226779	31257725	Human_STR_291801	Human_STR_291801	STR	STR	HipSTR	31264404	31264416	4.10675e-10	0.193601	0.0309766	3.77157e-07	0.812852	28.1552	TRUE	TRUE	6679	0.995984	FALSE	intergenic
ENSG00000013583	HEBP1	protein_coding	12	13127798	13153207	DEL_12_13199087_13199172	DEL_12_13199087_13199172	DEL	DEL	SS	13199087	13199172	1.31794e-06	0.20111	0.0415773	8.60763e-06	1.16905	37.6985	TRUE	FALSE	45880	1	FALSE	intronic_other	inside_proximal	38342
ENSG00000013583	HEBP1	protein_coding	12	13127798	13153207	DUP_12_13164369_13164852	DUP_12_13164369_13164852	DUP	DUP	SS	13164369	13164852	3.45872e-36	-0.585744	0.0466319	2.25568e-40	1.16905	37.6985	TRUE	TRUE	11162	1	FALSE	intronic_other	inside_proximal	72662
ENSG00000013583	HEBP1	protein_coding	12	13127798	13153207	Human_STR_282416	Human_STR_282416	STR	STR	HipSTR	13149585	13149595	4.69943e-10	0.26206	0.0420721	8.02025e-10	1.16905	37.6985	TRUE	FALSE	0	0.991968	FALSE	intronic_eGene	inside_proximal	79595
ENSG00000013583	HEBP1	protein_coding	12	13127798	13153207	Human_STR_282437	Human_STR_282437	STR	STR	HipSTR	13190120	13190139	7.32942e-16	-0.341866	0.0423893	1.30481e-16	1.16905	37.6985	TRUE	FALSE	36913	0.993976	FALSE	intronic_other	inside_proximal	47375
ENSG00000013583	HEBP1	protein_coding	12	13127798	13153207	Human_STR_282448	Human_STR_282448	STR	STR	HipSTR	13205357	13205372	3.4165e-05	-0.251899	0.06079	0.000386606	1.16905	37.6985	TRUE	FALSE	52150	0.993976	FALSE	intronic_other	inside_distal	32142
ENSG00000013583	HEBP1	protein_coding	12	13127798	13153207	Human_STR_282512	Human_STR_282512	STR	STR	HipSTR	13327591	13327612	0.000618528	0.183034	0.0534661	0.0112891	1.16905	37.6985	TRUE	FALSE	174384	0.993976	FALSE	intergenic	outside_distal	980
ENSG00000013810	TACC3	protein_coding	4	1723227	1746898	Human_STR_1016904	Human_STR_1016904	STR	STR	HipSTR	1731762	1731784	6.38369e-10	0.15375	0.024876	5.44117e-10	1.1806	23.8779	TRUE	TRUE	0	0.997992	FALSE	promoter_eGene	inside_proximal	42724
ENSG00000014123	UFL1	protein_coding	6	96969471	97003152	Human_STR_1256857	Human_STR_1256857	STR	STR	HipSTR	96984850	96984887	2.36536e-11	-0.1705	0.0255183	1.36255e-10	1.06675	24.5062	TRUE	TRUE	0	0.993976	FALSE	intronic_eGene	outside_proximal	359957
ENSG00000014138	POLA2	protein_coding	11	65029233	65073060	Human_STR_236146	Human_STR_236146	STR	STR	HipSTR	64975386	64975405	3.47997e-10	-0.287938	0.0458812	5.34671e-09	1.05698	43.9035	TRUE	FALSE	-53828	0.997992	FALSE	promoter_other	outside_distal	4542
ENSG00000014138	POLA2	protein_coding	11	65029233	65073060	Human_STR_236168	Human_STR_236168	STR	STR	HipSTR	64999333	64999354	4.25409e-05	0.218573	0.0533986	0.0012729	1.05698	43.9035	TRUE	FALSE	-29879	0.997992	FALSE	intronic_other	inside_distal	17265
ENSG00000014138	POLA2	protein_coding	11	65029233	65073060	Human_STR_236262	Human_STR_236262	STR	STR	HipSTR	65095663	65095673	1.01589e-24	-0.434726	0.0423514	2.31809e-24	1.05698	43.9035	TRUE	TRUE	22603	0.991968	FALSE	intergenic	inside_distal	5339
ENSG00000014138	POLA2	protein_coding	11	65029233	65073060	Human_STR_236318	Human_STR_236318	STR	STR	HipSTR	65142442	65142473	6.56696e-09	0.254523	0.043871	1.19281e-07	1.05698	43.9035	TRUE	FALSE	69382	0.991968	FALSE	intronic_other	inside_distal	11032
ENSG00000014164	ZC3H3	protein_coding	8	144519825	144623623	Human_STR_1460756	Human_STR_1460756	STR	STR	HipSTR	144625089	144625103	8.69297e-09	0.130348	0.0226517	2.49717e-08	1.12336	20.6014	TRUE	TRUE	1466	0.991968	FALSE	promoter_eGene	inside_proximal	110717
ENSG00000014216	CAPN1	protein_coding	11	64948037	64979477	Human_STR_236135	Human_STR_236135	STR	STR	HipSTR	64964693	64964710	5.05078e-09	0.136656	0.023378	2.31948e-11	1.51989	24.0103	TRUE	FALSE	0	0.997992	FALSE	intronic_eGene	outside_proximal	15237
ENSG00000014216	CAPN1	protein_coding	11	64948037	64979477	Human_STR_236146	Human_STR_236146	STR	STR	HipSTR	64975386	64975405	2.11984e-09	0.156907	0.026202	6.19881e-12	1.51989	24.0103	TRUE	TRUE	0	0.997992	FALSE	promoter_eGene	inside_proximal	4542
ENSG00000014216	CAPN1	protein_coding	11	64948037	64979477	Human_STR_236262	Human_STR_236262	STR	STR	HipSTR	65095663	65095673	0.0032731	0.0744816	0.0253265	0.0150903	1.51989	24.0103	TRUE	FALSE	116186	0.991968	FALSE	intergenic	outside_distal	12154
ENSG00000014257	ACPP	protein_coding	3	132036211	132087142	Human_STR_979778	Human_STR_979778	STR	STR	HipSTR	132011179	132011212	0.000145538	-0.155839	0.0410258	0.00845822	0.834661	21.1098	TRUE	TRUE	-24999	0.993976	FALSE	intergenic
ENSG00000014641	MDH1	protein_coding	2	63815743	63834331	ALU_2_63965527_63965528	ALU_2_63965527_63965528	ALU	ALU	MELT	63965527	63965528	6.01082e-05	0.205521	0.0512216	0.000701228	1.077	20.218	TRUE	FALSE	131196	1	FALSE	intronic_other	inside_distal	41850
ENSG00000014641	MDH1	protein_coding	2	63815743	63834331	Human_STR_738789	Human_STR_738789	STR	STR	HipSTR	63513130	63513147	0.000210277	-0.121789	0.0328597	0.00269739	1.077	20.218	TRUE	FALSE	-302596	0.993976	FALSE	intronic_other	inside_distal	233233
ENSG00000014641	MDH1	protein_coding	2	63815743	63834331	Human_STR_738819	Human_STR_738819	STR	STR	HipSTR	63578112	63578134	1.53617e-05	-0.204169	0.0472238	0.000161412	1.077	20.218	TRUE	FALSE	-237609	0.991968	FALSE	intronic_other	outside_proximal	298215
ENSG00000014641	MDH1	protein_coding	2	63815743	63834331	Human_STR_738936	Human_STR_738936	STR	STR	HipSTR	63806872	63806925	2.74194e-07	0.168695	0.0328177	2.11346e-06	1.077	20.218	TRUE	FALSE	-8818	0.993976	FALSE	intronic_other	outside_proximal	200453
ENSG00000014641	MDH1	protein_coding	2	63815743	63834331	Human_STR_738981	Human_STR_738981	STR	STR	HipSTR	63881965	63881979	7.00712e-08	-0.256542	0.0475873	4.86243e-07	1.077	20.218	TRUE	TRUE	47634	0.997992	FALSE	intronic_other	inside_proximal	125399
ENSG00000014824	SLC30A9	protein_coding	4	41992489	42092474	ALU_4_42088056_42088057	ALU_4_42088056_42088057	ALU	ALU	MELT	42088056	42088057	6.49529e-12	-0.249725	0.0363588	4.26784e-11	1.05782	24.7959	TRUE	TRUE	0	1	FALSE	intronic_eGene	inside_distal	66534
ENSG00000014824	SLC30A9	protein_coding	4	41992489	42092474	DEL_4_42023940_42024100	DEL_4_42023940_42024100	DEL	DEL	SS	42023940	42024100	1.10975e-11	-0.213376	0.0314181	7.52117e-11	1.05782	24.7959	TRUE	FALSE	0	1	FALSE	intronic_eGene	inside_proximal	130491
ENSG00000014824	SLC30A9	protein_coding	4	41992489	42092474	Human_STR_1038914	Human_STR_1038914	STR	STR	HipSTR	41898273	41898298	1.32251e-07	-0.173614	0.0329083	1.5422e-06	1.05782	24.7959	TRUE	FALSE	-94191	0.997992	FALSE	promoter_other	inside_proximal	145768
ENSG00000014824	SLC30A9	protein_coding	4	41992489	42092474	Human_STR_1038929	Human_STR_1038929	STR	STR	HipSTR	41918148	41918177	0.000437092	0.206375	0.0586858	0.00809968	1.05782	24.7959	TRUE	FALSE	-74312	0.995984	FALSE	intergenic	inside_proximal	165643
ENSG00000014824	SLC30A9	protein_coding	4	41992489	42092474	Human_STR_1038943	Human_STR_1038943	STR	STR	HipSTR	41938561	41938585	0.000401074	-0.182101	0.0514499	0.00739864	1.05782	24.7959	TRUE	FALSE	-53904	0.991968	FALSE	intronic_other	inside_proximal	186056
ENSG00000014824	SLC30A9	protein_coding	4	41992489	42092474	Human_STR_1038973	Human_STR_1038973	STR	STR	HipSTR	41987117	41987138	7.47889e-05	0.174939	0.0441709	0.00125697	1.05782	24.7959	TRUE	FALSE	-5351	0.991968	FALSE	exonic_other	inside_proximal	167453
ENSG00000014824	SLC30A9	protein_coding	4	41992489	42092474	Human_STR_1038981	Human_STR_1038981	STR	STR	HipSTR	42004437	42004449	1.80014e-06	-0.21434	0.0448911	2.44118e-05	1.05782	24.7959	TRUE	FALSE	0	0.997992	FALSE	intronic_eGene	inside_proximal	150142
ENSG00000014824	SLC30A9	protein_coding	4	41992489	42092474	Human_STR_1039014	Human_STR_1039014	STR	STR	HipSTR	42061600	42061611	0.000277573	-0.122585	0.0337199	0.00502015	1.05782	24.7959	TRUE	FALSE	0	0.997992	FALSE	intronic_eGene	inside_proximal	92980
ENSG00000014824	SLC30A9	protein_coding	4	41992489	42092474	Human_STR_1039061	Human_STR_1039061	STR	STR	HipSTR	42134445	42134478	4.61402e-08	0.167673	0.030678	5.06265e-07	1.05782	24.7959	TRUE	FALSE	41971	1	FALSE	intronic_other	inside_distal	20113
ENSG00000014824	SLC30A9	protein_coding	4	41992489	42092474	Human_STR_1039197	Human_STR_1039197	STR	STR	HipSTR	42309262	42309276	0.000947968	-0.112542	0.0340465	0.0182566	1.05782	24.7959	TRUE	FALSE	216788	0.995984	FALSE	intronic_other	outside_distal	153217
ENSG00000014824	SLC30A9	protein_coding	4	41992489	42092474	Human_STR_1039207	Human_STR_1039207	STR	STR	HipSTR	42321083	42321094	0.000683524	-0.115118	0.0338971	0.0129589	1.05782	24.7959	TRUE	FALSE	228609	0.993976	FALSE	intronic_other	outside_distal	165038
ENSG00000015532	XYLT2	protein_coding	17	48423453	48440499	DEL_17_48427538_48427887	DEL_17_48427538_48427887	DEL	DEL	SS	48427538	48427887	4.78307e-29	-0.350599	0.0313431	8.09374e-29	1.05101	39.8811	TRUE	TRUE	0	1	FALSE	intronic_eGene	inside_proximal	45793
ENSG00000015532	XYLT2	protein_coding	17	48423453	48440499	Human_STR_590831	Human_STR_590831	STR	STR	HipSTR	48415105	48415121	1.61284e-07	-0.149193	0.0284763	3.42066e-06	1.05101	39.8811	TRUE	FALSE	-8332	0.991968	FALSE	intergenic	inside_proximal	58559
ENSG00000015532	XYLT2	protein_coding	17	48423453	48440499	Human_STR_590845	Human_STR_590845	STR	STR	HipSTR	48425461	48425484	4.62822e-07	0.130936	0.0259737	1.03582e-05	1.05101	39.8811	TRUE	FALSE	0	0.995984	FALSE	intronic_eGene	inside_proximal	48196
ENSG00000015676	NUDCD3	protein_coding	7	44418720	44530479	Human_STR_1319995	Human_STR_1319995	STR	STR	HipSTR	44385747	44385773	1.08288e-29	-0.309416	0.0273412	8.15161e-11	0.374039	72.1471	TRUE	FALSE	-32947	0.993976	FALSE	intergenic	inside_proximal	144196
ENSG00000015676	NUDCD3	protein_coding	7	44418720	44530479	Human_STR_1320006	Human_STR_1320006	STR	STR	HipSTR	44405059	44405081	3.41562e-34	0.329879	0.0270563	1.68909e-12	0.374039	72.1471	TRUE	TRUE	-13639	0.995984	FALSE	intergenic	inside_proximal	163508
ENSG00000015676	NUDCD3	protein_coding	7	44418720	44530479	Human_STR_1320034	Human_STR_1320034	STR	STR	HipSTR	44472862	44472876	3.35323e-19	0.443691	0.0495388	6.84297e-07	0.374039	72.1471	TRUE	FALSE	0	1	FALSE	intronic_eGene	outside_proximal	107546
ENSG00000016864	GLT8D1	protein_coding	3	52728505	52740048	Human_STR_940853	Human_STR_940853	STR	STR	HipSTR	52600065	52600095	1.1e-28	0.385656	0.0347071	2.30546e-25	0.925019	20.4678	TRUE	TRUE	-128410	0.993976	FALSE	intronic_other	outside_distal	9764
ENSG00000016864	GLT8D1	protein_coding	3	52728505	52740048	Human_STR_941060	Human_STR_941060	STR	STR	HipSTR	52820856	52820896	6.58827e-22	0.396518	0.0412185	4.28509e-19	0.925019	20.4678	TRUE	FALSE	80808	0.993976	FALSE	promoter_other	outside_distal	4790
ENSG00000016864	GLT8D1	protein_coding	3	52728505	52740048	Human_STR_941084	Human_STR_941084	STR	STR	HipSTR	52884750	52884764	8.53977e-14	0.263392	0.0352991	1.3688e-11	0.925019	20.4678	TRUE	FALSE	144702	0.993976	FALSE	intronic_other	outside_distal	68684
ENSG00000016864	GLT8D1	protein_coding	3	52728505	52740048	Human_STR_941118	Human_STR_941118	STR	STR	HipSTR	52958675	52958700	0.00146434	-0.146675	0.0461002	0.0395576	0.925019	20.4678	TRUE	FALSE	218627	0.993976	FALSE	intronic_other	inside_distal	121163
ENSG00000016864	GLT8D1	protein_coding	3	52728505	52740048	Human_STR_941151	Human_STR_941151	STR	STR	HipSTR	52994633	52994666	1.07105e-09	0.300676	0.0493038	8.46066e-08	0.925019	20.4678	TRUE	FALSE	254585	0.997992	FALSE	intronic_other	inside_distal	85197
ENSG00000016864	GLT8D1	protein_coding	3	52728505	52740048	rMEI_3_52709849_52710172	rMEI_3_52709849_52710172	rMEI	rMEI	SS	52709849	52710172	2.57822e-24	-0.375631	0.036919	2.5411e-21	0.925019	20.4678	TRUE	FALSE	-18333	1	FALSE	intronic_other	outside_distal	7963
ENSG00000017373	SRCIN1	protein_coding	17	36686251	36762183	Human_STR_580430	Human_STR_580430	STR	STR	HipSTR	36697477	36697516	6.09571e-08	0.159757	0.0294974	3.42297e-07	1.14191	37.7821	TRUE	TRUE	0	1	TRUE	exonic_eGene	inside_proximal	63179
ENSG00000018236	CNTN1	protein_coding	12	41086244	41466220	CNV_12_40874739_40875939_HipSci	CNV_12_40874739_40875939_iPSCORE	DEL	DEL	GS	40874739	40875939	0.00208506	0.0762429	0.0247716	0.0516815	1.08231	33.1331	TRUE	FALSE	-210305	1	FALSE	exonic_other	outside_distal	173333
ENSG00000018236	CNTN1	protein_coding	12	41086244	41466220	CNV_12_40874739_40875939_iPSCORE	CNV_12_40874739_40875939_iPSCORE	DEL	DEL	GS	40874739	40875939	0.00208506	0.0762429	0.0247716	0.0516815	1.08231	33.1331	TRUE	FALSE	-210305	1	FALSE	exonic_other	outside_distal	173333
ENSG00000018236	CNTN1	protein_coding	12	41086244	41466220	DUP_12_40875980_40879302	DUP_12_40875980_40879302	DUP	DUP	SS	40875980	40879302	0.00186349	-0.076586	0.0246165	0.0459328	1.08231	33.1331	TRUE	FALSE	-206942	1	FALSE	exonic_other	outside_distal	169970
ENSG00000018236	CNTN1	protein_coding	12	41086244	41466220	Human_STR_295269	Human_STR_295269	STR	STR	HipSTR	40599001	40599011	0.00203096	-0.121802	0.0394733	0.0502768	1.08231	33.1331	TRUE	FALSE	-487233	0.993976	FALSE	intronic_other	outside_distal	450261
ENSG00000018236	CNTN1	protein_coding	12	41086244	41466220	Human_STR_295486	Human_STR_295486	STR	STR	HipSTR	41114212	41114235	0.00164478	-0.0754976	0.0239839	0.0402731	1.08231	33.1331	TRUE	TRUE	0	0.993976	FALSE	intronic_eGene	inside_proximal	44763
ENSG00000018510	AGPS	protein_coding	2	178257372	178408564	ALU_2_178351466_178351467	ALU_2_178351466_178351467	ALU	ALU	MELT	178351466	178351467	0.000627332	-0.092491	0.027048	0.0218297	1.01039	36.7545	TRUE	TRUE	0	1	FALSE	intronic_eGene	inside_proximal	270288
ENSG00000018510	AGPS	protein_coding	2	178257372	178408564	Human_STR_796659	Human_STR_796659	STR	STR	HipSTR	177460351	177460365	0.00152566	-0.0784877	0.0247614	0.052729	1.01039	36.7545	TRUE	FALSE	-797007	0.995984	FALSE	intergenic	outside_proximal	1161390
ENSG00000018699	TTC27	protein_coding	2	32853099	33046118	Human_STR_721050	Human_STR_721050	STR	STR	HipSTR	32920974	32920999	3.84086e-15	-0.271809	0.0345813	7.81847e-15	1.10542	47.0295	TRUE	TRUE	0	0.991968	FALSE	intronic_eGene	outside_proximal	250916
ENSG00000018699	TTC27	protein_coding	2	32853099	33046118	Human_STR_721095	Human_STR_721095	STR	STR	HipSTR	32983300	32983310	1.52339e-09	0.19091	0.0315978	1.20687e-08	1.10542	47.0295	TRUE	FALSE	0	0.995984	FALSE	intronic_eGene	outside_proximal	188605
ENSG00000018699	TTC27	protein_coding	2	32853099	33046118	Human_STR_721113	Human_STR_721113	STR	STR	HipSTR	33012876	33012899	4.53364e-05	-0.125282	0.0307181	0.00106271	1.10542	47.0295	TRUE	FALSE	0	0.991968	FALSE	intronic_eGene	inside_proximal	159016
ENSG00000019144	PHLDB1	protein_coding	11	118477155	118528741	Human_STR_266324	Human_STR_266324	STR	STR	HipSTR	119339988	119340005	0.00123045	-0.0804685	0.0248995	0.0208551	1.14732	30.0101	TRUE	TRUE	811247	0.991968	FALSE	intronic_other	outside_distal	262008
ENSG00000019505	SYT13	protein_coding	11	45261852	45307870	ALU_11_45315256_45315257	ALU_11_45315256_45315257	ALU	ALU	MELT	45315256	45315257	5.0651e-20	0.556956	0.0607856	3.09275e-11	0.597594	42.5398	TRUE	TRUE	7386	1	FALSE	intergenic	outside_proximal	144747
ENSG00000019505	SYT13	protein_coding	11	45261852	45307870	Human_STR_226842	Human_STR_226842	STR	STR	HipSTR	45381279	45381304	1.15825e-09	-0.43616	0.0716671	4.79674e-05	0.597594	42.5398	TRUE	FALSE	73409	0.991968	FALSE	intronic_other	outside_proximal	210770
ENSG00000019995	ZRANB1	protein_coding	10	126630692	126676758	Human_STR_199772	Human_STR_199772	STR	STR	HipSTR	126675535	126675551	2.15209e-05	0.0952939	0.02243	0.00075418	0.957378	25.0137	TRUE	TRUE	0	0.991968	TRUE	exonic_eGene
ENSG00000020922	MRE11A	protein_coding	11	94152895	94227074	Human_STR_253009	Human_STR_253009	STR	STR	HipSTR	94246111	94246133	7.81748e-07	0.163933	0.0331857	2.02996e-05	1.04481	42.0353	TRUE	TRUE	19037	0.997992	FALSE	intronic_other	outside_proximal	206481
ENSG00000021300	PLEKHB1	protein_coding	11	73357223	73373864	Human_STR_241715	Human_STR_241715	STR	STR	HipSTR	73072966	73072978	0.000458893	0.0962799	0.0274797	0.00734472	1.0282	18.5924	TRUE	TRUE	-284245	0.991968	FALSE	intronic_other	overlaps_anchor	0
ENSG00000021355	SERPINB1	protein_coding	6	2832566	2842240	Human_STR_1206915	Human_STR_1206915	STR	STR	HipSTR	2871620	2871645	3.74385e-08	0.241145	0.0438245	9.6937e-07	0.984347	20.6455	TRUE	TRUE	29380	0.997992	FALSE	intronic_other	inside_proximal	90091
ENSG00000021776	AQR	protein_coding	15	35147732	35262040	Human_STR_460178	Human_STR_460178	STR	STR	HipSTR	35249359	35249375	2.29118e-11	-0.187302	0.0280134	1.54122e-10	1.10052	55.1639	TRUE	TRUE	0	0.993976	FALSE	intronic_eGene	outside_proximal	385747
ENSG00000021826	CPS1	protein_coding	2	211342406	211543831	Human_STR_814551	Human_STR_814551	STR	STR	HipSTR	211222466	211222487	4.09171e-06	0.20111	0.0436563	0.000188511	0.888812	15.0701	TRUE	TRUE	-119919	1	FALSE	intronic_other	outside_proximal	681471
ENSG00000022556	NLRP2	protein_coding	19	55464498	55512510	Human_STR_700557	Human_STR_700557	STR	STR	HipSTR	55488790	55488804	0.00119461	0.239431	0.0738946	0.0270394	1.07375	30.3796	TRUE	TRUE	0	0.991968	FALSE	intronic_eGene	outside_proximal	172271
ENSG00000022976	ZNF839	protein_coding	14	102783714	102809044	Human_STR_449637	Human_STR_449637	STR	STR	HipSTR	102533541	102533571	0.00026349	-0.129236	0.0354189	0.0218086	0.801803	29.6641	TRUE	FALSE	-250143	0.991968	FALSE	promoter_other	inside_distal	561
ENSG00000022976	ZNF839	protein_coding	14	102783714	102809044	Human_STR_449724	Human_STR_449724	STR	STR	HipSTR	102610351	102610371	7.38726e-05	0.147693	0.0372636	0.007886	0.801803	29.6641	TRUE	FALSE	-173343	0.995984	FALSE	intronic_other	inside_distal	1535
ENSG00000022976	ZNF839	protein_coding	14	102783714	102809044	Human_STR_449825	Human_STR_449825	STR	STR	HipSTR	102745622	102745648	6.82331e-07	-0.173457	0.0349266	0.000184503	0.801803	29.6641	TRUE	FALSE	-38066	0.995984	FALSE	intronic_other	outside_distal	23899
ENSG00000022976	ZNF839	protein_coding	14	102783714	102809044	Human_STR_449849	Human_STR_449849	STR	STR	HipSTR	102763716	102763739	5.1441e-07	0.177096	0.035272	0.000147108	0.801803	29.6641	TRUE	TRUE	-19975	1	FALSE	intronic_other	outside_distal	5808
ENSG00000023041	ZDHHC6	protein_coding	10	114190058	114206672	CNV_10_114112166_114116566_HipSci	CNV_10_114112166_114116566_HipSci	DEL	DEL	GS	114112166	114116566	3.67037e-05	-0.110226	0.0267066	0.00303982	0.910134	45.0332	TRUE	TRUE	-73492	1	FALSE	exonic_other	outside_proximal	457117
ENSG00000023041	ZDHHC6	protein_coding	10	114190058	114206672	CNV_10_114112166_114116666_iPSCORE	CNV_10_114112166_114116566_HipSci	DEL	DEL	GS	114112166	114116666	3.67037e-05	-0.110226	0.0267066	0.00303982	0.910134	45.0332	TRUE	TRUE	-73392	1	FALSE	exonic_other	outside_proximal	457017
ENSG00000023041	ZDHHC6	protein_coding	10	114190058	114206672	DEL_10_114112183_114116658	CNV_10_114112166_114116566_HipSci	DEL	DEL	SS	114112183	114116658	0.000308725	0.0904714	0.0250761	0.0209952	0.910134	45.0332	TRUE	FALSE	-73400	1	FALSE	exonic_other	outside_proximal	457025
ENSG00000023041	ZDHHC6	protein_coding	10	114190058	114206672	Human_STR_192782	Human_STR_192782	STR	STR	HipSTR	114103282	114103297	0.000126914	0.10858	0.0283323	0.00938441	0.910134	45.0332	TRUE	FALSE	-86761	0.993976	FALSE	intronic_other	outside_proximal	470386
ENSG00000023191	RNH1	protein_coding	11	494512	507300	Human_STR_203863	Human_STR_203863	STR	STR	HipSTR	631198	631225	0.00119012	0.0918736	0.0283452	0.0159656	0.996664	13.3108	TRUE	TRUE	123898	0.991968	FALSE	intergenic	outside_distal	21178
ENSG00000023228	NDUFS1	protein_coding	2	206979541	207024327	BND_2_207090460_11528_1	BND_2_207090460_11528_1	BND	BND	SS	207090460	207090461	3.04994e-07	0.167613	0.0327349	3.26315e-06	1.05335	20.7184	TRUE	FALSE	66133	1	FALSE	intergenic	inside_distal	47804
ENSG00000023228	NDUFS1	protein_coding	2	206979541	207024327	BND_2_207090466_11529_1	BND_2_207090466_11529_1	BND	BND	SS	207090466	207090467	6.89153e-08	0.17401	0.0322601	6.81078e-07	1.05335	20.7184	TRUE	FALSE	66139	1	FALSE	intergenic	inside_distal	47798
ENSG00000023228	NDUFS1	protein_coding	2	206979541	207024327	Human_STR_812120	Human_STR_812120	STR	STR	HipSTR	206968618	206968633	1.14967e-28	-0.367525	0.0330872	8.84899e-29	1.05335	20.7184	TRUE	TRUE	-10908	0.991968	FALSE	intergenic	inside_distal	16082
ENSG00000023228	NDUFS1	protein_coding	2	206979541	207024327	Human_STR_812343	Human_STR_812343	STR	STR	HipSTR	207222438	207222471	0.00169166	0.11247	0.0358228	0.0281838	1.05335	20.7184	TRUE	FALSE	198111	0.991968	FALSE	intergenic	outside_distal	81970
ENSG00000023287	RB1CC1	protein_coding	8	53535016	53658403	Human_STR_1413797	Human_STR_1413797	STR	STR	HipSTR	53710100	53710116	0.00242638	0.0639254	0.021081	0.0235227	1.20884	20.4894	TRUE	TRUE	51697	0.991968	FALSE	intergenic	inside_proximal	141041
ENSG00000023892	DEF6	protein_coding	6	35265595	35289548	Human_STR_1227006	Human_STR_1227006	STR	STR	HipSTR	35071343	35071359	9.0048e-08	-0.142193	0.0265994	9.21605e-05	0.704087	18.1555	TRUE	FALSE	-194236	0.997992	FALSE	intergenic	outside_distal	155520
ENSG00000023892	DEF6	protein_coding	6	35265595	35289548	Human_STR_1227033	Human_STR_1227033	STR	STR	HipSTR	35109677	35109693	1.46428e-07	-0.139713	0.0265767	0.000129781	0.704087	18.1555	TRUE	FALSE	-155902	0.995984	FALSE	promoter_other	outside_distal	117186
ENSG00000023892	DEF6	protein_coding	6	35265595	35289548	Human_STR_1227069	Human_STR_1227069	STR	STR	HipSTR	35189427	35189441	2.70718e-12	0.274318	0.0392323	6.03527e-08	0.704087	18.1555	TRUE	FALSE	-76154	0.995984	FALSE	exonic_other	outside_distal	37438
ENSG00000023892	DEF6	protein_coding	6	35265595	35289548	Human_STR_1227082	Human_STR_1227082	STR	STR	HipSTR	35229292	35229309	1.50415e-12	-0.185675	0.0262472	3.99021e-08	0.704087	18.1555	TRUE	TRUE	-36286	0.995984	FALSE	intronic_other	inside_distal	1014
ENSG00000023909	GCLM	protein_coding	1	94350761	94374966	CNV_1_94288349_94291299_iPSCORE	CNV_1_94288349_94291299_iPSCORE	DEL	DEL	GS	94288349	94291299	2.41677e-06	-0.125548	0.0266273	0.00015895	0.928451	32.5395	TRUE	TRUE	-59462	1	FALSE	intronic_other	outside_distal	52340
ENSG00000023909	GCLM	protein_coding	1	94350761	94374966	CNV_1_94288349_94291299_HipSci	CNV_1_94288349_94291299_iPSCORE	DEL	DEL	GS	94288349	94291299	2.41677e-06	-0.125548	0.0266273	0.00015895	0.928451	32.5395	TRUE	TRUE	-59462	1	FALSE	intronic_other	outside_distal	52340
ENSG00000023909	GCLM	protein_coding	1	94350761	94374966	DEL_1_94288375_94291256	CNV_1_94288349_94291299_iPSCORE	DEL	DEL	SS	94288375	94291256	1.23146e-05	0.110635	0.0253057	0.000720746	0.928451	32.5395	TRUE	FALSE	-59505	1	FALSE	intronic_other	outside_distal	52383
ENSG00000023909	GCLM	protein_coding	1	94350761	94374966	Human_STR_58360	Human_STR_58360	STR	STR	HipSTR	94266132	94266158	6.26592e-06	0.121854	0.0269755	0.00038493	0.928451	32.5395	TRUE	FALSE	-84603	0.991968	FALSE	intronic_other	outside_distal	77481
ENSG00000023909	GCLM	protein_coding	1	94350761	94374966	Human_STR_58473	Human_STR_58473	STR	STR	HipSTR	94450282	94450312	0.000650981	0.156555	0.0459183	0.0284077	0.928451	32.5395	TRUE	FALSE	75316	0.993976	FALSE	intergenic	outside_proximal	104217
ENSG00000023909	GCLM	protein_coding	1	94350761	94374966	rMEI_1_94251467_94251771	rMEI_1_94251467_94251771	rMEI	rMEI	SS	94251467	94251771	3.32147e-05	-0.125423	0.0302208	0.00181019	0.928451	32.5395	TRUE	FALSE	-98990	1	FALSE	intronic_other	outside_distal	91868
ENSG00000024048	UBR2	protein_coding	6	42531800	42661242	DEL_6_42569625_42569773	DEL_6_42569625_42569773	DEL	DEL	SS	42569625	42569773	0.00186239	0.065754	0.0211336	0.04617	1.26467	54.6506	TRUE	TRUE	0	1	FALSE	intronic_eGene	outside_proximal	142647
ENSG00000024526	DEPDC1	protein_coding	1	68939835	68962904	Human_STR_45709	Human_STR_45709	STR	STR	HipSTR	69164693	69164712	0.000103645	-0.0936282	0.0241192	0.00213934	1.06897	31.597	TRUE	TRUE	201789	0.991968	FALSE	intergenic
ENSG00000024862	CCDC28A	protein_coding	6	139094657	139114456	Human_STR_1278794	Human_STR_1278794	STR	STR	HipSTR	139096074	139096107	0.00028589	0.313256	0.0863496	0.010381	1.02682	41.6003	TRUE	FALSE	0	0.991968	FALSE	intronic_eGene	inside_proximal	359113
ENSG00000024862	CCDC28A	protein_coding	6	139094657	139114456	Human_STR_1278795	Human_STR_1278795	STR	STR	HipSTR	139096999	139097017	0.000231834	0.199139	0.0540914	0.00838028	1.02682	41.6003	TRUE	TRUE	0	0.993976	FALSE	intronic_eGene	inside_proximal	358203
ENSG00000025156	HSF2	protein_coding	6	122720691	122754264	Human_STR_1270357	Human_STR_1270357	STR	STR	HipSTR	122737327	122737341	0.00155226	0.268916	0.0849729	0.0331586	1.0163	23.0973	TRUE	TRUE	0	0.997992	FALSE	intronic_eGene	inside_proximal	54125
ENSG00000025293	PHF20	protein_coding	20	34359896	34538303	ALU_20_34458566_34458567	ALU_20_34458566_34458567	ALU	ALU	MELT	34458566	34458567	0.00166546	-0.107077	0.0340556	0.0333348	0.998754	20.242	TRUE	FALSE	0	1	FALSE	intronic_eGene	inside_distal	444
ENSG00000025293	PHF20	protein_coding	20	34359896	34538303	Human_STR_850466	Human_STR_850466	STR	STR	HipSTR	34284587	34284597	0.000431796	-0.0685918	0.0194872	0.00876013	0.998754	20.242	TRUE	FALSE	-75299	0.993976	FALSE	intronic_other	outside_distal	1143
ENSG00000025293	PHF20	protein_coding	20	34359896	34538303	Human_STR_850543	Human_STR_850543	STR	STR	HipSTR	34357784	34357809	0.000629313	0.0671229	0.0196343	0.0127371	0.998754	20.242	TRUE	FALSE	-2087	0.995984	FALSE	exonic_other	inside_proximal	24531
ENSG00000025293	PHF20	protein_coding	20	34359896	34538303	Human_STR_850932	Human_STR_850932	STR	STR	HipSTR	34711355	34711378	0.000387561	-0.0947957	0.026715	0.00786709	0.998754	20.242	TRUE	TRUE	173052	1	FALSE	promoter_other	outside_distal	153736
ENSG00000025800	KPNA6	protein_coding	1	32573639	32642169	Human_STR_22639	Human_STR_22639	STR	STR	HipSTR	32546790	32546818	1.05619e-08	0.127499	0.0222844	4.60467e-06	0.865975	61.4524	TRUE	FALSE	-26821	0.995984	FALSE	intronic_other	inside_distal	7202
ENSG00000025800	KPNA6	protein_coding	1	32573639	32642169	Human_STR_22774	Human_STR_22774	STR	STR	HipSTR	32655958	32655973	5.71794e-10	-0.137578	0.0221971	3.68501e-07	0.865975	61.4524	TRUE	TRUE	13789	0.991968	FALSE	intronic_other	inside_distal	8980
ENSG00000026297	RNASET2	protein_coding	6	167342992	167370679	CNV_6_167488064_167489364_HipSci	CNV_6_167488064_167489364_HipSci	DEL	DEL	GS	167488064	167489364	2.75824e-14	-0.186784	0.0245472	9.37444e-18	1.41767	41.2931	TRUE	TRUE	117385	1	FALSE	intronic_other	inside_proximal	223404
ENSG00000026297	RNASET2	protein_coding	6	167342992	167370679	CNV_6_167488064_167489742_iPSCORE	CNV_6_167488064_167489364_HipSci	DEL	DEL	GS	167488064	167489742	2.75824e-14	-0.186784	0.0245472	9.37444e-18	1.41767	41.2931	TRUE	TRUE	117385	1	FALSE	intronic_other	inside_proximal	223026
ENSG00000026297	RNASET2	protein_coding	6	167342992	167370679	DEL_6_167488070_167489576	CNV_6_167488064_167489364_HipSci	DEL	DEL	SS	167488070	167489576	2.59718e-12	0.159636	0.0228118	5.89169e-15	1.41767	41.2931	TRUE	FALSE	117391	1	FALSE	intronic_other	inside_proximal	223192
ENSG00000026297	RNASET2	protein_coding	6	167342992	167370679	DEL_6_167418110_167418170	DEL_6_167418110_167418170	DEL	DEL	SS	167418110	167418170	7.92937e-08	-0.122566	0.0228296	1.34311e-08	1.41767	41.2931	TRUE	FALSE	47431	1	FALSE	intronic_other	inside_proximal	294598
ENSG00000026297	RNASET2	protein_coding	6	167342992	167370679	Human_STR_1294061	Human_STR_1294061	STR	STR	HipSTR	167349833	167349862	0.00288498	0.102495	0.0343974	0.0366897	1.41767	41.2931	TRUE	FALSE	0	0.993976	FALSE	intronic_eGene	inside_proximal	278398
ENSG00000026297	RNASET2	protein_coding	6	167342992	167370679	Human_STR_1294075	Human_STR_1294075	STR	STR	HipSTR	167375001	167375017	0.000568304	-0.0850242	0.0246711	0.00387159	1.41767	41.2931	TRUE	FALSE	4322	0.993976	FALSE	intergenic	inside_proximal	303566
ENSG00000026559	KCNG1	protein_coding	20	49620193	49639666	Human_STR_860960	Human_STR_860960	STR	STR	HipSTR	49934172	49934198	5.01522e-09	-0.177401	0.0303422	4.32109e-08	1.1184	54.4042	TRUE	TRUE	294506	0.997992	FALSE	intergenic	overlaps_anchor	0
ENSG00000026652	AGPAT4	protein_coding	6	161551011	161695093	Human_STR_1291141	Human_STR_1291141	STR	STR	HipSTR	161374712	161374730	0.00114018	0.100091	0.0307646	0.0116725	1.24919	27.7299	TRUE	TRUE	-176281	0.993976	FALSE	intronic_other	outside_distal	42102
ENSG00000026950	BTN3A1	protein_coding	6	26402465	26415444	Human_STR_1221016	Human_STR_1221016	STR	STR	HipSTR	25923414	25923438	0.000308067	0.153704	0.0425958	0.00712798	0.97356	20.0772	TRUE	TRUE	-479027	0.997992	FALSE	intronic_other	outside_distal	440717
ENSG00000027001	MIPEP	protein_coding	13	24304328	24463558	Human_STR_356262	Human_STR_356262	STR	STR	HipSTR	24392577	24392607	3.16779e-13	-0.273162	0.0374859	2.32778e-12	1.08141	57.061	TRUE	TRUE	0	0.993976	FALSE	intronic_eGene	inside_proximal	72798
ENSG00000027847	B4GALT7	protein_coding	5	177027101	177037348	Human_STR_1202954	Human_STR_1202954	STR	STR	HipSTR	177015189	177015211	0.00038625	0.122004	0.0343742	0.00331585	1.25822	30.7396	TRUE	FALSE	-11890	0.993976	FALSE	intergenic	inside_proximal	24164
ENSG00000027847	B4GALT7	protein_coding	5	177027101	177037348	Human_STR_1202975	Human_STR_1202975	STR	STR	HipSTR	177044748	177044758	0.000374495	0.12219	0.0343479	0.00319001	1.25822	30.7396	TRUE	TRUE	7400	0.991968	FALSE	intronic_other	inside_proximal	53723
ENSG00000028203	VEZT	protein_coding	12	95611522	95696566	Human_STR_326067	Human_STR_326067	STR	STR	HipSTR	95374363	95374373	0.000106461	-0.115511	0.0298064	0.0112653	0.821475	37.0556	TRUE	FALSE	-237149	0.993976	FALSE	intronic_other	outside_distal	92199
ENSG00000028203	VEZT	protein_coding	12	95611522	95696566	Human_STR_326293	Human_STR_326293	STR	STR	HipSTR	95574771	95574787	1.64833e-06	-0.13938	0.0290839	0.000367698	0.821475	37.0556	TRUE	TRUE	-36735	0.993976	FALSE	intronic_other	inside_distal	2117
ENSG00000028277	POU2F2	protein_coding	19	42590263	42700737	Human_STR_688706	Human_STR_688706	STR	STR	HipSTR	42440982	42441000	0.00123352	0.0933371	0.0288879	0.0231088	1.0031	19.1906	TRUE	TRUE	-149263	0.997992	FALSE	intergenic	outside_proximal	233958
ENSG00000028310	BRD9	protein_coding	5	850406	892939	DEL_5_668025_668474	DEL_5_668025_668474	DEL	DEL	SS	668025	668474	0.0020838	0.122046	0.0396507	0.0418767	1.13593	31.9409	TRUE	FALSE	-181932	1	FALSE	exonic_other	inside_distal	54543
ENSG00000028310	BRD9	protein_coding	5	850406	892939	Human_STR_1112440	Human_STR_1112440	STR	STR	HipSTR	914836	914856	2.78759e-05	-0.234966	0.0560756	0.000322318	1.13593	31.9409	TRUE	FALSE	21897	0.991968	FALSE	promoter_other	outside_proximal	92307
ENSG00000028310	BRD9	protein_coding	5	850406	892939	Human_STR_1112443	Human_STR_1112443	STR	STR	HipSTR	928704	928723	1.0615e-08	0.261301	0.0456771	4.21089e-08	1.13593	31.9409	TRUE	TRUE	35765	0.991968	FALSE	intergenic	outside_proximal	78440
ENSG00000028528	SNX1	protein_coding	15	64386322	64438289	DEL_15_64664128_64664226	DEL_15_64664128_64664226	DEL	DEL	SS	64664128	64664226	2.34106e-07	-0.204757	0.039605	6.99156e-07	1.15862	22.101	TRUE	FALSE	225839	1	FALSE	intronic_other	outside_distal	14820
ENSG00000028528	SNX1	protein_coding	15	64386322	64438289	DEL_15_64843789_64844213	DEL_15_64843789_64844213	DEL	DEL	SS	64843789	64844213	8.90529e-08	0.205503	0.0384279	2.28154e-07	1.15862	22.101	TRUE	FALSE	405500	1	FALSE	intronic_other	outside_distal	194481
ENSG00000028528	SNX1	protein_coding	15	64386322	64438289	Human_STR_477933	Human_STR_477933	STR	STR	HipSTR	64369497	64369525	7.96714e-29	-0.480903	0.0431671	9.35768e-32	1.15862	22.101	TRUE	TRUE	-16797	0.991968	FALSE	intronic_other	inside_proximal	73614
ENSG00000028528	SNX1	protein_coding	15	64386322	64438289	Human_STR_477943	Human_STR_477943	STR	STR	HipSTR	64377281	64377323	2.48089e-17	0.381948	0.045101	1.9389e-18	1.15862	22.101	TRUE	FALSE	-8999	1	FALSE	intronic_other	inside_proximal	65816
ENSG00000028528	SNX1	protein_coding	15	64386322	64438289	Human_STR_477967	Human_STR_477967	STR	STR	HipSTR	64401690	64401723	9.19296e-18	0.372613	0.0434097	6.13781e-19	1.15862	22.101	TRUE	FALSE	0	0.993976	FALSE	intronic_eGene	outside_proximal	41416
ENSG00000028528	SNX1	protein_coding	15	64386322	64438289	Human_STR_477982	Human_STR_477982	STR	STR	HipSTR	64428121	64428131	3.16595e-20	0.29022	0.0315006	8.59777e-22	1.15862	22.101	TRUE	FALSE	0	1	FALSE	promoter_eGene	inside_proximal	15008
ENSG00000028528	SNX1	protein_coding	15	64386322	64438289	Human_STR_478017	Human_STR_478017	STR	STR	HipSTR	64478690	64478723	1.22373e-07	0.217342	0.0410861	3.29732e-07	1.15862	22.101	TRUE	FALSE	40401	0.995984	FALSE	intronic_other	outside_distal	33056
ENSG00000028528	SNX1	protein_coding	15	64386322	64438289	Human_STR_478125	Human_STR_478125	STR	STR	HipSTR	64585126	64585148	1.77316e-05	0.185992	0.0433377	0.000105178	1.15862	22.101	TRUE	FALSE	146837	0.995984	FALSE	intronic_other	inside_distal	62695
ENSG00000028528	SNX1	protein_coding	15	64386322	64438289	Human_STR_478341	Human_STR_478341	STR	STR	HipSTR	64757563	64757588	0.0015902	0.123064	0.0389728	0.0189083	1.15862	22.101	TRUE	FALSE	319274	0.997992	FALSE	intronic_other	outside_distal	108255
ENSG00000028528	SNX1	protein_coding	15	64386322	64438289	Human_STR_478487	Human_STR_478487	STR	STR	HipSTR	64883626	64883652	4.22677e-09	0.215215	0.036632	6.67775e-09	1.15862	22.101	TRUE	FALSE	445337	1	FALSE	promoter_other	outside_distal	234318
ENSG00000028528	SNX1	protein_coding	15	64386322	64438289	Human_STR_478702	Human_STR_478702	STR	STR	HipSTR	65075006	65075023	0.00361416	0.158546	0.054483	0.0478488	1.15862	22.101	TRUE	FALSE	636717	0.995984	FALSE	intergenic	outside_distal	425698
ENSG00000028839	TBPL1	protein_coding	6	134273308	134311570	DEL_6_134268980_134269724	DEL_6_134268980_134269724	DEL	DEL	SS	134268980	134269724	0.000185694	0.0764413	0.0204513	0.0113756	0.921801	40.7106	TRUE	TRUE	-3584	1	FALSE	intergenic	inside_proximal	103088
ENSG00000029153	ARNTL2	protein_coding	12	27485787	27576241	Human_STR_289979	Human_STR_289979	STR	STR	HipSTR	27399262	27399273	0.0045963	-0.0650026	0.0229363	0.0419932	1.50876	34.0116	TRUE	FALSE	-86514	0.993976	FALSE	intronic_other	inside_distal	541
ENSG00000029153	ARNTL2	protein_coding	12	27485787	27576241	Human_STR_290025	Human_STR_290025	STR	STR	HipSTR	27482160	27482172	2.1527e-14	-0.180547	0.0236282	3.70826e-19	1.50876	34.0116	TRUE	TRUE	-3615	0.997992	FALSE	intergenic	inside_proximal	83439
ENSG00000029534	ANK1	protein_coding	8	41510739	41754280	Human_STR_1409279	Human_STR_1409279	STR	STR	HipSTR	41617025	41617048	1.00594e-09	0.220957	0.0361722	3.70059e-12	1.59553	84.6084	TRUE	TRUE	0	0.997992	FALSE	intronic_eGene	inside_distal	4791
ENSG00000029639	TFB1M	protein_coding	6	155578643	155635627	Human_STR_1288038	Human_STR_1288038	STR	STR	HipSTR	155543078	155543095	0.00171432	0.182203	0.0581056	0.029888	1.18335	33.083	TRUE	FALSE	-35548	0.995984	FALSE	intronic_other
ENSG00000029639	TFB1M	protein_coding	6	155578643	155635627	Human_STR_1288070	Human_STR_1288070	STR	STR	HipSTR	155607490	155607506	8.55256e-11	0.328398	0.0505964	7.04027e-11	1.18335	33.083	TRUE	TRUE	0	0.995984	FALSE	promoter_eGene
ENSG00000029639	TFB1M	protein_coding	6	155578643	155635627	Human_STR_1288090	Human_STR_1288090	STR	STR	HipSTR	155650509	155650540	0.00193058	-0.218612	0.0705037	0.0342715	1.18335	33.083	TRUE	FALSE	14882	0.991968	FALSE	intergenic
ENSG00000029725	RABEP1	protein_coding	17	5185558	5289129	Human_STR_560488	Human_STR_560488	STR	STR	HipSTR	5106010	5106050	9.94682e-06	0.105895	0.0239671	0.000371596	1.00218	38.0455	TRUE	TRUE	-79508	0.991968	FALSE	intronic_other	inside_distal	10451
ENSG00000029725	RABEP1	protein_coding	17	5185558	5289129	Human_STR_560676	Human_STR_560676	STR	STR	HipSTR	5279148	5279184	0.00089309	0.105836	0.0318571	0.0331466	1.00218	38.0455	TRUE	FALSE	0	0.991968	FALSE	promoter_eGene	outside_proximal	12570
ENSG00000030066	NUP160	protein_coding	11	47799639	47870107	ALU_11_47806655_47806656	ALU_11_47806655_47806656	ALU	ALU	MELT	47806655	47806656	4.35025e-08	-0.207541	0.0379	4.20005e-07	1.07582	28.0051	TRUE	FALSE	0	1	FALSE	intronic_eGene	inside_distal	5644
ENSG00000030066	NUP160	protein_coding	11	47799639	47870107	CNV_11_47057887_47063704_HipSci	CNV_11_47057862_47063704_iPSCORE	DEL	DEL	GS	47057887	47063704	5.04066e-05	-0.114405	0.0282222	0.000830287	1.07582	28.0051	TRUE	FALSE	-735935	1	FALSE	exonic_other	outside_distal	445929
ENSG00000030066	NUP160	protein_coding	11	47799639	47870107	CNV_11_47057862_47063704_iPSCORE	CNV_11_47057862_47063704_iPSCORE	DEL	DEL	GS	47057862	47063704	5.04066e-05	-0.114405	0.0282222	0.000830287	1.07582	28.0051	TRUE	FALSE	-735935	1	FALSE	exonic_other	outside_distal	445929
ENSG00000030066	NUP160	protein_coding	11	47799639	47870107	DEL_11_47057588_47063711	CNV_11_47057862_47063704_iPSCORE	DEL	DEL	SS	47057588	47063711	0.000557064	0.0985317	0.0285458	0.0109315	1.07582	28.0051	TRUE	FALSE	-735928	1	FALSE	exonic_other	outside_distal	445922
ENSG00000030066	NUP160	protein_coding	11	47799639	47870107	DEL_11_47887667_47888194	DEL_11_47887667_47888194	DEL	DEL	SS	47887667	47888194	3.31066e-11	-0.165883	0.0250123	1.85441e-10	1.07582	28.0051	TRUE	FALSE	17560	1	FALSE	intergenic	inside_proximal	86656
ENSG00000030066	NUP160	protein_coding	11	47799639	47870107	Human_STR_228086	Human_STR_228086	STR	STR	HipSTR	47159565	47159577	0.000250562	0.103029	0.0281371	0.00464775	1.07582	28.0051	TRUE	FALSE	-640062	0.995984	FALSE	exonic_other	outside_distal	350056
ENSG00000030066	NUP160	protein_coding	11	47799639	47870107	Human_STR_228317	Human_STR_228317	STR	STR	HipSTR	47401449	47401462	4.82208e-07	0.162619	0.0323089	5.58703e-06	1.07582	28.0051	TRUE	FALSE	-398177	0.991968	FALSE	promoter_other	outside_distal	108171
ENSG00000030066	NUP160	protein_coding	11	47799639	47870107	Human_STR_228555	Human_STR_228555	STR	STR	HipSTR	47635627	47635651	4.45652e-19	0.233242	0.0261336	6.31721e-19	1.07582	28.0051	TRUE	FALSE	-163988	0.991968	FALSE	intergenic	outside_distal	100020
ENSG00000030066	NUP160	protein_coding	11	47799639	47870107	Human_STR_228570	Human_STR_228570	STR	STR	HipSTR	47646641	47646670	5.6457e-20	-0.242818	0.0265349	6.84253e-20	1.07582	28.0051	TRUE	TRUE	-152969	0.995984	FALSE	intronic_other	outside_distal	89001
ENSG00000030066	NUP160	protein_coding	11	47799639	47870107	Human_STR_228740	Human_STR_228740	STR	STR	HipSTR	47770645	47770679	9.53031e-06	-0.15873	0.0358504	0.000138436	1.07582	28.0051	TRUE	FALSE	-28960	0.991968	FALSE	intronic_other	inside_distal	1647
ENSG00000030066	NUP160	protein_coding	11	47799639	47870107	Human_STR_228744	Human_STR_228744	STR	STR	HipSTR	47774367	47774397	1.39532e-07	-0.187227	0.0355548	1.4716e-06	1.07582	28.0051	TRUE	FALSE	-25242	0.993976	FALSE	exonic_other	inside_distal	5369
ENSG00000030066	NUP160	protein_coding	11	47799639	47870107	Human_STR_229265	Human_STR_229265	STR	STR	HipSTR	48384826	48384859	0.0021438	-0.115623	0.0376677	0.0455761	1.07582	28.0051	TRUE	FALSE	514719	0.993976	FALSE	intergenic	outside_distal	203382
ENSG00000030110	BAK1	protein_coding	6	33540329	33548019	Human_STR_1225781	Human_STR_1225781	STR	STR	HipSTR	33462667	33462702	3.80397e-05	0.126002	0.0305899	0.000826386	1.15817	61.0769	TRUE	FALSE	-77627	0.991968	FALSE	intergenic	inside_distal	37620
ENSG00000030110	BAK1	protein_coding	6	33540329	33548019	Human_STR_1225791	Human_STR_1225791	STR	STR	HipSTR	33472880	33472896	0.000293691	-0.114242	0.0315515	0.00874311	1.15817	61.0769	TRUE	FALSE	-67433	0.991968	FALSE	intergenic	inside_distal	47833
ENSG00000030110	BAK1	protein_coding	6	33540329	33548019	Human_STR_1225794	Human_STR_1225794	STR	STR	HipSTR	33475404	33475414	4.597e-05	0.127468	0.0312788	0.00102877	1.15817	61.0769	TRUE	FALSE	-64915	0.993976	FALSE	intergenic	inside_distal	50357
ENSG00000030110	BAK1	protein_coding	6	33540329	33548019	Human_STR_1225795	Human_STR_1225795	STR	STR	HipSTR	33476218	33476236	0.00036285	0.119614	0.0335454	0.0111445	1.15817	61.0769	TRUE	FALSE	-64093	1	FALSE	intergenic	inside_distal	51171
ENSG00000030110	BAK1	protein_coding	6	33540329	33548019	Human_STR_1225828	Human_STR_1225828	STR	STR	HipSTR	33505199	33505217	0.000109447	-0.113382	0.029308	0.00280379	1.15817	61.0769	TRUE	FALSE	-35112	0.991968	FALSE	intergenic	inside_proximal	80152
ENSG00000030110	BAK1	protein_coding	6	33540329	33548019	Human_STR_1225832	Human_STR_1225832	STR	STR	HipSTR	33508449	33508463	7.72474e-15	-0.219654	0.0282622	4.92363e-15	1.15817	61.0769	TRUE	TRUE	-31866	1	FALSE	promoter_other	inside_proximal	78134
ENSG00000030110	BAK1	protein_coding	6	33540329	33548019	Human_STR_1225933	Human_STR_1225933	STR	STR	HipSTR	33609793	33609811	0.000352367	-0.146848	0.0410948	0.0107761	1.15817	61.0769	TRUE	FALSE	61774	1	FALSE	intronic_other	inside_distal	4872
ENSG00000030419	IKZF2	protein_coding	2	213864429	214017151	DEL_2_214874705_214876213	CNV_2_214874679_214876210_HipSci	DEL	mCNV	SS	214874705	214876213	0.00224993	0.0915118	0.0299539	0.0441931	1.08848	26.9526	TRUE	TRUE	857554	1	FALSE	intronic_other	outside_proximal	1106362
ENSG00000031003	FAM13B	protein_coding	5	137273649	137387650	Human_STR_1179735	Human_STR_1179735	STR	STR	HipSTR	137318213	137318236	0.00226564	-0.0792515	0.0259586	0.0488125	1.02276	23.8538	TRUE	TRUE	0	0.995984	FALSE	intronic_eGene	outside_proximal	86360
ENSG00000031081	ARHGAP31	protein_coding	3	119013220	119139561	Human_STR_972764	Human_STR_972764	STR	STR	HipSTR	118922639	118922653	6.55553e-09	0.146457	0.0252429	2.8375e-07	0.977876	30.4986	TRUE	TRUE	-90567	0.991968	FALSE	intronic_other	inside_distal	56869
ENSG00000031081	ARHGAP31	protein_coding	3	119013220	119139561	Human_STR_972785	Human_STR_972785	STR	STR	HipSTR	118960136	118960153	1.82298e-05	-0.109204	0.0254819	0.000661905	0.977876	30.4986	TRUE	FALSE	-53067	0.991968	FALSE	promoter_other	inside_proximal	94366
ENSG00000031081	ARHGAP31	protein_coding	3	119013220	119139561	Human_STR_972793	Human_STR_972793	STR	STR	HipSTR	118975456	118975480	0.000723691	-0.085287	0.0252295	0.0239738	0.977876	30.4986	TRUE	FALSE	-37740	0.997992	FALSE	intronic_other	inside_proximal	109686
ENSG00000031544	NR2E3	processed_transcript	15	72084977	72110600	Human_STR_482816	Human_STR_482816	STR	STR	HipSTR	71648202	71648223	0.00015823	0.169662	0.0449106	0.00148395	1.19645	29.5474	TRUE	TRUE	-436754	0.991968	FALSE	intronic_other	outside_distal	104043
ENSG00000031691	CENPQ	protein_coding	6	49431091	49460820	ALU_6_49561929_49561930	ALU_6_49561929_49561930	ALU	ALU	MELT	49561929	49561930	0.00261685	0.189168	0.0628571	0.0443307	1.04547	20.2403	TRUE	FALSE	101109	1	FALSE	intergenic
ENSG00000031691	CENPQ	protein_coding	6	49431091	49460820	Human_STR_1235457	Human_STR_1235457	STR	STR	HipSTR	48760403	48760443	1.28896e-09	0.270874	0.0446341	1.15746e-08	1.04547	20.2403	TRUE	FALSE	-670648	0.993976	FALSE	intergenic
ENSG00000031691	CENPQ	protein_coding	6	49431091	49460820	Human_STR_1235521	Human_STR_1235521	STR	STR	HipSTR	48847762	48847793	7.607e-08	0.301353	0.0560531	8.22252e-07	1.04547	20.2403	TRUE	FALSE	-583298	0.993976	FALSE	intergenic
ENSG00000031691	CENPQ	protein_coding	6	49431091	49460820	Human_STR_1235536	Human_STR_1235536	STR	STR	HipSTR	48883809	48883821	2.4614e-08	-0.249466	0.0447395	2.5275e-07	1.04547	20.2403	TRUE	FALSE	-547270	0.995984	FALSE	intergenic
ENSG00000031691	CENPQ	protein_coding	6	49431091	49460820	Human_STR_1235604	Human_STR_1235604	STR	STR	HipSTR	49013127	49013154	1.17211e-15	0.362081	0.0452185	5.59167e-15	1.04547	20.2403	TRUE	FALSE	-417937	0.995984	FALSE	intergenic
ENSG00000031691	CENPQ	protein_coding	6	49431091	49460820	Human_STR_1235732	Human_STR_1235732	STR	STR	HipSTR	49342426	49342451	4.70023e-08	-0.249384	0.0456556	4.97054e-07	1.04547	20.2403	TRUE	FALSE	-88640	0.997992	FALSE	intergenic
ENSG00000031691	CENPQ	protein_coding	6	49431091	49460820	Human_STR_1235739	Human_STR_1235739	STR	STR	HipSTR	49364201	49364212	1.23602e-07	0.370327	0.0700305	1.36585e-06	1.04547	20.2403	TRUE	FALSE	-66879	0.997992	FALSE	intergenic
ENSG00000031691	CENPQ	protein_coding	6	49431091	49460820	Human_STR_1235758	Human_STR_1235758	STR	STR	HipSTR	49399240	49399255	1.62736e-16	0.373079	0.0452394	7.09687e-16	1.04547	20.2403	TRUE	TRUE	-31836	0.991968	FALSE	exonic_other
ENSG00000031691	CENPQ	protein_coding	6	49431091	49460820	Human_STR_1235913	Human_STR_1235913	STR	STR	HipSTR	49665110	49665138	0.000782081	-0.152316	0.0453448	0.0127682	1.04547	20.2403	TRUE	FALSE	204290	0.995984	FALSE	intronic_other
ENSG00000031691	CENPQ	protein_coding	6	49431091	49460820	Human_STR_1235969	Human_STR_1235969	STR	STR	HipSTR	49792505	49792548	0.000256489	0.16898	0.0462238	0.00400106	1.04547	20.2403	TRUE	FALSE	331685	0.993976	FALSE	promoter_other
ENSG00000032389	TSSC1	protein_coding	2	3192696	3381653	Human_STR_704658	Human_STR_704658	STR	STR	HipSTR	3248917	3248985	4.6248e-06	0.176985	0.0386335	8.18924e-05	1.0389	25.5838	TRUE	TRUE	0	0.995984	FALSE	intronic_eGene	inside_distal	74874
ENSG00000032742	IFT88	protein_coding	13	21140585	21265503	Human_STR_354347	Human_STR_354347	STR	STR	HipSTR	21329045	21329055	1.68257e-08	0.231822	0.0410898	1.26478e-07	1.1014	33.7791	TRUE	TRUE	63542	0.995984	FALSE	intronic_other	outside_distal	48129
ENSG00000032742	IFT88	protein_coding	13	21140585	21265503	Human_STR_354483	Human_STR_354483	STR	STR	HipSTR	21495559	21495585	0.000203098	-0.186666	0.0502448	0.00394574	1.1014	33.7791	TRUE	FALSE	230056	0.991968	FALSE	intergenic	outside_distal	214643
ENSG00000032742	IFT88	protein_coding	13	21140585	21265503	Human_STR_354715	Human_STR_354715	STR	STR	HipSTR	21706060	21706080	0.000189188	-0.191508	0.051301	0.00365001	1.1014	33.7791	TRUE	FALSE	440557	0.995984	FALSE	intergenic	inside_distal	361985
ENSG00000033170	FUT8	protein_coding	14	65877310	66210839	ALU_14_66263167_66263168	ALU_14_66263167_66263168	ALU	ALU	MELT	66263167	66263168	0.000770311	0.123941	0.0368515	0.0269623	1.05193	43.4132	TRUE	FALSE	52328	1	FALSE	intergenic	inside_distal	25844
ENSG00000033170	FUT8	protein_coding	14	65877310	66210839	Human_STR_428078	Human_STR_428078	STR	STR	HipSTR	65909232	65909265	0.000381126	-0.075182	0.0211612	0.0129704	1.05193	43.4132	TRUE	TRUE	0	0.991968	FALSE	intronic_eGene	inside_proximal	379747
ENSG00000033170	FUT8	protein_coding	14	65877310	66210839	INV_14_65842537_65843135	INV_14_65842537_65843135	INV	INV	SS	65842537	65843135	0.000810688	0.0568844	0.0169849	0.0284262	1.05193	43.4132	TRUE	FALSE	-34175	1	FALSE	intergenic	outside_proximal	445877
ENSG00000033178	UBA6	protein_coding	4	68478370	68566897	Human_STR_1050682	Human_STR_1050682	STR	STR	HipSTR	68556489	68556520	9.35121e-06	0.0922624	0.0208189	0.00273721	0.672159	14.3228	TRUE	TRUE	0	0.995984	FALSE	intronic_eGene	inside_proximal	131401
ENSG00000033327	GAB2	protein_coding	11	77926343	78129394	Human_STR_245106	Human_STR_245106	STR	STR	HipSTR	77980073	77980094	6.18605e-29	0.289417	0.0259264	1.7293e-15	0.549995	19.0634	TRUE	TRUE	0	0.993976	FALSE	intronic_eGene	outside_distal	2896
ENSG00000033327	GAB2	protein_coding	11	77926343	78129394	Human_STR_245112	Human_STR_245112	STR	STR	HipSTR	77987848	77987879	2.03846e-27	0.280493	0.0258567	1.18223e-14	0.549995	19.0634	TRUE	FALSE	0	0.995984	FALSE	intronic_eGene	outside_distal	1951
ENSG00000033327	GAB2	protein_coding	11	77926343	78129394	Human_STR_245254	Human_STR_245254	STR	STR	HipSTR	78182567	78182589	1.4267e-22	-0.25916	0.0265097	5.46317e-12	0.549995	19.0634	TRUE	FALSE	53173	0.991968	FALSE	intronic_other	outside_proximal	52997
ENSG00000033867	SLC4A7	protein_coding	3	27414214	27525911	Human_STR_925646	Human_STR_925646	STR	STR	HipSTR	27245067	27245078	2.28125e-11	0.130979	0.0195877	4.07301e-10	1.03342	36.4187	TRUE	TRUE	-169136	0.995984	FALSE	intronic_other	outside_proximal	517956
ENSG00000034152	MAP2K3	protein_coding	17	21187984	21218552	Human_STR_572142	Human_STR_572142	STR	STR	HipSTR	21258270	21258298	2.10214e-05	-0.111216	0.0261454	9.12178e-05	1.15394	15.9085	TRUE	TRUE	39718	0.995984	FALSE	intergenic	inside_distal	5403
ENSG00000034677	RNF19A	protein_coding	8	101269288	101348446	Human_STR_1438451	Human_STR_1438451	STR	STR	HipSTR	101308817	101308828	1.80721e-11	-0.175798	0.0261573	6.86151e-09	0.870812	22.1357	TRUE	TRUE	0	0.995984	FALSE	intronic_eGene	outside_proximal	144733
ENSG00000034677	RNF19A	protein_coding	8	101269288	101348446	Human_STR_1438481	Human_STR_1438481	STR	STR	HipSTR	101359246	101359282	0.00023562	0.0966857	0.0262918	0.0107502	0.870812	22.1357	TRUE	FALSE	10800	1	FALSE	intronic_other	inside_proximal	98366
ENSG00000034693	PEX3	protein_coding	6	143771944	143811147	Human_STR_1281098	Human_STR_1281098	STR	STR	HipSTR	143751707	143751718	6.38606e-06	0.1838	0.0407252	0.00040982	0.851649	15.5286	TRUE	TRUE	-20226	0.991968	FALSE	intronic_other	inside_proximal	369154
ENSG00000035141	FAM136A	protein_coding	2	70523107	70529222	BND_2_70662456_8880_1	BND_2_70662456_8880_1	BND	BND	SS	70662456	70662457	1.60547e-17	0.282016	0.0331033	2.88211e-08	0.481563	10.899	TRUE	FALSE	133234	1	FALSE	intergenic	inside_distal	102836
ENSG00000035141	FAM136A	protein_coding	2	70523107	70529222	DEL_2_70661344_70662454	DEL_2_70661344_70662454	DEL	DEL	SS	70661344	70662454	1.40923e-18	0.265639	0.0301977	8.93063e-09	0.481563	10.899	TRUE	TRUE	132122	1	FALSE	intergenic	inside_distal	102839
ENSG00000035141	FAM136A	protein_coding	2	70523107	70529222	Human_STR_742856	Human_STR_742856	STR	STR	HipSTR	70414385	70414399	1.88488e-14	0.250535	0.0327144	8.66873e-07	0.481563	10.899	TRUE	FALSE	-108708	0.993976	FALSE	intronic_other	outside_distal	70576
ENSG00000035141	FAM136A	protein_coding	2	70523107	70529222	Human_STR_743059	Human_STR_743059	STR	STR	HipSTR	70635738	70635751	8.68189e-10	0.190538	0.0310731	0.000152631	0.481563	10.899	TRUE	FALSE	106516	0.997992	FALSE	intronic_other	inside_proximal	129542
ENSG00000035403	VCL	protein_coding	10	75757872	75879918	Human_STR_170684	Human_STR_170684	STR	STR	HipSTR	75732155	75732181	9.12642e-09	0.15045	0.0261824	1.68491e-08	1.15409	21.3745	TRUE	TRUE	-25691	0.993976	FALSE	intergenic	inside_distal	688
ENSG00000035403	VCL	protein_coding	10	75757872	75879918	Human_STR_170772	Human_STR_170772	STR	STR	HipSTR	75808864	75808895	0.00017221	-0.151742	0.040393	0.00144663	1.15409	21.3745	TRUE	FALSE	0	0.993976	FALSE	intronic_eGene	outside_distal	1488
ENSG00000035499	DEPDC1B	protein_coding	5	59892739	59996017	Human_STR_1140718	Human_STR_1140718	STR	STR	HipSTR	60131970	60131982	0.00126042	0.087253	0.0270565	0.0456269	0.959309	31.8538	TRUE	TRUE	135953	0.991968	FALSE	intronic_other	inside_distal	6986
ENSG00000035664	DAPK2	protein_coding	15	64199235	64364232	Human_STR_478341	Human_STR_478341	STR	STR	HipSTR	64757563	64757588	0.000989994	0.165648	0.0502977	0.0251829	0.933588	19.237	TRUE	TRUE	393331	0.997992	FALSE	intronic_other	outside_proximal	580438
ENSG00000035681	NSMAF	protein_coding	8	59496063	59572403	Human_STR_1416772	Human_STR_1416772	STR	STR	HipSTR	59417449	59417525	1.48978e-09	0.223076	0.0368997	1.65662e-09	1.17454	23.9972	TRUE	TRUE	-78538	0.991968	FALSE	intergenic	outside_distal	47645
ENSG00000035928	RFC1	protein_coding	4	39289076	39367995	Human_STR_1036667	Human_STR_1036667	STR	STR	HipSTR	39406777	39406803	0.000850815	-0.0598237	0.0179343	0.0408013	0.936174	38.164	TRUE	TRUE	38782	0.993976	FALSE	promoter_other	outside_proximal	221670
ENSG00000036257	CUL3	protein_coding	2	225334867	225450110	Human_STR_822237	Human_STR_822237	STR	STR	HipSTR	225290504	225290519	7.31202e-08	0.101345	0.0188258	1.73891e-07	1.19799	33.6438	TRUE	FALSE	-44348	1	FALSE	intergenic	inside_distal	44420
ENSG00000036257	CUL3	protein_coding	2	225334867	225450110	Human_STR_822276	Human_STR_822276	STR	STR	HipSTR	225344817	225344844	1.55403e-11	-0.13103	0.0194327	6.92712e-12	1.19799	33.6438	TRUE	TRUE	0	0.991968	TRUE	exonic_eGene	inside_distal	98733
ENSG00000036549	ZZZ3	protein_coding	1	78028101	78149104	ALU_1_78607067_78607068	ALU_1_78607067_78607068	ALU	ALU	MELT	78607067	78607068	4.5941e-08	-0.164369	0.0300694	0.00584213	0.445743	162.079	TRUE	FALSE	457963	1	FALSE	intergenic	outside_distal	135217
ENSG00000036549	ZZZ3	protein_coding	1	78028101	78149104	Human_STR_50196	Human_STR_50196	STR	STR	HipSTR	78595648	78595668	3.89327e-08	0.138845	0.0252646	0.00542661	0.445743	162.079	TRUE	TRUE	446544	0.991968	FALSE	intronic_other	outside_distal	123798
ENSG00000036549	ZZZ3	protein_coding	1	78028101	78149104	Human_STR_50233	Human_STR_50233	STR	STR	HipSTR	78678611	78678626	1.14133e-06	-0.123179	0.0253166	0.0244598	0.445743	162.079	TRUE	FALSE	529507	0.991968	FALSE	intergenic	outside_distal	206761
ENSG00000036672	USP2	protein_coding	11	119225925	119252436	Human_STR_266383	Human_STR_266383	STR	STR	HipSTR	119452514	119452524	0.00503279	0.0806674	0.0287592	0.0378989	1.39185	22.8664	TRUE	TRUE	200078	0.991968	FALSE	intergenic	inside_distal	8093
ENSG00000037474	NSUN2	protein_coding	5	6599352	6633404	Human_STR_1114957	Human_STR_1114957	STR	STR	HipSTR	6585299	6585315	0.000307459	0.113665	0.0314955	0.0155676	0.854486	23.5424	TRUE	TRUE	-14037	0.991968	FALSE	intronic_other	outside_proximal	128847
ENSG00000037757	MRI1	protein_coding	19	13875346	13885096	Human_STR_667986	Human_STR_667986	STR	STR	HipSTR	13881702	13881716	2.30828e-08	-0.280661	0.0502333	4.36947e-07	1.04591	36.6766	TRUE	TRUE	0	0.997992	FALSE	intronic_eGene	inside_proximal	234380
ENSG00000038002	AGA	protein_coding	4	178351924	178363657	Human_STR_1105206	Human_STR_1105206	STR	STR	HipSTR	178408172	178408188	7.54897e-06	-0.455225	0.101667	0.000519088	0.894723	27.0341	TRUE	TRUE	44515	0.995984	FALSE	intronic_other
ENSG00000038002	AGA	protein_coding	4	178351924	178363657	rMEI_4_178514257_178514563	rMEI_4_178514257_178514563	rMEI	rMEI	SS	178514257	178514563	1.07466e-05	0.243012	0.0552103	0.000711965	0.894723	27.0341	TRUE	FALSE	150600	1	FALSE	intronic_other
ENSG00000038210	PI4K2B	protein_coding	4	25162263	25280714	Human_STR_1028883	Human_STR_1028883	STR	STR	HipSTR	25237622	25237638	0.000127019	-0.112332	0.0293129	0.00904979	0.814319	22.5726	TRUE	TRUE	0	0.991968	FALSE	intronic_eGene	inside_proximal	76138
ENSG00000038274	MAT2B	protein_coding	5	162930120	162946342	CNV_5_162861771_162863321_HipSci	CNV_5_162861771_162863321_HipSci	DEL	DEL	GS	162861771	162863321	4.8925e-05	-0.100693	0.0247969	6.53284e-05	1.45764	32.5673	TRUE	TRUE	-66799	1	FALSE	promoter_other	outside_distal	22953
ENSG00000038274	MAT2B	protein_coding	5	162930120	162946342	CNV_5_162861771_162863271_iPSCORE	CNV_5_162861771_162863321_HipSci	DEL	DEL	GS	162861771	162863271	4.8925e-05	-0.100693	0.0247969	6.53284e-05	1.45764	32.5673	TRUE	TRUE	-66849	1	FALSE	promoter_other	outside_distal	23003
ENSG00000038274	MAT2B	protein_coding	5	162930120	162946342	DEL_5_162861773_162863291	CNV_5_162861771_162863321_HipSci	DEL	DEL	SS	162861773	162863291	5.76603e-05	0.0992401	0.0246732	8.29903e-05	1.45764	32.5673	TRUE	FALSE	-66829	1	FALSE	promoter_other	outside_distal	22983
ENSG00000038295	TLL1	protein_coding	4	166794410	167025047	Human_STR_1099469	Human_STR_1099469	STR	STR	HipSTR	166777503	166777514	0.00173387	0.304407	0.0971803	0.0186635	1.49812	50.3125	TRUE	TRUE	-16896	0.991968	FALSE	intergenic	inside_proximal	58808
ENSG00000038427	VCAN	protein_coding	5	82767284	82878122	Human_STR_1153175	Human_STR_1153175	STR	STR	HipSTR	81909150	81909191	0.00356652	0.0864157	0.0296538	0.04414	1.11243	18.2364	TRUE	FALSE	-858093	0.991968	FALSE	intergenic	outside_distal	63782
ENSG00000038427	VCAN	protein_coding	5	82767284	82878122	rMEI_5_82906075_82906377	rMEI_5_82906075_82906377	rMEI	rMEI	SS	82906075	82906377	0.0026103	0.077999	0.0259111	0.0314619	1.11243	18.2364	TRUE	TRUE	27953	1	FALSE	intergenic	outside_proximal	413171
ENSG00000038532	CLEC16A	protein_coding	16	11038345	11276046	Human_STR_508936	Human_STR_508936	STR	STR	HipSTR	11136935	11136953	8.3007e-05	-0.158428	0.0402556	0.00251482	1.01188	32.7025	TRUE	TRUE	0	0.993976	FALSE	intronic_eGene	inside_proximal	163685
ENSG00000039068	CDH1	protein_coding	16	68771128	68869451	Human_STR_541853	Human_STR_541853	STR	STR	HipSTR	68850652	68850671	0.000189264	0.120981	0.032409	0.00314578	1.06305	24.0337	TRUE	TRUE	0	0.997992	FALSE	intronic_eGene	inside_proximal	26403
ENSG00000039139	DNAH5	protein_coding	5	13690440	13944652	ALU_5_14015717_14015718	ALU_5_14015717_14015718	ALU	ALU	MELT	14015717	14015718	8.82792e-26	0.588511	0.0560596	5.25632e-32	1.32295	29.0668	TRUE	TRUE	71065	1	FALSE	intergenic	outside_proximal	429141
ENSG00000039139	DNAH5	protein_coding	5	13690440	13944652	Human_STR_1118303	Human_STR_1118303	STR	STR	HipSTR	13966310	13966337	7.76173e-17	0.345409	0.0414416	3.57533e-20	1.32295	29.0668	TRUE	FALSE	21658	0.993976	FALSE	intergenic	outside_proximal	379734
ENSG00000039139	DNAH5	protein_coding	5	13690440	13944652	Human_STR_1118334	Human_STR_1118334	STR	STR	HipSTR	14031063	14031088	3.26558e-19	0.438846	0.0489819	2.57028e-23	1.32295	29.0668	TRUE	FALSE	86411	0.993976	FALSE	intergenic	outside_proximal	444487
ENSG00000039560	RAI14	protein_coding	5	34656342	34832732	Human_STR_1129547	Human_STR_1129547	STR	STR	HipSTR	34526467	34526500	1.19306e-10	-0.27079	0.0420468	3.11492e-09	0.976139	16.0238	TRUE	TRUE	-129842	0.993976	FALSE	intergenic	outside_distal	6096
ENSG00000040199	PHLPP2	protein_coding	16	71671738	71758604	Human_STR_544404	Human_STR_544404	STR	STR	HipSTR	71705816	71705833	2.07499e-05	-0.13323	0.0312991	0.00113105	0.844332	14.6515	TRUE	FALSE	0	0.997992	FALSE	intronic_eGene	inside_proximal	15698
ENSG00000040199	PHLPP2	protein_coding	16	71671738	71758604	Human_STR_544421	Human_STR_544421	STR	STR	HipSTR	71728101	71728120	1.07393e-16	0.259583	0.031289	3.34481e-13	0.844332	14.6515	TRUE	FALSE	0	0.991968	FALSE	intronic_eGene	inside_proximal	14740
ENSG00000040199	PHLPP2	protein_coding	16	71671738	71758604	Human_STR_544430	Human_STR_544430	STR	STR	HipSTR	71737406	71737420	5.41633e-17	0.261936	0.0312674	1.87663e-13	0.844332	14.6515	TRUE	FALSE	0	0.991968	FALSE	intronic_eGene	outside_distal	5440
ENSG00000040199	PHLPP2	protein_coding	16	71671738	71758604	Human_STR_544454	Human_STR_544454	STR	STR	HipSTR	71761882	71761892	3.79557e-19	0.427579	0.0478129	2.8466e-15	0.844332	14.6515	TRUE	TRUE	3278	0.993976	FALSE	exonic_other	inside_proximal	2741
ENSG00000040487	PQLC2	protein_coding	1	19638820	19655794	BND_1_20096378_3108_1	BND_1_20096378_3108_1	BND	BND	SS	20096378	20096379	2.70662e-05	-0.136693	0.0325705	0.00307046	0.794718	23.3392	TRUE	FALSE	440584	1	FALSE	intronic_other	outside_distal	51776
ENSG00000040487	PQLC2	protein_coding	1	19638820	19655794	BND_1_20096406_3109_1	BND_1_20096406_3109_1	BND	BND	SS	20096406	20096407	1.27346e-05	-0.14201	0.0325366	0.00168672	0.794718	23.3392	TRUE	FALSE	440612	1	FALSE	intronic_other	outside_distal	51804
ENSG00000040487	PQLC2	protein_coding	1	19638820	19655794	Human_STR_11863	Human_STR_11863	STR	STR	HipSTR	18923491	18923522	0.000808482	0.16041	0.0478853	0.0453162	0.794718	23.3392	TRUE	FALSE	-715298	0.991968	FALSE	intergenic	outside_distal	653771
ENSG00000040487	PQLC2	protein_coding	1	19638820	19655794	Human_STR_12382	Human_STR_12382	STR	STR	HipSTR	19770103	19770122	5.19287e-10	0.18468	0.029724	5.47797e-07	0.794718	23.3392	TRUE	TRUE	114309	0.995984	FALSE	intronic_other	inside_proximal	152196
ENSG00000040731	CDH10	protein_coding	5	24487209	24645087	Human_STR_1123743	Human_STR_1123743	STR	STR	HipSTR	23863616	23863640	0.00360629	0.165702	0.0569286	0.0317267	1.68615	48.7467	TRUE	TRUE	-623569	0.995984	FALSE	intergenic
ENSG00000041357	PSMA4	protein_coding	15	78832747	78841604	Human_STR_487513	Human_STR_487513	STR	STR	HipSTR	78888783	78888793	5.42136e-12	0.187586	0.0272097	5.88926e-09	0.87349	66.1372	TRUE	TRUE	47179	0.993976	FALSE	exonic_other	outside_distal	8582
ENSG00000041357	PSMA4	protein_coding	15	78832747	78841604	rMEI_15_78955320_78955616	rMEI_15_78955320_78955616	rMEI	rMEI	SS	78955320	78955616	0.000357192	0.114354	0.0320334	0.0393548	0.87349	66.1372	TRUE	FALSE	113716	1	FALSE	promoter_other	outside_distal	21017
ENSG00000042088	TDP1	protein_coding	14	90421283	90511106	Human_STR_442532	Human_STR_442532	STR	STR	HipSTR	90326711	90326737	0.000926872	-0.180514	0.0545058	0.00688673	1.43406	39.9924	TRUE	TRUE	-94546	0.995984	FALSE	intronic_other	inside_proximal	200852
ENSG00000042317	SPATA7	protein_coding	14	88851268	88936694	BND_14_89177726_6683_1	BND_14_89177726_6683_1	BND	BND	SS	89177726	89177727	2.90775e-07	0.137962	0.0268966	3.91043e-07	1.23983	25.5771	TRUE	TRUE	241032	1	FALSE	intronic_other	outside_proximal	714016
ENSG00000042317	SPATA7	protein_coding	14	88851268	88936694	Human_STR_441583	Human_STR_441583	STR	STR	HipSTR	88816352	88816365	5.1139e-06	-0.131677	0.0288763	1.3678e-05	1.23983	25.5771	TRUE	FALSE	-34903	0.993976	FALSE	intergenic	inside_proximal	352642
ENSG00000042317	SPATA7	protein_coding	14	88851268	88936694	Human_STR_441832	Human_STR_441832	STR	STR	HipSTR	89242250	89242268	0.000971558	0.0995028	0.0301648	0.00902674	1.23983	25.5771	TRUE	FALSE	305556	0.995984	FALSE	intronic_other	outside_proximal	778540
ENSG00000042429	MED17	protein_coding	11	93517393	93547861	Human_STR_252630	Human_STR_252630	STR	STR	HipSTR	93444648	93444686	4.90057e-05	0.161302	0.0397264	0.000433866	1.21678	38.3018	TRUE	FALSE	-72707	0.991968	FALSE	intronic_other	outside_distal	24634
ENSG00000042429	MED17	protein_coding	11	93517393	93547861	Human_STR_252680	Human_STR_252680	STR	STR	HipSTR	93514823	93514863	1.45975e-13	0.230675	0.0312112	1.83473e-14	1.21678	38.3018	TRUE	TRUE	-2530	0.991968	FALSE	intronic_other	inside_proximal	39310
ENSG00000042445	RETSAT	protein_coding	2	85569211	85581743	ALU_2_85540311_85540312	ALU_2_85540311_85540312	ALU	ALU	MELT	85540311	85540312	0.000439172	0.171435	0.0487676	0.00619495	1.13633	27.5327	TRUE	TRUE	-28899	1	FALSE	promoter_other	outside_distal	13942
ENSG00000042493	CAPG	protein_coding	2	85621871	85645555	ALU_2_85540311_85540312	ALU_2_85540311_85540312	ALU	ALU	MELT	85540311	85540312	2.52078e-10	-0.237953	0.0376169	4.0855e-09	1.03184	29.7961	TRUE	TRUE	-81559	1	FALSE	promoter_other	outside_distal	13942
ENSG00000042493	CAPG	protein_coding	2	85621871	85645555	Human_STR_750821	Human_STR_750821	STR	STR	HipSTR	85647216	85647242	6.23881e-05	-0.132362	0.0330608	0.00150024	1.03184	29.7961	TRUE	FALSE	1661	1	FALSE	promoter_eGene	inside_proximal	90579
ENSG00000042493	CAPG	protein_coding	2	85621871	85645555	rMEI_2_85519121_85519442	rMEI_2_85519121_85519442	rMEI	rMEI	SS	85519121	85519442	3.91055e-08	-0.179219	0.0326159	7.44228e-07	1.03184	29.7961	TRUE	FALSE	-102429	1	FALSE	intronic_other	outside_distal	34812
ENSG00000042753	AP2S1	protein_coding	19	47341393	47354249	ALU_19_47419654_47419655	ALU_19_47419654_47419655	ALU	ALU	MELT	47419654	47419655	0.000173491	0.293687	0.0782169	0.0277625	0.763898	47.8825	TRUE	FALSE	65405	1	FALSE	intergenic	inside_distal	417
ENSG00000042753	AP2S1	protein_coding	19	47341393	47354249	Human_STR_693009	Human_STR_693009	STR	STR	HipSTR	47477253	47477263	3.53516e-05	-0.183147	0.0442818	0.00825892	0.763898	47.8825	TRUE	TRUE	123004	0.995984	FALSE	intronic_other	overlaps_anchor	0
ENSG00000042753	AP2S1	protein_coding	19	47341393	47354249	Human_STR_693051	Human_STR_693051	STR	STR	HipSTR	47527757	47527773	9.80129e-05	-0.125082	0.0321098	0.0179756	0.763898	47.8825	TRUE	FALSE	173508	0.993976	FALSE	intronic_other	outside_distal	1099
ENSG00000042980	ADAM28	protein_coding	8	24151553	24216531	CNV_8_24145199_24151148_HipSci	CNV_8_24146023_24150748_iPSCORE	DEL	DEL	GS	24145199	24151148	1.53581e-05	0.234028	0.0541295	0.000369336	1.07444	42.8631	TRUE	TRUE	-405	1	FALSE	promoter_eGene	inside_proximal	145856
ENSG00000042980	ADAM28	protein_coding	8	24151553	24216531	CNV_8_24146023_24150748_iPSCORE	CNV_8_24146023_24150748_iPSCORE	DEL	DEL	GS	24146023	24150748	1.53581e-05	0.234028	0.0541295	0.000369336	1.07444	42.8631	TRUE	TRUE	-805	1	FALSE	promoter_eGene	outside_proximal	146256
ENSG00000043514	TRIT1	protein_coding	1	40306723	40349183	Human_STR_28330	Human_STR_28330	STR	STR	HipSTR	40296265	40296288	4.31284e-13	0.447111	0.0617099	6.42472e-14	1.21113	32.2392	TRUE	TRUE	-10435	1	FALSE	intergenic	outside_proximal	69531
ENSG00000043514	TRIT1	protein_coding	1	40306723	40349183	Human_STR_28807	Human_STR_28807	STR	STR	HipSTR	40814438	40814460	0.0021489	-0.483673	0.157608	0.0344243	1.21113	32.2392	TRUE	FALSE	465255	1	FALSE	intronic_other	outside_distal	89832
ENSG00000044090	CUL7	protein_coding	6	43005355	43021683	CNV_6_42837543_42839344_HipSci	CNV_6_42837644_42839344_iPSCORE	DEL	DEL	GS	42837543	42839344	3.39338e-09	-0.16855	0.028513	3.09641e-08	1.07234	30.1536	TRUE	TRUE	-166011	1	FALSE	intergenic	outside_distal	18554
ENSG00000044090	CUL7	protein_coding	6	43005355	43021683	CNV_6_42837644_42839344_iPSCORE	CNV_6_42837644_42839344_iPSCORE	DEL	DEL	GS	42837644	42839344	3.39338e-09	-0.16855	0.028513	3.09641e-08	1.07234	30.1536	TRUE	TRUE	-166011	1	FALSE	intergenic	outside_distal	18554
ENSG00000044090	CUL7	protein_coding	6	43005355	43021683	Human_STR_1232338	Human_STR_1232338	STR	STR	HipSTR	43036967	43036998	1.21401e-07	0.173367	0.0327641	1.43494e-06	1.07234	30.1536	TRUE	FALSE	15284	0.997992	FALSE	promoter_other	inside_distal	5254
ENSG00000044090	CUL7	protein_coding	6	43005355	43021683	Human_STR_1232415	Human_STR_1232415	STR	STR	HipSTR	43121901	43121928	0.00138335	-0.0806909	0.0252309	0.0314754	1.07234	30.1536	TRUE	FALSE	100218	0.997992	FALSE	intronic_other	inside_distal	57
ENSG00000044090	CUL7	protein_coding	6	43005355	43021683	Human_STR_1232867	Human_STR_1232867	STR	STR	HipSTR	43635419	43635434	0.0022995	0.0749398	0.0245821	0.0535402	1.07234	30.1536	TRUE	FALSE	613736	0.993976	FALSE	intronic_other	outside_distal	186767
ENSG00000044090	CUL7	protein_coding	6	43005355	43021683	rMEI_6_43035568_43035855	rMEI_6_43035568_43035855	rMEI	rMEI	SS	43035568	43035855	1.20311e-07	0.105659	0.019962	1.42113e-06	1.07234	30.1536	TRUE	FALSE	13885	1	FALSE	intronic_other	inside_distal	6397
ENSG00000044115	CTNNA1	protein_coding	5	137946656	138270723	Human_STR_1179773	Human_STR_1179773	STR	STR	HipSTR	137364710	137364728	0.00012878	0.10811	0.0282361	0.00158569	1.19033	37.2674	TRUE	FALSE	-581928	0.995984	FALSE	intronic_other	outside_distal	428655
ENSG00000044115	CTNNA1	protein_coding	5	137946656	138270723	Human_STR_1180558	Human_STR_1180558	STR	STR	HipSTR	138102719	138102737	6.82341e-26	0.287398	0.0273134	7.51713e-29	1.19033	37.2674	TRUE	FALSE	0	0.993976	FALSE	intronic_eGene	inside_proximal	33321
ENSG00000044115	CTNNA1	protein_coding	5	137946656	138270723	Human_STR_1180594	Human_STR_1180594	STR	STR	HipSTR	138138658	138138669	5.51498e-23	-0.269997	0.0273503	2.17263e-25	1.19033	37.2674	TRUE	FALSE	0	0.991968	FALSE	intronic_eGene	outside_proximal	50986
ENSG00000044115	CTNNA1	protein_coding	5	137946656	138270723	Human_STR_1180643	Human_STR_1180643	STR	STR	HipSTR	138200486	138200521	1.54273e-27	-0.428838	0.039439	8.26255e-31	1.19033	37.2674	TRUE	TRUE	0	0.993976	FALSE	intronic_eGene	inside_distal	897
ENSG00000044115	CTNNA1	protein_coding	5	137946656	138270723	Human_STR_1180654	Human_STR_1180654	STR	STR	HipSTR	138217451	138217465	9.06807e-24	-0.275027	0.0273624	2.53357e-26	1.19033	37.2674	TRUE	FALSE	0	0.993976	FALSE	intronic_eGene	inside_distal	4912
ENSG00000044115	CTNNA1	protein_coding	5	137946656	138270723	Human_STR_1180692	Human_STR_1180692	STR	STR	HipSTR	138270592	138270608	1.62675e-23	0.275952	0.0276131	5.07979e-26	1.19033	37.2674	TRUE	FALSE	0	0.991968	TRUE	exonic_eGene	inside_distal	521
ENSG00000044459	CNTLN	protein_coding	9	17134980	17503921	ALU_9_17123027_17123028	ALU_9_17123027_17123028	ALU	ALU	MELT	17123027	17123028	2.01739e-09	0.266339	0.0444165	1.24091e-08	1.09893	32.9483	TRUE	FALSE	-11952	1	FALSE	intergenic
ENSG00000044459	CNTLN	protein_coding	9	17134980	17503921	DEL_9_17277057_17277288	DEL_9_17277057_17277288	DEL	DEL	SS	17277057	17277288	1.05984e-21	0.271039	0.0283191	3.9749e-22	1.09893	32.9483	TRUE	FALSE	0	1	FALSE	intronic_eGene
ENSG00000044459	CNTLN	protein_coding	9	17134980	17503921	Human_STR_1470472	Human_STR_1470472	STR	STR	HipSTR	16987054	16987100	3.12509e-05	-0.173674	0.0417068	0.00049903	1.09893	32.9483	TRUE	FALSE	-147880	0.993976	FALSE	intergenic
ENSG00000044459	CNTLN	protein_coding	9	17134980	17503921	Human_STR_1470694	Human_STR_1470694	STR	STR	HipSTR	17433615	17433634	6.17877e-27	0.302424	0.0281425	7.03293e-28	1.09893	32.9483	TRUE	TRUE	0	0.997992	FALSE	intronic_eGene
ENSG00000047188	YTHDC2	protein_coding	5	112849380	112930982	Human_STR_1167466	Human_STR_1167466	STR	STR	HipSTR	112387422	112387446	0.00231652	-0.115972	0.0380694	0.0487884	1.01125	22.4238	TRUE	FALSE	-461934	0.991968	FALSE	intronic_other	outside_distal	59406
ENSG00000047188	YTHDC2	protein_coding	5	112849380	112930982	Human_STR_1167575	Human_STR_1167575	STR	STR	HipSTR	112667307	112667349	2.04378e-13	-0.330911	0.0450471	3.40071e-12	1.01125	22.4238	TRUE	FALSE	-182031	0.991968	FALSE	intronic_other	outside_distal	4943
ENSG00000047188	YTHDC2	protein_coding	5	112849380	112930982	Human_STR_1167605	Human_STR_1167605	STR	STR	HipSTR	112716197	112716223	9.16646e-24	0.380616	0.0378714	1.16651e-22	1.01125	22.4238	TRUE	FALSE	-133157	1	FALSE	intronic_other	overlaps_anchor	0
ENSG00000047188	YTHDC2	protein_coding	5	112849380	112930982	Human_STR_1167634	Human_STR_1167634	STR	STR	HipSTR	112777035	112777059	2.61353e-13	0.39276	0.0537075	4.3608e-12	1.01125	22.4238	TRUE	FALSE	-72321	0.997992	FALSE	intronic_other	outside_distal	46486
ENSG00000047188	YTHDC2	protein_coding	5	112849380	112930982	Human_STR_1167755	Human_STR_1167755	STR	STR	HipSTR	113056340	113056377	0.00107797	0.121408	0.0371353	0.0228094	1.01125	22.4238	TRUE	FALSE	125358	0.995984	FALSE	intergenic	outside_proximal	230772
ENSG00000047188	YTHDC2	protein_coding	5	112849380	112930982	rMEI_5_112881430_112881736	rMEI_5_112881430_112881736	rMEI	rMEI	SS	112881430	112881736	1.03249e-38	0.459142	0.0352834	8.9198e-38	1.01125	22.4238	TRUE	TRUE	0	1	FALSE	intronic_eGene	outside_proximal	55862
ENSG00000047315	POLR2B	protein_coding	4	57843888	57897334	Human_STR_1045352	Human_STR_1045352	STR	STR	HipSTR	57709371	57709392	8.44285e-05	0.102199	0.0259951	0.000422973	1.26534	28.2882	TRUE	TRUE	-134496	0.995984	FALSE	intergenic	inside_distal	20922
ENSG00000047457	CP	protein_coding	3	148880197	148939842	CNV_3_148827556_148830856_HipSci	CNV_3_148827556_148830856_HipSci	DEL	DEL	GS	148827556	148830856	0.000193587	-0.236523	0.063458	0.00887257	0.971965	39.6832	TRUE	FALSE	-49341	1	FALSE	intergenic
ENSG00000047457	CP	protein_coding	3	148880197	148939842	CNV_3_148827556_148830806_iPSCORE	CNV_3_148827556_148830856_HipSci	DEL	DEL	GS	148827556	148830806	0.000193587	-0.236523	0.063458	0.00887257	0.971965	39.6832	TRUE	FALSE	-49391	1	FALSE	intergenic
ENSG00000047457	CP	protein_coding	3	148880197	148939842	Human_STR_988513	Human_STR_988513	STR	STR	HipSTR	148898793	148898816	0.000814483	0.134418	0.0401509	0.0354353	0.971965	39.6832	TRUE	FALSE	0	0.997992	FALSE	promoter_eGene
ENSG00000047457	CP	protein_coding	3	148880197	148939842	Human_STR_988529	Human_STR_988529	STR	STR	HipSTR	148918895	148918926	0.000118655	0.202497	0.0526118	0.0055213	0.971965	39.6832	TRUE	TRUE	0	0.995984	FALSE	promoter_eGene
ENSG00000047578	KIAA0556	protein_coding	16	27561454	27791690	Human_STR_522118	Human_STR_522118	STR	STR	HipSTR	27536475	27536527	0.00155497	-0.163358	0.0516265	0.0305769	1.19188	38.1545	TRUE	TRUE	-24927	0.997992	FALSE	intronic_other	inside_proximal	97655
ENSG00000047579	DTNBP1	protein_coding	6	15523032	15663289	Human_STR_1214216	Human_STR_1214216	STR	STR	HipSTR	15224958	15224972	0.000756727	0.171388	0.0508849	0.0147253	1.14513	35.6024	TRUE	TRUE	-298060	0.995984	FALSE	intergenic	outside_proximal	876867
ENSG00000047849	MAP4	protein_coding	3	47892182	48130769	Human_STR_936770	Human_STR_936770	STR	STR	HipSTR	47684083	47684108	0.00024644	0.0894223	0.0243928	0.00583252	0.954619	18.2387	TRUE	FALSE	-208074	0.997992	FALSE	intronic_other	inside_distal	128446
ENSG00000047849	MAP4	protein_coding	3	47892182	48130769	Human_STR_936777	Human_STR_936777	STR	STR	HipSTR	47692307	47692321	7.01504e-05	-0.0985911	0.024798	0.00176028	0.954619	18.2387	TRUE	TRUE	-199861	0.993976	FALSE	intronic_other	inside_distal	136670
ENSG00000047849	MAP4	protein_coding	3	47892182	48130769	Human_STR_937038	Human_STR_937038	STR	STR	HipSTR	47907833	47907874	7.86261e-05	0.298636	0.0756319	0.00196264	0.954619	18.2387	TRUE	FALSE	0	0.991968	FALSE	intronic_eGene	inside_proximal	320530
ENSG00000047849	MAP4	protein_coding	3	47892182	48130769	Human_STR_937406	Human_STR_937406	STR	STR	HipSTR	48219321	48219338	0.000283001	-0.121139	0.0333682	0.00665385	0.954619	18.2387	TRUE	FALSE	88552	0.997992	FALSE	intronic_other	inside_distal	9066
ENSG00000048140	TSPAN17	protein_coding	5	176074388	176086058	Human_STR_1202514	Human_STR_1202514	STR	STR	HipSTR	176510948	176510965	0.000390558	0.117076	0.0330127	0.00970255	1.01234	26.5492	TRUE	TRUE	424890	1	FALSE	intergenic	inside_distal	4577
ENSG00000048140	TSPAN17	protein_coding	5	176074388	176086058	rMEI_5_176387586_176390189	rMEI_5_176387586_176390189	rMEI	rMEI	SS	176387586	176390189	0.000545093	-0.0804791	0.0232763	0.0135705	1.01234	26.5492	TRUE	FALSE	301528	1	FALSE	intronic_other	outside_distal	57402
ENSG00000048342	CC2D2A	protein_coding	4	15471489	15603180	Human_STR_1023756	Human_STR_1023756	STR	STR	HipSTR	15216286	15216323	0.00154702	0.116225	0.0367138	0.0377023	1.09471	34.4465	TRUE	TRUE	-255166	0.995984	FALSE	intronic_other	outside_distal	124669
ENSG00000048405	ZNF800	protein_coding	7	126986844	127071978	Human_STR_1366716	Human_STR_1366716	STR	STR	HipSTR	127021494	127021505	0.000441504	0.121272	0.0345117	0.0041902	1.17964	23.5173	TRUE	TRUE	0	0.995984	FALSE	intronic_eGene	outside_proximal	205951
ENSG00000048544	MRPS10	protein_coding	6	42174539	42185603	Human_STR_1231555	Human_STR_1231555	STR	STR	HipSTR	42208624	42208646	4.14915e-06	-0.246712	0.0535892	5.91025e-05	1.12492	44.1494	TRUE	TRUE	23021	0.995984	FALSE	intronic_other	inside_proximal	97035
ENSG00000048740	CELF2	protein_coding	10	11047259	11378674	Human_STR_135732	Human_STR_135732	STR	STR	HipSTR	11222812	11222850	9.86997e-05	0.088198	0.0226511	0.00121719	1.17967	36.8351	TRUE	TRUE	0	0.991968	FALSE	intronic_eGene	inside_proximal	57921
ENSG00000049167	ERCC8	protein_coding	5	60169658	60240900	CNV_5_60001736_60003636_iPSCORE	CNV_5_60001736_60003636_iPSCORE	DEL	DEL	GS	60001736	60003636	1.00584e-07	0.240449	0.0451491	1.9783e-06	1.01464	23.9104	TRUE	FALSE	-166022	1	FALSE	intergenic	inside_distal	4530
ENSG00000049167	ERCC8	protein_coding	5	60169658	60240900	CNV_5_60001736_60003636_HipSci	CNV_5_60001736_60003636_iPSCORE	DEL	DEL	GS	60001736	60003636	1.00584e-07	0.240449	0.0451491	1.9783e-06	1.01464	23.9104	TRUE	FALSE	-166022	1	FALSE	intergenic	inside_distal	4530
ENSG00000049167	ERCC8	protein_coding	5	60169658	60240900	DEL_5_60001709_60003665	CNV_5_60001736_60003636_iPSCORE	DEL	DEL	SS	60001709	60003665	1.08283e-07	-0.223241	0.0420239	2.13203e-06	1.01464	23.9104	TRUE	FALSE	-165993	1	FALSE	intergenic	inside_distal	4503
ENSG00000049167	ERCC8	protein_coding	5	60169658	60240900	Human_STR_1140570	Human_STR_1140570	STR	STR	HipSTR	59872796	59872816	2.80399e-06	0.221999	0.0473884	5.78999e-05	1.01464	23.9104	TRUE	FALSE	-296842	0.993976	FALSE	intergenic	outside_distal	97611
ENSG00000049167	ERCC8	protein_coding	5	60169658	60240900	Human_STR_1140579	Human_STR_1140579	STR	STR	HipSTR	59895747	59895767	1.04754e-11	0.331996	0.0488242	1.80156e-10	1.01464	23.9104	TRUE	FALSE	-273891	0.997992	FALSE	intronic_other	outside_distal	74660
ENSG00000049167	ERCC8	protein_coding	5	60169658	60240900	Human_STR_1140718	Human_STR_1140718	STR	STR	HipSTR	60131970	60131982	6.09202e-18	-0.390854	0.0452859	8.49127e-17	1.01464	23.9104	TRUE	TRUE	-37676	0.991968	FALSE	intronic_other	inside_proximal	134764
ENSG00000049167	ERCC8	protein_coding	5	60169658	60240900	Human_STR_1140751	Human_STR_1140751	STR	STR	HipSTR	60181876	60181903	2.17252e-07	-0.265692	0.0512529	4.32136e-06	1.01464	23.9104	TRUE	FALSE	0	0.995984	FALSE	intronic_eGene	inside_proximal	184670
ENSG00000049167	ERCC8	protein_coding	5	60169658	60240900	Human_STR_1140846	Human_STR_1140846	STR	STR	HipSTR	60396364	60396387	2.65247e-12	0.313247	0.0447816	4.47091e-11	1.01464	23.9104	TRUE	FALSE	155464	1	FALSE	intronic_other	outside_proximal	399158
ENSG00000049239	H6PD	protein_coding	1	9294834	9331396	Human_STR_5084	Human_STR_5084	STR	STR	HipSTR	9233852	9233881	0.0010007	0.074877	0.0227567	0.0257004	1.00808	26.8772	TRUE	TRUE	-60953	0.995984	FALSE	intergenic	outside_distal	24961
ENSG00000049323	LTBP1	protein_coding	2	33172039	33624576	CNV_2_33224627_33227327_HipSci	CNV_2_33224477_33227277_iPSCORE	mCNV	mCNV	GS	33224627	33227327	4.57737e-10	-0.220371	0.0353559	6.97034e-07	0.864658	156.115	TRUE	FALSE	0	1	FALSE	intronic_eGene	inside_proximal	131314
ENSG00000049323	LTBP1	protein_coding	2	33172039	33624576	CNV_2_33224477_33227277_iPSCORE	CNV_2_33224477_33227277_iPSCORE	mCNV	mCNV	GS	33224477	33227277	4.57737e-10	-0.220371	0.0353559	6.97034e-07	0.864658	156.115	TRUE	FALSE	0	1	FALSE	intronic_eGene	inside_proximal	131364
ENSG00000049323	LTBP1	protein_coding	2	33172039	33624576	DEL_2_33224462_33227292	CNV_2_33224477_33227277_iPSCORE	DEL	mCNV	SS	33224462	33227292	7.73508e-09	0.151877	0.0263031	8.03383e-06	0.864658	156.115	TRUE	FALSE	0	1	FALSE	intronic_eGene	inside_proximal	131349
ENSG00000049323	LTBP1	protein_coding	2	33172039	33624576	Human_STR_721217	Human_STR_721217	STR	STR	HipSTR	33193047	33193070	4.50493e-10	0.164228	0.0263377	6.87485e-07	0.864658	156.115	TRUE	TRUE	0	0.995984	FALSE	intronic_eGene	inside_proximal	150148
ENSG00000049449	RCN1	protein_coding	11	31833939	32127301	Human_STR_219792	Human_STR_219792	STR	STR	HipSTR	32215419	32215443	4.19377e-05	-0.135701	0.0331258	0.00071038	1.04768	24.022	TRUE	TRUE	88118	0.991968	FALSE	intronic_other	outside_distal	12761
ENSG00000049541	RFC2	protein_coding	7	73645829	73668774	Human_STR_1337319	Human_STR_1337319	STR	STR	HipSTR	73979859	73979876	1.99471e-06	0.221796	0.0466551	2.68129e-06	1.3031	29.8033	TRUE	TRUE	311085	0.993976	FALSE	intronic_other	inside_distal	53580
ENSG00000050130	JKAMP	protein_coding	14	59951161	59972128	Human_STR_424278	Human_STR_424278	STR	STR	HipSTR	59606723	59606745	0.00323121	0.105646	0.0358749	0.0491872	1.08882	20.7722	TRUE	FALSE	-344416	0.995984	FALSE	intergenic	outside_distal	3342
ENSG00000050130	JKAMP	protein_coding	14	59951161	59972128	Human_STR_424327	Human_STR_424327	STR	STR	HipSTR	59683959	59683974	0.00289957	-0.0949106	0.0318686	0.043865	1.08882	20.7722	TRUE	TRUE	-267187	0.995984	FALSE	intronic_other	inside_distal	27543
ENSG00000050555	LAMC3	protein_coding	9	133884469	133969860	Human_STR_1522230	Human_STR_1522230	STR	STR	HipSTR	133894650	133894672	0.000209696	0.180537	0.0487011	0.00267187	1.20327	37.6624	TRUE	FALSE	0	0.997992	FALSE	intronic_eGene	outside_proximal	79120
ENSG00000050555	LAMC3	protein_coding	9	133884469	133969860	Human_STR_1522232	Human_STR_1522232	STR	STR	HipSTR	133897940	133897964	0.00125512	0.149219	0.0462544	0.0225327	1.20327	37.6624	TRUE	FALSE	0	0.997992	FALSE	intronic_eGene	outside_proximal	82410
ENSG00000050555	LAMC3	protein_coding	9	133884469	133969860	Human_STR_1522264	Human_STR_1522264	STR	STR	HipSTR	133936033	133936059	5.75899e-07	-0.200941	0.0401953	2.22207e-06	1.20327	37.6624	TRUE	TRUE	0	0.997992	FALSE	intronic_eGene	outside_proximal	120503
ENSG00000051009	FAM160A2	protein_coding	11	6232565	6255941	Human_STR_206374	Human_STR_206374	STR	STR	HipSTR	5311332	5311367	0.00161958	-0.0849861	0.0269595	0.0318663	1.05218	24.272	TRUE	TRUE	-921198	0.991968	FALSE	intronic_other	outside_distal	197939
ENSG00000051108	HERPUD1	protein_coding	16	56965960	56977798	DEL_16_56617028_56617359	DEL_16_56617028_56617359	DEL	DEL	SS	56617028	56617359	0.00191228	-0.124502	0.0401164	0.026923	1.15632	24.9066	TRUE	TRUE	-348601	1	FALSE	intergenic	outside_distal	5255
ENSG00000051341	POLQ	protein_coding	3	121150278	121264853	Human_STR_973821	Human_STR_973821	STR	STR	HipSTR	120912814	120912838	0.000268139	0.160302	0.0439874	0.0059327	1.04689	28.4671	TRUE	FALSE	-237440	0.993976	FALSE	intronic_other	outside_proximal	555154
ENSG00000051341	POLQ	protein_coding	3	121150278	121264853	Human_STR_973977	Human_STR_973977	STR	STR	HipSTR	121225110	121225148	2.11845e-05	-0.12937	0.0304255	0.000417573	1.04689	28.4671	TRUE	TRUE	0	0.997992	FALSE	intronic_eGene	outside_proximal	242844
ENSG00000051596	THOC3	protein_coding	5	175344876	175461683	CNV_5_175437623_175439959_HipSci	CNV_5_175437623_175439959_HipSci	DUP	DUP	GS	175437623	175439959	7.18509e-06	-0.276411	0.0615872	8.95426e-05	1.0794	25.5289	TRUE	TRUE	0	1	TRUE	exonic_eGene
ENSG00000051596	THOC3	protein_coding	5	175344876	175461683	CNV_5_175437723_175440123_iPSCORE	CNV_5_175437623_175439959_HipSci	DUP	DUP	GS	175437723	175440123	2.8575e-05	-0.25861	0.0618013	0.000397255	1.0794	25.5289	TRUE	FALSE	0	1	TRUE	exonic_eGene
ENSG00000051620	HEBP2	protein_coding	6	138724668	138743334	Human_STR_1278491	Human_STR_1278491	STR	STR	HipSTR	138657144	138657160	5.41483e-11	0.288611	0.044002	1.8672e-09	1.0045	37.8047	TRUE	FALSE	-67508	1	FALSE	intronic_other	inside_distal	34408
ENSG00000051620	HEBP2	protein_coding	6	138724668	138743334	Human_STR_1278505	Human_STR_1278505	STR	STR	HipSTR	138682448	138682472	7.69271e-08	-0.303523	0.0564779	2.74084e-06	1.0045	37.8047	TRUE	FALSE	-42196	1	FALSE	intergenic	inside_proximal	59712
ENSG00000051620	HEBP2	protein_coding	6	138724668	138743334	Human_STR_1278515	Human_STR_1278515	STR	STR	HipSTR	138701904	138701928	4.5498e-17	-0.279027	0.0332262	1.4731e-15	1.0045	37.8047	TRUE	TRUE	-22740	0.993976	FALSE	intronic_other	inside_proximal	79168
ENSG00000051620	HEBP2	protein_coding	6	138724668	138743334	Human_STR_1278522	Human_STR_1278522	STR	STR	HipSTR	138707057	138707076	1.40634e-14	-0.441752	0.0574018	4.67245e-13	1.0045	37.8047	TRUE	FALSE	-17592	0.997992	FALSE	intergenic	inside_proximal	84321
ENSG00000051620	HEBP2	protein_coding	6	138724668	138743334	Human_STR_1278528	Human_STR_1278528	STR	STR	HipSTR	138712717	138712757	7.03603e-09	0.265583	0.0458687	2.48001e-07	1.0045	37.8047	TRUE	FALSE	-11911	0.993976	FALSE	promoter_other	inside_proximal	89981
ENSG00000051825	MPHOSPH9	protein_coding	12	123636867	123728561	Human_STR_346599	Human_STR_346599	STR	STR	HipSTR	123517025	123517055	3.57078e-26	-0.389343	0.0367893	8.22254e-25	1.00456	29.679	TRUE	FALSE	-119812	0.993976	FALSE	intronic_other	inside_distal	49292
ENSG00000051825	MPHOSPH9	protein_coding	12	123636867	123728561	Human_STR_346719	Human_STR_346719	STR	STR	HipSTR	123691004	123691091	4.93958e-39	-0.324004	0.0247915	9.93703e-38	1.00456	29.679	TRUE	FALSE	0	0.993976	FALSE	intronic_eGene	outside_proximal	92981
ENSG00000051825	MPHOSPH9	protein_coding	12	123636867	123728561	Human_STR_346735	Human_STR_346735	STR	STR	HipSTR	123701540	123701570	9.9479e-38	-0.327618	0.0255179	2.02884e-36	1.00456	29.679	TRUE	FALSE	0	0.991968	FALSE	intronic_eGene	outside_proximal	103517
ENSG00000051825	MPHOSPH9	protein_coding	12	123636867	123728561	Human_STR_346749	Human_STR_346749	STR	STR	HipSTR	123719956	123719971	0.000143294	-0.127017	0.0334044	0.00413195	1.00456	29.679	TRUE	FALSE	0	0.995984	FALSE	intronic_eGene	inside_proximal	121933
ENSG00000051825	MPHOSPH9	protein_coding	12	123636867	123728561	Human_STR_346755	Human_STR_346755	STR	STR	HipSTR	123723946	123723969	2.62646e-39	0.338012	0.0257687	5.26849e-38	1.00456	29.679	TRUE	TRUE	0	0.993976	FALSE	intronic_eGene	outside_proximal	125923
ENSG00000051825	MPHOSPH9	protein_coding	12	123636867	123728561	Human_STR_346811	Human_STR_346811	STR	STR	HipSTR	123771483	123771497	6.65274e-05	0.14626	0.0366716	0.00191375	1.00456	29.679	TRUE	FALSE	42922	0.997992	FALSE	intergenic	outside_proximal	173460
ENSG00000051825	MPHOSPH9	protein_coding	12	123636867	123728561	Human_STR_346998	Human_STR_346998	STR	STR	HipSTR	123934953	123934990	0.000302777	-0.143303	0.0396641	0.00874053	1.00456	29.679	TRUE	FALSE	206392	0.993976	FALSE	intergenic	inside_distal	132527
ENSG00000051825	MPHOSPH9	protein_coding	12	123636867	123728561	Human_STR_347016	Human_STR_347016	STR	STR	HipSTR	123943647	123943670	1.19544e-05	-0.119717	0.0273425	0.000341468	1.00456	29.679	TRUE	FALSE	215086	0.993976	FALSE	exonic_other	inside_distal	123847
ENSG00000051825	MPHOSPH9	protein_coding	12	123636867	123728561	Human_STR_347057	Human_STR_347057	STR	STR	HipSTR	123985991	123986021	8.97214e-05	-0.110447	0.028198	0.00258362	1.00456	29.679	TRUE	FALSE	257430	0.991968	FALSE	intronic_other	inside_distal	81496
ENSG00000052344	PRSS8	protein_coding	16	31142756	31147083	Human_STR_525671	Human_STR_525671	STR	STR	HipSTR	31078023	31078051	0.000288617	-0.131023	0.0361412	0.00127271	1.18163	13.1581	TRUE	TRUE	-64705	1	FALSE	promoter_other	outside_distal	27212
ENSG00000052723	SIKE1	protein_coding	1	115312100	115323306	Human_STR_69203	Human_STR_69203	STR	STR	HipSTR	115313016	115313035	0.000328736	-0.117418	0.0326931	0.0116223	0.938555	25.8629	TRUE	TRUE	0	0.997992	TRUE	exonic_eGene	outside_proximal	171977
ENSG00000052723	SIKE1	protein_coding	1	115312100	115323306	Human_STR_69207	Human_STR_69207	STR	STR	HipSTR	115321484	115321517	0.000364099	-0.119742	0.0335897	0.0127865	0.938555	25.8629	TRUE	FALSE	0	0.997992	FALSE	intronic_eGene	inside_proximal	163495
ENSG00000053108	FSTL4	protein_coding	5	132532147	132948255	Human_STR_1177453	Human_STR_1177453	STR	STR	HipSTR	132925785	132925815	3.8446e-15	0.470153	0.0598167	6.945e-20	1.49024	43.4359	TRUE	FALSE	0	0.991968	FALSE	intronic_eGene	outside_proximal	316603
ENSG00000053108	FSTL4	protein_coding	5	132532147	132948255	rMEI_5_132918980_132924990	rMEI_5_132918980_132924990	rMEI	rMEI	SS	132918980	132924990	3.50242e-55	-0.656893	0.041983	1.48461e-79	1.49024	43.4359	TRUE	TRUE	0	1	TRUE	exonic_eGene	outside_proximal	317428
ENSG00000053372	MRTO4	protein_coding	1	19578033	19586622	Human_STR_12107	Human_STR_12107	STR	STR	HipSTR	19341989	19342005	2.6674e-09	-0.145287	0.0244145	1.85326e-08	1.08882	30.7573	TRUE	TRUE	-236028	0.991968	FALSE	intergenic	inside_distal	11603
ENSG00000053372	MRTO4	protein_coding	1	19578033	19586622	Human_STR_12318	Human_STR_12318	STR	STR	HipSTR	19657507	19657523	1.77713e-05	-0.160775	0.0374662	0.000269816	1.08882	30.7573	TRUE	FALSE	70885	0.993976	FALSE	intergenic	outside_distal	17198
ENSG00000053770	AP5M1	protein_coding	14	57735627	57756797	ALU_14_57744450_57744451	ALU_14_57744450_57744451	ALU	ALU	MELT	57744450	57744451	1.37541e-07	-0.236968	0.0449782	5.24089e-08	1.29016	18.4054	TRUE	TRUE	0	1	FALSE	promoter_eGene	outside_proximal	366089
ENSG00000053770	AP5M1	protein_coding	14	57735627	57756797	Human_STR_422996	Human_STR_422996	STR	STR	HipSTR	57327746	57327763	0.0037378	0.133917	0.0461867	0.026567	1.29016	18.4054	TRUE	FALSE	-407864	0.997992	FALSE	intronic_other	outside_distal	33494
ENSG00000053900	ANAPC4	protein_coding	4	25378835	25420120	DEL_4_25241052_25241190	DEL_4_25241052_25241190	DEL	DEL	SS	25241052	25241190	2.03376e-06	-0.133557	0.028117	0.000123558	0.914701	25.3442	TRUE	FALSE	-137645	1	FALSE	intronic_other	inside_distal	42229
ENSG00000053900	ANAPC4	protein_coding	4	25378835	25420120	Human_STR_1028883	Human_STR_1028883	STR	STR	HipSTR	25237622	25237638	1.56938e-06	0.143908	0.0299673	9.74781e-05	0.914701	25.3442	TRUE	TRUE	-141197	0.991968	FALSE	intronic_other	inside_distal	38799
ENSG00000054118	THRAP3	protein_coding	1	36690017	36770958	Human_STR_25583	Human_STR_25583	STR	STR	HipSTR	36433001	36433033	0.000993236	-0.162458	0.0493427	0.0370807	0.810885	16.1486	TRUE	FALSE	-256984	0.995984	FALSE	intronic_other	outside_distal	46
ENSG00000054118	THRAP3	protein_coding	1	36690017	36770958	Human_STR_25843	Human_STR_25843	STR	STR	HipSTR	36695235	36695269	0.000691238	-0.0972626	0.0286654	0.0276938	0.810885	16.1486	TRUE	TRUE	0	0.997992	FALSE	intronic_eGene	outside_proximal	19986
ENSG00000054118	THRAP3	protein_coding	1	36690017	36770958	Human_STR_25942	Human_STR_25942	STR	STR	HipSTR	36781830	36781854	0.000975568	0.0939836	0.0285017	0.0365492	0.810885	16.1486	TRUE	FALSE	10872	0.997992	FALSE	intronic_other	inside_distal	3628
ENSG00000054148	PHPT1	protein_coding	9	139743176	139745488	Human_STR_1525593	Human_STR_1525593	STR	STR	HipSTR	139688573	139688593	4.22668e-05	0.121954	0.0297833	0.00423371	0.802421	24.0032	TRUE	FALSE	-54583	0.993976	FALSE	intronic_other	outside_distal	1222
ENSG00000054148	PHPT1	protein_coding	9	139743176	139745488	Human_STR_1525647	Human_STR_1525647	STR	STR	HipSTR	139779012	139779026	1.35684e-27	0.324021	0.0297673	3.78154e-21	0.802421	24.0032	TRUE	TRUE	33524	0.993976	FALSE	promoter_other	outside_distal	17722
ENSG00000054179	ENTPD2	protein_coding	9	139942550	139948497	Human_STR_1525314	Human_STR_1525314	STR	STR	HipSTR	139013424	139013441	0.000230998	-0.173216	0.0470381	0.00107768	1.28546	23.7383	TRUE	TRUE	-929109	1	FALSE	intergenic	outside_distal	637880
ENSG00000054219	LY75	protein_coding	2	160628362	160761260	Human_STR_787687	Human_STR_787687	STR	STR	HipSTR	160365117	160365133	9.99792e-09	-0.256183	0.0447032	1.32654e-05	0.762561	36.2513	TRUE	FALSE	-263229	0.997992	FALSE	intronic_other	outside_distal	107032
ENSG00000054219	LY75	protein_coding	2	160628362	160761260	Human_STR_787812	Human_STR_787812	STR	STR	HipSTR	160549694	160549709	8.42937e-05	-0.17807	0.0452891	0.0130584	0.762561	36.2513	TRUE	FALSE	-78653	0.991968	FALSE	intronic_other	inside_distal	73277
ENSG00000054219	LY75	protein_coding	2	160628362	160761260	Human_STR_787986	Human_STR_787986	STR	STR	HipSTR	160832859	160832877	9.57104e-36	0.529839	0.0424543	3.30466e-26	0.762561	36.2513	TRUE	TRUE	71599	0.995984	FALSE	intronic_other	outside_proximal	356442
ENSG00000054219	LY75	protein_coding	2	160628362	160761260	Human_STR_788004	Human_STR_788004	STR	STR	HipSTR	160868455	160868494	2.36131e-21	-0.425773	0.0448762	3.11925e-15	0.762561	36.2513	TRUE	FALSE	107195	0.993976	FALSE	intronic_other	outside_proximal	392038
ENSG00000054219	LY75	protein_coding	2	160628362	160761260	Human_STR_788010	Human_STR_788010	STR	STR	HipSTR	160875145	160875181	1.29666e-06	-0.293221	0.0605796	0.000541925	0.762561	36.2513	TRUE	FALSE	113885	0.991968	FALSE	intronic_other	outside_proximal	398728
ENSG00000054277	OPN3	protein_coding	1	241753404	241840678	Human_STR_124968	Human_STR_124968	STR	STR	HipSTR	241810704	241810717	0.000347743	0.0958216	0.0267893	0.00561173	1.22559	46.0799	TRUE	TRUE	0	0.993976	FALSE	intronic_eGene	inside_proximal	187091
ENSG00000054277	OPN3	protein_coding	1	241753404	241840678	Human_STR_125425	Human_STR_125425	STR	STR	HipSTR	242399834	242399862	0.00214608	-0.0768257	0.0250309	0.0499501	1.22559	46.0799	TRUE	FALSE	559156	0.993976	FALSE	intronic_other	outside_distal	117474
ENSG00000054282	SDCCAG8	protein_coding	1	243419320	243663394	DEL_1_243782745_243783763	CNV_1_243782738_243783738_iPSCORE	DEL	DEL	SS	243782745	243783763	1.24819e-06	0.15489	0.0319504	2.1302e-05	1.01444	20.0035	TRUE	FALSE	119351	1	FALSE	intronic_other	inside_proximal	426262
ENSG00000054282	SDCCAG8	protein_coding	1	243419320	243663394	CNV_1_243782738_243783738_iPSCORE	CNV_1_243782738_243783738_iPSCORE	DEL	DEL	GS	243782738	243783738	2.19015e-06	-0.160595	0.0339164	3.76822e-05	1.01444	20.0035	TRUE	FALSE	119344	1	FALSE	intronic_other	inside_proximal	426287
ENSG00000054282	SDCCAG8	protein_coding	1	243419320	243663394	CNV_1_243782738_243783738_HipSci	CNV_1_243782738_243783738_iPSCORE	DEL	DEL	GS	243782738	243783738	2.19015e-06	-0.160595	0.0339164	3.76822e-05	1.01444	20.0035	TRUE	FALSE	119344	1	FALSE	intronic_other	inside_proximal	426287
ENSG00000054282	SDCCAG8	protein_coding	1	243419320	243663394	DEL_1_243783053_243783680	CNV_1_243782738_243783738_iPSCORE	DEL	DEL	SS	243783053	243783680	1.53895e-05	0.138357	0.0320047	0.000272304	1.01444	20.0035	TRUE	FALSE	119659	1	FALSE	intronic_other	inside_proximal	426345
ENSG00000054282	SDCCAG8	protein_coding	1	243419320	243663394	DEL_1_243425247_243425507	DEL_1_243425247_243425507	DEL	DEL	SS	243425247	243425507	0.00140547	-0.113404	0.0355106	0.026193	1.01444	20.0035	TRUE	FALSE	0	1	FALSE	intronic_eGene	inside_proximal	784518
ENSG00000054282	SDCCAG8	protein_coding	1	243419320	243663394	Human_STR_126094	Human_STR_126094	STR	STR	HipSTR	243475070	243475080	2.51256e-08	-0.256321	0.0459982	4.05301e-07	1.01444	20.0035	TRUE	TRUE	0	0.991968	FALSE	intronic_eGene	inside_proximal	734945
ENSG00000054282	SDCCAG8	protein_coding	1	243419320	243663394	INV_1_243782745_243783835	INV_1_243782745_243783835	INV	INV	SS	243782745	243783835	7.04745e-06	0.137021	0.0305016	0.00012331	1.01444	20.0035	TRUE	FALSE	119351	1	FALSE	intronic_other	inside_proximal	426190
ENSG00000054523	KIF1B	protein_coding	1	10270863	10441661	CNV_1_10482465_10483765_HipSci	CNV_1_10482465_10483765_iPSCORE	DEL	DEL	GS	10482465	10483765	5.56718e-07	-0.0858709	0.0171548	0.000840162	0.672723	41.5743	TRUE	FALSE	40804	1	FALSE	intergenic	inside_distal	4131
ENSG00000054523	KIF1B	protein_coding	1	10270863	10441661	CNV_1_10482465_10483765_iPSCORE	CNV_1_10482465_10483765_iPSCORE	DEL	DEL	GS	10482465	10483765	5.56718e-07	-0.0858709	0.0171548	0.000840162	0.672723	41.5743	TRUE	FALSE	40804	1	FALSE	intergenic	inside_distal	4131
ENSG00000054523	KIF1B	protein_coding	1	10270863	10441661	DEL_1_10482502_10483769	CNV_1_10482465_10483765_iPSCORE	DEL	DEL	SS	10482502	10483769	7.75386e-07	0.0822005	0.0166348	0.00104992	0.672723	41.5743	TRUE	FALSE	40841	1	FALSE	intergenic	inside_distal	4127
ENSG00000054523	KIF1B	protein_coding	1	10270863	10441661	Human_STR_6169	Human_STR_6169	STR	STR	HipSTR	10298765	10298796	1.8667e-06	-0.107304	0.0225081	0.00189596	0.672723	41.5743	TRUE	FALSE	0	0.995984	FALSE	intronic_eGene	inside_distal	4560
ENSG00000054523	KIF1B	protein_coding	1	10270863	10441661	Human_STR_6176	Human_STR_6176	STR	STR	HipSTR	10308249	10308272	3.87101e-08	-0.114475	0.0208263	0.000139791	0.672723	41.5743	TRUE	FALSE	0	0.993976	FALSE	intronic_eGene	outside_distal	4133
ENSG00000054523	KIF1B	protein_coding	1	10270863	10441661	Human_STR_6248	Human_STR_6248	STR	STR	HipSTR	10380774	10380799	4.57944e-09	0.102317	0.017455	3.32551e-05	0.672723	41.5743	TRUE	TRUE	0	0.995984	FALSE	intronic_eGene	overlaps_anchor	0
ENSG00000054598	FOXC1	protein_coding	6	1610681	1614127	Human_STR_1206088	Human_STR_1206088	STR	STR	HipSTR	1219006	1219021	0.00189823	0.128732	0.04145	0.0366523	1.09838	27.6496	TRUE	TRUE	-391660	0.995984	FALSE	intergenic	outside_distal	160489
ENSG00000054611	TBC1D22A	protein_coding	22	47158518	47571336	Human_STR_909799	Human_STR_909799	STR	STR	HipSTR	47308425	47308451	0.000207533	0.163988	0.0442055	0.000462149	1.52575	38.1549	TRUE	TRUE	0	0.991968	FALSE	intronic_eGene	inside_proximal	173044
ENSG00000054654	SYNE2	protein_coding	14	64319683	64693165	Human_STR_427120	Human_STR_427120	STR	STR	HipSTR	64714051	64714074	2.86508e-05	0.0900502	0.0215229	0.00524233	0.74396	26.8941	TRUE	TRUE	20886	0.993976	FALSE	intronic_other	inside_proximal	29232
ENSG00000054965	FAM168A	protein_coding	11	73111532	73309234	Human_STR_241900	Human_STR_241900	STR	STR	HipSTR	73311222	73311253	0.00316045	-0.115886	0.0392608	0.0438519	1.23452	28.5855	TRUE	TRUE	1988	0.991968	FALSE	promoter_eGene	inside_proximal	44650
ENSG00000054983	GALC	protein_coding	14	88304164	88460009	Human_STR_441438	Human_STR_441438	STR	STR	HipSTR	88471185	88471217	2.24186e-23	-0.33588	0.0337171	2.37442e-28	1.30102	29.2367	TRUE	TRUE	11176	0.995984	FALSE	promoter_other	inside_proximal	153279
ENSG00000054983	GALC	protein_coding	14	88304164	88460009	Human_STR_441453	Human_STR_441453	STR	STR	HipSTR	88521063	88521081	1.41722e-11	-0.159387	0.0235914	5.35382e-13	1.30102	29.2367	TRUE	FALSE	61054	0.993976	FALSE	intronic_other	inside_proximal	103415
ENSG00000055044	NOP58	protein_coding	2	203130439	203168389	Human_STR_809359	Human_STR_809359	STR	STR	HipSTR	203042926	203042948	7.8102e-05	0.0897549	0.0227219	0.000946044	1.03574	15.6264	TRUE	FALSE	-87491	0.993976	FALSE	promoter_other	outside_distal	57821
ENSG00000055044	NOP58	protein_coding	2	203130439	203168389	Human_STR_809476	Human_STR_809476	STR	STR	HipSTR	203135807	203135823	1.81651e-05	0.0979276	0.0228465	0.00020895	1.03574	15.6264	TRUE	FALSE	0	0.991968	FALSE	intronic_eGene	inside_proximal	20628
ENSG00000055044	NOP58	protein_coding	2	203130439	203168389	Human_STR_809528	Human_STR_809528	STR	STR	HipSTR	203180282	203180313	1.65152e-05	-0.146976	0.0341213	0.000189329	1.03574	15.6264	TRUE	TRUE	11893	0.991968	FALSE	intergenic	outside_proximal	59072
ENSG00000055044	NOP58	protein_coding	2	203130439	203168389	Human_STR_809551	Human_STR_809551	STR	STR	HipSTR	203199044	203199072	2.33392e-05	0.0964328	0.0227958	0.000270872	1.03574	15.6264	TRUE	FALSE	30655	0.997992	FALSE	intergenic	inside_distal	40313
ENSG00000055208	TAB2	protein_coding	6	149539777	149732749	DEL_6_149632782_149632944	DEL_6_149632782_149632944	DEL	DEL	SS	149632782	149632944	0.000947857	0.0857524	0.0259418	0.029852	0.926966	23.4362	TRUE	FALSE	0	1	FALSE	intronic_eGene	outside_proximal	99492
ENSG00000055208	TAB2	protein_coding	6	149539777	149732749	Human_STR_1284151	Human_STR_1284151	STR	STR	HipSTR	149734125	149734150	8.15703e-07	0.17435	0.0353538	4.34568e-05	0.926966	23.4362	TRUE	TRUE	1376	0.995984	FALSE	intergenic	outside_distal	508
ENSG00000055211	GINM1	protein_coding	6	149887430	149912884	Human_STR_1284151	Human_STR_1284151	STR	STR	HipSTR	149734125	149734150	0.00104475	0.111313	0.0339557	0.0190763	1.16159	34.2955	TRUE	FALSE	-153280	0.995984	FALSE	intergenic	outside_distal	70775
ENSG00000055211	GINM1	protein_coding	6	149887430	149912884	Human_STR_1284289	Human_STR_1284289	STR	STR	HipSTR	149893215	149893240	1.94713e-18	-0.250477	0.0285923	1.50924e-19	1.16159	34.2955	TRUE	FALSE	0	0.991968	FALSE	intronic_eGene	inside_proximal	25077
ENSG00000055211	GINM1	protein_coding	6	149887430	149912884	Human_STR_1284333	Human_STR_1284333	STR	STR	HipSTR	149941097	149941119	7.46883e-19	0.228389	0.0257552	4.95873e-20	1.16159	34.2955	TRUE	TRUE	28213	0.995984	FALSE	intronic_other	inside_distal	28252
ENSG00000055211	GINM1	protein_coding	6	149887430	149912884	Human_STR_1284391	Human_STR_1284391	STR	STR	HipSTR	149992252	149992285	7.81949e-18	0.222207	0.0258313	7.58771e-19	1.16159	34.2955	TRUE	FALSE	79368	0.993976	FALSE	intronic_other	outside_distal	21585
ENSG00000055211	GINM1	protein_coding	6	149887430	149912884	Human_STR_1284399	Human_STR_1284399	STR	STR	HipSTR	149999482	149999514	5.9401e-18	-0.285786	0.0331012	5.51359e-19	1.16159	34.2955	TRUE	FALSE	86598	0.993976	FALSE	intronic_other	outside_distal	28815
ENSG00000055211	GINM1	protein_coding	6	149887430	149912884	Human_STR_1284417	Human_STR_1284417	STR	STR	HipSTR	150014748	150014802	5.49557e-16	0.261356	0.0322662	1.06019e-16	1.16159	34.2955	TRUE	FALSE	101864	0.997992	FALSE	intronic_other	inside_distal	21125
ENSG00000055732	MCOLN3	protein_coding	1	85483765	85514182	Human_STR_53476	Human_STR_53476	STR	STR	HipSTR	85511056	85511080	0.00105201	0.124051	0.0378638	0.00921932	1.36528	35.777	TRUE	FALSE	0	0.995984	FALSE	intronic_eGene	inside_proximal	15704
ENSG00000055732	MCOLN3	protein_coding	1	85483765	85514182	Human_STR_53485	Human_STR_53485	STR	STR	HipSTR	85521136	85521150	1.02179e-13	0.235116	0.0316098	2.01242e-16	1.36528	35.777	TRUE	TRUE	6954	0.995984	FALSE	intronic_other	inside_distal	5634
ENSG00000056050	C4orf27	protein_coding	4	170650616	170679104	ALU_4_170588849_170588850	ALU_4_170588849_170588850	ALU	ALU	MELT	170588849	170588850	0.000157852	-0.255814	0.0677046	0.00147547	1.15103	23.3488	TRUE	TRUE	-61766	1	FALSE	intronic_other
ENSG00000056487	PHF21B	protein_coding	22	45277042	45405880	Human_STR_908818	Human_STR_908818	STR	STR	HipSTR	45643800	45643814	0.00151419	0.122269	0.038547	0.0208808	1.14678	24.3518	TRUE	TRUE	237920	0.995984	FALSE	intergenic	outside_distal	5608
ENSG00000056558	TRAF1	protein_coding	9	123664671	123691451	Human_STR_1514571	Human_STR_1514571	STR	STR	HipSTR	123726750	123726770	3.79786e-07	-0.192886	0.0379785	4.16028e-05	0.926504	47.7164	TRUE	TRUE	35299	1	FALSE	promoter_other	outside_proximal	34922
ENSG00000056661	PCGF2	protein_coding	17	36890150	36906070	Human_STR_581530	Human_STR_581530	STR	STR	HipSTR	37688715	37688730	0.00100662	-0.107074	0.0325586	0.0186412	1.09411	27.4182	TRUE	TRUE	782645	0.991968	FALSE	exonic_other	inside_distal	70084
ENSG00000057252	SOAT1	protein_coding	1	179262925	179327815	DEL_1_179607287_179608059	DEL_1_179607287_179608059	DEL	DEL	SS	179607287	179608059	0.0005299	-0.0730997	0.0210956	0.0286093	0.843052	26.27	TRUE	TRUE	279472	1	FALSE	promoter_other	outside_distal	44578
ENSG00000057593	F7	protein_coding	13	113760105	113774995	Human_STR_401942	Human_STR_401942	STR	STR	HipSTR	113773450	113773487	0.0014292	-0.120898	0.0379148	0.036346	1.1071	37.4891	TRUE	TRUE	0	0.991968	TRUE	exonic_eGene
ENSG00000057935	MTA3	protein_coding	2	42721709	42984087	Human_STR_726540	Human_STR_726540	STR	STR	HipSTR	42512208	42512230	0.000958531	0.088309	0.0267407	0.0120072	1.20835	29.4647	TRUE	TRUE	-209479	0.991968	FALSE	promoter_other	outside_distal	104173
ENSG00000058063	ATP11B	protein_coding	3	182511288	182639423	Human_STR_1006245	Human_STR_1006245	STR	STR	HipSTR	182492294	182492319	1.31043e-06	-0.0998061	0.0206289	8.53166e-05	0.889146	19.3488	TRUE	TRUE	-18969	0.997992	FALSE	intergenic	outside_proximal	324435
ENSG00000058063	ATP11B	protein_coding	3	182511288	182639423	Human_STR_1006246	Human_STR_1006246	STR	STR	HipSTR	182494152	182494166	6.72e-05	0.0883217	0.0221581	0.00282609	0.889146	19.3488	TRUE	FALSE	-17122	0.997992	FALSE	intergenic	outside_proximal	322588
ENSG00000058063	ATP11B	protein_coding	3	182511288	182639423	Human_STR_1006260	Human_STR_1006260	STR	STR	HipSTR	182515496	182515522	8.86598e-05	0.082724	0.0211047	0.0036151	0.889146	19.3488	TRUE	FALSE	0	0.993976	FALSE	intronic_eGene	outside_proximal	301232
ENSG00000058063	ATP11B	protein_coding	3	182511288	182639423	Human_STR_1006319	Human_STR_1006319	STR	STR	HipSTR	182603667	182603686	3.91628e-05	-0.0886644	0.0215604	0.001749	0.889146	19.3488	TRUE	FALSE	0	0.997992	FALSE	intronic_eGene	outside_proximal	213068
ENSG00000058091	CDK14	protein_coding	7	90095738	90839905	Human_STR_1346166	Human_STR_1346166	STR	STR	HipSTR	89840048	89840063	0.00097432	0.0615765	0.0186718	0.0121578	1.18731	27.2161	TRUE	FALSE	-255675	0.991968	FALSE	promoter_other	outside_distal	304161
ENSG00000058091	CDK14	protein_coding	7	90095738	90839905	Human_STR_1346286	Human_STR_1346286	STR	STR	HipSTR	90088548	90088597	8.90235e-05	0.097584	0.0249021	0.000718564	1.18731	27.2161	TRUE	FALSE	-7141	0.993976	FALSE	intronic_other	outside_distal	55627
ENSG00000058091	CDK14	protein_coding	7	90095738	90839905	Human_STR_1346301	Human_STR_1346301	STR	STR	HipSTR	90115694	90115706	2.73312e-05	0.0789157	0.0188135	0.000176986	1.18731	27.2161	TRUE	FALSE	0	0.997992	FALSE	intronic_eGene	outside_distal	28518
ENSG00000058091	CDK14	protein_coding	7	90095738	90839905	Human_STR_1346464	Human_STR_1346464	STR	STR	HipSTR	90434751	90434769	1.57609e-06	-0.095597	0.0199105	5.98308e-06	1.18731	27.2161	TRUE	FALSE	0	0.991968	FALSE	intronic_eGene	outside_distal	52158
ENSG00000058091	CDK14	protein_coding	7	90095738	90839905	Human_STR_1346479	Human_STR_1346479	STR	STR	HipSTR	90482833	90482864	1.81552e-07	0.0976286	0.0187125	4.59773e-07	1.18731	27.2161	TRUE	TRUE	0	0.995984	FALSE	intronic_eGene	inside_distal	70924
ENSG00000058335	RASGRF1	protein_coding	15	79252289	79383115	Human_STR_487807	Human_STR_487807	STR	STR	HipSTR	79289065	79289094	0.000362548	-0.139302	0.0390646	0.0043074	1.25864	40.4736	TRUE	TRUE	0	0.993976	FALSE	intronic_eGene	inside_proximal	42626
ENSG00000058453	CROCC	protein_coding	1	17066768	17299474	BND_1_17185929_116754_1	BND_1_17185929_116754_1	BND	BND	SS	17185929	17185930	9.60737e-08	0.174622	0.0327376	4.30401e-05	0.804818	35.9729	TRUE	FALSE	0	1	FALSE	intronic_eGene	inside_proximal	120785
ENSG00000058453	CROCC	protein_coding	1	17066768	17299474	CNV_1_16885027_16890669_iPSCORE	CNV_1_16885027_16890669_iPSCORE	mCNV	mCNV	GS	16885027	16890669	2.62119e-08	0.194704	0.0349871	1.51311e-05	0.804818	35.9729	TRUE	FALSE	-176099	1	FALSE	exonic_other	outside_distal	48517
ENSG00000058453	CROCC	protein_coding	1	17066768	17299474	CNV_1_16885027_16890669_HipSci	CNV_1_16885027_16890669_iPSCORE	mCNV	mCNV	GS	16885027	16890669	5.10543e-08	0.192112	0.0352655	2.58757e-05	0.804818	35.9729	TRUE	FALSE	-176099	1	FALSE	exonic_other	outside_distal	48517
ENSG00000058453	CROCC	protein_coding	1	17066768	17299474	CNV_1_16924016_16941231_HipSci	CNV_1_16917563_16942554_iPSCORE	mCNV	mCNV	GS	16924016	16941231	1.67402e-08	0.199514	0.0353578	1.05473e-05	0.804818	35.9729	TRUE	FALSE	-125537	1	FALSE	exonic_other	overlaps_anchor	0
ENSG00000058453	CROCC	protein_coding	1	17066768	17299474	CNV_1_16917563_16942554_iPSCORE	CNV_1_16917563_16942554_iPSCORE	mCNV	mCNV	GS	16917563	16942554	1.67402e-08	0.199514	0.0353578	1.05473e-05	0.804818	35.9729	TRUE	FALSE	-124214	1	FALSE	exonic_other	overlaps_anchor	0
ENSG00000058453	CROCC	protein_coding	1	17066768	17299474	CNV_1_16922053_16929036_HipSci	CNV_1_16922053_16929036_HipSci	mCNV	mCNV	GS	16922053	16929036	3.47277e-08	0.195148	0.03538	1.89758e-05	0.804818	35.9729	TRUE	FALSE	-137732	1	FALSE	exonic_other	outside_distal	10150
ENSG00000058453	CROCC	protein_coding	1	17066768	17299474	CNV_1_16922556_16927863_HipSci	CNV_1_16922556_16927863_HipSci	mCNV	mCNV	GS	16922556	16927863	3.51198e-08	0.193785	0.0351456	1.91481e-05	0.804818	35.9729	TRUE	FALSE	-138905	1	FALSE	exonic_other	outside_distal	11323
ENSG00000058453	CROCC	protein_coding	1	17066768	17299474	CNV_1_17008497_17014143_iPSCORE	CNV_1_17008497_17014143_iPSCORE	mCNV	mCNV	GS	17008497	17014143	5.19793e-19	0.324174	0.0363914	3.6827e-14	0.804818	35.9729	TRUE	FALSE	-52625	1	FALSE	exonic_other	outside_distal	36750
ENSG00000058453	CROCC	protein_coding	1	17066768	17299474	CNV_1_17008339_17013937_HipSci	CNV_1_17008497_17014143_iPSCORE	mCNV	mCNV	GS	17008339	17013937	5.19793e-19	0.324174	0.0363914	3.6827e-14	0.804818	35.9729	TRUE	FALSE	-52831	1	FALSE	exonic_other	outside_distal	36956
ENSG00000058453	CROCC	protein_coding	1	17066768	17299474	CNV_1_17019454_17050868_HipSci	CNV_1_17016313_17051618_iPSCORE	mCNV	mCNV	GS	17019454	17050868	9.18329e-10	0.217457	0.0355147	1.01966e-06	0.804818	35.9729	TRUE	FALSE	-15900	1	FALSE	exonic_other	outside_distal	25
ENSG00000058453	CROCC	protein_coding	1	17066768	17299474	CNV_1_17016313_17051618_iPSCORE	CNV_1_17016313_17051618_iPSCORE	mCNV	mCNV	GS	17016313	17051618	9.18329e-10	0.217457	0.0355147	1.01966e-06	0.804818	35.9729	TRUE	FALSE	-15150	1	FALSE	exonic_other	overlaps_anchor	0
ENSG00000058453	CROCC	protein_coding	1	17066768	17299474	CNV_1_17194671_17202171_HipSci	CNV_1_17194671_17202171_HipSci	mCNV	mCNV	GS	17194671	17202171	2.53463e-40	0.336099	0.0252835	2.59384e-31	0.804818	35.9729	TRUE	FALSE	0	1	FALSE	intronic_eGene	inside_proximal	104544
ENSG00000058453	CROCC	protein_coding	1	17066768	17299474	CNV_1_17223080_17230866_iPSCORE	CNV_1_17201690_17230866_Stitched	mCNV	mCNV	GS	17223080	17230866	1.9722e-41	0.40227	0.0298356	3.32221e-32	0.804818	35.9729	TRUE	TRUE	0	1	FALSE	intronic_eGene	inside_proximal	75849
ENSG00000058453	CROCC	protein_coding	1	17066768	17299474	CNV_1_17223584_17230916_HipSci	CNV_1_17201690_17230866_Stitched	mCNV	mCNV	GS	17223584	17230916	1.9722e-41	0.40227	0.0298356	3.32221e-32	0.804818	35.9729	TRUE	TRUE	0	1	FALSE	intronic_eGene	inside_proximal	75799
ENSG00000058453	CROCC	protein_coding	1	17066768	17299474	CNV_1_17201690_17216647_HipSci	CNV_1_17201690_17230866_Stitched	mCNV	mCNV	GS	17201690	17216647	2.98972e-41	0.40232	0.0299075	4.64346e-32	0.804818	35.9729	TRUE	FALSE	0	1	FALSE	intronic_eGene	inside_proximal	90068
ENSG00000058453	CROCC	protein_coding	1	17066768	17299474	CNV_1_17199383_17216647_iPSCORE	CNV_1_17201690_17230866_Stitched	mCNV	mCNV	GS	17199383	17216647	2.98972e-41	0.40232	0.0299075	4.64346e-32	0.804818	35.9729	TRUE	FALSE	0	1	FALSE	intronic_eGene	inside_proximal	90068
ENSG00000058453	CROCC	protein_coding	1	17066768	17299474	CNV_1_17201690_17230866_Stitched	CNV_1_17201690_17230866_Stitched	mCNV	mCNV	GS	17201690	17230866	2.98972e-41	0.40232	0.0299075	4.64346e-32	0.804818	35.9729	TRUE	FALSE	0	1	FALSE	intronic_eGene	inside_proximal	75849
ENSG00000058453	CROCC	protein_coding	1	17066768	17299474	CNV_1_17222954_17225653_HipSci	CNV_1_17201690_17230866_Stitched	mCNV	mCNV	GS	17222954	17225653	8.82694e-40	0.397572	0.0301201	7.0806e-31	0.804818	35.9729	TRUE	FALSE	0	1	FALSE	intronic_eGene	inside_proximal	81062
ENSG00000058453	CROCC	protein_coding	1	17066768	17299474	CNV_1_17216947_17219769_iPSCORE	CNV_1_17201690_17230866_Stitched	mCNV	mCNV	GS	17216947	17219769	3.14501e-39	0.392038	0.0299187	1.96869e-30	0.804818	35.9729	TRUE	FALSE	0	1	FALSE	intronic_eGene	inside_proximal	86946
ENSG00000058453	CROCC	protein_coding	1	17066768	17299474	CNV_1_17228624_17233766_iPSCORE	CNV_1_17225553_17236735_HipSci	mCNV	mCNV	GS	17228624	17233766	2.98972e-41	0.40232	0.0299075	4.64346e-32	0.804818	35.9729	TRUE	FALSE	0	1	FALSE	intronic_eGene	inside_proximal	72949
ENSG00000058453	CROCC	protein_coding	1	17066768	17299474	CNV_1_17225553_17236735_HipSci	CNV_1_17225553_17236735_HipSci	mCNV	mCNV	GS	17225553	17236735	4.04314e-41	0.401489	0.0298953	5.9203e-32	0.804818	35.9729	TRUE	FALSE	0	1	FALSE	intronic_eGene	inside_proximal	69980
ENSG00000058453	CROCC	protein_coding	1	17066768	17299474	CNV_1_17230766_17235835_HipSci	CNV_1_17230143_17234566_iPSCORE	mCNV	mCNV	GS	17230766	17235835	1.09267e-38	0.389279	0.0299247	5.36386e-30	0.804818	35.9729	TRUE	FALSE	0	1	FALSE	intronic_eGene	inside_proximal	70880
ENSG00000058453	CROCC	protein_coding	1	17066768	17299474	CNV_1_17230143_17234566_iPSCORE	CNV_1_17230143_17234566_iPSCORE	mCNV	mCNV	GS	17230143	17234566	1.52138e-38	0.386979	0.0298058	7.00115e-30	0.804818	35.9729	TRUE	FALSE	0	1	FALSE	intronic_eGene	inside_proximal	72149
ENSG00000058453	CROCC	protein_coding	1	17066768	17299474	CNV_1_17231566_17239439_iPSCORE	CNV_1_17231566_17239439_iPSCORE	mCNV	mCNV	GS	17231566	17239439	4.04314e-41	0.401489	0.0298953	5.9203e-32	0.804818	35.9729	TRUE	FALSE	0	1	FALSE	intronic_eGene	inside_proximal	67276
ENSG00000058453	CROCC	protein_coding	1	17066768	17299474	CNV_1_17231666_17233766_iPSCORE	CNV_1_17231566_17239439_iPSCORE	mCNV	mCNV	GS	17231666	17233766	1.68053e-39	0.392418	0.0298395	1.18885e-30	0.804818	35.9729	TRUE	FALSE	0	1	FALSE	intronic_eGene	inside_proximal	72949
ENSG00000058453	CROCC	protein_coding	1	17066768	17299474	CNV_1_17263855_17273390_iPSCORE	CNV_1_17235566_17274750_Stitched	mCNV	mCNV	GS	17263855	17273390	2.98972e-41	0.40232	0.0299075	4.64346e-32	0.804818	35.9729	TRUE	FALSE	0	1	TRUE	exonic_eGene	inside_proximal	33325
ENSG00000058453	CROCC	protein_coding	1	17066768	17299474	CNV_1_17246906_17261995_iPSCORE	CNV_1_17235566_17274750_Stitched	mCNV	mCNV	GS	17246906	17261995	2.98972e-41	0.40232	0.0299075	4.64346e-32	0.804818	35.9729	TRUE	FALSE	0	1	TRUE	exonic_eGene	inside_proximal	44720
ENSG00000058453	CROCC	protein_coding	1	17066768	17299474	CNV_1_17255340_17263355_iPSCORE	CNV_1_17235566_17274750_Stitched	mCNV	mCNV	GS	17255340	17263355	2.98972e-41	0.40232	0.0299075	4.64346e-32	0.804818	35.9729	TRUE	FALSE	0	1	TRUE	exonic_eGene	inside_proximal	43360
ENSG00000058453	CROCC	protein_coding	1	17066768	17299474	CNV_1_17235566_17274750_Stitched	CNV_1_17235566_17274750_Stitched	mCNV	mCNV	GS	17235566	17274750	2.98972e-41	0.40232	0.0299075	4.64346e-32	0.804818	35.9729	TRUE	FALSE	0	1	TRUE	exonic_eGene	inside_proximal	31965
ENSG00000058453	CROCC	protein_coding	1	17066768	17299474	CNV_1_17235566_17256890_HipSci	CNV_1_17235566_17274750_Stitched	mCNV	mCNV	GS	17235566	17256890	2.98972e-41	0.40232	0.0299075	4.64346e-32	0.804818	35.9729	TRUE	FALSE	0	1	TRUE	exonic_eGene	inside_proximal	49825
ENSG00000058453	CROCC	protein_coding	1	17066768	17299474	CNV_1_17271571_17274750_HipSci	CNV_1_17235566_17274750_Stitched	mCNV	mCNV	GS	17271571	17274750	1.36324e-40	0.398229	0.0298533	1.5746e-31	0.804818	35.9729	TRUE	FALSE	0	1	TRUE	exonic_eGene	outside_proximal	31965
ENSG00000058729	RIOK2	protein_coding	5	96496571	96518964	Human_STR_1160099	Human_STR_1160099	STR	STR	HipSTR	96510764	96510794	0.000408618	-0.114498	0.0323949	0.00541785	1.10462	22.737	TRUE	TRUE	0	0.991968	FALSE	intronic_eGene	outside_proximal	238742
ENSG00000058799	YIPF1	protein_coding	1	54317392	54356407	Human_STR_37557	Human_STR_37557	STR	STR	HipSTR	54269247	54269262	1.5228e-05	0.200447	0.0463423	9.83461e-05	1.23138	40.0195	TRUE	TRUE	-48130	0.995984	FALSE	intronic_other	inside_proximal	128773
ENSG00000058799	YIPF1	protein_coding	1	54317392	54356407	Human_STR_37626	Human_STR_37626	STR	STR	HipSTR	54363148	54363184	0.000796798	0.117864	0.0351425	0.0126428	1.23138	40.0195	TRUE	FALSE	6741	0.993976	FALSE	intronic_other	inside_proximal	34851
ENSG00000059122	FLYWCH1	protein_coding	16	2961938	3001209	Human_STR_502627	Human_STR_502627	STR	STR	HipSTR	2972232	2972255	6.8455e-05	0.145993	0.036667	0.0314147	0.634699	53.1488	TRUE	TRUE	0	0.993976	FALSE	intronic_eGene	inside_proximal	57278
ENSG00000059691	PET112	protein_coding	4	152591656	152682175	Human_STR_1092175	Human_STR_1092175	STR	STR	HipSTR	152620930	152620948	0.000162926	0.170763	0.0452894	0.00552853	0.886027	16.6261	TRUE	FALSE	0	0.995984	FALSE	intronic_eGene	outside_proximal	203369
ENSG00000059691	PET112	protein_coding	4	152591656	152682175	LINE1_4_152732823_152732824	LINE1_4_152732823_152732824	LINE1	LINE1	MELT	152732823	152732824	1.43469e-10	-0.482789	0.0752927	2.388e-08	0.886027	16.6261	TRUE	TRUE	50648	1	FALSE	intergenic	inside_proximal	91493
ENSG00000059758	CDK17	protein_coding	12	96672039	96794338	ALU_12_96705377_96705378	ALU_12_96705377_96705378	ALU	ALU	MELT	96705377	96705378	0.00113267	-0.0906823	0.0278567	0.0164821	1.18498	30.1319	TRUE	FALSE	0	1	FALSE	intronic_eGene	outside_proximal	268040
ENSG00000059758	CDK17	protein_coding	12	96672039	96794338	Human_STR_327208	Human_STR_327208	STR	STR	HipSTR	96736742	96736752	0.000245279	-0.0752471	0.0205193	0.0027273	1.18498	30.1319	TRUE	TRUE	0	0.991968	FALSE	intronic_eGene	outside_proximal	299405
ENSG00000059804	SLC2A3	protein_coding	12	8071826	8088871	CNV_12_8073223_8074587_HipSci	CNV_12_7994365_8125790_Stitched	mCNV	mCNV	GS	8073223	8074587	1.01151e-51	1.41832	0.0937363	4.50364e-61	1.2174	28.945	TRUE	TRUE	0	1	TRUE	exonic_eGene	inside_proximal	47289
ENSG00000059804	SLC2A3	protein_coding	12	8071826	8088871	CNV_12_8105322_8108541_HipSci	CNV_12_7994365_8125790_Stitched	mCNV	mCNV	GS	8105322	8108541	1.01151e-51	1.41832	0.0937363	4.50364e-61	1.2174	28.945	TRUE	FALSE	16451	1	FALSE	intergenic	outside_proximal	79388
ENSG00000059804	SLC2A3	protein_coding	12	8071826	8088871	CNV_12_8107181_8125790_HipSci	CNV_12_7994365_8125790_Stitched	mCNV	mCNV	GS	8107181	8125790	1.07498e-51	1.45413	0.0961284	4.84998e-61	1.2174	28.945	TRUE	FALSE	18310	1	FALSE	intergenic	outside_proximal	81247
ENSG00000059804	SLC2A3	protein_coding	12	8071826	8088871	CNV_12_8039335_8053851_iPSCORE	CNV_12_7994365_8125790_Stitched	mCNV	mCNV	GS	8039335	8053851	1.0823e-51	1.45457	0.0961601	4.89019e-61	1.2174	28.945	TRUE	FALSE	-17975	1	FALSE	exonic_other	inside_distal	13401
ENSG00000059804	SLC2A3	protein_coding	12	8071826	8088871	CNV_12_7994365_8087295_HipSci	CNV_12_7994365_8125790_Stitched	mCNV	mCNV	GS	7994365	8087295	1.0823e-51	1.45457	0.0961601	4.89019e-61	1.2174	28.945	TRUE	FALSE	0	1	TRUE	exonic_eGene	overlaps_anchor	0
ENSG00000059804	SLC2A3	protein_coding	12	8071826	8088871	CNV_12_8020088_8038114_iPSCORE	CNV_12_7994365_8125790_Stitched	mCNV	mCNV	GS	8020088	8038114	1.0823e-51	1.45457	0.0961601	4.89019e-61	1.2174	28.945	TRUE	FALSE	-33712	1	FALSE	exonic_other	overlaps_anchor	0
ENSG00000059804	SLC2A3	protein_coding	12	8071826	8088871	CNV_12_7994365_8125790_Stitched	CNV_12_7994365_8125790_Stitched	mCNV	mCNV	GS	7994365	8125790	1.0823e-51	1.45457	0.0961601	4.89019e-61	1.2174	28.945	TRUE	FALSE	0	1	TRUE	exonic_eGene	overlaps_anchor	0
ENSG00000059804	SLC2A3	protein_coding	12	8071826	8088871	CNV_12_8073223_8108541_HipSci	CNV_12_7994365_8125790_Stitched	mCNV	mCNV	GS	8073223	8108541	1.0823e-51	1.45457	0.0961601	4.89019e-61	1.2174	28.945	TRUE	FALSE	0	1	TRUE	exonic_eGene	inside_proximal	47289
ENSG00000059804	SLC2A3	protein_coding	12	8071826	8088871	CNV_12_8028112_8030612_iPSCORE	CNV_12_7994365_8125790_Stitched	mCNV	mCNV	GS	8028112	8030612	1.0823e-51	1.45457	0.0961601	4.89019e-61	1.2174	28.945	TRUE	FALSE	-41214	1	FALSE	intronic_other	inside_distal	2178
ENSG00000059804	SLC2A3	protein_coding	12	8071826	8088871	CNV_12_7999386_8026123_iPSCORE	CNV_12_7994365_8125790_Stitched	mCNV	mCNV	GS	7999386	8026123	1.0823e-51	1.45457	0.0961601	4.89019e-61	1.2174	28.945	TRUE	FALSE	-45703	1	FALSE	exonic_other	overlaps_anchor	0
ENSG00000059804	SLC2A3	protein_coding	12	8071826	8088871	CNV_12_8018003_8022784_iPSCORE	CNV_12_7994365_8125790_Stitched	mCNV	mCNV	GS	8018003	8022784	1.0823e-51	1.45457	0.0961601	4.89019e-61	1.2174	28.945	TRUE	FALSE	-49042	1	FALSE	exonic_other	outside_distal	2392
ENSG00000059804	SLC2A3	protein_coding	12	8071826	8088871	CNV_12_8056151_8121241_iPSCORE	CNV_12_7994365_8125790_Stitched	mCNV	mCNV	GS	8056151	8121241	1.0823e-51	1.45457	0.0961601	4.89019e-61	1.2174	28.945	TRUE	FALSE	0	1	TRUE	exonic_eGene	inside_proximal	30217
ENSG00000059804	SLC2A3	protein_coding	12	8071826	8088871	CNV_12_8103134_8107699_iPSCORE	CNV_12_7994365_8125790_Stitched	mCNV	mCNV	GS	8103134	8107699	1.8068e-51	1.44957	0.0960437	9.1259e-61	1.2174	28.945	TRUE	FALSE	14263	1	FALSE	intergenic	outside_proximal	77200
ENSG00000059804	SLC2A3	protein_coding	12	8071826	8088871	CNV_12_8088245_8090405_HipSci	CNV_12_7994365_8125790_Stitched	mCNV	mCNV	GS	8088245	8090405	3.64986e-49	1.39543	0.0946795	5.84566e-58	1.2174	28.945	TRUE	FALSE	0	1	TRUE	exonic_eGene	inside_proximal	62311
ENSG00000059804	SLC2A3	protein_coding	12	8071826	8088871	CNV_12_8093215_8094542_HipSci	CNV_12_7994365_8125790_Stitched	mCNV	mCNV	GS	8093215	8094542	3.26461e-48	1.31549	0.0901655	8.41897e-57	1.2174	28.945	TRUE	FALSE	4344	1	FALSE	intergenic	outside_proximal	67281
ENSG00000059915	PSD	protein_coding	10	104162376	104181296	Human_STR_187072	Human_STR_187072	STR	STR	HipSTR	103839012	103839048	0.00175407	-0.0868873	0.0277685	0.0278855	1.03928	18.7675	TRUE	TRUE	-323328	0.991968	FALSE	intergenic	outside_distal	37677
ENSG00000060140	STYK1	protein_coding	12	10771538	10826917	DEL_12_10813067_10813239	DEL_12_10813067_10813239	DEL	DEL	SS	10813067	10813239	0.000740842	0.135343	0.0401137	0.00674453	1.29861	32.5211	TRUE	FALSE	0	1	FALSE	intronic_eGene	inside_proximal	244751
ENSG00000060140	STYK1	protein_coding	12	10771538	10826917	Human_STR_280923	Human_STR_280923	STR	STR	HipSTR	10764999	10765019	2.43397e-05	0.172313	0.0408244	8.09311e-05	1.29861	32.5211	TRUE	TRUE	-6519	0.995984	FALSE	intronic_other	inside_proximal	196683
ENSG00000060237	WNK1	protein_coding	12	861759	1020618	ALU_12_987960_987961	ALU_12_987960_987961	ALU	ALU	MELT	987960	987961	2.49677e-05	-0.145938	0.0346227	0.000590113	1.08755	44.5698	TRUE	FALSE	0	1	FALSE	intronic_eGene	inside_proximal	136963
ENSG00000060237	WNK1	protein_coding	12	861759	1020618	CNV_12_866843_874527_HipSci	CNV_12_866843_874727_iPSCORE	DEL	DEL	GS	866843	874527	1.0515e-06	0.12396	0.0253926	1.88442e-05	1.08755	44.5698	TRUE	TRUE	0	1	FALSE	intronic_eGene	outside_proximal	92081
ENSG00000060237	WNK1	protein_coding	12	861759	1020618	CNV_12_866843_874727_iPSCORE	CNV_12_866843_874727_iPSCORE	DEL	DEL	GS	866843	874727	1.0515e-06	0.12396	0.0253926	1.88442e-05	1.08755	44.5698	TRUE	TRUE	0	1	FALSE	intronic_eGene	outside_proximal	92081
ENSG00000060237	WNK1	protein_coding	12	861759	1020618	DEL_12_866805_874783	CNV_12_866843_874727_iPSCORE	DEL	DEL	SS	866805	874783	2.23795e-06	-0.118509	0.0250514	4.28473e-05	1.08755	44.5698	TRUE	FALSE	0	1	FALSE	intronic_eGene	outside_proximal	92043
ENSG00000060642	PIGV	protein_coding	1	27113963	27124889	Human_STR_18204	Human_STR_18204	STR	STR	HipSTR	27040890	27040920	6.66028e-36	-0.765518	0.0611971	3.80923e-35	1.02155	30.717	TRUE	FALSE	-73043	0.995984	FALSE	intronic_other	outside_distal	224
ENSG00000060642	PIGV	protein_coding	1	27113963	27124889	Human_STR_18427	Human_STR_18427	STR	STR	HipSTR	27284303	27284325	5.34009e-37	0.814224	0.0640719	2.89248e-36	1.02155	30.717	TRUE	TRUE	159414	1	FALSE	intronic_other	outside_distal	43069
ENSG00000060642	PIGV	protein_coding	1	27113963	27124889	Human_STR_18470	Human_STR_18470	STR	STR	HipSTR	27323283	27323299	1.97787e-05	-0.162772	0.0381433	0.000513159	1.02155	30.717	TRUE	FALSE	198394	0.995984	FALSE	intronic_other	outside_distal	82049
ENSG00000060718	COL11A1	protein_coding	1	103342023	103574052	Human_STR_62697	Human_STR_62697	STR	STR	HipSTR	102976558	102976585	0.00155782	-0.11569	0.0365679	0.0238344	1.05212	19.0496	TRUE	FALSE	-365438	0.993976	FALSE	intergenic	outside_proximal	779193
ENSG00000060718	COL11A1	protein_coding	1	103342023	103574052	Human_STR_62993	Human_STR_62993	STR	STR	HipSTR	103634923	103634970	7.39114e-06	-0.117411	0.0261956	8.67956e-05	1.05212	19.0496	TRUE	TRUE	60871	0.997992	FALSE	intergenic	inside_proximal	120808
ENSG00000060718	COL11A1	protein_coding	1	103342023	103574052	Human_STR_63015	Human_STR_63015	STR	STR	HipSTR	103673840	103673863	0.000144796	0.0991678	0.026098	0.00198306	1.05212	19.0496	TRUE	FALSE	99788	0.991968	FALSE	intergenic	inside_distal	81915
ENSG00000061676	NCKAP1	protein_coding	2	183773843	183903586	Human_STR_800052	Human_STR_800052	STR	STR	HipSTR	184708933	184708973	0.00384179	-0.0735543	0.0254437	0.0520728	1.25197	28.3331	TRUE	TRUE	805347	0.993976	FALSE	intergenic	outside_distal	618083
ENSG00000061794	MRPS35	protein_coding	12	27863706	27909228	ALU_12_27864811_27864812	ALU_12_27864811_27864812	ALU	ALU	MELT	27864811	27864812	3.84087e-05	0.104459	0.0253735	0.000199289	1.18297	20.7917	TRUE	TRUE	0	1	FALSE	intronic_eGene	inside_proximal	186830
ENSG00000061918	GUCY1B3	protein_coding	4	156680144	156728743	Human_STR_1093934	Human_STR_1093934	STR	STR	HipSTR	156047726	156047740	0.00174881	0.0788905	0.0252056	0.0207201	1.13756	20.2812	TRUE	TRUE	-632404	0.995984	FALSE	intergenic
ENSG00000061918	GUCY1B3	protein_coding	4	156680144	156728743	Human_STR_1093945	Human_STR_1093945	STR	STR	HipSTR	156081001	156081033	0.00185484	0.0810313	0.0260338	0.022131	1.13756	20.2812	TRUE	FALSE	-599111	0.993976	FALSE	intergenic
ENSG00000061918	GUCY1B3	protein_coding	4	156680144	156728743	Human_STR_1093949	Human_STR_1093949	STR	STR	HipSTR	156088023	156088049	0.00311588	-0.0766564	0.0259319	0.0394163	1.13756	20.2812	TRUE	FALSE	-592095	0.991968	FALSE	intergenic
ENSG00000061938	TNK2	protein_coding	3	195590235	195638816	CNV_3_195354040_195356143_HipSci	CNV_3_195354040_195356143_HipSci	mCNV	mCNV	GS	195354040	195356143	1.33022e-05	-0.121902	0.0279909	0.0163635	0.774529	336.855	TRUE	FALSE	-234092	1	FALSE	intergenic	inside_distal	18960
ENSG00000061938	TNK2	protein_coding	3	195590235	195638816	CNV_3_195353043_195355747_iPSCORE	CNV_3_195354040_195356143_HipSci	mCNV	mCNV	GS	195353043	195355747	1.5966e-05	-0.120375	0.0278973	0.0188411	0.774529	336.855	TRUE	FALSE	-234488	1	FALSE	intergenic	inside_distal	17963
ENSG00000061938	TNK2	protein_coding	3	195590235	195638816	CNV_3_195409048_195413505_HipSci	CNV_3_195409048_195448224_Stitched	mCNV	mCNV	GS	195409048	195413505	7.39688e-06	-0.124761	0.0278363	0.0103954	0.774529	336.855	TRUE	FALSE	-176730	1	FALSE	exonic_other	outside_distal	21771
ENSG00000061938	TNK2	protein_coding	3	195590235	195638816	CNV_3_195439386_195448850_HipSci	CNV_3_195409048_195448224_Stitched	mCNV	mCNV	GS	195439386	195448850	7.71842e-06	-0.124632	0.027864	0.0107433	0.774529	336.855	TRUE	FALSE	-141385	1	FALSE	exonic_other	overlaps_anchor	0
ENSG00000061938	TNK2	protein_coding	3	195590235	195638816	CNV_3_195409048_195448224_Stitched	CNV_3_195409048_195448224_Stitched	mCNV	mCNV	GS	195409048	195448224	7.71842e-06	-0.124632	0.027864	0.0107433	0.774529	336.855	TRUE	FALSE	-142011	1	FALSE	exonic_other	overlaps_anchor	0
ENSG00000061938	TNK2	protein_coding	3	195590235	195638816	CNV_3_195422180_195437311_iPSCORE	CNV_3_195409048_195448224_Stitched	mCNV	mCNV	GS	195422180	195437311	7.72688e-06	-0.124943	0.0279351	0.0107524	0.774529	336.855	TRUE	FALSE	-152924	1	FALSE	exonic_other	overlaps_anchor	0
ENSG00000061938	TNK2	protein_coding	3	195590235	195638816	CNV_3_195420570_195437111_HipSci	CNV_3_195409048_195448224_Stitched	mCNV	mCNV	GS	195420570	195437111	7.72688e-06	-0.124943	0.0279351	0.0107524	0.774529	336.855	TRUE	FALSE	-153124	1	FALSE	exonic_other	overlaps_anchor	0
ENSG00000061938	TNK2	protein_coding	3	195590235	195638816	CNV_3_195439651_195448224_iPSCORE	CNV_3_195409048_195448224_Stitched	mCNV	mCNV	GS	195439651	195448224	7.72688e-06	-0.124943	0.0279351	0.0107524	0.774529	336.855	TRUE	FALSE	-142011	1	FALSE	exonic_other	overlaps_anchor	0
ENSG00000061938	TNK2	protein_coding	3	195590235	195638816	CNV_3_195409669_195412165_iPSCORE	CNV_3_195409048_195448224_Stitched	mCNV	mCNV	GS	195409669	195412165	9.11999e-06	-0.123843	0.0279112	0.0122229	0.774529	336.855	TRUE	FALSE	-178070	1	FALSE	exonic_other	outside_distal	23111
ENSG00000061938	TNK2	protein_coding	3	195590235	195638816	CNV_3_195417217_195421575_HipSci	CNV_3_195409048_195448224_Stitched	mCNV	mCNV	GS	195417217	195421575	9.26918e-06	-0.123928	0.0279522	0.0123772	0.774529	336.855	TRUE	FALSE	-168660	1	FALSE	intronic_other	outside_distal	13701
ENSG00000061938	TNK2	protein_coding	3	195590235	195638816	CNV_3_195418340_195421575_iPSCORE	CNV_3_195409048_195448224_Stitched	mCNV	mCNV	GS	195418340	195421575	9.40395e-06	-0.123648	0.0279088	0.0125161	0.774529	336.855	TRUE	FALSE	-168660	1	FALSE	intronic_other	outside_distal	13701
ENSG00000061938	TNK2	protein_coding	3	195590235	195638816	CNV_3_195409619_195413555_iPSCORE	CNV_3_195409048_195448224_Stitched	mCNV	mCNV	GS	195409619	195413555	1.3005e-05	-0.121522	0.0278718	0.0160803	0.774529	336.855	TRUE	FALSE	-176680	1	FALSE	exonic_other	outside_distal	21721
ENSG00000061938	TNK2	protein_coding	3	195590235	195638816	CNV_3_195433576_195436976_HipSci	CNV_3_195409048_195448224_Stitched	mCNV	mCNV	GS	195433576	195436976	1.4807e-05	-0.120965	0.0279266	0.0177758	0.774529	336.855	TRUE	FALSE	-153259	1	FALSE	exonic_other	overlaps_anchor	0
ENSG00000061938	TNK2	protein_coding	3	195590235	195638816	CNV_3_195451380_195457516_iPSCORE	CNV_3_195451380_195457516_iPSCORE	mCNV	mCNV	GS	195451380	195457516	6.72103e-06	-0.127958	0.0284204	0.00965286	0.774529	336.855	TRUE	TRUE	-132719	1	FALSE	exonic_other	outside_distal	89
ENSG00000061938	TNK2	protein_coding	3	195590235	195638816	CNV_3_195452856_195457185_HipSci	CNV_3_195451380_195457516_iPSCORE	mCNV	mCNV	GS	195452856	195457185	6.72103e-06	-0.127958	0.0284204	0.00965286	0.774529	336.855	TRUE	TRUE	-133050	1	FALSE	exonic_other	outside_distal	420
ENSG00000061938	TNK2	protein_coding	3	195590235	195638816	CNV_3_195471023_195476240_HipSci	CNV_3_195471023_195476240_HipSci	mCNV	mCNV	GS	195471023	195476240	6.72103e-06	-0.127958	0.0284204	0.00965286	0.774529	336.855	TRUE	TRUE	-113995	1	FALSE	exonic_other	overlaps_anchor	0
ENSG00000061938	TNK2	protein_coding	3	195590235	195638816	CNV_3_195470723_195476240_iPSCORE	CNV_3_195471023_195476240_HipSci	mCNV	mCNV	GS	195470723	195476240	6.72103e-06	-0.127958	0.0284204	0.00965286	0.774529	336.855	TRUE	TRUE	-113995	1	FALSE	exonic_other	overlaps_anchor	0
ENSG00000061938	TNK2	protein_coding	3	195590235	195638816	CNV_3_195678463_195679470_iPSCORE	CNV_3_195678463_195679470_iPSCORE	mCNV	mCNV	GS	195678463	195679470	5.82601e-05	-0.211732	0.052673	0.0510318	0.774529	336.855	TRUE	FALSE	39647	1	FALSE	exonic_other	outside_distal	40256
ENSG00000061938	TNK2	protein_coding	3	195590235	195638816	CNV_3_195700445_195702831_HipSci	CNV_3_195700685_195702830_iPSCORE	mCNV	mCNV	GS	195700445	195702831	8.91705e-06	-0.129596	0.0291759	0.0120121	0.774529	336.855	TRUE	FALSE	61629	1	FALSE	exonic_other	outside_distal	62238
ENSG00000061938	TNK2	protein_coding	3	195590235	195638816	CNV_3_195699089_195702831_HipSci	CNV_3_195700685_195702830_iPSCORE	mCNV	mCNV	GS	195699089	195702831	1.35974e-05	-0.127268	0.0292552	0.0166433	0.774529	336.855	TRUE	FALSE	60273	1	FALSE	exonic_other	outside_distal	60882
ENSG00000061938	TNK2	protein_coding	3	195590235	195638816	CNV_3_195700685_195702830_iPSCORE	CNV_3_195700685_195702830_iPSCORE	mCNV	mCNV	GS	195700685	195702830	1.70361e-05	-0.125591	0.0292033	0.0198089	0.774529	336.855	TRUE	FALSE	61869	1	FALSE	exonic_other	outside_distal	62478
ENSG00000061938	TNK2	protein_coding	3	195590235	195638816	DEL_3_195654395_195655363	DEL_3_195654395_195655363	DEL	DEL	SS	195654395	195655363	2.54083e-05	0.12643	0.0300227	0.0269643	0.774529	336.855	TRUE	FALSE	15579	1	FALSE	intergenic	outside_distal	16188
ENSG00000061987	MON2	protein_coding	12	62860597	62991363	Human_STR_308917	Human_STR_308917	STR	STR	HipSTR	63007261	63007298	2.88739e-10	-0.155939	0.0247337	8.53174e-07	0.72877	14.5387	TRUE	TRUE	15898	0.991968	FALSE	intronic_other	inside_proximal	182515
ENSG00000063180	CA11	protein_coding	19	49141199	49149569	Human_STR_695043	Human_STR_695043	STR	STR	HipSTR	49232030	49232049	0.00102603	-0.0880578	0.02682	0.0388781	1.06909	49.2281	TRUE	TRUE	82461	0.991968	FALSE	intronic_other	overlaps_anchor	0
ENSG00000063438	AHRR	protein_coding	5	304291	438406	DEL_5_175761_176394	DEL_5_175761_176394	DEL	DEL	SS	175761	176394	9.48038e-07	-0.256128	0.0522484	1.68996e-06	1.21375	20.076	TRUE	TRUE	-127897	1	FALSE	intronic_other	outside_proximal	434202
ENSG00000063761	ADCK1	protein_coding	14	78266426	78401355	Human_STR_436135	Human_STR_436135	STR	STR	HipSTR	78090547	78090562	5.87138e-09	0.306665	0.0526881	5.06326e-08	1.06686	25.3752	TRUE	TRUE	-175864	0.991968	FALSE	intergenic	inside_distal	6185
ENSG00000063761	ADCK1	protein_coding	14	78266426	78401355	Human_STR_436289	Human_STR_436289	STR	STR	HipSTR	78254002	78254036	2.14515e-05	0.242259	0.0570125	0.000320057	1.06686	25.3752	TRUE	FALSE	-12390	0.991968	FALSE	intergenic	inside_proximal	25873
ENSG00000063761	ADCK1	protein_coding	14	78266426	78401355	Human_STR_436434	Human_STR_436434	STR	STR	HipSTR	78430028	78430061	1.75265e-05	0.217547	0.0506597	0.000257999	1.06686	25.3752	TRUE	FALSE	28673	0.991968	FALSE	intergenic	outside_proximal	201899
ENSG00000063854	HAGH	protein_coding	16	1845621	1877195	DEL_16_1786901_1788441	DEL_16_1786901_1788441	DEL	DEL	SS	1786901	1788441	0.000305345	-0.0896191	0.0248203	0.00214941	1.18208	19.4821	TRUE	FALSE	-57180	1	FALSE	intronic_other	outside_distal	43246
ENSG00000063854	HAGH	protein_coding	16	1845621	1877195	Human_STR_501790	Human_STR_501790	STR	STR	HipSTR	1852398	1852414	4.67667e-05	0.103236	0.0253575	0.00023454	1.18208	19.4821	TRUE	TRUE	0	0.993976	FALSE	intronic_eGene	outside_proximal	6519
ENSG00000063978	RNF4	protein_coding	4	2463947	2627047	Human_STR_1017476	Human_STR_1017476	STR	STR	HipSTR	2577817	2577838	6.86846e-05	0.188257	0.0472912	0.00199724	1.02718	34.6974	TRUE	FALSE	0	0.995984	FALSE	intronic_eGene	inside_proximal	156098
ENSG00000063978	RNF4	protein_coding	4	2463947	2627047	Human_STR_1017554	Human_STR_1017554	STR	STR	HipSTR	2660477	2660493	3.71754e-10	-0.251918	0.0402076	7.78346e-09	1.02718	34.6974	TRUE	TRUE	33430	1	FALSE	promoter_other	inside_distal	96063
ENSG00000063978	RNF4	protein_coding	4	2463947	2627047	Human_STR_1017683	Human_STR_1017683	STR	STR	HipSTR	2829920	2829944	0.00158396	0.123389	0.0390614	0.0488846	1.02718	34.6974	TRUE	FALSE	202873	0.995984	FALSE	promoter_other	outside_distal	70663
ENSG00000063978	RNF4	protein_coding	4	2463947	2627047	Human_STR_1017963	Human_STR_1017963	STR	STR	HipSTR	3230405	3230423	0.000171965	-0.13433	0.0357546	0.00511777	1.02718	34.6974	TRUE	FALSE	603358	1	FALSE	exonic_other	outside_distal	245223
ENSG00000064102	ASUN	protein_coding	12	27058114	27091259	Human_STR_289260	Human_STR_289260	STR	STR	HipSTR	26101054	26101080	0.00135354	0.099347	0.0310035	0.043866	1.00603	33.8415	TRUE	FALSE	-957034	1	FALSE	intronic_other	outside_distal	770890
ENSG00000064102	ASUN	protein_coding	12	27058114	27091259	Human_STR_289261	Human_STR_289261	STR	STR	HipSTR	26102990	26103023	0.000791041	0.105462	0.0314257	0.02579	1.00603	33.8415	TRUE	TRUE	-955091	0.991968	FALSE	intronic_other	outside_distal	768947
ENSG00000064199	SPA17	protein_coding	11	124543694	124567414	Human_STR_269208	Human_STR_269208	STR	STR	HipSTR	124566377	124566397	1.70408e-17	-0.96621	0.113507	6.66304e-21	1.30629	23.5888	TRUE	TRUE	0	0.991968	TRUE	exonic_eGene	inside_proximal	33416
ENSG00000064225	ST3GAL6	protein_coding	3	98451080	98540045	ALU_3_98726776_98726777	ALU_3_98726776_98726777	ALU	ALU	MELT	98726776	98726777	0.000379353	-0.121195	0.0341005	0.00513535	1.05914	18.6549	TRUE	FALSE	186731	1	FALSE	intronic_other	outside_proximal	405036
ENSG00000064225	ST3GAL6	protein_coding	3	98451080	98540045	CNV_3_98410805_98414760_HipSci	CNV_3_98410585_98414760_iPSCORE	DEL	DEL	GS	98410805	98414760	1.83938e-07	0.166846	0.0319942	1.5911e-06	1.05914	18.6549	TRUE	TRUE	-36320	1	FALSE	intergenic	inside_proximal	89065
ENSG00000064225	ST3GAL6	protein_coding	3	98451080	98540045	CNV_3_98410585_98414760_iPSCORE	CNV_3_98410585_98414760_iPSCORE	DEL	DEL	GS	98410585	98414760	1.83938e-07	0.166846	0.0319942	1.5911e-06	1.05914	18.6549	TRUE	TRUE	-36320	1	FALSE	intergenic	inside_proximal	88845
ENSG00000064225	ST3GAL6	protein_coding	3	98451080	98540045	DEL_3_98410693_98414782	CNV_3_98410585_98414760_iPSCORE	DEL	DEL	SS	98410693	98414782	1.88475e-05	-0.130432	0.030488	0.000214339	1.05914	18.6549	TRUE	FALSE	-36298	1	FALSE	intergenic	inside_proximal	88953
ENSG00000064225	ST3GAL6	protein_coding	3	98451080	98540045	CNV_3_98943782_98949507_iPSCORE	CNV_3_98943782_98949507_iPSCORE	DEL	DEL	GS	98943782	98949507	0.000453989	0.114212	0.0325712	0.00620714	1.05914	18.6549	TRUE	FALSE	403737	1	FALSE	intergenic	outside_proximal	622042
ENSG00000064225	ST3GAL6	protein_coding	3	98451080	98540045	CNV_3_98943782_98949557_HipSci	CNV_3_98943782_98949507_iPSCORE	DEL	DEL	GS	98943782	98949557	0.000453989	0.114212	0.0325712	0.00620714	1.05914	18.6549	TRUE	FALSE	403737	1	FALSE	intergenic	outside_proximal	622042
ENSG00000064225	ST3GAL6	protein_coding	3	98451080	98540045	DEL_3_98943806_98949515	CNV_3_98943782_98949507_iPSCORE	DEL	DEL	SS	98943806	98949515	0.000816395	-0.106671	0.0318691	0.0115183	1.05914	18.6549	TRUE	FALSE	403761	1	FALSE	intergenic	outside_proximal	622066
ENSG00000064225	ST3GAL6	protein_coding	3	98451080	98540045	Human_STR_962747	Human_STR_962747	STR	STR	HipSTR	98360725	98360744	1.55543e-06	0.157032	0.032688	1.52651e-05	1.05914	18.6549	TRUE	FALSE	-90336	1	FALSE	intergenic	inside_distal	38985
ENSG00000064270	ATP2C2	protein_coding	16	84402133	84497793	Human_STR_552685	Human_STR_552685	STR	STR	HipSTR	84371707	84371720	3.69713e-05	-0.288801	0.0700015	0.0116705	0.642763	22.733	TRUE	TRUE	-30413	0.991968	FALSE	intergenic	outside_distal	2314
ENSG00000064300	NGFR	protein_coding	17	47572655	47592379	Human_STR_590049	Human_STR_590049	STR	STR	HipSTR	47407812	47407837	9.72583e-06	0.116259	0.0262841	6.62699e-05	1.19981	36.5796	TRUE	TRUE	-164818	0.995984	FALSE	intronic_other	outside_distal	84085
ENSG00000064309	CDON	protein_coding	11	125825691	125933230	Human_STR_269917	Human_STR_269917	STR	STR	HipSTR	125874372	125874410	4.00515e-06	0.102117	0.0221459	2.38044e-05	1.14483	24.1757	TRUE	TRUE	0	0.993976	FALSE	promoter_eGene	outside_proximal	98317
ENSG00000064419	TNPO3	protein_coding	7	128594948	128695198	Human_STR_1367847	Human_STR_1367847	STR	STR	HipSTR	128769936	128769961	9.89645e-05	0.136805	0.0351403	0.0135605	0.742076	27.5285	TRUE	TRUE	74738	0.997992	FALSE	intronic_other	inside_distal	57631
ENSG00000064545	TMEM161A	protein_coding	19	19229978	19249322	Human_STR_673649	Human_STR_673649	STR	STR	HipSTR	19149945	19149955	0.00279866	0.0680708	0.0227736	0.0511332	1.09915	25.6696	TRUE	TRUE	-80023	0.993976	FALSE	intronic_other	inside_distal	495
ENSG00000064651	SLC12A2	protein_coding	5	127419458	127525380	CNV_5_127407391_127410791_iPSCORE	CNV_5_127407441_127410941_HipSci	DEL	DEL	GS	127407391	127410791	1.00757e-15	-0.202037	0.0251731	1.38557e-15	1.09073	24.5392	TRUE	TRUE	-8667	1	FALSE	intronic_other	inside_proximal	421918
ENSG00000064651	SLC12A2	protein_coding	5	127419458	127525380	CNV_5_127407441_127410941_HipSci	CNV_5_127407441_127410941_HipSci	DEL	DEL	GS	127407441	127410941	1.00757e-15	-0.202037	0.0251731	1.38557e-15	1.09073	24.5392	TRUE	TRUE	-8517	1	FALSE	intronic_other	inside_proximal	421968
ENSG00000064651	SLC12A2	protein_coding	5	127419458	127525380	DEL_5_127407443_127410916	CNV_5_127407441_127410941_HipSci	DEL	DEL	SS	127407443	127410916	2.08211e-14	0.183081	0.0239464	3.76868e-14	1.09073	24.5392	TRUE	FALSE	-8542	1	FALSE	intronic_other	inside_proximal	421970
ENSG00000064651	SLC12A2	protein_coding	5	127419458	127525380	Human_STR_1174677	Human_STR_1174677	STR	STR	HipSTR	127419399	127419422	4.65279e-11	0.177165	0.0269181	1.69543e-10	1.09073	24.5392	TRUE	FALSE	-36	0.991968	FALSE	promoter_eGene	inside_proximal	433926
ENSG00000064651	SLC12A2	protein_coding	5	127419458	127525380	Human_STR_1174681	Human_STR_1174681	STR	STR	HipSTR	127424241	127424270	1.43929e-15	-0.202742	0.0253997	2.04432e-15	1.09073	24.5392	TRUE	FALSE	0	0.991968	FALSE	intronic_eGene	outside_proximal	438768
ENSG00000064651	SLC12A2	protein_coding	5	127419458	127525380	Human_STR_1174720	Human_STR_1174720	STR	STR	HipSTR	127502153	127502185	5.43643e-11	0.287053	0.0437683	2.00916e-10	1.09073	24.5392	TRUE	FALSE	0	0.995984	FALSE	intronic_eGene	inside_proximal	516680
ENSG00000064652	SNX24	protein_coding	5	122179134	122365049	Human_STR_1171905	Human_STR_1171905	STR	STR	HipSTR	122164893	122164915	8.62831e-08	0.189917	0.0354755	5.72852e-05	0.74615	21.4697	TRUE	TRUE	-14219	0.991968	FALSE	intronic_other	inside_proximal	53280
ENSG00000064655	EYA2	protein_coding	20	45523263	45817492	Human_STR_857621	Human_STR_857621	STR	STR	HipSTR	45536475	45536505	0.000100427	0.138643	0.035645	0.00523081	1.01332	56.2704	TRUE	TRUE	0	0.991968	FALSE	intronic_eGene	inside_proximal	95802
ENSG00000064666	CNN2	protein_coding	19	1026298	1039068	Human_STR_654278	Human_STR_654278	STR	STR	HipSTR	1009186	1009205	0.000184108	0.141244	0.0377669	0.00314857	1.05553	23.7195	TRUE	TRUE	-17093	0.997992	FALSE	exonic_other	inside_distal	7850
ENSG00000064692	SNCAIP	protein_coding	5	121647049	121799914	Human_STR_1171725	Human_STR_1171725	STR	STR	HipSTR	121902199	121902219	0.000389546	0.107504	0.0303079	0.0104382	0.870476	12.9399	TRUE	TRUE	102285	0.995984	FALSE	intergenic	outside_distal	111214
ENSG00000064703	DDX20	protein_coding	1	112297867	112310638	SVA_1_112182043_112182044	SVA_1_112182043_112182044	SVA	SVA	MELT	112182043	112182044	0.0026974	0.184272	0.0614186	0.0517044	1.05626	23.639	TRUE	TRUE	-115823	1	FALSE	intronic_other	inside_distal	17278
ENSG00000064726	BTBD1	protein_coding	15	83685174	83736106	Human_STR_490002	Human_STR_490002	STR	STR	HipSTR	83740710	83740733	3.58292e-12	-0.206349	0.0296788	3.36868e-10	0.929973	17.6896	TRUE	TRUE	4604	0.995984	FALSE	intronic_other	outside_proximal	58894
ENSG00000064726	BTBD1	protein_coding	15	83685174	83736106	Human_STR_490501	Human_STR_490501	STR	STR	HipSTR	84564522	84564540	0.00209894	-0.0890386	0.0289475	0.0471989	0.929973	17.6896	TRUE	FALSE	828416	0.991968	FALSE	intronic_other	outside_distal	445357
ENSG00000064726	BTBD1	protein_coding	15	83685174	83736106	rMEI_15_83551631_83557670	rMEI_15_83551631_83557670	rMEI	rMEI	SS	83551631	83557670	0.000125194	-0.101979	0.0265867	0.00348444	0.929973	17.6896	TRUE	FALSE	-127504	1	FALSE	intronic_other	inside_distal	70974
ENSG00000064763	FAR2	protein_coding	12	29302036	29493913	Human_STR_290946	Human_STR_290946	STR	STR	HipSTR	29396936	29396964	2.56851e-11	-0.294508	0.044158	4.01686e-07	0.708845	32.4654	TRUE	FALSE	0	0.997992	FALSE	intronic_eGene	outside_distal	19543
ENSG00000064763	FAR2	protein_coding	12	29302036	29493913	Human_STR_290960	Human_STR_290960	STR	STR	HipSTR	29429779	29429793	2.36142e-12	0.316333	0.0451177	7.39882e-08	0.708845	32.4654	TRUE	TRUE	0	0.991968	FALSE	intronic_eGene	outside_distal	52386
ENSG00000064763	FAR2	protein_coding	12	29302036	29493913	Human_STR_290968	Human_STR_290968	STR	STR	HipSTR	29437765	29437791	1.77635e-08	0.315787	0.0560654	4.13902e-05	0.708845	32.4654	TRUE	FALSE	0	0.991968	FALSE	intronic_eGene	outside_distal	60372
ENSG00000064763	FAR2	protein_coding	12	29302036	29493913	Human_STR_290981	Human_STR_290981	STR	STR	HipSTR	29458033	29458086	4.57605e-09	-0.288462	0.0492096	1.58256e-05	0.708845	32.4654	TRUE	FALSE	0	0.993976	FALSE	intronic_eGene	outside_distal	80640
ENSG00000064933	PMS1	protein_coding	2	190649107	190742355	Human_STR_802678	Human_STR_802678	STR	STR	HipSTR	190573826	190573851	1.5206e-05	0.138493	0.0320165	0.00170052	0.79972	20.8213	TRUE	TRUE	-75256	0.995984	FALSE	intronic_other	inside_proximal	266412
ENSG00000064989	CALCRL	protein_coding	2	188207856	188313187	DEL_2_188421614_188422190	DEL_2_188421614_188422190	DEL	DEL	SS	188421614	188422190	1.07697e-06	-0.223386	0.0458036	0.000792188	0.736886	51.148	TRUE	FALSE	108427	1	FALSE	intronic_other	outside_proximal	317119
ENSG00000064989	CALCRL	protein_coding	2	188207856	188313187	Human_STR_801297	Human_STR_801297	STR	STR	HipSTR	187497709	187497770	1.29279e-05	-0.281647	0.0645783	0.00494377	0.736886	51.148	TRUE	FALSE	-710086	0.993976	FALSE	intronic_other	outside_distal	600553
ENSG00000064989	CALCRL	protein_coding	2	188207856	188313187	Human_STR_801447	Human_STR_801447	STR	STR	HipSTR	187804246	187804281	9.61279e-06	0.21089	0.0476511	0.00397436	0.736886	51.148	TRUE	FALSE	-403575	0.991968	FALSE	intergenic	outside_distal	294042
ENSG00000064989	CALCRL	protein_coding	2	188207856	188313187	Human_STR_801547	Human_STR_801547	STR	STR	HipSTR	187973213	187973231	0.000123603	-0.194626	0.0506989	0.0260348	0.736886	51.148	TRUE	FALSE	-234625	0.995984	FALSE	intronic_other	outside_distal	125092
ENSG00000064989	CALCRL	protein_coding	2	188207856	188313187	Human_STR_801549	Human_STR_801549	STR	STR	HipSTR	187976211	187976265	1.72665e-19	0.561799	0.062219	2.95377e-13	0.736886	51.148	TRUE	TRUE	-231591	1	FALSE	intronic_other	outside_distal	122058
ENSG00000064989	CALCRL	protein_coding	2	188207856	188313187	Human_STR_801584	Human_STR_801584	STR	STR	HipSTR	188048921	188048937	2.60542e-07	0.253851	0.0492918	0.000278403	0.736886	51.148	TRUE	FALSE	-158919	0.993976	FALSE	intronic_other	outside_distal	49386
ENSG00000064989	CALCRL	protein_coding	2	188207856	188313187	Human_STR_801588	Human_STR_801588	STR	STR	HipSTR	188060746	188060756	3.71991e-06	-0.209775	0.0453425	0.00197466	0.736886	51.148	TRUE	FALSE	-147100	0.991968	FALSE	intronic_other	outside_distal	37567
ENSG00000064989	CALCRL	protein_coding	2	188207856	188313187	Human_STR_801593	Human_STR_801593	STR	STR	HipSTR	188081697	188081713	1.64809e-11	-0.304102	0.0451577	2.24164e-07	0.736886	51.148	TRUE	FALSE	-126143	0.991968	FALSE	intronic_other	outside_distal	16610
ENSG00000064989	CALCRL	protein_coding	2	188207856	188313187	Human_STR_801623	Human_STR_801623	STR	STR	HipSTR	188133982	188133998	8.59536e-05	0.228478	0.0581788	0.0199364	0.736886	51.148	TRUE	FALSE	-73858	0.997992	FALSE	intronic_other	inside_distal	29487
ENSG00000064989	CALCRL	protein_coding	2	188207856	188313187	Human_STR_801645	Human_STR_801645	STR	STR	HipSTR	188172966	188172984	7.48945e-14	-0.338531	0.0452642	4.21102e-09	0.736886	51.148	TRUE	FALSE	-34872	0.995984	FALSE	intronic_other	inside_distal	68471
ENSG00000064989	CALCRL	protein_coding	2	188207856	188313187	Human_STR_801696	Human_STR_801696	STR	STR	HipSTR	188267143	188267185	5.364e-16	0.468369	0.0578023	1.1061e-10	0.736886	51.148	TRUE	FALSE	0	0.997992	FALSE	intronic_eGene	inside_proximal	162648
ENSG00000064995	TAF11	protein_coding	6	34845555	34855866	Human_STR_1226080	Human_STR_1226080	STR	STR	HipSTR	33974479	33974508	0.00363863	0.0889722	0.0305967	0.0446789	1.26482	27.1431	TRUE	FALSE	-871047	0.993976	FALSE	intergenic	outside_distal	418309
ENSG00000064995	TAF11	protein_coding	6	34845555	34855866	Human_STR_1226510	Human_STR_1226510	STR	STR	HipSTR	34465816	34465856	0.0025677	-0.0942763	0.0312665	0.0291976	1.26482	27.1431	TRUE	FALSE	-379699	0.991968	FALSE	intronic_other	inside_distal	31378
ENSG00000064995	TAF11	protein_coding	6	34845555	34855866	Human_STR_1226584	Human_STR_1226584	STR	STR	HipSTR	34608491	34608517	5.46991e-09	0.277356	0.0475559	2.03254e-09	1.26482	27.1431	TRUE	FALSE	-237038	0.991968	FALSE	intronic_other	outside_distal	16351
ENSG00000064995	TAF11	protein_coding	6	34845555	34855866	Human_STR_1226767	Human_STR_1226767	STR	STR	HipSTR	34746166	34746185	2.28812e-10	-0.192785	0.0304047	3.66841e-11	1.26482	27.1431	TRUE	FALSE	-99370	0.997992	FALSE	intergenic	inside_distal	20160
ENSG00000064995	TAF11	protein_coding	6	34845555	34855866	Human_STR_1227006	Human_STR_1227006	STR	STR	HipSTR	35071343	35071359	4.99574e-14	-0.220971	0.0293375	8.59236e-16	1.26482	27.1431	TRUE	TRUE	215477	0.997992	FALSE	intergenic	inside_distal	13446
ENSG00000064995	TAF11	protein_coding	6	34845555	34855866	Human_STR_1227033	Human_STR_1227033	STR	STR	HipSTR	35109677	35109693	4.50555e-12	-0.203166	0.0293579	2.55287e-13	1.26482	27.1431	TRUE	FALSE	253811	0.995984	FALSE	promoter_other	overlaps_anchor	0
ENSG00000064995	TAF11	protein_coding	6	34845555	34855866	SVA_6_34667482_34667483	SVA_6_34667482_34667483	SVA	SVA	MELT	34667482	34667483	2.51123e-10	-0.307053	0.048536	4.12654e-11	1.26482	27.1431	TRUE	FALSE	-178072	1	FALSE	intergenic	inside_distal	1367
ENSG00000064999	ANKS1A	protein_coding	6	34857042	35059179	Human_STR_1227006	Human_STR_1227006	STR	STR	HipSTR	35071343	35071359	0.00128419	0.0815448	0.0253285	0.040572	1.05471	39.0574	TRUE	FALSE	12164	0.997992	FALSE	intergenic	inside_distal	13446
ENSG00000064999	ANKS1A	protein_coding	6	34857042	35059179	SVA_6_34667482_34667483	SVA_6_34667482_34667483	SVA	SVA	MELT	34667482	34667483	0.000555523	0.143544	0.0415773	0.0170035	1.05471	39.0574	TRUE	TRUE	-189559	1	FALSE	intergenic	inside_distal	1367
ENSG00000065029	ZNF76	protein_coding	6	35226686	35263762	CNV_6_34317165_34319608_HipSci	CNV_6_34317065_34319608_iPSCORE	DEL	DEL	GS	34317165	34319608	0.000948397	-0.225958	0.0683601	0.0163916	1.0928	25.7039	TRUE	FALSE	-907078	1	FALSE	intronic_other	outside_distal	535829
ENSG00000065029	ZNF76	protein_coding	6	35226686	35263762	CNV_6_34317065_34319608_iPSCORE	CNV_6_34317065_34319608_iPSCORE	DEL	DEL	GS	34317065	34319608	0.000948397	-0.225958	0.0683601	0.0163916	1.0928	25.7039	TRUE	FALSE	-907078	1	FALSE	intronic_other	outside_distal	535829
ENSG00000065029	ZNF76	protein_coding	6	35226686	35263762	Human_STR_1227006	Human_STR_1227006	STR	STR	HipSTR	35071343	35071359	2.43742e-19	0.367129	0.0408304	1.52437e-19	1.0928	25.7039	TRUE	FALSE	-155327	0.997992	FALSE	intergenic	inside_distal	73573
ENSG00000065029	ZNF76	protein_coding	6	35226686	35263762	Human_STR_1227033	Human_STR_1227033	STR	STR	HipSTR	35109677	35109693	4.78535e-18	0.351783	0.0406292	3.94515e-18	1.0928	25.7039	TRUE	FALSE	-116993	0.995984	FALSE	promoter_other	inside_distal	111907
ENSG00000065029	ZNF76	protein_coding	6	35226686	35263762	Human_STR_1227069	Human_STR_1227069	STR	STR	HipSTR	35189427	35189441	8.7865e-22	-0.583727	0.0608667	3.26026e-22	1.0928	25.7039	TRUE	FALSE	-37245	0.995984	FALSE	exonic_other	outside_proximal	75330
ENSG00000065029	ZNF76	protein_coding	6	35226686	35263762	Human_STR_1227082	Human_STR_1227082	STR	STR	HipSTR	35229292	35229309	2.09962e-24	0.412787	0.0404914	4.44919e-25	1.0928	25.7039	TRUE	TRUE	0	0.995984	FALSE	intronic_eGene	inside_proximal	35462
ENSG00000065060	UHRF1BP1	protein_coding	6	34759857	34850915	CNV_6_34699894_34701094_HipSci	CNV_6_34699994_34701094_iPSCORE	DEL	DEL	GS	34699894	34701094	4.62326e-08	-0.140289	0.0256695	9.59404e-07	1.02312	28.6493	TRUE	TRUE	-58763	1	FALSE	intergenic	outside_distal	23754
ENSG00000065060	UHRF1BP1	protein_coding	6	34759857	34850915	CNV_6_34699994_34701094_iPSCORE	CNV_6_34699994_34701094_iPSCORE	DEL	DEL	GS	34699994	34701094	4.62326e-08	-0.140289	0.0256695	9.59404e-07	1.02312	28.6493	TRUE	TRUE	-58763	1	FALSE	intergenic	outside_distal	23754
ENSG00000065060	UHRF1BP1	protein_coding	6	34759857	34850915	DEL_6_34699923_34701075	CNV_6_34699994_34701094_iPSCORE	DEL	DEL	SS	34699923	34701075	3.39441e-07	0.12462	0.0244348	7.37627e-06	1.02312	28.6493	TRUE	FALSE	-58782	1	FALSE	intergenic	outside_distal	23773
ENSG00000065060	UHRF1BP1	protein_coding	6	34759857	34850915	Human_STR_1226805	Human_STR_1226805	STR	STR	HipSTR	34783019	34783043	1.36158e-06	0.120422	0.0249293	3.05533e-05	1.02312	28.6493	TRUE	FALSE	0	0.991968	FALSE	intronic_eGene	outside_proximal	57013
ENSG00000065154	OAT	protein_coding	10	126085872	126107545	Human_STR_199321	Human_STR_199321	STR	STR	HipSTR	126095062	126095090	9.59805e-05	0.116576	0.0298871	9.51097e-05	1.4972	25.6974	TRUE	TRUE	0	0.997992	FALSE	promoter_eGene	outside_proximal	41549
ENSG00000065154	OAT	protein_coding	10	126085872	126107545	Human_STR_199482	Human_STR_199482	STR	STR	HipSTR	126323650	126323678	0.00190276	-0.0844788	0.0272073	0.00810587	1.4972	25.6974	TRUE	FALSE	216105	0.993976	FALSE	intronic_other	inside_distal	107384
ENSG00000065154	OAT	protein_coding	10	126085872	126107545	Human_STR_199573	Human_STR_199573	STR	STR	HipSTR	126486273	126486296	0.00170105	0.117353	0.0373973	0.00687426	1.4972	25.6974	TRUE	FALSE	378728	0.997992	FALSE	intergenic	outside_distal	4205
ENSG00000065183	WDR3	protein_coding	1	118472343	118509165	Human_STR_70787	Human_STR_70787	STR	STR	HipSTR	118739609	118739623	0.000208487	-0.180557	0.0486872	0.00195371	1.16945	24.7617	TRUE	TRUE	230444	0.995984	FALSE	intergenic	outside_distal	241829
ENSG00000065183	WDR3	protein_coding	1	118472343	118509165	Human_STR_70788	Human_STR_70788	STR	STR	HipSTR	118739745	118739771	0.000217372	0.104221	0.0281835	0.00205118	1.16945	24.7617	TRUE	FALSE	230580	0.993976	FALSE	intergenic	outside_distal	241965
ENSG00000065328	MCM10	protein_coding	10	13203554	13253104	Human_STR_137290	Human_STR_137290	STR	STR	HipSTR	13203892	13203918	3.34359e-08	-0.160696	0.0290989	9.7998e-08	1.18023	36.9823	TRUE	FALSE	0	0.995984	FALSE	intronic_eGene	inside_proximal	60874
ENSG00000065328	MCM10	protein_coding	10	13203554	13253104	Human_STR_137292	Human_STR_137292	STR	STR	HipSTR	13205688	13205704	1.94146e-08	0.173821	0.0309447	5.15921e-08	1.18023	36.9823	TRUE	TRUE	0	1	FALSE	promoter_eGene	inside_proximal	62670
ENSG00000065328	MCM10	protein_coding	10	13203554	13253104	Human_STR_137720	Human_STR_137720	STR	STR	HipSTR	13740087	13740102	0.00182196	-0.0873999	0.0280324	0.0367972	1.18023	36.9823	TRUE	FALSE	486983	0.991968	FALSE	intronic_other	outside_distal	174615
ENSG00000065413	ANKRD44	protein_coding	2	197831741	198175897	DEL_2_198894514_198894649	DEL_2_198894514_198894649	DEL	DEL	SS	198894514	198894649	0.00273484	-0.113004	0.0377175	0.0522276	1.08583	25.7685	TRUE	FALSE	718617	1	FALSE	intronic_other	outside_distal	224008
ENSG00000065413	ANKRD44	protein_coding	2	197831741	198175897	Human_STR_806979	Human_STR_806979	STR	STR	HipSTR	198926323	198926340	0.000995422	-0.126627	0.0384672	0.0178231	1.08583	25.7685	TRUE	TRUE	750426	0.991968	FALSE	intronic_other	outside_distal	255817
ENSG00000065427	KARS	protein_coding	16	75661622	75682541	Human_STR_547546	Human_STR_547546	STR	STR	HipSTR	75693158	75693177	0.00103253	-0.126154	0.038444	0.0473919	0.864055	27.2281	TRUE	FALSE	10617	0.993976	FALSE	intronic_other
ENSG00000065427	KARS	protein_coding	16	75661622	75682541	Human_STR_547592	Human_STR_547592	STR	STR	HipSTR	75747708	75747729	3.11176e-12	0.277945	0.0398626	2.0827e-09	0.864055	27.2281	TRUE	TRUE	65167	0.995984	FALSE	intronic_other
ENSG00000065457	ADAT1	protein_coding	16	75630879	75657198	Human_STR_547469	Human_STR_547469	STR	STR	HipSTR	75586352	75586377	1.34349e-15	-0.306732	0.0383869	1.60622e-17	1.25362	32.9259	TRUE	TRUE	-44502	0.997992	FALSE	intronic_other	outside_distal	12493
ENSG00000065457	ADAT1	protein_coding	16	75630879	75657198	Human_STR_547546	Human_STR_547546	STR	STR	HipSTR	75693158	75693177	3.64334e-07	-0.262822	0.0516684	5.99686e-07	1.25362	32.9259	TRUE	FALSE	35960	0.993976	FALSE	intronic_other	outside_proximal	91560
ENSG00000065457	ADAT1	protein_coding	16	75630879	75657198	Human_STR_547616	Human_STR_547616	STR	STR	HipSTR	75785270	75785304	4.55419e-05	0.157944	0.0387364	0.000254863	1.25362	32.9259	TRUE	FALSE	128072	0.991968	FALSE	intronic_other	outside_proximal	183672
ENSG00000065548	ZC3H15	protein_coding	2	187350883	187374090	ALU_2_187208995_187208996	ALU_2_187208995_187208996	ALU	ALU	MELT	187208995	187208996	6.22521e-05	-0.120892	0.0301921	0.0303171	0.546631	21.8434	TRUE	FALSE	-141887	1	FALSE	intergenic	outside_proximal	254398
ENSG00000065548	ZC3H15	protein_coding	2	187350883	187374090	Human_STR_801062	Human_STR_801062	STR	STR	HipSTR	186970325	186970336	4.29375e-06	-0.100278	0.0218155	0.00703172	0.546631	21.8434	TRUE	FALSE	-380547	0.993976	FALSE	intergenic	outside_proximal	493058
ENSG00000065548	ZC3H15	protein_coding	2	187350883	187374090	Human_STR_801072	Human_STR_801072	STR	STR	HipSTR	186992873	186992885	1.30499e-05	-0.0899678	0.0206383	0.0129101	0.546631	21.8434	TRUE	FALSE	-357998	0.991968	FALSE	intergenic	outside_proximal	470509
ENSG00000065548	ZC3H15	protein_coding	2	187350883	187374090	Human_STR_801102	Human_STR_801102	STR	STR	HipSTR	187041887	187041908	3.01735e-06	0.0966115	0.0206893	0.00579849	0.546631	21.8434	TRUE	TRUE	-308975	0.997992	FALSE	intergenic	outside_proximal	421486
ENSG00000065600	TMEM206	protein_coding	1	212537273	212588243	Human_STR_108081	Human_STR_108081	STR	STR	HipSTR	212649007	212649027	1.52242e-05	0.145425	0.033621	0.000444469	1.01952	34.1237	TRUE	FALSE	60764	0.997992	FALSE	intergenic	inside_proximal	147053
ENSG00000065600	TMEM206	protein_coding	1	212537273	212588243	Human_STR_108093	Human_STR_108093	STR	STR	HipSTR	212670576	212670608	0.000855083	0.147932	0.0443666	0.0266309	1.01952	34.1237	TRUE	FALSE	82333	0.993976	FALSE	intergenic	inside_proximal	125472
ENSG00000065600	TMEM206	protein_coding	1	212537273	212588243	rMEI_1_212471153_212472616	rMEI_1_212471153_212472616	rMEI	rMEI	SS	212471153	212472616	5.7361e-10	-0.200507	0.0323529	1.37297e-08	1.01952	34.1237	TRUE	TRUE	-64657	1	FALSE	intronic_other	inside_distal	83225
ENSG00000065613	SLK	protein_coding	10	105726959	105788991	Human_STR_188691	Human_STR_188691	STR	STR	HipSTR	105731017	105731051	0.00130267	-0.0635834	0.0197747	0.0422685	1.01646	35.1468	TRUE	TRUE	0	0.997992	FALSE	intronic_eGene	inside_proximal	21789
ENSG00000065618	COL17A1	protein_coding	10	105791044	105845760	Human_STR_188691	Human_STR_188691	STR	STR	HipSTR	105731017	105731051	8.37284e-06	-0.146292	0.0328345	0.000178728	1.13684	63.7399	TRUE	TRUE	-59993	0.997992	FALSE	intronic_other	inside_distal	3225
ENSG00000065665	SEC61A2	protein_coding	10	12171636	12211960	Human_STR_136338	Human_STR_136338	STR	STR	HipSTR	12116172	12116200	0.00154708	-0.124	0.0391697	0.0264991	1.18831	33.5312	TRUE	FALSE	-55436	0.993976	FALSE	intronic_other	inside_distal	4780
ENSG00000065665	SEC61A2	protein_coding	10	12171636	12211960	Human_STR_136420	Human_STR_136420	STR	STR	HipSTR	12180952	12180979	3.42413e-07	0.184528	0.0361928	1.2355e-06	1.18831	33.5312	TRUE	TRUE	0	0.993976	FALSE	intronic_eGene	inside_proximal	69560
ENSG00000065675	PRKCQ	protein_coding	10	6469105	6622263	Human_STR_133000	Human_STR_133000	STR	STR	HipSTR	6636843	6636867	0.00195352	0.216328	0.069846	0.031777	1.20275	32.3611	TRUE	FALSE	14580	0.997992	FALSE	intronic_other
ENSG00000065675	PRKCQ	protein_coding	10	6469105	6622263	Human_STR_133002	Human_STR_133002	STR	STR	HipSTR	6643946	6643969	0.00107506	-0.187741	0.0574113	0.0157265	1.20275	32.3611	TRUE	FALSE	21683	0.997992	FALSE	intronic_other
ENSG00000065675	PRKCQ	protein_coding	10	6469105	6622263	Human_STR_133059	Human_STR_133059	STR	STR	HipSTR	6744590	6744621	0.000413105	-0.197442	0.0559076	0.00503448	1.20275	32.3611	TRUE	TRUE	122327	0.993976	FALSE	intergenic
ENSG00000065809	FAM107B	protein_coding	10	14560556	14816896	Human_STR_138599	Human_STR_138599	STR	STR	HipSTR	14989210	14989247	0.00173309	-0.113933	0.0363711	0.0272223	1.14575	26.8499	TRUE	TRUE	172314	0.997992	FALSE	intronic_other	inside_distal	6372
ENSG00000065809	FAM107B	protein_coding	10	14560556	14816896	Human_STR_138657	Human_STR_138657	STR	STR	HipSTR	15069132	15069155	0.00200343	-0.0753521	0.024388	0.0320216	1.14575	26.8499	TRUE	FALSE	252236	0.995984	FALSE	intronic_other	outside_distal	67440
ENSG00000065833	ME1	protein_coding	6	83920108	84140797	Human_STR_1250616	Human_STR_1250616	STR	STR	HipSTR	84078091	84078106	0.000124874	0.106362	0.0277247	0.001455	1.1453	28.2951	TRUE	TRUE	0	0.997992	FALSE	intronic_eGene	inside_proximal	142809
ENSG00000066027	PPP2R5A	protein_coding	1	212458879	212535200	DEL_1_212642021_212642105	DEL_1_212642021_212642105	DEL	DEL	SS	212642021	212642105	0.00110451	-0.0599897	0.0183879	0.0434791	1.1101	57.8534	TRUE	TRUE	106821	1	FALSE	promoter_other	outside_proximal	380676
ENSG00000066032	CTNNA2	protein_coding	2	79412357	80875905	Human_STR_748378	Human_STR_748378	STR	STR	HipSTR	80854302	80854315	0.00226945	-0.113641	0.0372288	0.0536211	1.11558	34.7242	TRUE	TRUE	0	0.995984	FALSE	intronic_eGene	outside_distal	173501
ENSG00000066084	DIP2B	protein_coding	12	50898768	51142450	Human_STR_300912	Human_STR_300912	STR	STR	HipSTR	50605577	50605596	1.48027e-16	0.239549	0.0290078	2.61162e-17	1.14642	24.5082	TRUE	FALSE	-293172	0.991968	FALSE	intronic_other	outside_distal	6330
ENSG00000066084	DIP2B	protein_coding	12	50898768	51142450	Human_STR_301038	Human_STR_301038	STR	STR	HipSTR	50711091	50711111	7.65916e-19	-0.316141	0.0356622	6.25176e-20	1.14642	24.5082	TRUE	TRUE	-187657	0.993976	FALSE	promoter_other	inside_distal	94047
ENSG00000066084	DIP2B	protein_coding	12	50898768	51142450	Human_STR_301416	Human_STR_301416	STR	STR	HipSTR	51057339	51057365	4.31809e-11	0.230842	0.0350146	4.80909e-11	1.14642	24.5082	TRUE	FALSE	0	0.991968	FALSE	intronic_eGene	inside_distal	239
ENSG00000066084	DIP2B	protein_coding	12	50898768	51142450	Human_STR_301452	Human_STR_301452	STR	STR	HipSTR	51110313	51110341	0.00116785	0.133017	0.040971	0.0157051	1.14642	24.5082	TRUE	FALSE	0	0.997992	FALSE	intronic_eGene	overlaps_anchor	0
ENSG00000066084	DIP2B	protein_coding	12	50898768	51142450	Human_STR_301605	Human_STR_301605	STR	STR	HipSTR	51272202	51272216	2.35929e-14	0.205138	0.026888	8.74665e-15	1.14642	24.5082	TRUE	FALSE	129752	0.993976	FALSE	intronic_other	inside_distal	44671
ENSG00000066084	DIP2B	protein_coding	12	50898768	51142450	Human_STR_301704	Human_STR_301704	STR	STR	HipSTR	51400687	51400706	0.000107168	-0.12059	0.03113	0.00102944	1.14642	24.5082	TRUE	FALSE	258237	0.993976	FALSE	promoter_other	outside_distal	81545
ENSG00000066136	NFYC	protein_coding	1	41157320	41237275	DEL_1_41108450_41108554	DEL_1_41108450_41108554	DEL	DEL	SS	41108450	41108554	0.00081354	0.106637	0.0318495	0.00975007	1.27926	37.132	TRUE	FALSE	-48766	1	FALSE	intronic_other	outside_distal	17838
ENSG00000066136	NFYC	protein_coding	1	41157320	41237275	Human_STR_29084	Human_STR_29084	STR	STR	HipSTR	41156039	41156049	1.15178e-09	-0.195316	0.0320884	3.26427e-10	1.27926	37.132	TRUE	TRUE	-1271	0.991968	FALSE	promoter_eGene	inside_proximal	20142
ENSG00000066185	ZMYND12	protein_coding	1	42896000	42921938	Human_STR_30012	Human_STR_30012	STR	STR	HipSTR	42863395	42863409	1.09274e-07	-0.224138	0.0422059	2.96921e-06	1.0086	30.3943	TRUE	FALSE	-32591	0.993976	FALSE	intronic_other	inside_proximal	58798
ENSG00000066185	ZMYND12	protein_coding	1	42896000	42921938	Human_STR_30016	Human_STR_30016	STR	STR	HipSTR	42872354	42872377	1.10665e-06	-0.204375	0.0419519	3.06746e-05	1.0086	30.3943	TRUE	FALSE	-23623	0.997992	FALSE	intronic_other	inside_proximal	67757
ENSG00000066185	ZMYND12	protein_coding	1	42896000	42921938	Human_STR_30040	Human_STR_30040	STR	STR	HipSTR	42906339	42906355	3.07289e-14	0.320125	0.0421483	7.33347e-13	1.0086	30.3943	TRUE	FALSE	0	1	FALSE	intronic_eGene	inside_proximal	101742
ENSG00000066185	ZMYND12	protein_coding	1	42896000	42921938	Human_STR_30123	Human_STR_30123	STR	STR	HipSTR	43019669	43019681	7.18407e-20	0.382833	0.041955	1.5335e-18	1.0086	30.3943	TRUE	TRUE	97731	0.993976	FALSE	intronic_other	inside_proximal	127940
ENSG00000066185	ZMYND12	protein_coding	1	42896000	42921938	Human_STR_30183	Human_STR_30183	STR	STR	HipSTR	43107221	43107254	0.0006072	0.162088	0.0472785	0.0176112	1.0086	30.3943	TRUE	FALSE	185283	0.991968	FALSE	intronic_other	inside_distal	40367
ENSG00000066185	ZMYND12	protein_coding	1	42896000	42921938	rMEI_1_43008213_43008523	rMEI_1_43008213_43008523	rMEI	rMEI	SS	43008213	43008523	5.18134e-16	-0.332475	0.04101	1.19385e-14	1.0086	30.3943	TRUE	FALSE	86275	1	FALSE	exonic_other	inside_proximal	139098
ENSG00000066248	NGEF	protein_coding	2	233743396	233877982	Human_STR_827507	Human_STR_827507	STR	STR	HipSTR	233767702	233767731	0.0020115	0.0996589	0.0322674	0.0453636	1.1492	36.9599	TRUE	FALSE	0	1	FALSE	promoter_eGene	inside_proximal	71812
ENSG00000066248	NGEF	protein_coding	2	233743396	233877982	Human_STR_827625	Human_STR_827625	STR	STR	HipSTR	233903873	233903883	0.00171198	-0.111677	0.0356098	0.0379069	1.1492	36.9599	TRUE	TRUE	25891	0.991968	FALSE	intergenic	outside_distal	5882
ENSG00000066379	ZNRD1	protein_coding	6	30026676	30032686	ALU_6_29680468_29680469	ALU_6_29680468_29680469	ALU	ALU	MELT	29680468	29680469	9.38471e-08	-0.409796	0.076766	1.46045e-05	0.860496	24.1479	TRUE	FALSE	-346207	1	FALSE	intergenic	outside_distal	7845
ENSG00000066379	ZNRD1	protein_coding	6	30026676	30032686	ALU_6_29818872_29818873	ALU_6_29818872_29818873	ALU	ALU	MELT	29818872	29818873	0.000720764	0.198524	0.058708	0.0319514	0.860496	24.1479	TRUE	FALSE	-207803	1	FALSE	intergenic	outside_distal	1364
ENSG00000066379	ZNRD1	protein_coding	6	30026676	30032686	BND_6_29814678_19008_1	BND_6_29814678_19008_1	BND	BND	SS	29814678	29814679	4.22285e-09	-0.333093	0.0566946	1.01288e-06	0.860496	24.1479	TRUE	FALSE	-211997	1	FALSE	intergenic	inside_distal	4668
ENSG00000066379	ZNRD1	protein_coding	6	30026676	30032686	DEL_6_29843792_29849123	CNV_6_29843598_29848950_HipSci	DEL	DEL	SS	29843792	29849123	1.71599e-05	-0.238919	0.055576	0.00129102	0.860496	24.1479	TRUE	FALSE	-177553	1	FALSE	intergenic	inside_distal	19906
ENSG00000066379	ZNRD1	protein_coding	6	30026676	30032686	DEL_6_29843561_29849116	CNV_6_29843598_29848950_HipSci	DEL	DEL	SS	29843561	29849116	2.33557e-05	-0.240812	0.0569277	0.00168308	0.860496	24.1479	TRUE	FALSE	-177560	1	FALSE	intergenic	inside_distal	19675
ENSG00000066379	ZNRD1	protein_coding	6	30026676	30032686	CNV_6_29843598_29848950_HipSci	CNV_6_29843598_29848950_HipSci	DEL	DEL	GS	29843598	29848950	0.000185888	0.193044	0.0516511	0.0100123	0.860496	24.1479	TRUE	FALSE	-177726	1	FALSE	intergenic	inside_distal	19712
ENSG00000066379	ZNRD1	protein_coding	6	30026676	30032686	CNV_6_29843798_29849163_iPSCORE	CNV_6_29843598_29848950_HipSci	DEL	DEL	GS	29843798	29849163	0.000185888	0.193044	0.0516511	0.0100123	0.860496	24.1479	TRUE	FALSE	-177513	1	FALSE	intergenic	inside_distal	19912
ENSG00000066379	ZNRD1	protein_coding	6	30026676	30032686	CNV_6_29843798_29844998_HipSci	CNV_6_29843598_29848950_HipSci	DEL	DEL	GS	29843798	29844998	0.000211097	0.190753	0.0514804	0.0111672	0.860496	24.1479	TRUE	FALSE	-181678	1	FALSE	intergenic	inside_distal	19912
ENSG00000066379	ZNRD1	protein_coding	6	30026676	30032686	DEL_6_30230521_30230591	DEL_6_30230521_30230591	DEL	DEL	SS	30230521	30230591	2.19533e-08	-0.27147	0.0485127	4.18391e-06	0.860496	24.1479	TRUE	FALSE	197835	1	FALSE	intronic_other	outside_distal	47783
ENSG00000066379	ZNRD1	protein_coding	6	30026676	30032686	DEL_6_30886433_30886570	DEL_6_30886433_30886570	DEL	DEL	SS	30886433	30886570	1.68513e-11	-0.351974	0.0522915	8.73476e-09	0.860496	24.1479	TRUE	FALSE	853747	1	FALSE	exonic_other	outside_distal	591005
ENSG00000066379	ZNRD1	protein_coding	6	30026676	30032686	Human_STR_1223409	Human_STR_1223409	STR	STR	HipSTR	29822780	29822806	0.000307837	-0.221541	0.0613924	0.0154339	0.860496	24.1479	TRUE	FALSE	-203870	0.991968	FALSE	intergenic	overlaps_anchor	0
ENSG00000066379	ZNRD1	protein_coding	6	30026676	30032686	Human_STR_1223480	Human_STR_1223480	STR	STR	HipSTR	30004370	30004404	8.10159e-29	-0.706393	0.0634162	1.09426e-23	0.860496	24.1479	TRUE	TRUE	-22272	0.993976	FALSE	promoter_other	inside_proximal	37476
ENSG00000066379	ZNRD1	protein_coding	6	30026676	30032686	Human_STR_1224158	Human_STR_1224158	STR	STR	HipSTR	31019022	31019042	0.00061305	-0.188033	0.0548877	0.0278291	0.860496	24.1479	TRUE	FALSE	986336	0.991968	FALSE	intergenic	outside_distal	723594
ENSG00000066379	ZNRD1	protein_coding	6	30026676	30032686	rMEI_6_29899782_29901526	rMEI_6_29899782_29901526	rMEI	rMEI	SS	29899782	29901526	0.000126666	-0.172729	0.0450655	0.00720211	0.860496	24.1479	TRUE	FALSE	-125150	0.995984	FALSE	promoter_other	inside_distal	4986
ENSG00000066382	MPPED2	protein_coding	11	30406040	30608419	Human_STR_218782	Human_STR_218782	STR	STR	HipSTR	30172346	30172367	0.000936325	-0.113695	0.0343593	0.0287028	0.950692	25.2831	TRUE	FALSE	-233673	0.995984	FALSE	intergenic	outside_distal	168014
ENSG00000066382	MPPED2	protein_coding	11	30406040	30608419	Human_STR_218830	Human_STR_218830	STR	STR	HipSTR	30281123	30281135	0.00053663	-0.121471	0.0350892	0.016988	0.950692	25.2831	TRUE	FALSE	-124905	1	FALSE	intergenic	outside_distal	59246
ENSG00000066382	MPPED2	protein_coding	11	30406040	30608419	Human_STR_218925	Human_STR_218925	STR	STR	HipSTR	30510407	30510425	1.89884e-05	-0.154824	0.0362036	0.000713129	0.950692	25.2831	TRUE	TRUE	0	0.995984	FALSE	intronic_eGene	inside_proximal	137512
ENSG00000066382	MPPED2	protein_coding	11	30406040	30608419	Human_STR_218956	Human_STR_218956	STR	STR	HipSTR	30551071	30551091	0.000179205	0.134053	0.0357794	0.00601367	0.950692	25.2831	TRUE	FALSE	0	0.997992	FALSE	intronic_eGene	inside_proximal	178176
ENSG00000066557	LRRC40	protein_coding	1	70610488	70671303	Human_STR_46259	Human_STR_46259	STR	STR	HipSTR	70530323	70530354	0.000497496	-0.120112	0.034494	0.00763858	1.05734	20.5523	TRUE	FALSE	-80134	0.995984	FALSE	intronic_other	outside_proximal	289720
ENSG00000066557	LRRC40	protein_coding	1	70610488	70671303	Human_STR_46278	Human_STR_46278	STR	STR	HipSTR	70581124	70581146	2.10447e-07	-0.164014	0.0316027	2.08018e-06	1.05734	20.5523	TRUE	TRUE	-29342	0.997992	FALSE	intronic_other	outside_proximal	238928
ENSG00000066651	TRMT11	protein_coding	6	126307576	126360422	DEL_6_126468008_126468244	DEL_6_126468008_126468244	DEL	DEL	SS	126468008	126468244	0.00064754	-0.103699	0.0304023	0.00387402	1.27992	22.5224	TRUE	FALSE	107586	1	FALSE	intergenic	outside_proximal	355224
ENSG00000066651	TRMT11	protein_coding	6	126307576	126360422	Human_STR_1271961	Human_STR_1271961	STR	STR	HipSTR	126263040	126263056	2.63745e-05	0.120406	0.0286498	6.48978e-05	1.27992	22.5224	TRUE	FALSE	-44520	0.993976	FALSE	intergenic	inside_proximal	150256
ENSG00000066651	TRMT11	protein_coding	6	126307576	126360422	Human_STR_1271978	Human_STR_1271978	STR	STR	HipSTR	126306927	126306937	9.21271e-12	-0.186469	0.0273483	3.5335e-13	1.27992	22.5224	TRUE	TRUE	-639	0.995984	FALSE	promoter_eGene	outside_proximal	194143
ENSG00000066654	THUMPD1	protein_coding	16	20744986	20753406	Human_STR_516514	Human_STR_516514	STR	STR	HipSTR	20629019	20629029	1.29695e-07	-0.207951	0.0393901	0.000267962	0.638202	16.6722	TRUE	FALSE	-115957	0.991968	FALSE	intronic_other	inside_proximal	199190
ENSG00000066654	THUMPD1	protein_coding	16	20744986	20753406	Human_STR_516527	Human_STR_516527	STR	STR	HipSTR	20660498	20660522	9.58797e-09	-0.175584	0.0306009	5.08324e-05	0.638202	16.6722	TRUE	FALSE	-84464	0.993976	FALSE	intronic_other	inside_proximal	230669
ENSG00000066654	THUMPD1	protein_coding	16	20744986	20753406	Human_STR_516595	Human_STR_516595	STR	STR	HipSTR	20756901	20756933	7.95291e-08	0.178558	0.0332621	0.000196119	0.638202	16.6722	TRUE	FALSE	3495	0.993976	FALSE	intronic_other	inside_proximal	327072
ENSG00000066654	THUMPD1	protein_coding	16	20744986	20753406	Human_STR_516613	Human_STR_516613	STR	STR	HipSTR	20783718	20783748	2.93424e-37	-0.36313	0.0284703	3.22335e-23	0.638202	16.6722	TRUE	FALSE	30312	0.995984	FALSE	intronic_other	inside_proximal	344280
ENSG00000066654	THUMPD1	protein_coding	16	20744986	20753406	Human_STR_516665	Human_STR_516665	STR	STR	HipSTR	20869147	20869157	4.91514e-38	0.366615	0.0284347	1.03059e-23	0.638202	16.6722	TRUE	TRUE	115741	0.995984	FALSE	exonic_other	inside_proximal	258871
ENSG00000066654	THUMPD1	protein_coding	16	20744986	20753406	Human_STR_516831	Human_STR_516831	STR	STR	HipSTR	21063299	21063328	6.31809e-07	0.16781	0.0336884	0.000736102	0.638202	16.6722	TRUE	FALSE	309893	1	FALSE	intronic_other	inside_distal	64700
ENSG00000066697	MSANTD3	protein_coding	9	103189438	103213511	Human_STR_1503481	Human_STR_1503481	STR	STR	HipSTR	104213033	104213047	0.00189284	0.0756864	0.0243635	0.0269746	1.00121	14.5037	TRUE	TRUE	999522	0.991968	FALSE	intergenic	outside_distal	852824
ENSG00000066923	STAG3	protein_coding	7	99775186	99819111	Human_STR_1351936	Human_STR_1351936	STR	STR	HipSTR	99828852	99828874	0.000960415	0.084642	0.0256345	0.022392	1.09333	33.9785	TRUE	TRUE	9741	0.991968	FALSE	intronic_other	outside_proximal	17654
ENSG00000066923	STAG3	protein_coding	7	99775186	99819111	Human_STR_1352768	Human_STR_1352768	STR	STR	HipSTR	100698389	100698429	0.00203496	-0.248257	0.0804701	0.0499618	1.09333	33.9785	TRUE	FALSE	879278	0.995984	FALSE	intronic_other	outside_distal	426289
ENSG00000066933	MYO9A	protein_coding	15	72114632	72410918	DEL_15_72385798_72388180	CNV_15_72385956_72388156_iPSCORE	DEL	DEL	SS	72385798	72388180	0.00364675	-0.0638114	0.0219494	0.0538722	1.19005	26.4375	TRUE	FALSE	0	1	FALSE	intronic_eGene	inside_distal	17669
ENSG00000066933	MYO9A	protein_coding	15	72114632	72410918	Human_STR_483081	Human_STR_483081	STR	STR	HipSTR	72145433	72145462	0.00170713	0.0773126	0.0246458	0.0224195	1.19005	26.4375	TRUE	TRUE	0	0.993976	FALSE	promoter_eGene	outside_proximal	15910
ENSG00000067064	IDI1	protein_coding	10	1085848	1095110	rMEI_10_1792399_1792670	rMEI_10_1792399_1792670	rMEI	rMEI	SS	1792399	1792670	0.00110484	0.0808165	0.0247723	0.0107335	1.27411	28.9925	TRUE	TRUE	697289	1	FALSE	intergenic	outside_proximal	757116
ENSG00000067208	EVI5	protein_coding	1	92974253	93257961	Human_STR_57432	Human_STR_57432	STR	STR	HipSTR	92924126	92924146	0.000249949	-0.0747822	0.0204194	0.0110996	0.901707	26.1905	TRUE	FALSE	-50107	0.993976	FALSE	intergenic	outside_distal	21715
ENSG00000067208	EVI5	protein_coding	1	92974253	93257961	Human_STR_57497	Human_STR_57497	STR	STR	HipSTR	92991619	92991633	3.62264e-10	0.125213	0.0199719	6.04913e-08	0.901707	26.1905	TRUE	TRUE	0	1	FALSE	intronic_eGene	inside_distal	38593
ENSG00000067208	EVI5	protein_coding	1	92974253	93257961	Human_STR_57679	Human_STR_57679	STR	STR	HipSTR	93253126	93253147	2.57894e-08	0.126778	0.0227697	2.83158e-06	0.901707	26.1905	TRUE	FALSE	0	0.995984	FALSE	intronic_eGene	inside_proximal	43291
ENSG00000067221	STOML1	protein_coding	15	74275547	74286963	Human_STR_484432	Human_STR_484432	STR	STR	HipSTR	74260379	74260403	3.30261e-07	-0.180547	0.0353646	8.65437e-06	1.026	35.5866	TRUE	TRUE	-15144	0.991968	FALSE	intergenic	outside_proximal	44615
ENSG00000067334	DNTTIP2	protein_coding	1	94333373	94345474	CNV_1_94288349_94291299_iPSCORE	CNV_1_94288349_94291299_iPSCORE	DEL	DEL	GS	94288349	94291299	1.12758e-20	0.221521	0.0237599	1.47816e-17	0.897272	14.8883	TRUE	TRUE	-42074	1	FALSE	intronic_other	inside_proximal	80496
ENSG00000067334	DNTTIP2	protein_coding	1	94333373	94345474	CNV_1_94288349_94291299_HipSci	CNV_1_94288349_94291299_iPSCORE	DEL	DEL	GS	94288349	94291299	1.12758e-20	0.221521	0.0237599	1.47816e-17	0.897272	14.8883	TRUE	TRUE	-42074	1	FALSE	intronic_other	inside_proximal	80496
ENSG00000067334	DNTTIP2	protein_coding	1	94333373	94345474	DEL_1_94288375_94291256	CNV_1_94288349_94291299_iPSCORE	DEL	DEL	SS	94288375	94291256	6.64895e-16	-0.184418	0.022833	2.82005e-13	0.897272	14.8883	TRUE	FALSE	-42117	1	FALSE	intronic_other	inside_proximal	80539
ENSG00000067334	DNTTIP2	protein_coding	1	94333373	94345474	Human_STR_58259	Human_STR_58259	STR	STR	HipSTR	94038957	94038971	0.000287927	0.123538	0.0340708	0.0077727	0.897272	14.8883	TRUE	FALSE	-294402	0.993976	FALSE	intronic_other	inside_distal	5551
ENSG00000067334	DNTTIP2	protein_coding	1	94333373	94345474	Human_STR_58388	Human_STR_58388	STR	STR	HipSTR	94314622	94314640	6.95578e-17	-0.225502	0.0270134	3.72018e-14	0.897272	14.8883	TRUE	FALSE	-18733	1	FALSE	promoter_other	inside_proximal	57155
ENSG00000067533	RRP15	protein_coding	1	218458629	218511325	Human_STR_111195	Human_STR_111195	STR	STR	HipSTR	218487315	218487371	3.00043e-18	-0.281317	0.0322928	7.66436e-17	1.00604	32.0001	TRUE	TRUE	0	0.993976	FALSE	intronic_eGene
ENSG00000067533	RRP15	protein_coding	1	218458629	218511325	Human_STR_111395	Human_STR_111395	STR	STR	HipSTR	218795358	218795396	0.000659379	-0.122171	0.0358702	0.0203536	1.00604	32.0001	TRUE	FALSE	284033	0.991968	FALSE	intergenic
ENSG00000067596	DHX8	protein_coding	17	41561233	41621831	CNV_17_41440198_41442298_HipSci	CNV_17_41440148_41442248_iPSCORE	mCNV	mCNV	GS	41440198	41442298	8.9752e-05	-0.111308	0.0284184	0.00200222	1.01426	24.5097	TRUE	TRUE	-118935	1	FALSE	intergenic	overlaps_anchor	0
ENSG00000067596	DHX8	protein_coding	17	41561233	41621831	CNV_17_41440148_41442248_iPSCORE	CNV_17_41440148_41442248_iPSCORE	mCNV	mCNV	GS	41440148	41442248	8.9752e-05	-0.111308	0.0284184	0.00200222	1.01426	24.5097	TRUE	TRUE	-118985	1	FALSE	intergenic	overlaps_anchor	0
ENSG00000067596	DHX8	protein_coding	17	41561233	41621831	CNV_17_41517043_41518221_iPSCORE	CNV_17_41517043_41518221_iPSCORE	DEL	DEL	GS	41517043	41518221	0.000702098	-0.0916024	0.0270312	0.0160124	1.01426	24.5097	TRUE	FALSE	-43012	1	FALSE	intergenic	inside_distal	40
ENSG00000067596	DHX8	protein_coding	17	41561233	41621831	CNV_17_41517043_41518121_HipSci	CNV_17_41517043_41518221_iPSCORE	DEL	DEL	GS	41517043	41518121	0.000702098	-0.0916024	0.0270312	0.0160124	1.01426	24.5097	TRUE	FALSE	-43112	1	FALSE	intergenic	inside_distal	40
ENSG00000067596	DHX8	protein_coding	17	41561233	41621831	DEL_17_41517075_41518232	CNV_17_41517043_41518221_iPSCORE	DEL	DEL	SS	41517075	41518232	0.0018042	0.0812923	0.0260493	0.0411666	1.01426	24.5097	TRUE	FALSE	-43001	1	FALSE	intergenic	inside_distal	72
ENSG00000067596	DHX8	protein_coding	17	41561233	41621831	DUP_17_41436485_41442621	DUP_17_41436485_41442621	DUP	DUP	SS	41436485	41442621	0.00129614	-0.0881864	0.027414	0.0296116	1.01426	24.5097	TRUE	FALSE	-118612	1	FALSE	intergenic	overlaps_anchor	0
ENSG00000067596	DHX8	protein_coding	17	41561233	41621831	Human_STR_584912	Human_STR_584912	STR	STR	HipSTR	41587397	41587432	0.00129674	-0.133899	0.0416262	0.0296253	1.01426	24.5097	TRUE	FALSE	0	0.991968	FALSE	intronic_eGene	outside_distal	1638
ENSG00000067596	DHX8	protein_coding	17	41561233	41621831	Human_STR_584931	Human_STR_584931	STR	STR	HipSTR	41613486	41613511	0.000914831	-0.0935665	0.028221	0.0208905	1.01426	24.5097	TRUE	FALSE	0	0.993976	FALSE	intronic_eGene	inside_distal	2555
ENSG00000067601	PMS2P4	pseudogene	7	66752528	66767894	Human_STR_1331065	Human_STR_1331065	STR	STR	HipSTR	66855011	66855035	0.0017239	-0.184259	0.0587921	0.0496657	1.03473	33.2059	TRUE	FALSE	87117	0.995984	FALSE	intergenic
ENSG00000067601	PMS2P4	pseudogene	7	66752528	66767894	Human_STR_1331102	Human_STR_1331102	STR	STR	HipSTR	66896221	66896231	1.26546e-05	-0.247755	0.0567466	0.000316074	1.03473	33.2059	TRUE	TRUE	128327	0.991968	FALSE	intergenic
ENSG00000067704	IARS2	protein_coding	1	220267444	220321380	Human_STR_112079	Human_STR_112079	STR	STR	HipSTR	220201795	220201827	0.000220005	0.117074	0.0316857	0.00842959	0.938293	27.3685	TRUE	FALSE	-65617	0.993976	FALSE	intronic_other	outside_distal	16159
ENSG00000067704	IARS2	protein_coding	1	220267444	220321380	Human_STR_112241	Human_STR_112241	STR	STR	HipSTR	220385840	220385852	0.000189802	0.0921413	0.0246881	0.00734173	0.938293	27.3685	TRUE	TRUE	64460	0.995984	FALSE	promoter_other	outside_proximal	164327
ENSG00000067704	IARS2	protein_coding	1	220267444	220321380	Human_STR_112271	Human_STR_112271	STR	STR	HipSTR	220435649	220435681	0.000341086	-0.0918117	0.025632	0.0127004	0.938293	27.3685	TRUE	FALSE	114269	1	FALSE	intronic_other	outside_proximal	214136
ENSG00000067798	NAV3	protein_coding	12	78224685	78606790	Human_STR_316965	Human_STR_316965	STR	STR	HipSTR	77684007	77684028	1.04689e-05	0.16488	0.0374111	5.1793e-05	1.27393	45.92	TRUE	TRUE	-540657	0.993976	FALSE	intergenic
ENSG00000068001	HYAL2	protein_coding	3	50355221	50360337	Human_STR_939556	Human_STR_939556	STR	STR	HipSTR	50503689	50503727	0.000808812	-0.141723	0.0423082	0.00714571	1.06909	12.5354	TRUE	TRUE	143352	0.993976	FALSE	intronic_other	inside_distal	30955
ENSG00000068001	HYAL2	protein_coding	3	50355221	50360337	Human_STR_939852	Human_STR_939852	STR	STR	HipSTR	51007505	51007533	0.00177895	-0.136814	0.0437825	0.0165007	1.06909	12.5354	TRUE	FALSE	647168	0.993976	FALSE	intronic_other	outside_distal	350107
ENSG00000068001	HYAL2	protein_coding	3	50355221	50360337	Human_STR_939935	Human_STR_939935	STR	STR	HipSTR	51151542	51151553	0.00254588	0.0909947	0.0301523	0.0240965	1.06909	12.5354	TRUE	FALSE	791205	0.991968	FALSE	intronic_other	outside_distal	494144
ENSG00000068097	HEATR6	protein_coding	17	58120555	58156292	CNV_17_58411891_58414093_HipSci	CNV_17_58411891_58413813_iPSCORE	DEL	DEL	GS	58411891	58414093	6.87343e-09	-0.32075	0.0553592	6.89468e-07	0.935067	36.4541	TRUE	FALSE	255599	1	FALSE	intronic_other	inside_distal	54925
ENSG00000068097	HEATR6	protein_coding	17	58120555	58156292	CNV_17_58411891_58413813_iPSCORE	CNV_17_58411891_58413813_iPSCORE	DEL	DEL	GS	58411891	58413813	6.87343e-09	-0.32075	0.0553592	6.89468e-07	0.935067	36.4541	TRUE	FALSE	255599	1	FALSE	intronic_other	inside_distal	55205
ENSG00000068097	HEATR6	protein_coding	17	58120555	58156292	DEL_17_58411988_58413960	CNV_17_58411891_58413813_iPSCORE	DEL	DEL	SS	58411988	58413960	1.22575e-08	0.34519	0.0606011	1.18421e-06	0.935067	36.4541	TRUE	FALSE	255696	1	FALSE	intronic_other	inside_distal	55058
ENSG00000068097	HEATR6	protein_coding	17	58120555	58156292	Human_STR_596807	Human_STR_596807	STR	STR	HipSTR	57799077	57799112	4.10919e-06	-0.297975	0.0646959	0.000272128	0.935067	36.4541	TRUE	FALSE	-321443	0.991968	FALSE	intronic_other	outside_distal	11386
ENSG00000068097	HEATR6	protein_coding	17	58120555	58156292	Human_STR_596815	Human_STR_596815	STR	STR	HipSTR	57806023	57806069	2.1436e-08	0.28986	0.0517608	1.99714e-06	0.935067	36.4541	TRUE	FALSE	-314486	0.993976	FALSE	promoter_other	outside_distal	4429
ENSG00000068097	HEATR6	protein_coding	17	58120555	58156292	Human_STR_597043	Human_STR_597043	STR	STR	HipSTR	57981430	57981458	0.000194492	-0.265946	0.0713743	0.00999377	0.935067	36.4541	TRUE	FALSE	-139097	0.991968	FALSE	intronic_other	outside_distal	59374
ENSG00000068097	HEATR6	protein_coding	17	58120555	58156292	Human_STR_597080	Human_STR_597080	STR	STR	HipSTR	58013159	58013188	4.84321e-09	-0.310843	0.0531131	4.96989e-07	0.935067	36.4541	TRUE	FALSE	-107367	0.993976	FALSE	intronic_other	outside_distal	27644
ENSG00000068097	HEATR6	protein_coding	17	58120555	58156292	Human_STR_597159	Human_STR_597159	STR	STR	HipSTR	58118176	58118194	1.96629e-27	1.01377	0.0934238	3.15562e-24	0.935067	36.4541	TRUE	TRUE	-2361	0.997992	FALSE	intergenic	inside_proximal	75238
ENSG00000068097	HEATR6	protein_coding	17	58120555	58156292	Human_STR_597169	Human_STR_597169	STR	STR	HipSTR	58141667	58141694	1.91797e-23	1.08109	0.108356	1.6953e-20	0.935067	36.4541	TRUE	FALSE	0	1	FALSE	intronic_eGene	outside_proximal	98729
ENSG00000068097	HEATR6	protein_coding	17	58120555	58156292	Human_STR_597308	Human_STR_597308	STR	STR	HipSTR	58313874	58313890	7.76485e-09	0.356098	0.0616781	7.72743e-07	0.935067	36.4541	TRUE	FALSE	157582	1	FALSE	intronic_other	inside_proximal	155128
ENSG00000068097	HEATR6	protein_coding	17	58120555	58156292	Human_STR_597313	Human_STR_597313	STR	STR	HipSTR	58317791	58317874	2.88522e-08	-0.598988	0.10796	2.63673e-06	0.935067	36.4541	TRUE	FALSE	161499	0.991968	FALSE	intronic_other	inside_distal	151144
ENSG00000068120	COASY	protein_coding	17	40713485	40718295	Human_STR_583894	Human_STR_583894	STR	STR	HipSTR	40620862	40620887	1.23221e-06	0.147795	0.0304707	2.56207e-05	1.06095	39.1182	TRUE	FALSE	-92598	0.993976	FALSE	promoter_other	inside_distal	7558
ENSG00000068120	COASY	protein_coding	17	40713485	40718295	Human_STR_584142	Human_STR_584142	STR	STR	HipSTR	40863908	40863942	1.07859e-06	-0.116586	0.0239066	2.22452e-05	1.06095	39.1182	TRUE	TRUE	145613	0.995984	FALSE	intronic_other	inside_distal	1222
ENSG00000068615	REEP1	protein_coding	2	86441116	86565206	Human_STR_751458	Human_STR_751458	STR	STR	HipSTR	86520193	86520223	1.07453e-05	0.169304	0.0384643	0.000137416	1.09111	27.8621	TRUE	TRUE	0	0.995984	FALSE	intronic_eGene	inside_proximal	11037
ENSG00000068650	ATP11A	protein_coding	13	113344643	113541482	Human_STR_401804	Human_STR_401804	STR	STR	HipSTR	113392687	113392706	2.49739e-06	-0.109156	0.0231834	9.94725e-06	1.21187	32.3912	TRUE	TRUE	0	0.991968	FALSE	intronic_eGene	inside_proximal	148277
ENSG00000068724	TTC7A	protein_coding	2	47143296	47303276	Human_STR_729425	Human_STR_729425	STR	STR	HipSTR	47112312	47112331	6.40522e-05	-0.154549	0.0386627	0.000889595	1.0944	26.4447	TRUE	TRUE	-30965	0.997992	FALSE	intergenic	inside_proximal	53907
ENSG00000068745	IP6K2	protein_coding	3	48725436	48777786	Human_STR_938866	Human_STR_938866	STR	STR	HipSTR	49623760	49623823	0.00346751	-0.134877	0.0461444	0.0342139	1.12089	15.2134	TRUE	TRUE	845974	0.993976	FALSE	intronic_other	outside_distal	386086
ENSG00000068784	SRBD1	protein_coding	2	45615819	45839304	Human_STR_728640	Human_STR_728640	STR	STR	HipSTR	45573176	45573208	8.78305e-05	0.121841	0.0310664	0.00162045	1.06259	27.6498	TRUE	TRUE	-42611	0.993976	FALSE	intergenic	inside_proximal	336396
ENSG00000068878	PSME4	protein_coding	2	54091204	54197977	DEL_2_53898832_53899030	DEL_2_53898832_53899030	DEL	DEL	SS	53898832	53899030	2.02257e-06	0.109641	0.0230768	1.77158e-05	1.06327	17.2126	TRUE	FALSE	-192174	1	FALSE	intronic_other	outside_distal	114248
ENSG00000068878	PSME4	protein_coding	2	54091204	54197977	Human_STR_733181	Human_STR_733181	STR	STR	HipSTR	54078758	54078775	0.000983412	0.111916	0.0339629	0.0126362	1.06327	17.2126	TRUE	FALSE	-12429	0.997992	FALSE	intronic_other	outside_distal	5567
ENSG00000068878	PSME4	protein_coding	2	54091204	54197977	Human_STR_733211	Human_STR_733211	STR	STR	HipSTR	54118690	54118700	2.37565e-23	-0.279603	0.0280841	1.7667e-23	1.06327	17.2126	TRUE	TRUE	0	0.995984	FALSE	intronic_eGene	inside_proximal	30165
ENSG00000068878	PSME4	protein_coding	2	54091204	54197977	Human_STR_733400	Human_STR_733400	STR	STR	HipSTR	54321076	54321111	2.19464e-18	-0.247178	0.0282592	3.36428e-18	1.06327	17.2126	TRUE	FALSE	123099	0.991968	FALSE	intronic_other	outside_proximal	232551
ENSG00000068912	ERLEC1	protein_coding	2	54014181	54045956	Human_STR_733614	Human_STR_733614	STR	STR	HipSTR	54706040	54706064	0.00340665	0.0772832	0.0263905	0.0491939	1.18643	25.8906	TRUE	TRUE	660084	0.997992	FALSE	intronic_other	outside_distal	506817
ENSG00000069020	MAST4	protein_coding	5	65892176	66465423	Human_STR_1143767	Human_STR_1143767	STR	STR	HipSTR	66493519	66493563	1.17365e-05	0.122026	0.0278444	0.00788227	0.610509	25.673	TRUE	TRUE	28096	0.993976	FALSE	promoter_other	overlaps_anchor	0
ENSG00000069248	NUP133	protein_coding	1	229577045	229644103	Human_STR_117578	Human_STR_117578	STR	STR	HipSTR	229639726	229639738	0.00280143	0.101559	0.0339806	0.0425835	1.15645	25.5563	TRUE	TRUE	0	0.995984	FALSE	intronic_eGene	inside_proximal	198550
ENSG00000069482	GAL	protein_coding	11	68451247	68458643	CNV_11_68401533_68406938_iPSCORE	CNV_11_68401558_68406850_HipSci	DEL	DEL	GS	68401533	68406938	3.03411e-20	0.374852	0.0406664	1.00034e-20	1.10948	32.4014	TRUE	TRUE	-44309	1	FALSE	intergenic	outside_distal	13280
ENSG00000069482	GAL	protein_coding	11	68451247	68458643	CNV_11_68401558_68406850_HipSci	CNV_11_68401558_68406850_HipSci	DEL	DEL	GS	68401558	68406850	3.03411e-20	0.374852	0.0406664	1.00034e-20	1.10948	32.4014	TRUE	TRUE	-44397	1	FALSE	intergenic	outside_distal	13368
ENSG00000069482	GAL	protein_coding	11	68451247	68458643	DEL_11_68183116_68183403	DEL_11_68183116_68183403	DEL	DEL	SS	68183116	68183403	3.77005e-11	0.23209	0.0350969	1.23067e-10	1.10948	32.4014	TRUE	FALSE	-267844	1	FALSE	intronic_other	outside_distal	43804
ENSG00000069482	GAL	protein_coding	11	68451247	68458643	Human_STR_238796	Human_STR_238796	STR	STR	HipSTR	68168029	68168053	1.15334e-06	0.289132	0.0594495	1.16639e-05	1.10948	32.4014	TRUE	FALSE	-283194	0.991968	FALSE	intronic_other	outside_distal	59154
ENSG00000069482	GAL	protein_coding	11	68451247	68458643	Human_STR_238836	Human_STR_238836	STR	STR	HipSTR	68218849	68218870	7.91392e-13	-0.26122	0.0364698	1.6923e-12	1.10948	32.4014	TRUE	FALSE	-232377	0.993976	FALSE	intergenic	outside_distal	8337
ENSG00000069482	GAL	protein_coding	11	68451247	68458643	Human_STR_239034	Human_STR_239034	STR	STR	HipSTR	68527341	68527355	1.58701e-13	0.210171	0.0284799	2.84621e-13	1.10948	32.4014	TRUE	FALSE	68698	0.995984	FALSE	intronic_other	outside_distal	7799
ENSG00000069482	GAL	protein_coding	11	68451247	68458643	Human_STR_239094	Human_STR_239094	STR	STR	HipSTR	68591259	68591285	6.66932e-06	-0.141859	0.0314965	8.17273e-05	1.10948	32.4014	TRUE	FALSE	132616	0.997992	FALSE	intronic_other	inside_distal	4819
ENSG00000069482	GAL	protein_coding	11	68451247	68458643	rMEI_11_68278960_68279248	rMEI_11_68278960_68279248	rMEI	rMEI	SS	68278960	68279248	1.51845e-07	-0.171695	0.032702	1.22994e-06	1.10948	32.4014	TRUE	FALSE	-171999	1	FALSE	intronic_other	inside_distal	12540
ENSG00000069493	CLEC2D	protein_coding	12	9817565	9848413	ALU_12_9871162_9871163	ALU_12_9871162_9871163	ALU	ALU	MELT	9871162	9871163	0.00192945	-0.156236	0.0503843	0.0302166	1.17794	29.1911	TRUE	FALSE	22749	1	FALSE	intronic_other	inside_proximal	251195
ENSG00000069493	CLEC2D	protein_coding	12	9817565	9848413	CNV_12_9559259_9560466_HipSci	CNV_12_9559259_9561505_Stitched	DEL	DEL	GS	9559259	9560466	0.00021582	-0.141931	0.0383624	0.00234926	1.17794	29.1911	TRUE	FALSE	-257099	1	FALSE	intronic_other	inside_distal	27655
ENSG00000069493	CLEC2D	protein_coding	12	9817565	9848413	CNV_12_9559259_9561505_Stitched	CNV_12_9559259_9561505_Stitched	DEL	DEL	GS	9559259	9561505	0.00021582	-0.141931	0.0383624	0.00234926	1.17794	29.1911	TRUE	FALSE	-256060	1	FALSE	intronic_other	inside_distal	27655
ENSG00000069493	CLEC2D	protein_coding	12	9817565	9848413	CNV_12_9559259_9560466_iPSCORE	CNV_12_9559259_9561505_Stitched	DEL	DEL	GS	9559259	9560466	0.00021582	-0.141931	0.0383624	0.00234926	1.17794	29.1911	TRUE	FALSE	-257099	1	FALSE	intronic_other	inside_distal	27655
ENSG00000069493	CLEC2D	protein_coding	12	9817565	9848413	CNV_12_9559309_9561505_iPSCORE	CNV_12_9559259_9561505_Stitched	DEL	DEL	GS	9559309	9561505	0.000218924	-0.142197	0.0384721	0.00238899	1.17794	29.1911	TRUE	FALSE	-256060	1	FALSE	intronic_other	inside_distal	27705
ENSG00000069493	CLEC2D	protein_coding	12	9817565	9848413	DEL_12_9559140_9561221	CNV_12_9559259_9561505_Stitched	DEL	DEL	SS	9559140	9561221	0.000512983	0.121788	0.0350582	0.00648459	1.17794	29.1911	TRUE	FALSE	-256344	1	FALSE	intronic_other	inside_distal	27536
ENSG00000069493	CLEC2D	protein_coding	12	9817565	9848413	DEL_12_9557876_9561220	CNV_12_9559259_9561505_Stitched	DEL	DEL	SS	9557876	9561220	0.00127181	0.128492	0.0398763	0.0186791	1.17794	29.1911	TRUE	FALSE	-256345	1	FALSE	intronic_other	inside_distal	26272
ENSG00000069493	CLEC2D	protein_coding	12	9817565	9848413	CNV_12_9631932_9633114_iPSCORE	CNV_12_9631932_9633114_iPSCORE	mCNV	mCNV	GS	9631932	9633114	1.88814e-08	-0.208222	0.0370374	3.91034e-08	1.17794	29.1911	TRUE	FALSE	-184451	1	FALSE	intronic_other	inside_distal	100328
ENSG00000069493	CLEC2D	protein_coding	12	9817565	9848413	CNV_12_9632989_9729504_HipSci	CNV_12_9632989_9729504_HipSci	DEL	DEL	GS	9632989	9729504	1.69683e-08	-0.209541	0.0371501	3.44797e-08	1.17794	29.1911	TRUE	FALSE	-88061	1	FALSE	exonic_other	inside_proximal	101385
ENSG00000069493	CLEC2D	protein_coding	12	9817565	9848413	CNV_12_9645366_9733113_iPSCORE	CNV_12_9632989_9729504_HipSci	DEL	DEL	GS	9645366	9733113	1.69683e-08	-0.209541	0.0371501	3.44797e-08	1.17794	29.1911	TRUE	FALSE	-84452	1	FALSE	exonic_other	inside_proximal	113762
ENSG00000069493	CLEC2D	protein_coding	12	9817565	9848413	DEL_12_9557851_9558398	DEL_12_9557851_9558398	DEL	DEL	SS	9557851	9558398	4.59225e-07	-0.170292	0.0337705	1.67813e-06	1.17794	29.1911	TRUE	FALSE	-259167	1	FALSE	intronic_other	inside_distal	26247
ENSG00000069493	CLEC2D	protein_coding	12	9817565	9848413	Human_STR_280334	Human_STR_280334	STR	STR	HipSTR	9754222	9754249	0.000267355	-0.13634	0.0374043	0.00302088	1.17794	29.1911	TRUE	FALSE	-63316	0.997992	FALSE	intronic_other	inside_proximal	222618
ENSG00000069493	CLEC2D	protein_coding	12	9817565	9848413	Human_STR_280335	Human_STR_280335	STR	STR	HipSTR	9756022	9756042	8.73769e-07	0.174217	0.0354235	3.58017e-06	1.17794	29.1911	TRUE	FALSE	-61523	0.995984	FALSE	intronic_other	inside_proximal	224418
ENSG00000069493	CLEC2D	protein_coding	12	9817565	9848413	Human_STR_280359	Human_STR_280359	STR	STR	HipSTR	9822877	9822891	1.57241e-07	-0.213327	0.0406812	4.74838e-07	1.17794	29.1911	TRUE	FALSE	0	0.995984	FALSE	intronic_eGene	inside_proximal	291273
ENSG00000069493	CLEC2D	protein_coding	12	9817565	9848413	Human_STR_280376	Human_STR_280376	STR	STR	HipSTR	9856326	9856353	4.06523e-10	0.286392	0.0458118	4.25258e-10	1.17794	29.1911	TRUE	TRUE	7913	0.995984	FALSE	promoter_other	inside_proximal	266005
ENSG00000069712	KIAA1107	protein_coding	1	92632542	92650280	Human_STR_57071	Human_STR_57071	STR	STR	HipSTR	92475272	92475303	0.000114531	-0.0851174	0.0220652	0.000924221	1.22247	31.4072	TRUE	FALSE	-157239	0.991968	FALSE	intronic_other	outside_proximal	206787
ENSG00000069712	KIAA1107	protein_coding	1	92632542	92650280	Human_STR_57182	Human_STR_57182	STR	STR	HipSTR	92593110	92593148	7.42234e-07	0.120494	0.0243424	1.95599e-06	1.22247	31.4072	TRUE	TRUE	-39394	0.993976	FALSE	intronic_other	outside_proximal	88942
ENSG00000069712	KIAA1107	protein_coding	1	92632542	92650280	Human_STR_57374	Human_STR_57374	STR	STR	HipSTR	92869721	92869743	9.16589e-06	-0.100607	0.0226799	4.22471e-05	1.22247	31.4072	TRUE	FALSE	219441	0.993976	FALSE	promoter_other	inside_distal	78326
ENSG00000069712	KIAA1107	protein_coding	1	92632542	92650280	Human_STR_57432	Human_STR_57432	STR	STR	HipSTR	92924126	92924146	0.000765255	-0.0785431	0.0233407	0.00932081	1.22247	31.4072	TRUE	FALSE	273846	0.993976	FALSE	intergenic	inside_distal	23923
ENSG00000069849	ATP1B3	protein_coding	3	141594966	141645356	Human_STR_984851	Human_STR_984851	STR	STR	HipSTR	141607913	141607925	3.13288e-13	-0.245271	0.0336515	1.05186e-11	0.997516	31.4946	TRUE	TRUE	0	0.993976	FALSE	intronic_eGene	outside_proximal	109874
ENSG00000069869	NEDD4	protein_coding	15	56119120	56285944	Human_STR_473018	Human_STR_473018	STR	STR	HipSTR	56095731	56095747	0.000648653	0.0938068	0.027506	0.0141098	1.11556	35.7914	TRUE	FALSE	-23373	0.991968	FALSE	intergenic	outside_proximal	336687
ENSG00000069869	NEDD4	protein_coding	15	56119120	56285944	Human_STR_473019	Human_STR_473019	STR	STR	HipSTR	56096731	56096749	2.94913e-06	-0.127445	0.0272648	3.4807e-05	1.11556	35.7914	TRUE	TRUE	-22371	0.993976	FALSE	intergenic	outside_proximal	335685
ENSG00000069943	PIGB	protein_coding	15	55611158	55647846	Human_STR_472554	Human_STR_472554	STR	STR	HipSTR	55575111	55575128	2.30469e-10	-0.2815	0.0444039	3.61402e-08	0.890052	18.0571	TRUE	TRUE	-36030	0.995984	FALSE	intronic_other
ENSG00000069956	MAPK6	protein_coding	15	52244303	52358462	Human_STR_470546	Human_STR_470546	STR	STR	HipSTR	51728452	51728477	9.90888e-05	-0.108831	0.0279569	0.00208771	1.01848	23.7673	TRUE	TRUE	-515826	0.995984	FALSE	intronic_other	outside_distal	313666
ENSG00000069974	RAB27A	protein_coding	15	55495164	55611311	ALU_15_55671321_55671322	ALU_15_55671321_55671322	ALU	ALU	MELT	55671321	55671322	0.000346622	0.256928	0.0718136	0.00206013	1.2564	23.2137	TRUE	FALSE	60010	1	FALSE	intronic_other	inside_distal	28577
ENSG00000069974	RAB27A	protein_coding	15	55495164	55611311	ALU_15_55702249_55702250	ALU_15_55702249_55702250	ALU	ALU	MELT	55702249	55702250	7.45692e-06	0.30533	0.0681508	1.66314e-05	1.2564	23.2137	TRUE	TRUE	90938	1	FALSE	promoter_other	outside_distal	869
ENSG00000070019	GUCY2C	protein_coding	12	14765576	14849519	Human_STR_283333	Human_STR_283333	STR	STR	HipSTR	14841195	14841210	1.13753e-13	-0.262007	0.0352925	6.07214e-06	0.452748	20.471	TRUE	TRUE	0	0.997992	FALSE	intronic_eGene
ENSG00000070061	IKBKAP	protein_coding	9	111629797	111696396	ALU_9_111912272_111912273	ALU_9_111912272_111912273	ALU	ALU	MELT	111912272	111912273	5.49972e-10	-0.426847	0.0688004	1.50509e-06	0.769653	44.7672	TRUE	TRUE	215876	1	FALSE	intronic_other	outside_distal	29258
ENSG00000070081	NUCB2	protein_coding	11	17229700	17371521	CNV_11_17209746_17211246_iPSCORE	CNV_11_17209746_17211246_iPSCORE	DEL	DEL	GS	17209746	17211246	4.04374e-06	0.200859	0.0435787	7.20144e-05	1.01436	20.5009	TRUE	FALSE	-18454	1	FALSE	intronic_other
ENSG00000070081	NUCB2	protein_coding	11	17229700	17371521	CNV_11_17209746_17211246_HipSci	CNV_11_17209746_17211246_iPSCORE	DEL	DEL	GS	17209746	17211246	4.04374e-06	0.200859	0.0435787	7.20144e-05	1.01436	20.5009	TRUE	FALSE	-18454	1	FALSE	intronic_other
ENSG00000070081	NUCB2	protein_coding	11	17229700	17371521	Human_STR_212452	Human_STR_212452	STR	STR	HipSTR	17255108	17255133	6.97983e-09	0.156543	0.0270303	1.13455e-07	1.01436	20.5009	TRUE	FALSE	0	0.997992	FALSE	intronic_eGene
ENSG00000070081	NUCB2	protein_coding	11	17229700	17371521	Human_STR_212508	Human_STR_212508	STR	STR	HipSTR	17306562	17306589	3.86233e-16	0.222065	0.0272714	4.93883e-15	1.01436	20.5009	TRUE	TRUE	0	0.997992	FALSE	intronic_eGene
ENSG00000070081	NUCB2	protein_coding	11	17229700	17371521	Human_STR_212520	Human_STR_212520	STR	STR	HipSTR	17316749	17316763	2.74993e-05	-0.114722	0.0273587	0.000503283	1.01436	20.5009	TRUE	FALSE	0	0.997992	FALSE	promoter_eGene
ENSG00000070081	NUCB2	protein_coding	11	17229700	17371521	Human_STR_212524	Human_STR_212524	STR	STR	HipSTR	17321450	17321480	0.000338774	-0.13582	0.0378994	0.00640818	1.01436	20.5009	TRUE	FALSE	0	0.997992	FALSE	intronic_eGene
ENSG00000070081	NUCB2	protein_coding	11	17229700	17371521	Human_STR_212563	Human_STR_212563	STR	STR	HipSTR	17375261	17375277	3.53215e-06	-0.12625	0.0272257	6.27818e-05	1.01436	20.5009	TRUE	FALSE	3740	0.993976	FALSE	intronic_other
ENSG00000070081	NUCB2	protein_coding	11	17229700	17371521	rMEI_11_17195852_17196152	rMEI_11_17195852_17196152	rMEI	rMEI	SS	17195852	17196152	2.55419e-07	-0.169815	0.0329501	4.37201e-06	1.01436	20.5009	TRUE	FALSE	-33548	1	FALSE	intronic_other
ENSG00000070159	PTPN3	protein_coding	9	112137746	112260590	ALU_9_112261393_112261394	ALU_9_112261393_112261394	ALU	ALU	MELT	112261393	112261394	1.26764e-13	0.387359	0.0522786	6.10473e-12	1.00626	56.6917	TRUE	TRUE	803	1	FALSE	promoter_eGene	inside_proximal	140093
ENSG00000070159	PTPN3	protein_coding	9	112137746	112260590	Human_STR_1507797	Human_STR_1507797	STR	STR	HipSTR	112229548	112229558	3.65765e-06	0.162069	0.0350045	0.000196111	1.00626	56.6917	TRUE	FALSE	0	0.991968	FALSE	intronic_eGene	outside_proximal	171929
ENSG00000070182	SPTB	protein_coding	14	65213002	65346601	Human_STR_427578	Human_STR_427578	STR	STR	HipSTR	65326625	65326635	0.0005981	0.137982	0.040199	0.0318783	1.0554	66.5888	TRUE	TRUE	0	0.995984	FALSE	intronic_eGene	outside_distal	702
ENSG00000070366	SMG6	protein_coding	17	1963133	2207065	Human_STR_557779	Human_STR_557779	STR	STR	HipSTR	1975165	1975181	0.000868184	0.134666	0.0404393	0.0177478	1.21458	46.136	TRUE	FALSE	0	0.993976	FALSE	promoter_eGene	inside_proximal	14827
ENSG00000070366	SMG6	protein_coding	17	1963133	2207065	Human_STR_557798	Human_STR_557798	STR	STR	HipSTR	2000051	2000078	0.000237874	-0.261048	0.0710339	0.00374098	1.21458	46.136	TRUE	FALSE	0	0.993976	FALSE	promoter_eGene	inside_proximal	6443
ENSG00000070366	SMG6	protein_coding	17	1963133	2207065	Human_STR_557960	Human_STR_557960	STR	STR	HipSTR	2160246	2160286	0.000162145	0.109615	0.0290626	0.0023531	1.21458	46.136	TRUE	TRUE	0	0.991968	FALSE	intronic_eGene	outside_proximal	8021
ENSG00000070366	SMG6	protein_coding	17	1963133	2207065	Human_STR_557984	Human_STR_557984	STR	STR	HipSTR	2183559	2183574	0.000312416	0.146661	0.040685	0.00519965	1.21458	46.136	TRUE	FALSE	0	0.995984	FALSE	intronic_eGene	outside_proximal	13426
ENSG00000070367	EXOC5	protein_coding	14	57670518	57735726	Human_STR_423593	Human_STR_423593	STR	STR	HipSTR	58494355	58494370	0.00115345	-0.0861105	0.0264943	0.0124109	1.2278	26.8646	TRUE	TRUE	758629	0.995984	FALSE	intronic_other	outside_proximal	1115994
ENSG00000070371	CLTCL1	protein_coding	22	19166986	19279239	Human_STR_889477	Human_STR_889477	STR	STR	HipSTR	19302495	19302506	0.0016424	0.180668	0.0573866	0.0138017	1.34094	28.9323	TRUE	FALSE	23256	0.995984	FALSE	intergenic	inside_proximal	22505
ENSG00000070371	CLTCL1	protein_coding	22	19166986	19279239	Human_STR_889565	Human_STR_889565	STR	STR	HipSTR	19421288	19421303	2.07307e-15	0.288446	0.0363424	1.56907e-18	1.34094	28.9323	TRUE	TRUE	142049	0.993976	FALSE	intronic_other	overlaps_anchor	0
ENSG00000070413	DGCR2	protein_coding	22	19023795	19109967	Human_STR_889289	Human_STR_889289	STR	STR	HipSTR	19053470	19053481	0.000925871	-0.0641671	0.0193733	0.031025	1.05395	41.6684	TRUE	TRUE	0	0.991968	FALSE	promoter_eGene	inside_proximal	14992
ENSG00000070501	POLB	protein_coding	8	42195972	42229326	DEL_8_42190482_42194350	CNV_8_42190518_42193918_iPSCORE	DEL	DEL	SS	42190482	42194350	7.45902e-09	-0.175743	0.0304041	9.65149e-06	0.804798	72.1778	TRUE	FALSE	-1622	1	FALSE	promoter_eGene	inside_proximal	60689
ENSG00000070501	POLB	protein_coding	8	42195972	42229326	CNV_8_42190518_42193918_iPSCORE	CNV_8_42190518_42193918_iPSCORE	DEL	DEL	GS	42190518	42193918	2.95798e-08	0.170821	0.0308124	2.92493e-05	0.804798	72.1778	TRUE	FALSE	-2054	1	FALSE	intergenic	inside_proximal	60725
ENSG00000070501	POLB	protein_coding	8	42195972	42229326	CNV_8_42190493_42194368_HipSci	CNV_8_42190518_42193918_iPSCORE	DEL	DEL	GS	42190493	42194368	2.95798e-08	0.170821	0.0308124	2.92493e-05	0.804798	72.1778	TRUE	FALSE	-1604	1	FALSE	promoter_eGene	inside_proximal	60700
ENSG00000070501	POLB	protein_coding	8	42195972	42229326	Human_STR_1409603	Human_STR_1409603	STR	STR	HipSTR	42074294	42074321	5.08831e-09	0.447256	0.0765292	7.09432e-06	0.804798	72.1778	TRUE	TRUE	-121651	0.993976	FALSE	intergenic	outside_distal	53602
ENSG00000070610	GBA2	protein_coding	9	35736863	35749983	Human_STR_1480045	Human_STR_1480045	STR	STR	HipSTR	35700528	35700544	1.93483e-09	0.182551	0.0304091	1.78796e-07	0.953121	42.2059	TRUE	TRUE	-36319	0.997992	FALSE	promoter_other	overlaps_anchor	0
ENSG00000070610	GBA2	protein_coding	9	35736863	35749983	rMEI_9_35803108_35803399	rMEI_9_35803108_35803399	rMEI	rMEI	SS	35803108	35803399	0.000305924	-0.109262	0.0302646	0.0160302	0.953121	42.2059	TRUE	FALSE	53125	1	FALSE	intronic_other	inside_distal	1606
ENSG00000070614	NDST1	protein_coding	5	149865381	149937773	Human_STR_1187498	Human_STR_1187498	STR	STR	HipSTR	149930533	149930564	2.70056e-08	-0.177484	0.0319226	5.13036e-09	1.35864	33.5352	TRUE	TRUE	0	1	FALSE	promoter_eGene	inside_proximal	5171
ENSG00000070718	AP3M2	protein_coding	8	42010464	42029191	ALU_8_42039906_42039907	ALU_8_42039906_42039907	ALU	ALU	MELT	42039906	42039907	1.18036e-17	0.563754	0.0658989	8.73148e-18	1.09689	24.6829	TRUE	FALSE	10715	1	FALSE	exonic_other	inside_proximal	88016
ENSG00000070718	AP3M2	protein_coding	8	42010464	42029191	CNV_8_42190518_42193918_iPSCORE	CNV_8_42190518_42193918_iPSCORE	DEL	DEL	GS	42190518	42193918	2.48826e-08	-0.260501	0.0467342	1.47339e-07	1.09689	24.6829	TRUE	FALSE	161327	1	FALSE	intergenic	inside_distal	16946
ENSG00000070718	AP3M2	protein_coding	8	42010464	42029191	CNV_8_42190493_42194368_HipSci	CNV_8_42190518_42193918_iPSCORE	DEL	DEL	GS	42190493	42194368	2.48826e-08	-0.260501	0.0467342	1.47339e-07	1.09689	24.6829	TRUE	FALSE	161302	1	FALSE	promoter_other	inside_distal	16496
ENSG00000070718	AP3M2	protein_coding	8	42010464	42029191	DEL_8_42190482_42194350	CNV_8_42190518_42193918_iPSCORE	DEL	DEL	SS	42190482	42194350	1.15227e-07	0.245065	0.0462307	7.91528e-07	1.09689	24.6829	TRUE	FALSE	161291	1	FALSE	promoter_other	inside_distal	16514
ENSG00000070718	AP3M2	protein_coding	8	42010464	42029191	Human_STR_1409543	Human_STR_1409543	STR	STR	HipSTR	41992028	41992072	0.000449699	-0.353278	0.100676	0.00684492	1.09689	24.6829	TRUE	FALSE	-18392	0.991968	FALSE	intergenic	outside_proximal	80648
ENSG00000070718	AP3M2	protein_coding	8	42010464	42029191	Human_STR_1409557	Human_STR_1409557	STR	STR	HipSTR	42005750	42005771	1.77239e-18	-0.384171	0.0438007	1.09106e-18	1.09689	24.6829	TRUE	TRUE	-4693	0.997992	FALSE	intergenic	outside_proximal	94370
ENSG00000070718	AP3M2	protein_coding	8	42010464	42029191	Human_STR_1409603	Human_STR_1409603	STR	STR	HipSTR	42074294	42074321	0.00218333	-0.365194	0.119185	0.0379104	1.09689	24.6829	TRUE	FALSE	45103	0.993976	FALSE	intergenic	inside_proximal	53602
ENSG00000070759	TESK2	protein_coding	1	45809555	45956872	Human_STR_31838	Human_STR_31838	STR	STR	HipSTR	45463393	45463420	0.00299528	-0.0863473	0.0290906	0.0526318	1.16133	29.2925	TRUE	FALSE	-346135	0.993976	FALSE	intergenic	outside_distal	11424
ENSG00000070759	TESK2	protein_coding	1	45809555	45956872	Human_STR_31983	Human_STR_31983	STR	STR	HipSTR	45652266	45652292	0.0013305	0.0816739	0.025449	0.0210318	1.16133	29.2925	TRUE	TRUE	-157263	0.995984	FALSE	intronic_other	outside_distal	152656
ENSG00000070759	TESK2	protein_coding	1	45809555	45956872	Human_STR_32029	Human_STR_32029	STR	STR	HipSTR	45716183	45716212	0.00294049	0.0798849	0.0268621	0.0515578	1.16133	29.2925	TRUE	FALSE	-93343	0.997992	FALSE	intronic_other	outside_distal	88736
ENSG00000070770	CSNK2A2	protein_coding	16	58191811	58231824	Human_STR_534897	Human_STR_534897	STR	STR	HipSTR	58177318	58177346	1.8986e-17	0.209924	0.0246974	1.45002e-13	0.850544	39.7478	TRUE	TRUE	-14465	0.991968	FALSE	intronic_other	outside_proximal	142415
ENSG00000070770	CSNK2A2	protein_coding	16	58191811	58231824	Human_STR_535006	Human_STR_535006	STR	STR	HipSTR	58309330	58309352	5.96279e-06	-0.123464	0.0272685	0.000871059	0.850544	39.7478	TRUE	FALSE	77506	0.997992	FALSE	intronic_other	outside_proximal	116341
ENSG00000070770	CSNK2A2	protein_coding	16	58191811	58231824	Human_STR_535015	Human_STR_535015	STR	STR	HipSTR	58325374	58325401	5.51979e-06	0.123873	0.0272608	0.000815708	0.850544	39.7478	TRUE	FALSE	93550	0.997992	FALSE	intronic_other	outside_proximal	100292
ENSG00000070770	CSNK2A2	protein_coding	16	58191811	58231824	Human_STR_535022	Human_STR_535022	STR	STR	HipSTR	58336685	58336711	0.000100351	-0.102369	0.0263178	0.00959721	0.850544	39.7478	TRUE	FALSE	104861	0.993976	FALSE	intronic_other	inside_distal	88982
ENSG00000070882	OSBPL3	protein_coding	7	24836158	25021253	Human_STR_1309866	Human_STR_1309866	STR	STR	HipSTR	25048954	25048969	6.33013e-07	-0.158264	0.0317743	7.20821e-06	1.06205	23.309	TRUE	TRUE	27701	0.991968	FALSE	intergenic	inside_distal	15694
ENSG00000070882	OSBPL3	protein_coding	7	24836158	25021253	rMEI_7_25057461_25059853	rMEI_7_25057461_25059853	rMEI	rMEI	SS	25057461	25059853	2.4577e-05	0.127917	0.0303218	0.000351104	1.06205	23.309	TRUE	FALSE	36208	1	FALSE	intergenic	inside_distal	4810
ENSG00000070950	RAD18	protein_coding	3	8817088	9005457	Human_STR_916121	Human_STR_916121	STR	STR	HipSTR	8913025	8913060	1.09563e-05	-0.14899	0.0338814	5.60411e-05	1.26885	45.1815	TRUE	TRUE	0	0.997992	FALSE	intronic_eGene	outside_proximal	100285
ENSG00000070950	RAD18	protein_coding	3	8817088	9005457	Human_STR_916123	Human_STR_916123	STR	STR	HipSTR	8913666	8913685	0.000120853	-0.159172	0.0414037	0.00117552	1.26885	45.1815	TRUE	FALSE	0	0.997992	FALSE	intronic_eGene	outside_proximal	100926
ENSG00000071051	NCK2	protein_coding	2	106361354	106510730	Human_STR_759637	Human_STR_759637	STR	STR	HipSTR	106233096	106233126	0.000884806	0.0681345	0.0204928	0.014158	1.18026	33.3292	TRUE	FALSE	-128228	0.995984	FALSE	intergenic	inside_distal	33790
ENSG00000071051	NCK2	protein_coding	2	106361354	106510730	Human_STR_760305	Human_STR_760305	STR	STR	HipSTR	107417073	107417085	0.000131822	-0.0910987	0.0238289	0.00151637	1.18026	33.3292	TRUE	TRUE	906343	1	FALSE	intergenic	outside_distal	892464
ENSG00000071054	MAP4K4	protein_coding	2	102313312	102511149	DEL_2_102232584_102233587	CNV_2_102232521_102233621_iPSCORE	DEL	DEL	SS	102232584	102233587	0.00104007	0.0821035	0.0250357	0.0231476	1.01774	24.2227	TRUE	FALSE	-79725	1	FALSE	intergenic	inside_distal	56768
ENSG00000071054	MAP4K4	protein_coding	2	102313312	102511149	Human_STR_757548	Human_STR_757548	STR	STR	HipSTR	102258887	102258897	0.000257692	0.0960881	0.0262932	0.00564636	1.01774	24.2227	TRUE	TRUE	-54415	1	FALSE	intergenic	inside_proximal	83071
ENSG00000071082	RPL31	protein_coding	2	101618177	101640494	Human_STR_757185	Human_STR_757185	STR	STR	HipSTR	101747516	101747543	3.30191e-10	-0.120456	0.0191691	6.85418e-10	1.12277	21.8748	TRUE	TRUE	107022	0.997992	FALSE	intronic_other	inside_distal	13922
ENSG00000071082	RPL31	protein_coding	2	101618177	101640494	Human_STR_757209	Human_STR_757209	STR	STR	HipSTR	101777247	101777283	1.61487e-08	0.135152	0.0239254	5.40421e-08	1.12277	21.8748	TRUE	FALSE	136753	0.995984	FALSE	intronic_other	outside_distal	7881
ENSG00000071082	RPL31	protein_coding	2	101618177	101640494	Human_STR_757217	Human_STR_757217	STR	STR	HipSTR	101783384	101783407	5.34551e-09	-0.113205	0.0193976	1.56184e-08	1.12277	21.8748	TRUE	FALSE	142890	0.995984	FALSE	intronic_other	inside_distal	13732
ENSG00000071082	RPL31	protein_coding	2	101618177	101640494	Human_STR_757222	Human_STR_757222	STR	STR	HipSTR	101795536	101795575	0.00193786	-0.0821739	0.0265112	0.0266821	1.12277	21.8748	TRUE	FALSE	155042	0.995984	FALSE	intronic_other	inside_distal	1564
ENSG00000071082	RPL31	protein_coding	2	101618177	101640494	rMEI_2_102097853_102098165	rMEI_2_102097853_102098165	rMEI	rMEI	SS	102097853	102098165	0.000893864	0.0764958	0.0230273	0.0113214	1.12277	21.8748	TRUE	FALSE	457359	1	FALSE	intronic_other	outside_distal	266204
ENSG00000071127	WDR1	protein_coding	4	10075963	10118573	CNV_4_10211263_10234342_HipSci	CNV_4_10211263_10234342_HipSci	DEL	DEL	GS	10211263	10234342	0.000446452	-0.104509	0.0297663	0.00834913	1.10388	30.7666	TRUE	TRUE	92690	1	FALSE	intergenic
ENSG00000071127	WDR1	protein_coding	4	10075963	10118573	CNV_4_10212953_10234417_iPSCORE	CNV_4_10211263_10234342_HipSci	DEL	DEL	GS	10212953	10234417	0.000446452	-0.104509	0.0297663	0.00834913	1.10388	30.7666	TRUE	TRUE	94380	1	FALSE	intergenic
ENSG00000071127	WDR1	protein_coding	4	10075963	10118573	DEL_4_10211267_10234567	CNV_4_10211263_10234342_HipSci	DEL	DEL	SS	10211267	10234567	0.00111992	0.0932728	0.0286242	0.0228029	1.10388	30.7666	TRUE	FALSE	92694	1	FALSE	intergenic
ENSG00000071127	WDR1	protein_coding	4	10075963	10118573	DEL_4_10392430_10402181	CNV_4_10392392_10402212_iPSCORE	DEL	DEL	SS	10392430	10402181	0.00205029	-0.0882755	0.0286344	0.0438156	1.10388	30.7666	TRUE	FALSE	273857	1	FALSE	intergenic
ENSG00000071243	ING3	protein_coding	7	120590803	120617270	Human_STR_1363680	Human_STR_1363680	STR	STR	HipSTR	120642041	120642065	2.94308e-06	-0.109943	0.0235185	0.000162921	0.902264	20.6776	TRUE	TRUE	24771	0.995984	FALSE	intronic_other	outside_proximal	143254
ENSG00000071243	ING3	protein_coding	7	120590803	120617270	Human_STR_1363705	Human_STR_1363705	STR	STR	HipSTR	120697027	120697049	7.32791e-06	-0.103552	0.0230939	0.000371036	0.902264	20.6776	TRUE	FALSE	79757	0.997992	FALSE	intronic_other	outside_proximal	198240
ENSG00000071243	ING3	protein_coding	7	120590803	120617270	Human_STR_1363707	Human_STR_1363707	STR	STR	HipSTR	120702409	120702423	0.00156234	0.0747802	0.0236433	0.0461652	0.902264	20.6776	TRUE	FALSE	85139	0.995984	FALSE	promoter_other	outside_proximal	203622
ENSG00000071243	ING3	protein_coding	7	120590803	120617270	rMEI_7_120881116_120881434	rMEI_7_120881116_120881434	rMEI	rMEI	SS	120881116	120881434	0.000621504	0.0869673	0.0254138	0.0202727	0.902264	20.6776	TRUE	FALSE	263846	1	FALSE	intronic_other	outside_proximal	382329
ENSG00000071246	VASH1	protein_coding	14	77228532	77249354	Human_STR_436228	Human_STR_436228	STR	STR	HipSTR	78193400	78193414	0.0015132	-0.0752208	0.023713	0.0305909	1.04964	24.7454	TRUE	TRUE	944046	0.993976	FALSE	intronic_other	outside_distal	543492
ENSG00000071537	SEL1L	protein_coding	14	81937893	82000205	Human_STR_438214	Human_STR_438214	STR	STR	HipSTR	81959854	81959892	1.28551e-05	-0.107008	0.0245288	0.00026268	1.05647	32.4841	TRUE	TRUE	0	0.993976	FALSE	intronic_eGene	inside_proximal	236969
ENSG00000071894	CPSF1	protein_coding	8	145618444	145634753	DEL_8_145645595_145647540	CNV_8_145645573_145647573_HipSci	DEL	mCNV	SS	145645595	145647540	2.82702e-09	0.256276	0.0431345	8.57245e-10	1.22551	15.3609	TRUE	TRUE	10842	1	FALSE	intergenic	inside_proximal	4919
ENSG00000071894	CPSF1	protein_coding	8	145618444	145634753	CNV_8_145645573_145647573_HipSci	CNV_8_145645573_145647573_HipSci	mCNV	mCNV	GS	145645573	145647573	1.12482e-08	-0.418297	0.0732473	4.65703e-09	1.22551	15.3609	TRUE	FALSE	10820	1	FALSE	intergenic	inside_proximal	4886
ENSG00000071894	CPSF1	protein_coding	8	145618444	145634753	CNV_8_145645462_145647573_iPSCORE	CNV_8_145645573_145647573_HipSci	mCNV	mCNV	GS	145645462	145647573	1.12482e-08	-0.418297	0.0732473	4.65703e-09	1.22551	15.3609	TRUE	FALSE	10709	1	FALSE	intergenic	inside_proximal	4886
ENSG00000071894	CPSF1	protein_coding	8	145618444	145634753	Human_STR_1461179	Human_STR_1461179	STR	STR	HipSTR	145507885	145507914	0.00447861	-0.103253	0.036327	0.0327879	1.22551	15.3609	TRUE	FALSE	-110530	0.997992	FALSE	intronic_other	outside_distal	5902
ENSG00000071967	CYBRD1	protein_coding	2	172378757	172414643	Human_STR_793723	Human_STR_793723	STR	STR	HipSTR	172219077	172219112	6.46064e-05	-0.268239	0.0671383	0.00155971	1.22791	87.9072	TRUE	FALSE	-159645	0.997992	FALSE	intronic_other	outside_distal	71408
ENSG00000071967	CYBRD1	protein_coding	2	172378757	172414643	Human_STR_793794	Human_STR_793794	STR	STR	HipSTR	172314645	172314655	0.000241789	0.266259	0.0725342	0.00781901	1.22791	87.9072	TRUE	FALSE	-64102	0.995984	FALSE	intronic_other	inside_distal	22535
ENSG00000071967	CYBRD1	protein_coding	2	172378757	172414643	Human_STR_793812	Human_STR_793812	STR	STR	HipSTR	172344246	172344258	1.26223e-05	0.297442	0.0681183	0.000210557	1.22791	87.9072	TRUE	FALSE	-34499	1	FALSE	intergenic	inside_proximal	52136
ENSG00000071967	CYBRD1	protein_coding	2	172378757	172414643	Human_STR_793864	Human_STR_793864	STR	STR	HipSTR	172405575	172405609	5.02788e-37	0.623312	0.0490307	5.85747e-43	1.22791	87.9072	TRUE	TRUE	0	0.991968	FALSE	intronic_eGene	inside_proximal	113465
ENSG00000071994	PDCD2	protein_coding	6	170884383	170893780	Human_STR_1295430	Human_STR_1295430	STR	STR	HipSTR	170899274	170899286	0.000218851	0.126418	0.0342022	0.0083078	0.88596	19.5975	TRUE	TRUE	5494	0.991968	FALSE	intergenic	outside_proximal	35358
ENSG00000072110	ACTN1	protein_coding	14	69340860	69446157	Human_STR_430096	Human_STR_430096	STR	STR	HipSTR	69548470	69548499	0.000677414	0.0773452	0.0227582	0.0103876	1.07764	22.1206	TRUE	TRUE	102313	1	FALSE	promoter_other	inside_distal	34159
ENSG00000072121	ZFYVE26	protein_coding	14	68194091	68283307	Human_STR_429374	Human_STR_429374	STR	STR	HipSTR	68259973	68260008	7.32051e-07	0.118592	0.0239452	0.00223657	0.597201	41.4361	TRUE	TRUE	0	0.997992	FALSE	intronic_eGene	inside_proximal	171847
ENSG00000072134	EPN2	protein_coding	17	19118928	19240028	BND_17_18916911_7888_1	BND_17_18916911_7888_1	BND	BND	SS	18916911	18916912	0.000215009	-0.131206	0.0354544	0.00401894	1.00299	19.0614	TRUE	FALSE	-202016	1	FALSE	intronic_other	inside_distal	60892
ENSG00000072134	EPN2	protein_coding	17	19118928	19240028	BND_17_18916911_8035_1	BND_17_18916911_8035_1	BND	BND	SS	18916911	18916912	0.000209343	-0.129912	0.0350405	0.00391293	1.00299	19.0614	TRUE	TRUE	-202016	1	FALSE	intronic_other	inside_distal	60892
ENSG00000072163	LIMS2	protein_coding	2	128395956	128439360	Human_STR_771279	Human_STR_771279	STR	STR	HipSTR	128193473	128193494	1.59199e-05	-0.116063	0.0268941	0.00434515	0.848771	97.0733	TRUE	TRUE	-202462	1	FALSE	intergenic	outside_distal	43957
ENSG00000072163	LIMS2	protein_coding	2	128395956	128439360	Human_STR_771280	Human_STR_771280	STR	STR	HipSTR	128194180	128194208	7.74914e-05	-0.107598	0.027226	0.0166035	0.848771	97.0733	TRUE	FALSE	-201748	0.995984	FALSE	intronic_other	outside_distal	43243
ENSG00000072163	LIMS2	protein_coding	2	128395956	128439360	Human_STR_771379	Human_STR_771379	STR	STR	HipSTR	128355187	128355227	7.10161e-05	-0.140161	0.0352796	0.0154226	0.848771	97.0733	TRUE	FALSE	-40729	0.995984	FALSE	intronic_other	overlaps_anchor	0
ENSG00000072195	SPEG	protein_coding	2	220299568	220363009	Human_STR_819496	Human_STR_819496	STR	STR	HipSTR	220308466	220308498	0.00345943	0.187681	0.0641937	0.0426765	1.09312	17.1801	TRUE	TRUE	0	0.991968	TRUE	exonic_eGene	inside_proximal	7421
ENSG00000072201	LNX1	protein_coding	4	54325468	54567572	Human_STR_1043334	Human_STR_1043334	STR	STR	HipSTR	54303867	54303906	4.49648e-07	0.202433	0.0401125	2.93592e-07	1.3678	42.835	TRUE	TRUE	-21562	0.993976	FALSE	intronic_other	inside_proximal	290312
ENSG00000072210	ALDH3A2	protein_coding	17	19551449	19580911	Human_STR_571356	Human_STR_571356	STR	STR	HipSTR	20167199	20167220	0.00203334	0.159186	0.0515948	0.0447035	0.934131	17.4985	TRUE	TRUE	586288	0.995984	FALSE	intronic_other	outside_distal	513820
ENSG00000072401	UBE2D1	protein_coding	10	60094735	60130513	Human_STR_161040	Human_STR_161040	STR	STR	HipSTR	60296814	60296842	0.00193526	-0.0785906	0.0253519	0.0530095	1.04579	32.692	TRUE	TRUE	166301	0.997992	FALSE	intronic_other	inside_proximal	224014
ENSG00000072415	MPP5	protein_coding	14	67707826	67802536	ALU_14_66934461_66934462	ALU_14_66934461_66934462	ALU	ALU	MELT	66934461	66934462	1.79098e-05	0.239885	0.0559242	0.00287194	0.75543	21.7249	TRUE	TRUE	-773364	1	FALSE	intronic_other
ENSG00000072415	MPP5	protein_coding	14	67707826	67802536	BND_14_67170331_120310_1	BND_14_67170331_120310_1	BND	BND	SS	67170331	67170332	0.000535467	0.102218	0.0295226	0.0372322	0.75543	21.7249	TRUE	FALSE	-537494	1	FALSE	intronic_other
ENSG00000072415	MPP5	protein_coding	14	67707826	67802536	BND_14_67171999_120310_2	BND_14_67171999_120310_2	BND	BND	SS	67171999	67172000	0.000535467	0.102218	0.0295226	0.0372322	0.75543	21.7249	TRUE	FALSE	-535826	1	FALSE	intronic_other
ENSG00000072415	MPP5	protein_coding	14	67707826	67802536	Human_STR_428821	Human_STR_428821	STR	STR	HipSTR	67475256	67475280	0.00059596	0.178094	0.0518704	0.040346	0.75543	21.7249	TRUE	FALSE	-232546	0.991968	FALSE	intronic_other
ENSG00000072415	MPP5	protein_coding	14	67707826	67802536	Human_STR_428835	Human_STR_428835	STR	STR	HipSTR	67497718	67497756	0.000379452	-0.14889	0.0418939	0.0287427	0.75543	21.7249	TRUE	FALSE	-210070	0.997992	FALSE	intronic_other
ENSG00000072571	HMMR	protein_coding	5	162887209	162918947	Human_STR_1194938	Human_STR_1194938	STR	STR	HipSTR	163860991	163861004	0.0023378	0.0729755	0.0239768	0.044806	1.18453	34.6348	TRUE	TRUE	942044	0.991968	FALSE	intronic_other	outside_distal	929013
ENSG00000072609	CHFR	protein_coding	12	133398773	133532890	ALU_12_133469012_133469013	ALU_12_133469012_133469013	ALU	ALU	MELT	133469012	133469013	1.95786e-05	-0.135856	0.0318191	0.000366735	1.00817	20.0409	TRUE	TRUE	0	1	FALSE	intronic_eGene	outside_proximal	117084
ENSG00000072609	CHFR	protein_coding	12	133398773	133532890	DEL_12_133367969_133368338	DEL_12_133367969_133368338	DEL	DEL	SS	133367969	133368338	0.000378548	-0.086356	0.0242941	0.00723963	1.00817	20.0409	TRUE	FALSE	-30435	1	FALSE	intronic_other	inside_distal	16041
ENSG00000072609	CHFR	protein_coding	12	133398773	133532890	DEL_12_133471743_133472199	DEL_12_133471743_133472199	DEL	DEL	SS	133471743	133472199	0.00077468	-0.0858661	0.0255426	0.0148463	1.00817	20.0409	TRUE	FALSE	0	1	FALSE	intronic_eGene	outside_proximal	119815
ENSG00000072657	TRHDE	protein_coding	12	72481046	73059422	BND_12_73239578_5150_1	BND_12_73239578_5150_1	BND	BND	SS	73239578	73239579	4.32368e-08	0.18496	0.0337697	2.37392e-08	1.26359	23.6224	TRUE	TRUE	180156	1	FALSE	intergenic	outside_proximal	715881
ENSG00000072736	NFATC3	protein_coding	16	68118654	68263162	Human_STR_541434	Human_STR_541434	STR	STR	HipSTR	68340727	68340759	0.00291291	-0.104238	0.0350171	0.0475027	1.14536	26.2901	TRUE	TRUE	77565	0.995984	FALSE	intronic_other	inside_distal	3377
ENSG00000072756	TRNT1	protein_coding	3	3168600	3192563	Human_STR_913160	Human_STR_913160	STR	STR	HipSTR	2818653	2818681	0.001238	-0.30166	0.093394	0.0131934	1.26286	29.4576	TRUE	TRUE	-349919	0.991968	FALSE	intronic_other
ENSG00000072832	CRMP1	protein_coding	4	5749811	5894785	Human_STR_1019285	Human_STR_1019285	STR	STR	HipSTR	5909764	5909790	2.21071e-09	-0.232911	0.0389385	3.23452e-08	1.03309	25.7581	TRUE	TRUE	14979	0.991968	FALSE	intergenic	inside_proximal	48228
ENSG00000072840	EVC	protein_coding	4	5712924	5830772	Human_STR_1019185	Human_STR_1019185	STR	STR	HipSTR	5710988	5711004	9.86343e-08	0.164416	0.0308518	2.62911e-05	0.849431	38.5535	TRUE	TRUE	-1920	0.995984	FALSE	promoter_eGene	inside_proximal	81963
ENSG00000072864	NDE1	protein_coding	16	15737124	15820210	Human_STR_512560	Human_STR_512560	STR	STR	HipSTR	15727460	15727471	1.67238e-11	-0.165829	0.0246326	6.63119e-10	0.981791	26.5961	TRUE	FALSE	-9653	0.991968	FALSE	intronic_other	inside_proximal	575979
ENSG00000072864	NDE1	protein_coding	16	15737124	15820210	Human_STR_512661	Human_STR_512661	STR	STR	HipSTR	15828146	15828169	1.47496e-12	-0.175415	0.0247872	6.11279e-11	0.981791	26.5961	TRUE	TRUE	7936	0.995984	FALSE	intronic_other	outside_proximal	676665
ENSG00000072958	AP1M1	protein_coding	19	16308389	16346160	Human_STR_670498	Human_STR_670498	STR	STR	HipSTR	16309617	16309636	4.27781e-21	-0.322864	0.034254	1.23271e-19	1.00054	29.509	TRUE	TRUE	0	0.993976	FALSE	intronic_eGene	outside_proximal	342913
ENSG00000072958	AP1M1	protein_coding	19	16308389	16346160	Human_STR_670517	Human_STR_670517	STR	STR	HipSTR	16335777	16335792	5.9035e-18	-0.301965	0.0349724	1.70784e-16	1.00054	29.509	TRUE	FALSE	0	0.997992	FALSE	intronic_eGene	outside_proximal	316757
ENSG00000073008	PVR	protein_coding	19	45147098	45166850	Human_STR_690576	Human_STR_690576	STR	STR	HipSTR	45191436	45191474	1.27142e-05	-0.158775	0.0363748	0.000255823	1.05031	30.5195	TRUE	TRUE	24586	0.993976	FALSE	intronic_other	inside_proximal	58964
ENSG00000073350	LLGL2	protein_coding	17	73521161	73571289	Human_STR_608624	Human_STR_608624	STR	STR	HipSTR	73460562	73460582	0.000144083	-0.0957731	0.0251965	0.0141108	0.745538	20.5556	TRUE	TRUE	-60579	0.997992	FALSE	intronic_other	inside_distal	6842
ENSG00000073578	SDHA	protein_coding	5	218356	256815	Human_STR_1112194	Human_STR_1112194	STR	STR	HipSTR	230742	230756	2.03985e-08	0.151453	0.0270039	3.87987e-07	1.01904	25.2528	TRUE	TRUE	0	0.997992	FALSE	promoter_eGene
ENSG00000073584	SMARCE1	protein_coding	17	38781214	38804760	Human_STR_582486	Human_STR_582486	STR	STR	HipSTR	38779861	38779871	2.82535e-08	-0.278792	0.0502154	4.09751e-07	1.03155	23.0268	TRUE	TRUE	-1343	0.991968	FALSE	intergenic	outside_proximal	78927
ENSG00000073584	SMARCE1	protein_coding	17	38781214	38804760	Human_STR_582512	Human_STR_582512	STR	STR	HipSTR	38820333	38820343	1.66099e-07	-0.775336	0.148141	2.5473e-06	1.03155	23.0268	TRUE	FALSE	15573	0.993976	FALSE	promoter_other	inside_proximal	38455
ENSG00000073584	SMARCE1	protein_coding	17	38781214	38804760	Human_STR_582549	Human_STR_582549	STR	STR	HipSTR	38875134	38875148	2.83896e-08	0.4207	0.0757869	4.11786e-07	1.03155	23.0268	TRUE	FALSE	70374	0.991968	FALSE	intronic_other	outside_distal	13908
ENSG00000073584	SMARCE1	protein_coding	17	38781214	38804760	Human_STR_582728	Human_STR_582728	STR	STR	HipSTR	39166500	39166515	0.000902863	0.158156	0.0476493	0.0179799	1.03155	23.0268	TRUE	FALSE	361740	0.991968	FALSE	promoter_other	outside_distal	190358
ENSG00000073614	KDM5A	protein_coding	12	389295	498620	CNV_12_148491_154711_HipSci	CNV_12_148491_154711_HipSci	mCNV	mCNV	GS	148491	154711	0.00327081	0.207285	0.0704793	0.0376358	1.15948	19.7538	TRUE	TRUE	-234584	1	FALSE	exonic_other
ENSG00000073670	ADAM11	protein_coding	17	42836399	42859214	Human_STR_586363	Human_STR_586363	STR	STR	HipSTR	43147624	43147639	0.000256731	0.0782672	0.0214111	0.0295766	0.680154	19.2097	TRUE	TRUE	288410	0.993976	FALSE	promoter_other	outside_distal	17625
ENSG00000073711	PPP2R3A	protein_coding	3	135684515	135866733	Human_STR_981412	Human_STR_981412	STR	STR	HipSTR	135719883	135719893	5.1448e-06	0.102573	0.0224999	2.77416e-05	1.1211	17.5447	TRUE	TRUE	0	0.991968	FALSE	intronic_eGene	inside_proximal	248908
ENSG00000073711	PPP2R3A	protein_coding	3	135684515	135866733	Human_STR_981665	Human_STR_981665	STR	STR	HipSTR	136032875	136032890	0.000190713	0.0812068	0.0217654	0.00159018	1.1211	17.5447	TRUE	FALSE	166142	0.997992	FALSE	intronic_other	outside_distal	62738
ENSG00000073792	IGF2BP2	protein_coding	3	185361527	185542844	ALU_3_185262752_185262753	ALU_3_185262752_185262753	ALU	ALU	MELT	185262752	185262753	0.00167835	-0.144623	0.0460299	0.0413958	1.10585	35.876	TRUE	FALSE	-98774	1	FALSE	intronic_other	outside_distal	38759
ENSG00000073792	IGF2BP2	protein_coding	3	185361527	185542844	Human_STR_1008317	Human_STR_1008317	STR	STR	HipSTR	185271962	185271988	0.00162306	0.0800907	0.0254117	0.0399303	1.10585	35.876	TRUE	TRUE	-89539	1	FALSE	promoter_other	outside_distal	29524
ENSG00000073849	ST6GAL1	protein_coding	3	186648274	186796341	Human_STR_1009389	Human_STR_1009389	STR	STR	HipSTR	186726127	186726184	0.00335777	-0.0948598	0.032343	0.0496257	1.27222	32.671	TRUE	TRUE	0	0.995984	FALSE	intronic_eGene	inside_proximal	10499
ENSG00000073969	NSF	protein_coding	17	44668035	44834830	CNV_17_43666531_43671141_HipSci	CNV_17_43666531_43671141_HipSci	mCNV	mCNV	GS	43666531	43671141	1.00545e-17	0.412009	0.0480571	6.93338e-18	1.0898	18.5213	TRUE	FALSE	-996894	1	FALSE	intergenic	outside_proximal	1224128
ENSG00000073969	NSF	protein_coding	17	44668035	44834830	CNV_17_43666899_43668419_iPSCORE	CNV_17_43666531_43671141_HipSci	mCNV	mCNV	GS	43666899	43668419	1.02701e-17	0.60316	0.0703731	7.09549e-18	1.0898	18.5213	TRUE	FALSE	-999616	1	FALSE	intergenic	outside_proximal	1226850
ENSG00000073969	NSF	protein_coding	17	44668035	44834830	CNV_17_43667675_43670014_iPSCORE	CNV_17_43667675_43670014_iPSCORE	mCNV	mCNV	GS	43667675	43670014	1.38947e-17	0.600806	0.070385	9.86386e-18	1.0898	18.5213	TRUE	FALSE	-998021	1	FALSE	intergenic	outside_proximal	1225255
ENSG00000073969	NSF	protein_coding	17	44668035	44834830	CNV_17_43668930_43671141_iPSCORE	CNV_17_43668930_43671141_iPSCORE	mCNV	mCNV	GS	43668930	43671141	1.29857e-17	0.405867	0.0475042	9.16278e-18	1.0898	18.5213	TRUE	FALSE	-996894	1	FALSE	intergenic	outside_proximal	1224128
ENSG00000073969	NSF	protein_coding	17	44668035	44834830	CNV_17_43671813_43674451_iPSCORE	CNV_17_43671813_43674451_iPSCORE	DEL	DEL	GS	43671813	43674451	9.19221e-16	-0.383755	0.0477474	9.50856e-16	1.0898	18.5213	TRUE	FALSE	-993584	1	FALSE	intergenic	outside_proximal	1220818
ENSG00000073969	NSF	protein_coding	17	44668035	44834830	CNV_17_43671943_43676492_HipSci	CNV_17_43671813_43674451_iPSCORE	DEL	DEL	GS	43671943	43676492	9.19221e-16	-0.383755	0.0477474	9.50856e-16	1.0898	18.5213	TRUE	FALSE	-991543	1	FALSE	intergenic	outside_proximal	1218777
ENSG00000073969	NSF	protein_coding	17	44668035	44834830	CNV_17_43689855_43694200_iPSCORE	CNV_17_43681820_43694200_Stitched	DUP	mCNV	GS	43689855	43694200	1.32012e-17	0.404622	0.047369	9.32856e-18	1.0898	18.5213	TRUE	FALSE	-973835	1	FALSE	intergenic	outside_proximal	1201069
ENSG00000073969	NSF	protein_coding	17	44668035	44834830	CNV_17_43685534_43694978_iPSCORE	CNV_17_43681820_43694200_Stitched	mCNV	mCNV	GS	43685534	43694978	1.40298e-17	0.600105	0.0703121	9.96849e-18	1.0898	18.5213	TRUE	FALSE	-973057	1	FALSE	exonic_other	outside_proximal	1200291
ENSG00000073969	NSF	protein_coding	17	44668035	44834830	CNV_17_43681820_43692452_HipSci	CNV_17_43681820_43694200_Stitched	mCNV	mCNV	GS	43681820	43692452	1.53909e-17	0.599029	0.0702742	1.10268e-17	1.0898	18.5213	TRUE	FALSE	-975583	1	FALSE	exonic_other	outside_proximal	1202817
ENSG00000073969	NSF	protein_coding	17	44668035	44834830	CNV_17_43681820_43694200_Stitched	CNV_17_43681820_43694200_Stitched	mCNV	mCNV	GS	43681820	43694200	1.53909e-17	0.599029	0.0702742	1.10268e-17	1.0898	18.5213	TRUE	FALSE	-973835	1	FALSE	exonic_other	outside_proximal	1201069
ENSG00000073969	NSF	protein_coding	17	44668035	44834830	CNV_17_43682313_43689080_iPSCORE	CNV_17_43681820_43694200_Stitched	mCNV	mCNV	GS	43682313	43689080	1.53909e-17	0.599029	0.0702742	1.10268e-17	1.0898	18.5213	TRUE	FALSE	-978955	1	FALSE	exonic_other	outside_proximal	1206189
ENSG00000073969	NSF	protein_coding	17	44668035	44834830	CNV_17_44164740_44207558_HipSci	CNV_17_44164790_44207083_iPSCORE	DUP	DUP	GS	44164740	44207558	1.84047e-07	-0.249372	0.0478204	1.05959e-06	1.0898	18.5213	TRUE	FALSE	-460477	1	FALSE	exonic_other	outside_proximal	687711
ENSG00000073969	NSF	protein_coding	17	44668035	44834830	CNV_17_44164790_44207083_iPSCORE	CNV_17_44164790_44207083_iPSCORE	DUP	DUP	GS	44164790	44207083	1.84047e-07	-0.249372	0.0478204	1.05959e-06	1.0898	18.5213	TRUE	FALSE	-460952	1	FALSE	exonic_other	outside_proximal	688186
ENSG00000073969	NSF	protein_coding	17	44668035	44834830	CNV_17_44219685_44273255_HipSci	CNV_17_44212884_44282792_iPSCORE	mCNV	mCNV	GS	44219685	44273255	0.00135213	0.178397	0.0556676	0.0171027	1.0898	18.5213	TRUE	FALSE	-394780	1	FALSE	exonic_other	outside_proximal	622014
ENSG00000073969	NSF	protein_coding	17	44668035	44834830	CNV_17_44212884_44282792_iPSCORE	CNV_17_44212884_44282792_iPSCORE	mCNV	mCNV	GS	44212884	44282792	0.00135213	0.178397	0.0556676	0.0171027	1.0898	18.5213	TRUE	FALSE	-385243	1	FALSE	exonic_other	outside_proximal	612477
ENSG00000073969	NSF	protein_coding	17	44668035	44834830	CNV_17_44282542_44285276_iPSCORE	CNV_17_44282842_44286476_HipSci	mCNV	mCNV	GS	44282542	44285276	3.21538e-08	0.295839	0.0535041	1.5827e-07	1.0898	18.5213	TRUE	FALSE	-382759	1	FALSE	intronic_other	outside_proximal	609993
ENSG00000073969	NSF	protein_coding	17	44668035	44834830	CNV_17_44282842_44286476_HipSci	CNV_17_44282842_44286476_HipSci	mCNV	mCNV	GS	44282842	44286476	3.63842e-08	0.284349	0.0516288	1.81092e-07	1.0898	18.5213	TRUE	FALSE	-381559	1	FALSE	intronic_other	outside_proximal	608793
ENSG00000073969	NSF	protein_coding	17	44668035	44834830	CNV_17_44282342_44285776_iPSCORE	CNV_17_44282842_44286476_HipSci	mCNV	mCNV	GS	44282342	44285776	3.90915e-08	0.283635	0.0516178	1.95825e-07	1.0898	18.5213	TRUE	FALSE	-382259	1	FALSE	intronic_other	outside_proximal	609493
ENSG00000073969	NSF	protein_coding	17	44668035	44834830	CNV_17_44296666_44302466_iPSCORE	CNV_17_44286776_44306751_Stitched	mCNV	mCNV	GS	44296666	44302466	0.000539924	0.192465	0.0556237	0.00633566	1.0898	18.5213	TRUE	FALSE	-365569	1	FALSE	exonic_other	outside_proximal	592803
ENSG00000073969	NSF	protein_coding	17	44668035	44834830	CNV_17_44297090_44302623_iPSCORE	CNV_17_44286776_44306751_Stitched	mCNV	mCNV	GS	44297090	44302623	0.00119635	0.180815	0.0558115	0.0149882	1.0898	18.5213	TRUE	FALSE	-365412	1	FALSE	exonic_other	outside_proximal	592646
ENSG00000073969	NSF	protein_coding	17	44668035	44834830	CNV_17_44286776_44302807_iPSCORE	CNV_17_44286776_44306751_Stitched	mCNV	mCNV	GS	44286776	44302807	0.00135213	0.178397	0.0556676	0.0171027	1.0898	18.5213	TRUE	FALSE	-365228	1	FALSE	exonic_other	outside_proximal	592462
ENSG00000073969	NSF	protein_coding	17	44668035	44834830	CNV_17_44286776_44306751_Stitched	CNV_17_44286776_44306751_Stitched	mCNV	mCNV	GS	44286776	44306751	0.00135213	0.178397	0.0556676	0.0171027	1.0898	18.5213	TRUE	FALSE	-361284	1	FALSE	exonic_other	outside_proximal	588518
ENSG00000073969	NSF	protein_coding	17	44668035	44834830	CNV_17_44286626_44296940_HipSci	CNV_17_44286776_44306751_Stitched	mCNV	mCNV	GS	44286626	44296940	0.00135213	0.178397	0.0556676	0.0171027	1.0898	18.5213	TRUE	FALSE	-371095	1	FALSE	exonic_other	outside_proximal	598329
ENSG00000073969	NSF	protein_coding	17	44668035	44834830	CNV_17_44299234_44305212_iPSCORE	CNV_17_44286776_44306751_Stitched	mCNV	mCNV	GS	44299234	44305212	0.00138587	0.178201	0.0557299	0.0175629	1.0898	18.5213	TRUE	FALSE	-362823	1	FALSE	exonic_other	outside_proximal	590057
ENSG00000073969	NSF	protein_coding	17	44668035	44834830	CNV_17_44297490_44303628_HipSci	CNV_17_44286776_44306751_Stitched	mCNV	mCNV	GS	44297490	44303628	0.00159011	0.17661	0.0559297	0.0203636	1.0898	18.5213	TRUE	FALSE	-364407	1	FALSE	exonic_other	outside_proximal	591641
ENSG00000073969	NSF	protein_coding	17	44668035	44834830	CNV_17_44303048_44306751_HipSci	CNV_17_44286776_44306751_Stitched	mCNV	mCNV	GS	44303048	44306751	0.00164654	0.175697	0.0558204	0.0211415	1.0898	18.5213	TRUE	FALSE	-361284	1	FALSE	promoter_other	outside_proximal	588518
ENSG00000073969	NSF	protein_coding	17	44668035	44834830	CNV_17_44302948_44306484_iPSCORE	CNV_17_44286776_44306751_Stitched	mCNV	mCNV	GS	44302948	44306484	0.00168839	0.175277	0.0558174	0.0217195	1.0898	18.5213	TRUE	FALSE	-361551	1	FALSE	promoter_other	outside_proximal	588785
ENSG00000073969	NSF	protein_coding	17	44668035	44834830	CNV_17_44299457_44306484_iPSCORE	CNV_17_44286776_44306751_Stitched	mCNV	mCNV	GS	44299457	44306484	0.00182202	0.173812	0.0557482	0.0235707	1.0898	18.5213	TRUE	FALSE	-361551	1	FALSE	exonic_other	outside_proximal	588785
ENSG00000073969	NSF	protein_coding	17	44668035	44834830	CNV_17_44304886_44311190_iPSCORE	CNV_17_44304886_44311190_iPSCORE	DUP	DUP	GS	44304886	44311190	1.99653e-07	-0.247894	0.0476751	1.15787e-06	1.0898	18.5213	TRUE	FALSE	-356845	1	FALSE	intergenic	outside_proximal	584079
ENSG00000073969	NSF	protein_coding	17	44668035	44834830	CNV_17_44305112_44310890_HipSci	CNV_17_44304886_44311190_iPSCORE	DUP	DUP	GS	44305112	44310890	2.04965e-07	-0.252399	0.0485871	1.19148e-06	1.0898	18.5213	TRUE	FALSE	-357145	1	FALSE	intergenic	outside_proximal	584379
ENSG00000073969	NSF	protein_coding	17	44668035	44834830	CNV_17_44315619_44324151_HipSci	CNV_17_44311190_44324151_Stitched	mCNV	mCNV	GS	44315619	44324151	0.00150387	0.176	0.0554517	0.0191781	1.0898	18.5213	TRUE	FALSE	-343884	1	FALSE	exonic_other	outside_proximal	571118
ENSG00000073969	NSF	protein_coding	17	44668035	44834830	CNV_17_44315719_44321938_iPSCORE	CNV_17_44311190_44324151_Stitched	mCNV	mCNV	GS	44315719	44321938	0.00159836	0.1748	0.055383	0.0204772	1.0898	18.5213	TRUE	FALSE	-346097	1	FALSE	exonic_other	outside_proximal	573331
ENSG00000073969	NSF	protein_coding	17	44668035	44834830	CNV_17_44314782_44318389_HipSci	CNV_17_44311190_44324151_Stitched	mCNV	mCNV	GS	44314782	44318389	0.00221295	0.169545	0.0554057	0.0290288	1.0898	18.5213	TRUE	FALSE	-349646	1	FALSE	intergenic	outside_proximal	576880
ENSG00000073969	NSF	protein_coding	17	44668035	44834830	CNV_17_44312446_44318589_iPSCORE	CNV_17_44311190_44324151_Stitched	mCNV	mCNV	GS	44312446	44318589	0.0024346	0.168136	0.0554655	0.0321463	1.0898	18.5213	TRUE	FALSE	-349446	1	FALSE	intergenic	outside_proximal	576680
ENSG00000073969	NSF	protein_coding	17	44668035	44834830	CNV_17_44311190_44324151_Stitched	CNV_17_44311190_44324151_Stitched	mCNV	mCNV	GS	44311190	44324151	0.00257953	0.166958	0.055397	0.0341922	1.0898	18.5213	TRUE	FALSE	-343884	1	FALSE	exonic_other	outside_proximal	571118
ENSG00000073969	NSF	protein_coding	17	44668035	44834830	CNV_17_44317041_44319232_iPSCORE	CNV_17_44316941_44319232_HipSci	mCNV	mCNV	GS	44317041	44319232	5.53743e-08	0.284151	0.0522997	2.86203e-07	1.0898	18.5213	TRUE	FALSE	-348803	1	FALSE	promoter_other	outside_proximal	576037
ENSG00000073969	NSF	protein_coding	17	44668035	44834830	CNV_17_44316941_44319232_HipSci	CNV_17_44316941_44319232_HipSci	mCNV	mCNV	GS	44316941	44319232	1.18397e-07	0.277078	0.0523188	6.5516e-07	1.0898	18.5213	TRUE	FALSE	-348803	1	FALSE	promoter_other	outside_proximal	576037
ENSG00000073969	NSF	protein_coding	17	44668035	44834830	CNV_17_44323452_44328021_iPSCORE	CNV_17_44323452_44328021_iPSCORE	mCNV	mCNV	GS	44323452	44328021	2.27186e-09	0.313235	0.052406	8.81446e-09	1.0898	18.5213	TRUE	FALSE	-340014	1	FALSE	intergenic	outside_proximal	567248
ENSG00000073969	NSF	protein_coding	17	44668035	44834830	CNV_17_44323452_44328021_HipSci	CNV_17_44323452_44328021_iPSCORE	mCNV	mCNV	GS	44323452	44328021	2.27186e-09	0.313235	0.052406	8.81446e-09	1.0898	18.5213	TRUE	FALSE	-340014	1	FALSE	intergenic	outside_proximal	567248
ENSG00000073969	NSF	protein_coding	17	44668035	44834830	CNV_17_44327352_44330144_iPSCORE	CNV_17_44327352_44330144_iPSCORE	mCNV	mCNV	GS	44327352	44330144	0.00139295	0.177403	0.055506	0.0176595	1.0898	18.5213	TRUE	FALSE	-337891	1	FALSE	intergenic	outside_proximal	565125
ENSG00000073969	NSF	protein_coding	17	44668035	44834830	CNV_17_44327458_44329765_HipSci	CNV_17_44327352_44330144_iPSCORE	mCNV	mCNV	GS	44327458	44329765	0.00172154	0.174154	0.0555605	0.022178	1.0898	18.5213	TRUE	FALSE	-338270	1	FALSE	intergenic	outside_proximal	565504
ENSG00000073969	NSF	protein_coding	17	44668035	44834830	CNV_17_44328638_44335887_Stitched	CNV_17_44328638_44335887_Stitched	DUP	DUP	GS	44328638	44335887	1.71118e-07	-0.249161	0.0476566	9.78734e-07	1.0898	18.5213	TRUE	FALSE	-332148	1	FALSE	intergenic	outside_proximal	559382
ENSG00000073969	NSF	protein_coding	17	44668035	44834830	CNV_17_44328321_44332331_HipSci	CNV_17_44328638_44335887_Stitched	DUP	DUP	GS	44328321	44332331	1.75151e-07	-0.24953	0.0477666	1.0039e-06	1.0898	18.5213	TRUE	FALSE	-335704	1	FALSE	intergenic	outside_proximal	562938
ENSG00000073969	NSF	protein_coding	17	44668035	44834830	CNV_17_44328638_44332331_iPSCORE	CNV_17_44328638_44335887_Stitched	DUP	DUP	GS	44328638	44332331	1.84047e-07	-0.249372	0.0478204	1.05959e-06	1.0898	18.5213	TRUE	FALSE	-335704	1	FALSE	intergenic	outside_proximal	562938
ENSG00000073969	NSF	protein_coding	17	44668035	44834830	CNV_17_44332594_44335887_iPSCORE	CNV_17_44328638_44335887_Stitched	mCNV	DUP	GS	44332594	44335887	4.2946e-07	-0.37221	0.073626	2.66796e-06	1.0898	18.5213	TRUE	FALSE	-332148	1	FALSE	intergenic	outside_proximal	559382
ENSG00000073969	NSF	protein_coding	17	44668035	44834830	CNV_17_44332594_44335887_HipSci	CNV_17_44328638_44335887_Stitched	mCNV	DUP	GS	44332594	44335887	4.8298e-07	-0.371891	0.0738912	3.03226e-06	1.0898	18.5213	TRUE	FALSE	-332148	1	FALSE	intergenic	outside_proximal	559382
ENSG00000073969	NSF	protein_coding	17	44668035	44834830	CNV_17_44334050_44337441_iPSCORE	CNV_17_44333850_44337441_HipSci	mCNV	mCNV	GS	44334050	44337441	0.00172988	0.173679	0.0554341	0.0222934	1.0898	18.5213	TRUE	FALSE	-330594	1	FALSE	exonic_other	outside_proximal	557828
ENSG00000073969	NSF	protein_coding	17	44668035	44834830	CNV_17_44333850_44337441_HipSci	CNV_17_44333850_44337441_HipSci	mCNV	mCNV	GS	44333850	44337441	0.00172988	0.173679	0.0554341	0.0222934	1.0898	18.5213	TRUE	FALSE	-330594	1	FALSE	exonic_other	outside_proximal	557828
ENSG00000073969	NSF	protein_coding	17	44668035	44834830	CNV_17_44337541_44353080_HipSci	CNV_17_44337541_44353080_HipSci	mCNV	mCNV	GS	44337541	44353080	4.38719e-08	0.287942	0.0525969	2.2206e-07	1.0898	18.5213	TRUE	FALSE	-314955	1	FALSE	exonic_other	outside_proximal	542189
ENSG00000073969	NSF	protein_coding	17	44668035	44834830	CNV_17_44342302_44353306_iPSCORE	CNV_17_44337541_44353080_HipSci	mCNV	mCNV	GS	44342302	44353306	4.38719e-08	0.287942	0.0525969	2.2206e-07	1.0898	18.5213	TRUE	FALSE	-314729	1	FALSE	exonic_other	outside_proximal	541963
ENSG00000073969	NSF	protein_coding	17	44668035	44834830	CNV_17_44355106_44360623_iPSCORE	CNV_17_44354906_44360339_HipSci	mCNV	mCNV	GS	44355106	44360623	0.00246825	0.169211	0.0558967	0.0326209	1.0898	18.5213	TRUE	FALSE	-307412	1	FALSE	intronic_other	outside_proximal	534646
ENSG00000073969	NSF	protein_coding	17	44668035	44834830	CNV_17_44354906_44360339_HipSci	CNV_17_44354906_44360339_HipSci	mCNV	mCNV	GS	44354906	44360339	0.00246825	0.169211	0.0558967	0.0326209	1.0898	18.5213	TRUE	FALSE	-307696	1	FALSE	intronic_other	outside_proximal	534930
ENSG00000073969	NSF	protein_coding	17	44668035	44834830	CNV_17_44358685_44363184_HipSci	CNV_17_44358527_44363032_iPSCORE	mCNV	mCNV	GS	44358685	44363184	4.08908e-08	0.288721	0.0526195	2.05668e-07	1.0898	18.5213	TRUE	FALSE	-304851	1	FALSE	intronic_other	outside_proximal	532085
ENSG00000073969	NSF	protein_coding	17	44668035	44834830	CNV_17_44358527_44363032_iPSCORE	CNV_17_44358527_44363032_iPSCORE	mCNV	mCNV	GS	44358527	44363032	4.08908e-08	0.288721	0.0526195	2.05668e-07	1.0898	18.5213	TRUE	FALSE	-305003	1	FALSE	intronic_other	outside_proximal	532237
ENSG00000073969	NSF	protein_coding	17	44668035	44834830	CNV_17_44362371_44364637_iPSCORE	CNV_17_44360573_44364637_HipSci	mCNV	mCNV	GS	44362371	44364637	2.00979e-09	0.40538	0.0675969	7.7123e-09	1.0898	18.5213	TRUE	FALSE	-303398	1	FALSE	intronic_other	outside_proximal	530632
ENSG00000073969	NSF	protein_coding	17	44668035	44834830	CNV_17_44360573_44364637_HipSci	CNV_17_44360573_44364637_HipSci	mCNV	mCNV	GS	44360573	44364637	2.08914e-09	0.314299	0.0524642	8.04473e-09	1.0898	18.5213	TRUE	FALSE	-303398	1	FALSE	intronic_other	outside_proximal	530632
ENSG00000073969	NSF	protein_coding	17	44668035	44834830	CNV_17_44362371_44365001_iPSCORE	CNV_17_44360573_44364637_HipSci	mCNV	mCNV	GS	44362371	44365001	2.35921e-09	0.394571	0.066082	9.18441e-09	1.0898	18.5213	TRUE	FALSE	-303034	1	FALSE	intronic_other	outside_proximal	530268
ENSG00000073969	NSF	protein_coding	17	44668035	44834830	CNV_17_44360623_44364637_iPSCORE	CNV_17_44360573_44364637_HipSci	mCNV	mCNV	GS	44360623	44364637	2.47375e-09	0.313277	0.0525353	9.67143e-09	1.0898	18.5213	TRUE	FALSE	-303398	1	FALSE	intronic_other	outside_proximal	530632
ENSG00000073969	NSF	protein_coding	17	44668035	44834830	CNV_17_44363032_44368190_HipSci	CNV_17_44363032_44368190_HipSci	mCNV	mCNV	GS	44363032	44368190	4.38719e-08	0.287942	0.0525969	2.2206e-07	1.0898	18.5213	TRUE	FALSE	-299845	1	FALSE	promoter_other	outside_proximal	527079
ENSG00000073969	NSF	protein_coding	17	44668035	44834830	CNV_17_44365538_44367940_HipSci	CNV_17_44363032_44368190_HipSci	mCNV	mCNV	GS	44365538	44367940	4.672e-08	0.287183	0.0525653	2.37816e-07	1.0898	18.5213	TRUE	FALSE	-300095	1	FALSE	intronic_other	outside_proximal	527329
ENSG00000073969	NSF	protein_coding	17	44668035	44834830	CNV_17_44364237_44367840_iPSCORE	CNV_17_44363032_44368190_HipSci	mCNV	mCNV	GS	44364237	44367840	4.78234e-08	0.286874	0.0525486	2.43944e-07	1.0898	18.5213	TRUE	FALSE	-300195	1	FALSE	intronic_other	outside_proximal	527429
ENSG00000073969	NSF	protein_coding	17	44668035	44834830	CNV_17_44566785_44570286_HipSci	CNV_17_44566885_44570071_iPSCORE	mCNV	mCNV	GS	44566785	44570286	3.37184e-11	0.407798	0.0615141	8.96336e-11	1.0898	18.5213	TRUE	FALSE	-97749	1	FALSE	intergenic	outside_proximal	324983
ENSG00000073969	NSF	protein_coding	17	44668035	44834830	CNV_17_44566885_44570071_iPSCORE	CNV_17_44566885_44570071_iPSCORE	mCNV	mCNV	GS	44566885	44570071	3.51018e-11	0.415131	0.0626763	9.36488e-11	1.0898	18.5213	TRUE	FALSE	-97964	1	FALSE	intergenic	outside_proximal	325198
ENSG00000073969	NSF	protein_coding	17	44668035	44834830	CNV_17_44570951_44580745_HipSci	CNV_17_44574850_44580413_iPSCORE	mCNV	mCNV	GS	44570951	44580745	2.09304e-19	0.532328	0.0590931	1.0194e-19	1.0898	18.5213	TRUE	TRUE	-87290	1	FALSE	promoter_other	outside_proximal	314524
ENSG00000073969	NSF	protein_coding	17	44668035	44834830	CNV_17_44574850_44580413_iPSCORE	CNV_17_44574850_44580413_iPSCORE	mCNV	mCNV	GS	44574850	44580413	2.54485e-19	0.530865	0.0590714	1.2614e-19	1.0898	18.5213	TRUE	FALSE	-87622	1	FALSE	promoter_other	outside_proximal	314856
ENSG00000073969	NSF	protein_coding	17	44668035	44834830	CNV_17_44574850_44580622_HipSci	CNV_17_44574850_44580413_iPSCORE	mCNV	mCNV	GS	44574850	44580622	2.54485e-19	0.530865	0.0590714	1.2614e-19	1.0898	18.5213	TRUE	FALSE	-87413	1	FALSE	promoter_other	outside_proximal	314647
ENSG00000073969	NSF	protein_coding	17	44668035	44834830	DEL_17_44086725_44086961	DEL_17_44086725_44086961	DEL	DEL	SS	44086725	44086961	2.8939e-14	0.364703	0.0479684	4.08049e-14	1.0898	18.5213	TRUE	FALSE	-581074	1	FALSE	intronic_other	outside_proximal	808308
ENSG00000073969	NSF	protein_coding	17	44668035	44834830	DEL_17_44888488_44888655	DEL_17_44888488_44888655	DEL	DEL	SS	44888488	44888655	2.58165e-05	0.193594	0.0460113	0.00023164	1.0898	18.5213	TRUE	FALSE	53658	1	FALSE	intronic_other	inside_distal	6614
ENSG00000073969	NSF	protein_coding	17	44668035	44834830	DUP_17_44282777_44286377	DUP_17_44212772_44369547	DUP	DUP	SS	44282777	44286377	2.84124e-14	0.366284	0.0481614	3.99963e-14	1.0898	18.5213	TRUE	FALSE	-381658	1	FALSE	intronic_other	outside_proximal	608892
ENSG00000073969	NSF	protein_coding	17	44668035	44834830	DUP_17_44212772_44369547	DUP_17_44212772_44369547	DUP	DUP	SS	44212772	44369547	3.28838e-08	0.27799	0.0503118	1.6219e-07	1.0898	18.5213	TRUE	FALSE	-298488	1	FALSE	exonic_other	outside_proximal	525722
ENSG00000073969	NSF	protein_coding	17	44668035	44834830	CNV_17_44213046_44368377_Original	DUP_17_44212772_44369547	mCNV	DUP	GS_LCNV	44213046	44368377	4.90418e-07	0.300945	0.0598297	3.08319e-06	1.0898	18.5213	TRUE	FALSE	-299658	1	FALSE	exonic_other	outside_proximal	526892
ENSG00000073969	NSF	protein_coding	17	44668035	44834830	CNV_17_44162865_44368377_Original	DUP_17_44212772_44369547	mCNV	DUP	GS_LCNV	44162865	44368377	0.00170914	-0.246744	0.0786659	0.0220064	1.0898	18.5213	TRUE	FALSE	-299658	1	FALSE	exonic_other	outside_proximal	526892
ENSG00000073969	NSF	protein_coding	17	44668035	44834830	Human_STR_586874	Human_STR_586874	STR	STR	HipSTR	43746611	43746636	1.00895e-15	0.384431	0.0478996	1.05244e-15	1.0898	18.5213	TRUE	FALSE	-921399	0.993976	FALSE	intronic_other	outside_proximal	1148633
ENSG00000073969	NSF	protein_coding	17	44668035	44834830	Human_STR_586904	Human_STR_586904	STR	STR	HipSTR	43809555	43809575	1.41161e-15	-0.559787	0.0701098	1.51754e-15	1.0898	18.5213	TRUE	FALSE	-858460	0.991968	FALSE	intronic_other	outside_proximal	1085694
ENSG00000073969	NSF	protein_coding	17	44668035	44834830	Human_STR_586926	Human_STR_586926	STR	STR	HipSTR	43847570	43847604	4.18124e-12	-0.45811	0.0660966	9.215e-12	1.0898	18.5213	TRUE	FALSE	-820431	0.993976	FALSE	intronic_other	outside_proximal	1047665
ENSG00000073969	NSF	protein_coding	17	44668035	44834830	Human_STR_587068	Human_STR_587068	STR	STR	HipSTR	44066253	44066279	7.93756e-15	-0.487207	0.0627152	9.96468e-15	1.0898	18.5213	TRUE	FALSE	-601756	0.991968	FALSE	intronic_other	outside_proximal	828990
ENSG00000073969	NSF	protein_coding	17	44668035	44834830	Human_STR_587135	Human_STR_587135	STR	STR	HipSTR	44155300	44155314	8.63303e-16	-0.385238	0.0478861	8.87995e-16	1.0898	18.5213	TRUE	FALSE	-512721	0.997992	FALSE	intronic_other	outside_proximal	739955
ENSG00000073969	NSF	protein_coding	17	44668035	44834830	Human_STR_587140	Human_STR_587140	STR	STR	HipSTR	44161748	44161771	1.11819e-15	0.384778	0.0480184	1.17721e-15	1.0898	18.5213	TRUE	FALSE	-506264	0.995984	FALSE	intronic_other	outside_proximal	733498
ENSG00000073969	NSF	protein_coding	17	44668035	44834830	rMEI_17_44176407_44176717	rMEI_17_44176407_44176717	rMEI	rMEI	SS	44176407	44176717	6.40537e-16	0.391494	0.0484442	6.41433e-16	1.0898	18.5213	TRUE	FALSE	-491318	1	FALSE	intronic_other	outside_proximal	718552
ENSG00000073969	NSF	protein_coding	17	44668035	44834830	rMEI_17_44223917_44224221	rMEI_17_44223917_44224221	rMEI	rMEI	SS	44223917	44224221	5.36298e-16	0.392666	0.0484594	5.2855e-16	1.0898	18.5213	TRUE	FALSE	-443814	1	FALSE	intronic_other	outside_proximal	671048
ENSG00000073969	NSF	protein_coding	17	44668035	44834830	rMEI_17_44314883_44315591	rMEI_17_44314883_44315591	rMEI	rMEI	SS	44314883	44315591	3.99201e-17	0.389667	0.0463165	3.11567e-17	1.0898	18.5213	TRUE	FALSE	-352444	1	FALSE	intergenic	outside_proximal	579678
ENSG00000074201	CLNS1A	protein_coding	11	77225981	77348850	Human_STR_244547	Human_STR_244547	STR	STR	HipSTR	77335869	77335883	6.04828e-12	-0.236004	0.0343104	2.09626e-10	0.976993	20.3184	TRUE	TRUE	0	0.995984	FALSE	promoter_eGene	outside_proximal	186143
ENSG00000074201	CLNS1A	protein_coding	11	77225981	77348850	Human_STR_244573	Human_STR_244573	STR	STR	HipSTR	77360369	77360403	2.65741e-11	-0.375663	0.0563686	8.9019e-10	0.976993	20.3184	TRUE	FALSE	11519	1	FALSE	intergenic	inside_proximal	161623
ENSG00000074201	CLNS1A	protein_coding	11	77225981	77348850	Human_STR_244621	Human_STR_244621	STR	STR	HipSTR	77422714	77422740	1.41174e-10	0.220656	0.0343989	4.55083e-09	0.976993	20.3184	TRUE	FALSE	73864	0.997992	FALSE	intronic_other	inside_proximal	99286
ENSG00000074201	CLNS1A	protein_coding	11	77225981	77348850	Human_STR_244636	Human_STR_244636	STR	STR	HipSTR	77444392	77444406	6.35294e-11	-0.224237	0.0343123	2.08588e-09	0.976993	20.3184	TRUE	FALSE	95542	0.997992	FALSE	intronic_other	inside_distal	77620
ENSG00000074201	CLNS1A	protein_coding	11	77225981	77348850	Human_STR_244725	Human_STR_244725	STR	STR	HipSTR	77551144	77551170	0.00245569	-0.0977735	0.0322818	0.0526963	0.976993	20.3184	TRUE	FALSE	202294	0.991968	FALSE	promoter_other	outside_distal	17090
ENSG00000074201	CLNS1A	protein_coding	11	77225981	77348850	rMEI_11_77403284_77403588	rMEI_11_77403284_77403588	rMEI	rMEI	SS	77403284	77403588	4.41773e-10	0.207224	0.0332169	1.38719e-08	0.976993	20.3184	TRUE	FALSE	54434	1	FALSE	intronic_other	inside_proximal	118438
ENSG00000074201	CLNS1A	protein_coding	11	77225981	77348850	rMEI_11_77519577_77519878	rMEI_11_77519577_77519878	rMEI	rMEI	SS	77519577	77519878	1.13741e-11	0.229699	0.0338392	3.88526e-10	0.976993	20.3184	TRUE	FALSE	170727	1	FALSE	intronic_other	inside_distal	2148
ENSG00000074211	PPP2R2C	protein_coding	4	6322305	6565327	Human_STR_1019587	Human_STR_1019587	STR	STR	HipSTR	6527133	6527163	0.00107363	-0.110244	0.0337088	0.00952599	1.25899	25.8001	TRUE	TRUE	0	0.991968	FALSE	promoter_eGene	inside_distal	25448
ENSG00000074219	TEAD2	protein_coding	19	49843852	49865714	Human_STR_695718	Human_STR_695718	STR	STR	HipSTR	49782134	49782151	1.42007e-07	0.120136	0.0228281	1.30619e-05	0.918386	32.7286	TRUE	FALSE	-61701	0.991968	FALSE	intergenic	outside_distal	55544
ENSG00000074219	TEAD2	protein_coding	19	49843852	49865714	rMEI_19_49889481_49889799	rMEI_19_49889481_49889799	rMEI	rMEI	SS	49889481	49889799	2.77e-14	-0.17128	0.0225112	8.99062e-12	0.918386	32.7286	TRUE	TRUE	23767	1	FALSE	promoter_other	inside_distal	1155
ENSG00000074266	EED	protein_coding	11	85955586	85989855	ALU_11_85970281_85970282	ALU_11_85970281_85970282	ALU	ALU	MELT	85970281	85970282	3.91336e-08	-0.229145	0.0417027	2.0538e-05	0.788984	26.7432	TRUE	TRUE	0	1	FALSE	intronic_eGene	inside_proximal	186857
ENSG00000074266	EED	protein_coding	11	85955586	85989855	Human_STR_249033	Human_STR_249033	STR	STR	HipSTR	85919720	85919734	9.15094e-07	-0.163597	0.0333255	0.000246949	0.788984	26.7432	TRUE	FALSE	-35852	0.995984	FALSE	intergenic	inside_proximal	136296
ENSG00000074317	SNCB	protein_coding	5	176047085	176057530	rMEI_5_176387586_176390189	rMEI_5_176387586_176390189	rMEI	rMEI	SS	176387586	176390189	0.00110012	-0.0993315	0.0304363	0.0240737	1.02793	24.8049	TRUE	TRUE	330056	1	FALSE	intronic_other	outside_distal	90664
ENSG00000074319	TSG101	protein_coding	11	18489883	18548779	Human_STR_213102	Human_STR_213102	STR	STR	HipSTR	18431449	18431464	7.93734e-08	-0.195299	0.0363784	1.01278e-05	0.897322	32.786	TRUE	TRUE	-58419	0.995984	FALSE	intergenic	inside_distal	14615
ENSG00000074319	TSG101	protein_coding	11	18489883	18548779	Human_STR_213342	Human_STR_213342	STR	STR	HipSTR	18676417	18676431	0.000429331	0.121495	0.0345023	0.0225178	0.897322	32.786	TRUE	FALSE	127638	0.993976	FALSE	intergenic	outside_distal	19777
ENSG00000074370	ATP2A3	protein_coding	17	3827169	3867736	Human_STR_559447	Human_STR_559447	STR	STR	HipSTR	3973132	3973150	0.000501367	-0.100169	0.0287839	0.00468805	1.35688	44.2797	TRUE	TRUE	105396	0.997992	FALSE	intronic_other	outside_proximal	174126
ENSG00000074410	CA12	protein_coding	15	63613577	63674360	Human_STR_477452	Human_STR_477452	STR	STR	HipSTR	63612552	63612588	0.00350079	0.16832	0.0576447	0.0492267	1.20758	26.6114	TRUE	FALSE	-989	0.993976	FALSE	intergenic	outside_proximal	42155
ENSG00000074410	CA12	protein_coding	15	63613577	63674360	Human_STR_478154	Human_STR_478154	STR	STR	HipSTR	64608402	64608438	0.00066696	0.263372	0.0773982	0.00691512	1.20758	26.6114	TRUE	TRUE	934042	0.995984	FALSE	intronic_other	outside_distal	717217
ENSG00000074416	MGLL	protein_coding	3	127407909	127542051	BND_3_128379023_63379_1	BND_3_128379023_63379_1	BND	BND	SS	128379023	128379024	0.00225658	-0.0979102	0.0320575	0.0455635	1.25395	43.4457	TRUE	FALSE	836972	1	FALSE	intronic_other	outside_proximal	970033
ENSG00000074416	MGLL	protein_coding	3	127407909	127542051	BND_3_128403995_63379_2	BND_3_128403995_63379_2	BND	BND	SS	128403995	128403996	0.00225658	-0.0979102	0.0320575	0.0455635	1.25395	43.4457	TRUE	FALSE	861944	1	FALSE	intergenic	outside_proximal	995005
ENSG00000074416	MGLL	protein_coding	3	127407909	127542051	CNV_3_128379046_128380446_iPSCORE	CNV_3_128379046_128380346_HipSci	mCNV	mCNV	GS	128379046	128380446	0.00169231	0.167606	0.0533861	0.0321839	1.25395	43.4457	TRUE	TRUE	836995	1	FALSE	intronic_other	outside_proximal	970056
ENSG00000074416	MGLL	protein_coding	3	127407909	127542051	CNV_3_128379046_128380346_HipSci	CNV_3_128379046_128380346_HipSci	mCNV	mCNV	GS	128379046	128380346	0.00169231	0.167606	0.0533861	0.0321839	1.25395	43.4457	TRUE	TRUE	836995	1	FALSE	intronic_other	outside_proximal	970056
ENSG00000074527	NTN4	protein_coding	12	96051583	96184930	Human_STR_326909	Human_STR_326909	STR	STR	HipSTR	96279837	96279859	0.00149589	-0.11627	0.0366149	0.0311617	1.06991	27.3836	TRUE	TRUE	94907	0.991968	FALSE	intronic_other	outside_distal	25840
ENSG00000074590	NUAK1	protein_coding	12	106457118	106533811	Human_STR_332576	Human_STR_332576	STR	STR	HipSTR	106018126	106018165	0.00213117	0.115108	0.0374784	0.0480913	0.977111	21.2838	TRUE	TRUE	-438953	0.993976	FALSE	intergenic	outside_proximal	677858
ENSG00000074621	SLC24A1	protein_coding	15	65903704	65953333	Human_STR_479258	Human_STR_479258	STR	STR	HipSTR	65745771	65745804	0.00144605	-0.0759616	0.0238476	0.0389666	1.07291	35.4315	TRUE	TRUE	-157900	0.993976	FALSE	intronic_other	outside_distal	61616
ENSG00000074657	ZNF532	protein_coding	18	56529832	56653712	Human_STR_642605	Human_STR_642605	STR	STR	HipSTR	56442866	56442876	0.000837654	-0.081826	0.0244985	0.0211521	1.05842	32.393	TRUE	FALSE	-86956	0.995984	FALSE	intergenic	inside_distal	2889
ENSG00000074657	ZNF532	protein_coding	18	56529832	56653712	Human_STR_642727	Human_STR_642727	STR	STR	HipSTR	56577302	56577320	0.000301183	0.090712	0.0250982	0.00722637	1.05842	32.393	TRUE	TRUE	0	0.995984	FALSE	intronic_eGene	inside_proximal	61150
ENSG00000074696	PTPLAD1	protein_coding	15	65822756	65870687	Human_STR_479688	Human_STR_479688	STR	STR	HipSTR	66234858	66234901	0.00200435	-0.0968547	0.0313487	0.015852	1.37772	29.0286	TRUE	TRUE	364171	0.991968	FALSE	intronic_other	outside_distal	71856
ENSG00000074755	ZZEF1	protein_coding	17	3907739	4046314	Human_STR_559433	Human_STR_559433	STR	STR	HipSTR	3945543	3945555	0.000517617	0.082025	0.0236283	0.00669978	1.25616	40.0182	TRUE	FALSE	0	0.993976	FALSE	intronic_eGene	outside_proximal	125165
ENSG00000074755	ZZEF1	protein_coding	17	3907739	4046314	Human_STR_559439	Human_STR_559439	STR	STR	HipSTR	3959962	3959987	0.000509683	-0.113359	0.0326156	0.00657216	1.25616	40.0182	TRUE	TRUE	0	0.991968	FALSE	intronic_eGene	inside_proximal	139584
ENSG00000074803	SLC12A1	protein_coding	15	48483861	48596275	Human_STR_468607	Human_STR_468607	STR	STR	HipSTR	48564607	48564638	1.12715e-34	-0.492729	0.040117	5.22832e-31	0.935736	37.5911	TRUE	FALSE	0	0.995984	FALSE	intronic_eGene	inside_distal	58104
ENSG00000074803	SLC12A1	protein_coding	15	48483861	48596275	Human_STR_468670	Human_STR_468670	STR	STR	HipSTR	48673907	48673918	9.40664e-11	-0.301572	0.0465663	1.26624e-08	0.935736	37.5911	TRUE	FALSE	77632	0.993976	FALSE	intergenic	outside_distal	48209
ENSG00000074803	SLC12A1	protein_coding	15	48483861	48596275	rMEI_15_48550276_48550581	rMEI_15_48550276_48550581	rMEI	rMEI	SS	48550276	48550581	4.91878e-37	-0.496596	0.0390578	3.23527e-33	0.935736	37.5911	TRUE	TRUE	0	1	FALSE	intronic_eGene	outside_distal	49528
ENSG00000074842	C19orf10	protein_coding	19	4641386	4670382	Human_STR_657943	Human_STR_657943	STR	STR	HipSTR	4673754	4673769	0.000895684	0.126339	0.038038	0.0182001	1.15005	36.9111	TRUE	TRUE	3372	1	FALSE	intergenic	outside_proximal	22807
ENSG00000074855	ANO8	protein_coding	19	17434032	17445638	Human_STR_671762	Human_STR_671762	STR	STR	HipSTR	17429029	17429054	2.65181e-05	0.105718	0.025162	0.00299122	0.804448	25.2845	TRUE	TRUE	-4978	0.991968	FALSE	intronic_other	inside_distal	7216
ENSG00000075035	WSCD2	protein_coding	12	108523248	108644314	Human_STR_334138	Human_STR_334138	STR	STR	HipSTR	108890990	108891008	0.00104117	-0.121929	0.0371831	0.00811957	1.27708	24.8719	TRUE	TRUE	246676	1	FALSE	intergenic	inside_distal	4139
ENSG00000075043	KCNQ2	protein_coding	20	62037542	62103993	ALU_20_62072498_62072499	ALU_20_62072498_62072499	ALU	ALU	MELT	62072498	62072499	0.000735572	0.216485	0.0641252	0.0189671	1.02112	28.5123	TRUE	TRUE	0	1	FALSE	intronic_eGene
ENSG00000075131	TIPIN	protein_coding	15	66628544	66679084	ALU_15_66668151_66668152	ALU_15_66668151_66668152	ALU	ALU	MELT	66668151	66668152	2.53318e-13	0.263152	0.0359638	2.27045e-13	1.13758	32.0022	TRUE	TRUE	0	1	FALSE	intronic_eGene	outside_proximal	8875
ENSG00000075131	TIPIN	protein_coding	15	66628544	66679084	DEL_15_66706539_66706683	DEL_15_66706539_66706683	DEL	DEL	SS	66706539	66706683	8.65647e-07	-0.138776	0.0282067	6.14753e-06	1.13758	32.0022	TRUE	FALSE	27455	1	FALSE	intronic_other	outside_proximal	25579
ENSG00000075131	TIPIN	protein_coding	15	66628544	66679084	DEL_15_66877674_66878404	DEL_15_66877674_66878404	DEL	DEL	SS	66877674	66878404	0.000154836	0.104246	0.0275551	0.00223891	1.13758	32.0022	TRUE	FALSE	198590	1	FALSE	intronic_other	outside_distal	79020
ENSG00000075131	TIPIN	protein_coding	15	66628544	66679084	Human_STR_480111	Human_STR_480111	STR	STR	HipSTR	66785993	66786022	1.30425e-12	-0.200359	0.0282439	1.46461e-12	1.13758	32.0022	TRUE	FALSE	106909	0.991968	FALSE	exonic_other	outside_distal	1010
ENSG00000075142	SRI	protein_coding	7	87834433	87856308	Human_STR_1345261	Human_STR_1345261	STR	STR	HipSTR	87953050	87953083	0.000104427	0.116832	0.0301109	0.0217487	0.671792	27.8044	TRUE	TRUE	96742	0.997992	FALSE	intergenic
ENSG00000075151	EIF4G3	protein_coding	1	21132963	21503377	Human_STR_13413	Human_STR_13413	STR	STR	HipSTR	21148365	21148382	6.39325e-11	0.188638	0.0288692	3.6657e-11	1.22145	48.7705	TRUE	TRUE	0	0.995984	FALSE	intronic_eGene	outside_distal	418
ENSG00000075151	EIF4G3	protein_coding	1	21132963	21503377	Human_STR_13722	Human_STR_13722	STR	STR	HipSTR	21515709	21515727	2.58399e-09	-0.137772	0.0231315	3.36126e-09	1.22145	48.7705	TRUE	FALSE	12332	0.991968	FALSE	intergenic	outside_proximal	11566
ENSG00000075151	EIF4G3	protein_coding	1	21132963	21503377	Human_STR_13881	Human_STR_13881	STR	STR	HipSTR	21681755	21681785	0.00046586	-0.14848	0.0424271	0.00873169	1.22145	48.7705	TRUE	FALSE	178378	0.997992	FALSE	intergenic	outside_distal	6031
ENSG00000075188	NUP37	protein_coding	12	102467967	102513902	Human_STR_330666	Human_STR_330666	STR	STR	HipSTR	102434880	102434917	0.00168206	-0.155747	0.0495805	0.0376959	0.973723	20.6398	TRUE	TRUE	-33050	0.993976	FALSE	promoter_other	inside_proximal	209542
ENSG00000075234	TTC38	protein_coding	22	46663858	46689905	ALU_22_46623051_46623052	ALU_22_46623051_46623052	ALU	ALU	MELT	46623051	46623052	1.24083e-12	0.727923	0.102514	2.8779e-12	1.10233	28.4607	TRUE	FALSE	-40806	1	FALSE	intronic_other	outside_distal	22740
ENSG00000075234	TTC38	protein_coding	22	46663858	46689905	Human_STR_909421	Human_STR_909421	STR	STR	HipSTR	46659665	46659707	6.12112e-39	0.855117	0.0655119	2.88619e-41	1.10233	28.4607	TRUE	TRUE	-4151	0.993976	FALSE	promoter_other	inside_proximal	11761
ENSG00000075234	TTC38	protein_coding	22	46663858	46689905	Human_STR_909474	Human_STR_909474	STR	STR	HipSTR	46766314	46766329	2.64342e-07	-0.291099	0.0565543	2.15162e-06	1.10233	28.4607	TRUE	FALSE	76409	0.993976	FALSE	intronic_other	outside_distal	72601
ENSG00000075239	ACAT1	protein_coding	11	107992243	108018503	Human_STR_259561	Human_STR_259561	STR	STR	HipSTR	107851779	107851808	5.12877e-07	-0.226846	0.0451756	1.76755e-05	0.9793	27.1173	TRUE	FALSE	-140435	0.991968	FALSE	intergenic
ENSG00000075239	ACAT1	protein_coding	11	107992243	108018503	Human_STR_259642	Human_STR_259642	STR	STR	HipSTR	107932622	107932643	2.29579e-12	-0.438302	0.0624787	1.02099e-10	0.9793	27.1173	TRUE	FALSE	-59600	0.991968	FALSE	intronic_other
ENSG00000075239	ACAT1	protein_coding	11	107992243	108018503	Human_STR_259663	Human_STR_259663	STR	STR	HipSTR	107951679	107951718	7.15812e-08	0.249279	0.0462728	2.56959e-06	0.9793	27.1173	TRUE	FALSE	-40525	0.995984	FALSE	intronic_other
ENSG00000075239	ACAT1	protein_coding	11	107992243	108018503	Human_STR_259750	Human_STR_259750	STR	STR	HipSTR	108052192	108052214	1.42401e-28	-0.40213	0.036265	1.3712e-26	0.9793	27.1173	TRUE	FALSE	33689	0.995984	FALSE	intronic_other
ENSG00000075239	ACAT1	protein_coding	11	107992243	108018503	Human_STR_259777	Human_STR_259777	STR	STR	HipSTR	108090460	108090488	1.23839e-28	0.482751	0.0434866	1.19592e-26	0.9793	27.1173	TRUE	TRUE	71957	0.995984	FALSE	intronic_other
ENSG00000075239	ACAT1	protein_coding	11	107992243	108018503	Human_STR_259849	Human_STR_259849	STR	STR	HipSTR	108196713	108196727	1.74598e-27	0.393321	0.0362103	1.59623e-25	0.9793	27.1173	TRUE	FALSE	178210	0.991968	FALSE	promoter_other
ENSG00000075240	GRAMD4	protein_coding	22	46971909	47075688	DEL_22_47781989_47782204	DEL_22_47781989_47782204	DEL	DEL	SS	47781989	47782204	0.00141982	-0.0897529	0.0281305	0.0195032	1.07598	18.9136	TRUE	TRUE	706301	1	FALSE	intergenic	outside_distal	611005
ENSG00000075292	ZNF638	protein_coding	2	71503691	71662199	Human_STR_743558	Human_STR_743558	STR	STR	HipSTR	71569814	71569827	1.82251e-05	-0.101732	0.0237381	0.0285139	0.575143	92.771	TRUE	TRUE	0	0.993976	FALSE	intronic_eGene	inside_proximal	76754
ENSG00000075336	TIMM21	protein_coding	18	71815746	71826197	BND_18_71711514_24004_2	BND_18_71711514_24004_2	BND	BND	SS	71711514	71711515	8.74842e-09	0.191455	0.0332771	6.41378e-08	1.07548	24.1504	TRUE	TRUE	-104231	1	FALSE	intergenic	outside_proximal	145823
ENSG00000075336	TIMM21	protein_coding	18	71815746	71826197	Human_STR_650704	Human_STR_650704	STR	STR	HipSTR	71674928	71674941	0.00221079	-0.105326	0.0344162	0.040367	1.07548	24.1504	TRUE	FALSE	-140805	0.991968	FALSE	intronic_other	inside_distal	109237
ENSG00000075340	ADD2	protein_coding	2	70834750	70995357	BND_2_70662456_8880_1	BND_2_70662456_8880_1	BND	BND	SS	70662456	70662457	0.000133298	0.0851716	0.0222946	0.000529843	1.33035	29.338	TRUE	FALSE	-172293	1	FALSE	intergenic	outside_distal	222620
ENSG00000075340	ADD2	protein_coding	2	70834750	70995357	DEL_2_70661344_70662454	DEL_2_70661344_70662454	DEL	DEL	SS	70661344	70662454	5.14601e-05	0.0829664	0.0204911	0.000149561	1.33035	29.338	TRUE	TRUE	-172296	1	FALSE	intergenic	outside_distal	222623
ENSG00000075340	ADD2	protein_coding	2	70834750	70995357	Human_STR_743059	Human_STR_743059	STR	STR	HipSTR	70635738	70635751	0.000129862	0.0786795	0.0205605	0.00051178	1.33035	29.338	TRUE	FALSE	-198999	0.997992	FALSE	intronic_other	outside_distal	249326
ENSG00000075340	ADD2	protein_coding	2	70834750	70995357	Human_STR_743209	Human_STR_743209	STR	STR	HipSTR	70967767	70967795	0.00109077	-0.0986907	0.0302176	0.00854926	1.33035	29.338	TRUE	FALSE	0	0.991968	FALSE	intronic_eGene	inside_proximal	39968
ENSG00000075407	ZNF37A	protein_coding	10	38383264	38414472	Human_STR_153261	Human_STR_153261	STR	STR	HipSTR	37826533	37826561	0.000928684	-0.159385	0.048134	0.00377222	1.18531	10.4273	TRUE	FALSE	-556703	0.997992	FALSE	intronic_other
ENSG00000075407	ZNF37A	protein_coding	10	38383264	38414472	Human_STR_153291	Human_STR_153291	STR	STR	HipSTR	37897428	37897457	0.000253553	0.176829	0.0483317	0.000812495	1.18531	10.4273	TRUE	FALSE	-485807	0.991968	FALSE	intergenic
ENSG00000075407	ZNF37A	protein_coding	10	38383264	38414472	Human_STR_153505	Human_STR_153505	STR	STR	HipSTR	38279139	38279159	8.07478e-05	0.194034	0.0492201	0.000209498	1.18531	10.4273	TRUE	FALSE	-104105	0.997992	FALSE	intronic_other
ENSG00000075407	ZNF37A	protein_coding	10	38383264	38414472	Human_STR_153522	Human_STR_153522	STR	STR	HipSTR	38300504	38300518	0.000138552	-0.266873	0.0700318	0.000397178	1.18531	10.4273	TRUE	FALSE	-82746	0.995984	FALSE	promoter_other
ENSG00000075407	ZNF37A	protein_coding	10	38383264	38414472	Human_STR_153603	Human_STR_153603	STR	STR	HipSTR	38409351	38409366	1.08529e-08	-0.279652	0.0489173	5.39939e-09	1.18531	10.4273	TRUE	TRUE	0	0.997992	TRUE	exonic_eGene
ENSG00000075413	MARK3	protein_coding	14	103851729	103970168	CNV_14_103002158_103003578_iPSCORE	CNV_14_103002158_103003578_iPSCORE	DEL	DEL	GS	103002158	103003578	0.00251548	0.124264	0.0411271	0.0471856	1.07926	24.9295	TRUE	FALSE	-848151	1	FALSE	intergenic	outside_distal	536033
ENSG00000075413	MARK3	protein_coding	14	103851729	103970168	CNV_14_103002265_103003528_HipSci	CNV_14_103002158_103003578_iPSCORE	DEL	DEL	GS	103002265	103003528	0.00251548	0.124264	0.0411271	0.0471856	1.07926	24.9295	TRUE	FALSE	-848201	1	FALSE	intergenic	outside_distal	536083
ENSG00000075413	MARK3	protein_coding	14	103851729	103970168	Human_STR_450841	Human_STR_450841	STR	STR	HipSTR	103879924	103879973	1.2695e-07	0.141429	0.0267696	1.12136e-06	1.07926	24.9295	TRUE	TRUE	0	0.997992	FALSE	intronic_eGene	outside_proximal	69170
ENSG00000075413	MARK3	protein_coding	14	103851729	103970168	Human_STR_451046	Human_STR_451046	STR	STR	HipSTR	104088268	104088295	3.58661e-07	0.182725	0.035901	3.43991e-06	1.07926	24.9295	TRUE	FALSE	118100	0.991968	FALSE	intronic_other	outside_distal	63393
ENSG00000075413	MARK3	protein_coding	14	103851729	103970168	Human_STR_451206	Human_STR_451206	STR	STR	HipSTR	104276164	104276178	0.00132092	0.0892021	0.0277767	0.0238945	1.07926	24.9295	TRUE	FALSE	305996	0.993976	FALSE	intronic_other	outside_distal	251289
ENSG00000075413	MARK3	protein_coding	14	103851729	103970168	Human_STR_451290	Human_STR_451290	STR	STR	HipSTR	104350231	104350241	0.00207212	-0.0875819	0.0284385	0.0384862	1.07926	24.9295	TRUE	FALSE	380063	0.991968	FALSE	intergenic	outside_distal	325356
ENSG00000075415	SLC25A3	protein_coding	12	98987369	98995946	Human_STR_328550	Human_STR_328550	STR	STR	HipSTR	99023155	99023186	9.70034e-07	-0.176826	0.0361044	4.23907e-06	1.17541	29.6451	TRUE	TRUE	27209	0.997992	FALSE	intronic_other	outside_distal	3181
ENSG00000075461	CACNG4	protein_coding	17	64961026	65029514	rMEI_17_64930555_64930856	rMEI_17_64930555_64930856	rMEI	rMEI	SS	64930555	64930856	0.000196091	0.137553	0.036937	0.00615604	1.06097	43.2868	TRUE	TRUE	-30170	1	FALSE	intergenic	inside_proximal	108885
ENSG00000075568	TMEM131	protein_coding	2	98372799	98612388	ALU_2_98582157_98582158	ALU_2_98582157_98582158	ALU	ALU	MELT	98582157	98582158	0.00096191	-0.0781729	0.0236785	0.0142248	1.19532	32.4103	TRUE	FALSE	0	1	FALSE	intronic_eGene	outside_proximal	28505
ENSG00000075568	TMEM131	protein_coding	2	98372799	98612388	CNV_2_97817775_97822608_HipSci	CNV_2_97817775_97822608_HipSci	mCNV	mCNV	GS	97817775	97822608	0.000971799	0.107517	0.0325952	0.0143973	1.19532	32.4103	TRUE	FALSE	-550191	1	FALSE	exonic_other	outside_distal	440479
ENSG00000075568	TMEM131	protein_coding	2	98372799	98612388	CNV_2_97818075_97822050_iPSCORE	CNV_2_97817775_97822608_HipSci	mCNV	mCNV	GS	97818075	97822050	0.000971799	0.107517	0.0325952	0.0143973	1.19532	32.4103	TRUE	FALSE	-550749	1	FALSE	exonic_other	outside_distal	441037
ENSG00000075568	TMEM131	protein_coding	2	98372799	98612388	CNV_2_97817776_97820372_iPSCORE	CNV_2_97817775_97822608_HipSci	mCNV	mCNV	GS	97817776	97820372	0.00124933	0.104984	0.0325294	0.0193482	1.19532	32.4103	TRUE	FALSE	-552427	1	FALSE	exonic_other	outside_distal	442715
ENSG00000075568	TMEM131	protein_coding	2	98372799	98612388	DEL_2_97854331_97856105	CNV_2_97854314_97855881_iPSCORE	DEL	mCNV	SS	97854331	97856105	0.00235652	0.0819873	0.026959	0.0405411	1.19532	32.4103	TRUE	FALSE	-516694	1	FALSE	exonic_other	outside_distal	406982
ENSG00000075568	TMEM131	protein_coding	2	98372799	98612388	CNV_2_98131436_98158625_HipSci	CNV_2_98131436_98162399_Stitched	DEL	DEL	GS	98131436	98158625	0.00261658	-0.0646726	0.0214893	0.045743	1.19532	32.4103	TRUE	FALSE	-214174	1	FALSE	exonic_other	outside_distal	104462
ENSG00000075568	TMEM131	protein_coding	2	98372799	98612388	CNV_2_98131436_98162399_Stitched	CNV_2_98131436_98162399_Stitched	DEL	DEL	GS	98131436	98162399	0.00261658	-0.0646726	0.0214893	0.045743	1.19532	32.4103	TRUE	FALSE	-210400	1	FALSE	exonic_other	outside_distal	100688
ENSG00000075568	TMEM131	protein_coding	2	98372799	98612388	CNV_2_98133325_98162399_iPSCORE	CNV_2_98131436_98162399_Stitched	DEL	DEL	GS	98133325	98162399	0.00261658	-0.0646726	0.0214893	0.045743	1.19532	32.4103	TRUE	FALSE	-210400	1	FALSE	exonic_other	outside_distal	100688
ENSG00000075568	TMEM131	protein_coding	2	98372799	98612388	CNV_2_98159942_98162399_HipSci	CNV_2_98131436_98162399_Stitched	DEL	DEL	GS	98159942	98162399	0.00272769	-0.0642021	0.0214231	0.0479841	1.19532	32.4103	TRUE	FALSE	-210400	1	FALSE	exonic_other	outside_distal	100688
ENSG00000075568	TMEM131	protein_coding	2	98372799	98612388	CNV_2_98240195_98241360_HipSci	CNV_2_98233684_98241360_Stitched	mCNV	mCNV	GS	98240195	98241360	0.000905706	-0.0862079	0.0259796	0.0132497	1.19532	32.4103	TRUE	FALSE	-131439	1	FALSE	intergenic	outside_distal	21727
ENSG00000075568	TMEM131	protein_coding	2	98372799	98612388	CNV_2_98240095_98241360_iPSCORE	CNV_2_98233684_98241360_Stitched	mCNV	mCNV	GS	98240095	98241360	0.00104148	-0.0853099	0.0260165	0.0156212	1.19532	32.4103	TRUE	FALSE	-131439	1	FALSE	intergenic	outside_distal	21727
ENSG00000075568	TMEM131	protein_coding	2	98372799	98612388	Human_STR_755412	Human_STR_755412	STR	STR	HipSTR	98576022	98576039	3.87925e-19	0.186097	0.0208154	5.73976e-21	1.19532	32.4103	TRUE	TRUE	0	0.991968	FALSE	intronic_eGene	outside_proximal	34624
ENSG00000075568	TMEM131	protein_coding	2	98372799	98612388	Human_STR_755418	Human_STR_755418	STR	STR	HipSTR	98585388	98585398	8.83604e-07	-0.109303	0.0222345	3.38936e-06	1.19532	32.4103	TRUE	FALSE	0	0.991968	FALSE	intronic_eGene	outside_proximal	25265
ENSG00000075643	MOCOS	protein_coding	18	33767482	33852120	DEL_18_33390241_33390581	DEL_18_33390241_33390581	DEL	DEL	SS	33390241	33390581	0.000474029	0.122	0.0349069	0.0154698	1.02827	37.3366	TRUE	FALSE	-376901	1	FALSE	intergenic	inside_distal	155345
ENSG00000075643	MOCOS	protein_coding	18	33767482	33852120	Human_STR_631023	Human_STR_631023	STR	STR	HipSTR	33627172	33627202	1.54629e-05	0.272467	0.063042	0.000461965	1.02827	37.3366	TRUE	TRUE	-140280	0.991968	FALSE	intronic_other	outside_distal	81777
ENSG00000075651	PLD1	protein_coding	3	171318195	171528740	Human_STR_999974	Human_STR_999974	STR	STR	HipSTR	171382414	171382428	6.71001e-07	-0.159028	0.0320002	8.56469e-06	1.08599	33.2779	TRUE	TRUE	0	0.995984	FALSE	intronic_eGene	inside_proximal	44967
ENSG00000075651	PLD1	protein_coding	3	171318195	171528740	Human_STR_999990	Human_STR_999990	STR	STR	HipSTR	171407266	171407303	5.98396e-05	0.182227	0.0454042	0.00112267	1.08599	33.2779	TRUE	FALSE	0	1	FALSE	intronic_eGene	outside_proximal	69819
ENSG00000075673	ATP12A	protein_coding	13	25254549	25285921	rMEI_13_25270562_25270883	rMEI_13_25270562_25270883	rMEI	rMEI	SS	25270562	25270883	4.33013e-07	-0.180342	0.0356841	9.50821e-06	1.04313	36.0423	TRUE	TRUE	0	1	FALSE	intronic_eGene	inside_proximal	68809
ENSG00000075711	DLG1	protein_coding	3	196769431	197026171	Human_STR_1015291	Human_STR_1015291	STR	STR	HipSTR	196909002	196909014	0.00125029	0.0848794	0.0263016	0.0250969	1.23863	45.9394	TRUE	FALSE	0	0.991968	FALSE	intronic_eGene	inside_proximal	76226
ENSG00000075711	DLG1	protein_coding	3	196769431	197026171	Human_STR_1015304	Human_STR_1015304	STR	STR	HipSTR	196933691	196933717	0.00103107	0.0858077	0.0261457	0.0198733	1.23863	45.9394	TRUE	TRUE	0	0.997992	FALSE	intronic_eGene	outside_proximal	100915
ENSG00000075790	BCAP29	protein_coding	7	107220422	107269615	DEL_7_107464069_107464739	DEL_7_107464069_107464739	DEL	DEL	SS	107464069	107464739	0.00171559	0.0762476	0.0243175	0.0276814	0.996623	16.1271	TRUE	FALSE	194454	1	FALSE	intergenic	inside_distal	65018
ENSG00000075790	BCAP29	protein_coding	7	107220422	107269615	Human_STR_1357126	Human_STR_1357126	STR	STR	HipSTR	106842982	106843002	0.00099316	0.106586	0.0323727	0.0161421	0.996623	16.1271	TRUE	TRUE	-377420	1	FALSE	exonic_other	inside_distal	29198
ENSG00000075826	SEC31B	protein_coding	10	102246399	102289628	CNV_10_102158347_102159547_iPSCORE	CNV_10_102158347_102159547_HipSci	DEL	DEL	GS	102158347	102159547	1.16322e-05	0.0911414	0.0207878	7.47916e-05	1.18572	30.6133	TRUE	FALSE	-86852	1	FALSE	promoter_other	inside_distal	22855
ENSG00000075826	SEC31B	protein_coding	10	102246399	102289628	CNV_10_102158347_102159547_HipSci	CNV_10_102158347_102159547_HipSci	DEL	DEL	GS	102158347	102159547	1.16322e-05	0.0911414	0.0207878	7.47916e-05	1.18572	30.6133	TRUE	FALSE	-86852	1	FALSE	promoter_other	inside_distal	22855
ENSG00000075826	SEC31B	protein_coding	10	102246399	102289628	DEL_10_102158310_102159537	CNV_10_102158347_102159547_HipSci	DEL	DEL	SS	102158310	102159537	4.19686e-05	-0.0831766	0.020305	0.000342292	1.18572	30.6133	TRUE	FALSE	-86862	1	FALSE	promoter_other	inside_distal	22818
ENSG00000075826	SEC31B	protein_coding	10	102246399	102289628	Human_STR_185716	Human_STR_185716	STR	STR	HipSTR	102156891	102156912	2.48512e-06	-0.0982296	0.0208584	1.19981e-05	1.18572	30.6133	TRUE	FALSE	-89487	0.991968	FALSE	intergenic	inside_distal	21399
ENSG00000075826	SEC31B	protein_coding	10	102246399	102289628	Human_STR_185737	Human_STR_185737	STR	STR	HipSTR	102175866	102175891	0.00105164	-0.0695095	0.0212156	0.0153503	1.18572	30.6133	TRUE	FALSE	-70508	0.991968	FALSE	intergenic	outside_distal	13335
ENSG00000075826	SEC31B	protein_coding	10	102246399	102289628	Human_STR_185798	Human_STR_185798	STR	STR	HipSTR	102233683	102233698	1.05623e-07	0.110106	0.0207091	2.83668e-07	1.18572	30.6133	TRUE	FALSE	-12701	0.995984	FALSE	intronic_other	inside_distal	5875
ENSG00000075826	SEC31B	protein_coding	10	102246399	102289628	Human_STR_185841	Human_STR_185841	STR	STR	HipSTR	102302938	102302960	2.1576e-08	-0.116745	0.0208516	4.31438e-08	1.18572	30.6133	TRUE	TRUE	13310	1	FALSE	intronic_other	inside_proximal	75130
ENSG00000075826	SEC31B	protein_coding	10	102246399	102289628	Human_STR_186409	Human_STR_186409	STR	STR	HipSTR	103101063	103101080	0.000896967	-0.0694604	0.0209155	0.012743	1.18572	30.6133	TRUE	FALSE	811435	0.991968	FALSE	intergenic	outside_distal	330027
ENSG00000075945	KIFAP3	protein_coding	1	169890467	170054349	DEL_1_169849518_169849757	DEL_1_169849518_169849757	DEL	DEL	SS	169849518	169849757	6.26948e-05	-0.130841	0.0326903	0.00842044	0.778146	31.3006	TRUE	FALSE	-40710	1	FALSE	intronic_other	outside_distal	10481
ENSG00000075945	KIFAP3	protein_coding	1	169890467	170054349	Human_STR_84626	Human_STR_84626	STR	STR	HipSTR	169701424	169701444	0.000142685	-0.140984	0.0370673	0.0159509	0.778146	31.3006	TRUE	FALSE	-189023	0.997992	FALSE	intronic_other	inside_distal	144549
ENSG00000075945	KIFAP3	protein_coding	1	169890467	170054349	Human_STR_84704	Human_STR_84704	STR	STR	HipSTR	169861387	169861409	2.92118e-06	-0.174687	0.037356	0.000775253	0.778146	31.3006	TRUE	FALSE	-29058	0.993976	FALSE	intronic_other	overlaps_anchor	0
ENSG00000075945	KIFAP3	protein_coding	1	169890467	170054349	Human_STR_84728	Human_STR_84728	STR	STR	HipSTR	169914281	169914296	1.66998e-06	0.177219	0.0369996	0.000501741	0.778146	31.3006	TRUE	FALSE	0	0.991968	FALSE	intronic_eGene	inside_distal	49959
ENSG00000075945	KIFAP3	protein_coding	1	169890467	170054349	Human_STR_84744	Human_STR_84744	STR	STR	HipSTR	169978553	169978571	1.04029e-06	0.183915	0.0376578	0.000347159	0.778146	31.3006	TRUE	TRUE	0	0.995984	FALSE	intronic_eGene	outside_proximal	114231
ENSG00000075945	KIFAP3	protein_coding	1	169890467	170054349	Human_STR_84749	Human_STR_84749	STR	STR	HipSTR	169993917	169993935	2.69831e-06	0.177883	0.0379075	0.000728826	0.778146	31.3006	TRUE	FALSE	0	0.995984	FALSE	intronic_eGene	outside_proximal	129595
ENSG00000075945	KIFAP3	protein_coding	1	169890467	170054349	Human_STR_84752	Human_STR_84752	STR	STR	HipSTR	169998725	169998755	8.83834e-06	0.163295	0.0367467	0.00183464	0.778146	31.3006	TRUE	FALSE	0	0.997992	FALSE	intronic_eGene	outside_proximal	134403
ENSG00000075945	KIFAP3	protein_coding	1	169890467	170054349	Human_STR_84779	Human_STR_84779	STR	STR	HipSTR	170054630	170054643	2.60342e-06	0.154944	0.0329678	0.000708804	0.778146	31.3006	TRUE	FALSE	281	1	FALSE	promoter_eGene	inside_proximal	180239
ENSG00000075945	KIFAP3	protein_coding	1	169890467	170054349	Human_STR_84816	Human_STR_84816	STR	STR	HipSTR	170156852	170156876	0.000656188	-0.140603	0.0412658	0.0519367	0.778146	31.3006	TRUE	FALSE	102503	0.997992	FALSE	intronic_other	inside_distal	78006
ENSG00000075975	MKRN2	protein_coding	3	12598513	12625212	Human_STR_918533	Human_STR_918533	STR	STR	HipSTR	12607954	12607971	8.80718e-06	0.125077	0.0281415	0.00046337	0.961196	37.9834	TRUE	TRUE	0	0.993976	FALSE	intronic_eGene	inside_proximal	20585
ENSG00000075975	MKRN2	protein_coding	3	12598513	12625212	Human_STR_918552	Human_STR_918552	STR	STR	HipSTR	12625265	12625284	9.05795e-05	-0.212529	0.0542922	0.00434711	0.961196	37.9834	TRUE	FALSE	53	0.993976	FALSE	exonic_other	inside_proximal	37896
ENSG00000075975	MKRN2	protein_coding	3	12598513	12625212	SVA_3_12696232_12696233	SVA_3_12696232_12696233	SVA	SVA	MELT	12696232	12696233	0.000854695	0.142236	0.0426567	0.0370815	0.961196	37.9834	TRUE	FALSE	71020	1	FALSE	intronic_other	inside_distal	9020
ENSG00000076201	PTPN23	protein_coding	3	47422501	47454931	CNV_3_47490634_47493434_iPSCORE	CNV_3_47490634_47493434_iPSCORE	DEL	DEL	GS	47490634	47493434	4.54165e-05	-0.0710811	0.0174302	0.015232	0.61803	21.3358	TRUE	FALSE	35703	1	FALSE	intronic_other	outside_proximal	61110
ENSG00000076201	PTPN23	protein_coding	3	47422501	47454931	CNV_3_47490659_47493409_HipSci	CNV_3_47490634_47493434_iPSCORE	DEL	DEL	GS	47490659	47493409	4.54165e-05	-0.0710811	0.0174302	0.015232	0.61803	21.3358	TRUE	FALSE	35728	1	FALSE	intronic_other	outside_proximal	61135
ENSG00000076201	PTPN23	protein_coding	3	47422501	47454931	DEL_3_47490669_47493440	CNV_3_47490634_47493434_iPSCORE	DEL	DEL	SS	47490669	47493440	0.000292438	0.0591812	0.0163398	0.0480618	0.61803	21.3358	TRUE	FALSE	35738	1	FALSE	intronic_other	outside_proximal	61104
ENSG00000076201	PTPN23	protein_coding	3	47422501	47454931	Human_STR_936421	Human_STR_936421	STR	STR	HipSTR	47312636	47312663	9.88278e-06	0.0770768	0.0174393	0.00593656	0.61803	21.3358	TRUE	TRUE	-109838	0.991968	FALSE	intronic_other	inside_proximal	106093
ENSG00000076242	MLH1	protein_coding	3	37034823	37107380	Human_STR_930832	Human_STR_930832	STR	STR	HipSTR	36980628	36980651	0.000104757	-0.145981	0.0376308	0.00191752	1.06687	27.8633	TRUE	FALSE	-54172	0.995984	FALSE	intronic_other	outside_proximal	149756
ENSG00000076242	MLH1	protein_coding	3	37034823	37107380	Human_STR_931100	Human_STR_931100	STR	STR	HipSTR	37296646	37296666	9.89021e-07	-0.185287	0.0378615	1.32733e-05	1.06687	27.8633	TRUE	TRUE	189266	0.997992	FALSE	intronic_other	inside_distal	226
ENSG00000076242	MLH1	protein_coding	3	37034823	37107380	Human_STR_931118	Human_STR_931118	STR	STR	HipSTR	37309567	37309583	1.97986e-05	0.16508	0.0386861	0.00032458	1.06687	27.8633	TRUE	FALSE	202187	1	FALSE	intronic_other	inside_distal	10672
ENSG00000076242	MLH1	protein_coding	3	37034823	37107380	Human_STR_931137	Human_STR_931137	STR	STR	HipSTR	37334797	37334807	3.3076e-05	-0.160242	0.0386014	0.000561078	1.06687	27.8633	TRUE	FALSE	227417	0.991968	FALSE	intronic_other	outside_distal	12265
ENSG00000076356	PLXNA2	protein_coding	1	208195587	208417665	Human_STR_105787	Human_STR_105787	STR	STR	HipSTR	208564910	208564924	0.000523033	-0.182617	0.0526475	0.00289405	1.3002	23.9995	TRUE	TRUE	147245	0.995984	FALSE	intergenic	outside_distal	146225
ENSG00000076555	ACACB	protein_coding	12	109554400	109706031	Human_STR_334651	Human_STR_334651	STR	STR	HipSTR	109579001	109579022	2.16034e-17	-0.297877	0.035107	1.45151e-15	0.987135	42.8168	TRUE	TRUE	0	0.997992	FALSE	intronic_eGene	inside_proximal	43306
ENSG00000076555	ACACB	protein_coding	12	109554400	109706031	Human_STR_335409	Human_STR_335409	STR	STR	HipSTR	110548276	110548286	0.000255806	0.206253	0.056409	0.0116068	0.987135	42.8168	TRUE	FALSE	842245	0.995984	FALSE	intergenic	outside_distal	720877
ENSG00000076650	GPATCH1	protein_coding	19	33571786	33621448	Human_STR_681011	Human_STR_681011	STR	STR	HipSTR	33562016	33562031	2.0623e-41	0.532078	0.0394728	1.03005e-29	0.740733	31.8828	TRUE	TRUE	-9755	0.991968	FALSE	intergenic
ENSG00000076650	GPATCH1	protein_coding	19	33571786	33621448	Human_STR_681124	Human_STR_681124	STR	STR	HipSTR	33640227	33640275	5.49377e-06	0.191749	0.042189	0.00179342	0.740733	31.8828	TRUE	FALSE	18779	0.993976	FALSE	intronic_other
ENSG00000076650	GPATCH1	protein_coding	19	33571786	33621448	Human_STR_681170	Human_STR_681170	STR	STR	HipSTR	33679133	33679166	2.74885e-05	-0.181356	0.0432486	0.00590932	0.740733	31.8828	TRUE	FALSE	57685	1	FALSE	intronic_other
ENSG00000076864	RAP1GAP	protein_coding	1	21922708	21995801	Human_STR_13881	Human_STR_13881	STR	STR	HipSTR	21681755	21681785	4.28259e-05	-0.252975	0.0618266	0.000992562	1.05852	34.8036	TRUE	TRUE	-240923	0.997992	FALSE	intergenic	outside_proximal	455992
ENSG00000076924	XAB2	protein_coding	19	7684411	7694451	Human_STR_661137	Human_STR_661137	STR	STR	HipSTR	7636099	7636117	7.16408e-09	-0.17514	0.0302642	9.71752e-06	0.803483	73.9837	TRUE	FALSE	-48294	0.991968	FALSE	intergenic	inside_distal	253
ENSG00000076924	XAB2	protein_coding	19	7684411	7694451	Human_STR_661180	Human_STR_661180	STR	STR	HipSTR	7660107	7660136	1.45498e-15	-0.247866	0.0310581	4.07761e-11	0.803483	73.9837	TRUE	TRUE	-24275	0.991968	FALSE	promoter_other	outside_proximal	24261
ENSG00000076944	STXBP2	protein_coding	19	7701767	7712759	Human_STR_661180	Human_STR_661180	STR	STR	HipSTR	7660107	7660136	0.000175261	-0.148971	0.0397019	0.00434278	1.08675	39.7379	TRUE	TRUE	-41631	0.991968	FALSE	promoter_other	inside_distal	24261
ENSG00000077080	ACTL6B	protein_coding	7	100240720	100254084	DEL_7_100327634_100340686	CNV_7_100327567_100340653_HipSci	DEL	DEL	SS	100327634	100340686	0.000817189	0.113888	0.034028	0.0233948	1.06754	37.8533	TRUE	FALSE	73550	1	FALSE	exonic_other	overlaps_anchor	0
ENSG00000077080	ACTL6B	protein_coding	7	100240720	100254084	Human_STR_1352375	Human_STR_1352375	STR	STR	HipSTR	100235249	100235263	1.60993e-05	-0.151174	0.0350501	0.000358945	1.06754	37.8533	TRUE	TRUE	-5457	1	FALSE	intronic_other	inside_distal	3133
ENSG00000077080	ACTL6B	protein_coding	7	100240720	100254084	Human_STR_1352530	Human_STR_1352530	STR	STR	HipSTR	100366707	100366728	0.000862495	0.1176	0.035295	0.0247607	1.06754	37.8533	TRUE	FALSE	112623	0.993976	FALSE	intronic_other	outside_distal	36133
ENSG00000077097	TOP2B	protein_coding	3	25639475	25706398	Human_STR_925004	Human_STR_925004	STR	STR	HipSTR	25667020	25667038	6.26759e-06	-0.078262	0.0173255	7.28835e-05	1.11998	33.8428	TRUE	TRUE	0	0.991968	FALSE	promoter_eGene	outside_proximal	156101
ENSG00000077380	DYNC1I2	protein_coding	2	172543919	172604930	CNV_2_172907891_172910091_iPSCORE	CNV_2_172907891_172910091_iPSCORE	DEL	DEL	GS	172907891	172910091	1.38357e-08	-0.211746	0.0373093	1.54185e-06	0.881674	17.6248	TRUE	FALSE	302961	1	FALSE	intronic_other	inside_distal	11008
ENSG00000077380	DYNC1I2	protein_coding	2	172543919	172604930	CNV_2_172906212_172910241_HipSci	CNV_2_172907891_172910091_iPSCORE	DEL	DEL	GS	172906212	172910241	1.38357e-08	-0.211746	0.0373093	1.54185e-06	0.881674	17.6248	TRUE	FALSE	301282	1	FALSE	intronic_other	inside_distal	10858
ENSG00000077380	DYNC1I2	protein_coding	2	172543919	172604930	DEL_2_172906237_172910235	CNV_2_172907891_172910091_iPSCORE	DEL	DEL	SS	172906237	172910235	2.91444e-08	0.210847	0.0380144	2.97378e-06	0.881674	17.6248	TRUE	FALSE	301307	1	FALSE	intronic_other	inside_distal	10864
ENSG00000077380	DYNC1I2	protein_coding	2	172543919	172604930	Human_STR_793473	Human_STR_793473	STR	STR	HipSTR	171888596	171888629	0.000111014	0.149334	0.0386359	0.00426629	0.881674	17.6248	TRUE	FALSE	-655290	0.991968	FALSE	intronic_other	inside_distal	100811
ENSG00000077380	DYNC1I2	protein_coding	2	172543919	172604930	Human_STR_793864	Human_STR_793864	STR	STR	HipSTR	172405575	172405609	0.000207113	-0.140101	0.0377612	0.00738772	0.881674	17.6248	TRUE	FALSE	-138310	0.991968	FALSE	intronic_other	outside_proximal	373075
ENSG00000077380	DYNC1I2	protein_coding	2	172543919	172604930	Human_STR_793930	Human_STR_793930	STR	STR	HipSTR	172517495	172517514	0.000752445	-0.130462	0.038716	0.0229425	0.881674	17.6248	TRUE	FALSE	-26405	0.995984	FALSE	intergenic	outside_proximal	261170
ENSG00000077380	DYNC1I2	protein_coding	2	172543919	172604930	Human_STR_793960	Human_STR_793960	STR	STR	HipSTR	172554364	172554398	1.30042e-40	-0.606828	0.045479	8.92779e-35	0.881674	17.6248	TRUE	TRUE	0	0.991968	FALSE	intronic_eGene	outside_proximal	224286
ENSG00000077380	DYNC1I2	protein_coding	2	172543919	172604930	Human_STR_794010	Human_STR_794010	STR	STR	HipSTR	172627720	172627744	6.46587e-34	-0.660538	0.0544091	7.15996e-29	0.881674	17.6248	TRUE	FALSE	22790	0.991968	FALSE	intergenic	inside_proximal	150940
ENSG00000077380	DYNC1I2	protein_coding	2	172543919	172604930	Human_STR_794043	Human_STR_794043	STR	STR	HipSTR	172660763	172660784	2.26405e-35	0.443227	0.035711	3.72754e-30	0.881674	17.6248	TRUE	FALSE	55833	0.991968	FALSE	intronic_other	inside_proximal	117900
ENSG00000077454	LRCH4	protein_coding	7	100169855	100183776	DEL_7_100327634_100340686	CNV_7_100327567_100340653_HipSci	DEL	DEL	SS	100327634	100340686	8.82749e-05	0.0915875	0.0233597	0.00423216	0.929628	30.8319	TRUE	TRUE	143858	1	FALSE	exonic_other	inside_distal	5513
ENSG00000077454	LRCH4	protein_coding	7	100169855	100183776	CNV_7_100327567_100340653_HipSci	CNV_7_100327567_100340653_HipSci	DEL	DEL	GS	100327567	100340653	0.000249486	-0.0876059	0.0239178	0.0110921	0.929628	30.8319	TRUE	FALSE	143791	1	FALSE	exonic_other	inside_distal	5546
ENSG00000077454	LRCH4	protein_coding	7	100169855	100183776	CNV_7_100327679_100340765_iPSCORE	CNV_7_100327567_100340653_HipSci	DEL	DEL	GS	100327679	100340765	0.000249486	-0.0876059	0.0239178	0.0110921	0.929628	30.8319	TRUE	FALSE	143903	1	FALSE	exonic_other	inside_distal	5434
ENSG00000077454	LRCH4	protein_coding	7	100169855	100183776	Human_STR_1352375	Human_STR_1352375	STR	STR	HipSTR	100235249	100235263	0.000456225	-0.0848764	0.0242143	0.0193825	0.929628	30.8319	TRUE	FALSE	51473	1	FALSE	intronic_other	outside_distal	1387
ENSG00000077454	LRCH4	protein_coding	7	100169855	100183776	Human_STR_1352530	Human_STR_1352530	STR	STR	HipSTR	100366707	100366728	0.000155149	0.0918122	0.0242717	0.00714201	0.929628	30.8319	TRUE	FALSE	182931	0.993976	FALSE	intronic_other	inside_distal	13463
ENSG00000077458	FAM76B	protein_coding	11	95502106	95523573	Human_STR_253306	Human_STR_253306	STR	STR	HipSTR	94947778	94947790	0.000953616	0.136714	0.0413799	0.00987999	1.14553	19.8628	TRUE	TRUE	-554316	0.995984	FALSE	intronic_other	inside_distal	15103
ENSG00000077549	CAPZB	protein_coding	1	19665267	19812066	Human_STR_12382	Human_STR_12382	STR	STR	HipSTR	19770103	19770122	0.000768171	-0.0900256	0.0267614	0.0393783	0.879905	31.7416	TRUE	TRUE	0	0.995984	FALSE	intronic_eGene	inside_proximal	27191
ENSG00000077585	GPR137B	protein_coding	1	236305832	236385165	Human_STR_121645	Human_STR_121645	STR	STR	HipSTR	236423126	236423136	0.000413453	0.167655	0.0474762	0.0365698	0.730881	23.418	TRUE	FALSE	37961	0.991968	FALSE	intronic_other	inside_proximal	133104
ENSG00000077585	GPR137B	protein_coding	1	236305832	236385165	Human_STR_121716	Human_STR_121716	STR	STR	HipSTR	236507524	236507555	0.000118754	0.188867	0.0490732	0.0147353	0.730881	23.418	TRUE	TRUE	122359	0.993976	FALSE	intergenic	inside_distal	48685
ENSG00000077616	NAALAD2	protein_coding	11	89864683	89926062	BND_11_89992728_4767_1	BND_11_89992728_4767_1	BND	BND	SS	89992728	89992729	1.44291e-09	-0.203785	0.03368	4.74376e-11	1.37878	25.9379	TRUE	FALSE	66666	1	FALSE	intronic_other	inside_proximal	346012
ENSG00000077616	NAALAD2	protein_coding	11	89864683	89926062	CNV_11_89545011_89550044_HipSci	CNV_11_89544283_89549994_iPSCORE	mCNV	mCNV	GS	89545011	89550044	5.18367e-11	-0.284341	0.0433079	4.83423e-13	1.37878	25.9379	TRUE	FALSE	-314639	1	FALSE	intergenic	outside_proximal	788697
ENSG00000077616	NAALAD2	protein_coding	11	89864683	89926062	CNV_11_89544283_89549994_iPSCORE	CNV_11_89544283_89549994_iPSCORE	mCNV	mCNV	GS	89544283	89549994	5.18367e-11	-0.284341	0.0433079	4.83423e-13	1.37878	25.9379	TRUE	FALSE	-314689	1	FALSE	intergenic	outside_proximal	788747
ENSG00000077616	NAALAD2	protein_coding	11	89864683	89926062	CNV_11_89740261_89741267_HipSci	CNV_11_89740261_89741267_iPSCORE	mCNV	mCNV	GS	89740261	89741267	0.0013621	-0.114445	0.0357354	0.00804966	1.37878	25.9379	TRUE	FALSE	-123416	1	FALSE	intergenic	outside_proximal	597474
ENSG00000077616	NAALAD2	protein_coding	11	89864683	89926062	CNV_11_89740261_89741267_iPSCORE	CNV_11_89740261_89741267_iPSCORE	mCNV	mCNV	GS	89740261	89741267	0.0013621	-0.114445	0.0357354	0.00804966	1.37878	25.9379	TRUE	FALSE	-123416	1	FALSE	intergenic	outside_proximal	597474
ENSG00000077616	NAALAD2	protein_coding	11	89864683	89926062	CNV_11_89798729_89805486_Stitched	CNV_11_89798729_89805486_Stitched	mCNV	mCNV	GS	89798729	89805486	7.91015e-07	0.232795	0.0471476	2.83485e-07	1.37878	25.9379	TRUE	FALSE	-59197	1	FALSE	exonic_other	outside_proximal	533255
ENSG00000077616	NAALAD2	protein_coding	11	89864683	89926062	CNV_11_89803638_89805386_HipSci	CNV_11_89798729_89805486_Stitched	mCNV	mCNV	GS	89803638	89805386	1.12076e-06	0.22784	0.0467925	4.58331e-07	1.37878	25.9379	TRUE	FALSE	-59297	1	FALSE	exonic_other	outside_proximal	533355
ENSG00000077616	NAALAD2	protein_coding	11	89864683	89926062	CNV_11_89803638_89805386_iPSCORE	CNV_11_89798729_89805486_Stitched	mCNV	mCNV	GS	89803638	89805386	1.12076e-06	0.22784	0.0467925	4.58331e-07	1.37878	25.9379	TRUE	FALSE	-59297	1	FALSE	exonic_other	outside_proximal	533355
ENSG00000077616	NAALAD2	protein_coding	11	89864683	89926062	CNV_11_89802454_89805486_iPSCORE	CNV_11_89798729_89805486_Stitched	mCNV	mCNV	GS	89802454	89805486	1.72923e-06	0.224232	0.0468835	8.33397e-07	1.37878	25.9379	TRUE	FALSE	-59197	1	FALSE	exonic_other	outside_proximal	533255
ENSG00000077616	NAALAD2	protein_coding	11	89864683	89926062	CNV_11_89798729_89801063_HipSci	CNV_11_89798729_89805486_Stitched	mCNV	mCNV	GS	89798729	89801063	2.10835e-06	0.225434	0.0475324	1.09534e-06	1.37878	25.9379	TRUE	FALSE	-63620	1	FALSE	intronic_other	outside_proximal	537678
ENSG00000077616	NAALAD2	protein_coding	11	89864683	89926062	CNV_11_90193758_90195979_iPSCORE	CNV_11_90193758_90195979_iPSCORE	DEL	DEL	GS	90193758	90195979	2.52333e-05	0.145282	0.0344867	3.35566e-05	1.37878	25.9379	TRUE	FALSE	267696	1	FALSE	intronic_other	inside_distal	142762
ENSG00000077616	NAALAD2	protein_coding	11	89864683	89926062	CNV_11_90193658_90195979_HipSci	CNV_11_90193758_90195979_iPSCORE	DEL	DEL	GS	90193658	90195979	2.52333e-05	0.145282	0.0344867	3.35566e-05	1.37878	25.9379	TRUE	FALSE	267596	1	FALSE	intronic_other	inside_distal	142762
ENSG00000077616	NAALAD2	protein_coding	11	89864683	89926062	DEL_11_90193708_90195997	CNV_11_90193758_90195979_iPSCORE	DEL	DEL	SS	90193708	90195997	6.37603e-05	-0.133869	0.0334804	0.000120393	1.37878	25.9379	TRUE	FALSE	267646	1	FALSE	intronic_other	inside_distal	142744
ENSG00000077616	NAALAD2	protein_coding	11	89864683	89926062	Human_STR_250994	Human_STR_250994	STR	STR	HipSTR	89860140	89860168	1.36859e-17	0.270506	0.0316835	4.11326e-22	1.37878	25.9379	TRUE	TRUE	-4515	0.991968	FALSE	intergenic	outside_proximal	478573
ENSG00000077616	NAALAD2	protein_coding	11	89864683	89926062	Human_STR_251001	Human_STR_251001	STR	STR	HipSTR	89874758	89874781	6.31069e-05	-0.176287	0.044062	0.000118696	1.37878	25.9379	TRUE	FALSE	0	0.995984	FALSE	intronic_eGene	inside_proximal	463960
ENSG00000077616	NAALAD2	protein_coding	11	89864683	89926062	Human_STR_251040	Human_STR_251040	STR	STR	HipSTR	89933815	89933831	1.11029e-11	-0.230617	0.033957	5.77624e-14	1.37878	25.9379	TRUE	FALSE	7753	0.991968	FALSE	intergenic	inside_proximal	404910
ENSG00000077616	NAALAD2	protein_coding	11	89864683	89926062	Human_STR_251068	Human_STR_251068	STR	STR	HipSTR	89992244	89992272	0.00210268	0.166694	0.0542035	0.0144922	1.37878	25.9379	TRUE	FALSE	66182	0.993976	FALSE	intronic_other	inside_proximal	346469
ENSG00000077616	NAALAD2	protein_coding	11	89864683	89926062	Human_STR_251172	Human_STR_251172	STR	STR	HipSTR	90250960	90250970	1.50675e-05	0.149572	0.0345615	1.64848e-05	1.37878	25.9379	TRUE	FALSE	324898	0.993976	FALSE	intronic_other	inside_distal	87771
ENSG00000077616	NAALAD2	protein_coding	11	89864683	89926062	rMEI_11_89932522_89932852	rMEI_11_89932522_89932852	rMEI	rMEI	SS	89932522	89932852	0.00275733	-0.109401	0.0365452	0.0208619	1.37878	25.9379	TRUE	FALSE	6460	1	FALSE	intergenic	inside_proximal	405889
ENSG00000077782	FGFR1	protein_coding	8	38268656	38326352	Human_STR_1407129	Human_STR_1407129	STR	STR	HipSTR	38246721	38246750	5.52274e-05	-0.0887272	0.022004	0.00224413	0.967397	32.6729	TRUE	TRUE	-21906	0.995984	FALSE	intronic_other	inside_distal	1464
ENSG00000078018	MAP2	protein_coding	2	210288782	210598842	Human_STR_813812	Human_STR_813812	STR	STR	HipSTR	209631906	209631926	0.00403219	-0.0680031	0.023648	0.0369089	1.28842	22.1467	TRUE	FALSE	-656856	0.995984	FALSE	intronic_other	outside_distal	566368
ENSG00000078018	MAP2	protein_coding	2	210288782	210598842	Human_STR_813935	Human_STR_813935	STR	STR	HipSTR	209952455	209952475	0.00024765	0.113552	0.0309856	0.0010603	1.28842	22.1467	TRUE	TRUE	-336307	0.993976	FALSE	intergenic	outside_distal	245819
ENSG00000078018	MAP2	protein_coding	2	210288782	210598842	Human_STR_814010	Human_STR_814010	STR	STR	HipSTR	210125335	210125365	0.00130441	0.0791112	0.0246069	0.00890563	1.28842	22.1467	TRUE	FALSE	-163417	0.991968	FALSE	intergenic	outside_distal	72929
ENSG00000078070	MCCC1	protein_coding	3	182733006	182833863	Human_STR_1006428	Human_STR_1006428	STR	STR	HipSTR	182762691	182762724	3.7215e-12	0.524421	0.0754848	1.85578e-12	1.15122	18.3613	TRUE	TRUE	0	1	FALSE	intronic_eGene	outside_proximal	63206
ENSG00000078070	MCCC1	protein_coding	3	182733006	182833863	Human_STR_1006529	Human_STR_1006529	STR	STR	HipSTR	182901706	182901723	0.00126289	-0.136602	0.0423666	0.0121375	1.15122	18.3613	TRUE	FALSE	67843	1	FALSE	intronic_other	inside_proximal	68645
ENSG00000078124	ACER3	protein_coding	11	76571911	76737841	Human_STR_244034	Human_STR_244034	STR	STR	HipSTR	76557459	76557483	1.19532e-05	-0.109275	0.0249576	0.000652911	0.862733	16.0846	TRUE	FALSE	-14428	0.995984	FALSE	intergenic	outside_proximal	39772
ENSG00000078124	ACER3	protein_coding	11	76571911	76737841	Human_STR_244160	Human_STR_244160	STR	STR	HipSTR	76737295	76737315	1.56027e-08	0.188115	0.0332664	2.12092e-06	0.862733	16.0846	TRUE	TRUE	0	0.997992	TRUE	exonic_eGene	outside_proximal	19020
ENSG00000078140	UBE2K	protein_coding	4	39699664	39784412	Human_STR_1036798	Human_STR_1036798	STR	STR	HipSTR	39539737	39539768	0.000865738	0.071993	0.0216139	0.025952	1.06753	39.4375	TRUE	TRUE	-159896	0.991968	FALSE	intronic_other	inside_distal	9498
ENSG00000078177	N4BP2	protein_coding	4	40058446	40159872	DEL_4_40010783_40011075	DEL_4_40010783_40011075	DEL	DEL	SS	40010783	40011075	0.000416595	0.0871718	0.0246992	0.0261343	0.860282	32.9543	TRUE	FALSE	-47371	1	FALSE	intergenic	inside_distal	29641
ENSG00000078177	N4BP2	protein_coding	4	40058446	40159872	Human_STR_1036798	Human_STR_1036798	STR	STR	HipSTR	39539737	39539768	6.25695e-05	0.094995	0.0237315	0.0051424	0.860282	32.9543	TRUE	TRUE	-518678	0.991968	FALSE	intronic_other	inside_distal	9498
ENSG00000078177	N4BP2	protein_coding	4	40058446	40159872	Human_STR_1037356	Human_STR_1037356	STR	STR	HipSTR	39988755	39988771	0.000122272	-0.0926412	0.0241157	0.00914312	0.860282	32.9543	TRUE	FALSE	-69675	0.995984	FALSE	intergenic	inside_distal	7613
ENSG00000078237	C12orf5	protein_coding	12	4430371	4462338	Human_STR_276895	Human_STR_276895	STR	STR	HipSTR	4408225	4408235	0.00273886	-0.103253	0.0344679	0.0370291	1.209	26.7389	TRUE	TRUE	-22136	0.995984	FALSE	intronic_other	inside_proximal	238151
ENSG00000078246	TULP3	protein_coding	12	2986389	3050306	Human_STR_276054	Human_STR_276054	STR	STR	HipSTR	2988494	2988515	2.44704e-12	-0.247866	0.0353776	1.5692e-06	0.576776	29.1282	TRUE	TRUE	0	0.995984	FALSE	intronic_eGene	outside_proximal	10214
ENSG00000078246	TULP3	protein_coding	12	2986389	3050306	Human_STR_276059	Human_STR_276059	STR	STR	HipSTR	2991445	2991482	4.71376e-05	0.194088	0.0476946	0.024953	0.576776	29.1282	TRUE	FALSE	0	0.993976	FALSE	intronic_eGene	inside_proximal	7247
ENSG00000078269	SYNJ2	protein_coding	6	158402888	158520208	Human_STR_1289574	Human_STR_1289574	STR	STR	HipSTR	158558395	158558423	1.66499e-06	0.166815	0.0348232	2.33488e-05	1.03939	21.3385	TRUE	TRUE	38187	0.995984	FALSE	intronic_other	outside_proximal	402315
ENSG00000078295	ADCY2	protein_coding	5	7396321	7830194	rMEI_5_7221942_7222252	rMEI_5_7221942_7222252	rMEI	rMEI	SS	7221942	7222252	8.13281e-09	-0.255896	0.0443826	2.95941e-07	0.990114	31.1906	TRUE	TRUE	-174069	1	FALSE	intergenic	outside_distal	33324
ENSG00000078319	PMS2P1	pseudogene	7	99918615	99939531	Human_STR_1351936	Human_STR_1351936	STR	STR	HipSTR	99828852	99828874	0.00181315	0.134593	0.0431491	0.033825	1.13817	30.4621	TRUE	FALSE	-89741	0.991968	FALSE	intronic_other	inside_distal	61292
ENSG00000078319	PMS2P1	pseudogene	7	99918615	99939531	Human_STR_1352102	Human_STR_1352102	STR	STR	HipSTR	99973350	99973383	6.49123e-17	-0.546276	0.0653757	1.72817e-17	1.13817	30.4621	TRUE	FALSE	33819	0.995984	FALSE	intronic_other	outside_proximal	205790
ENSG00000078319	PMS2P1	pseudogene	7	99918615	99939531	Human_STR_1352248	Human_STR_1352248	STR	STR	HipSTR	100109221	100109268	1.68177e-24	0.428871	0.0419805	4.00672e-26	1.13817	30.4621	TRUE	TRUE	169690	0.991968	FALSE	intronic_other	outside_proximal	341661
ENSG00000078319	PMS2P1	pseudogene	7	99918615	99939531	Human_STR_1352821	Human_STR_1352821	STR	STR	HipSTR	100749509	100749544	3.89055e-07	-0.259353	0.0511118	2.32409e-06	1.13817	30.4621	TRUE	FALSE	809978	0.997992	FALSE	intergenic	outside_proximal	981949
ENSG00000078487	ZCWPW1	protein_coding	7	99998449	100026615	Human_STR_1351859	Human_STR_1351859	STR	STR	HipSTR	99750024	99750044	0.000262558	0.14956	0.0409789	0.0267883	0.850148	50.9082	TRUE	TRUE	-248405	0.991968	FALSE	promoter_other	inside_distal	2386
ENSG00000078549	ADCYAP1R1	protein_coding	7	31092076	31151089	CNV_7_31316631_31318954_iPSCORE	CNV_7_31315631_31318954_HipSci	DEL	DEL	GS	31316631	31318954	0.00100477	-0.107185	0.0325872	0.0211369	1.05249	26.3621	TRUE	FALSE	165542	1	FALSE	intergenic	outside_proximal	268334
ENSG00000078549	ADCYAP1R1	protein_coding	7	31092076	31151089	CNV_7_31315631_31318954_HipSci	CNV_7_31315631_31318954_HipSci	DEL	DEL	GS	31315631	31318954	0.00100477	-0.107185	0.0325872	0.0211369	1.05249	26.3621	TRUE	FALSE	164542	1	FALSE	intergenic	outside_proximal	267334
ENSG00000078549	ADCYAP1R1	protein_coding	7	31092076	31151089	Human_STR_1313083	Human_STR_1313083	STR	STR	HipSTR	31164356	31164372	1.39061e-09	0.196002	0.0323619	1.45987e-08	1.05249	26.3621	TRUE	TRUE	13267	0.991968	FALSE	intergenic	outside_proximal	116059
ENSG00000078618	NRD1	protein_coding	1	52254863	52344477	Human_STR_36112	Human_STR_36112	STR	STR	HipSTR	52367935	52367985	0.000669616	-0.0853933	0.0251029	0.0120646	0.999182	18.049	TRUE	TRUE	23458	0.991968	FALSE	promoter_other	inside_proximal	55227
ENSG00000078674	PCM1	protein_coding	8	17780349	17885478	CNV_8_17751036_17752532_HipSci	CNV_8_17751036_17752532_HipSci	DEL	DEL	GS	17751036	17752532	0.000740166	-0.113062	0.0335073	0.00805561	1.35092	44.1038	TRUE	FALSE	-27817	1	FALSE	promoter_other	inside_proximal	91104
ENSG00000078674	PCM1	protein_coding	8	17780349	17885478	CNV_8_17750806_17752014_iPSCORE	CNV_8_17751036_17752532_HipSci	DEL	DEL	GS	17750806	17752014	0.00100568	-0.116896	0.0355423	0.0121089	1.35092	44.1038	TRUE	FALSE	-28335	1	FALSE	promoter_other	inside_proximal	90874
ENSG00000078674	PCM1	protein_coding	8	17780349	17885478	DEL_8_17733019_17733098	DEL_8_17733019_17733098	DEL	DEL	SS	17733019	17733098	3.99248e-17	-0.19406	0.0230664	9.76954e-21	1.35092	44.1038	TRUE	TRUE	-47251	1	FALSE	promoter_other	inside_proximal	73087
ENSG00000078674	PCM1	protein_coding	8	17780349	17885478	Human_STR_1394609	Human_STR_1394609	STR	STR	HipSTR	17654924	17654952	6.85866e-08	-0.12937	0.0239804	2.92179e-08	1.35092	44.1038	TRUE	FALSE	-125397	0.993976	FALSE	intronic_other	outside_distal	2839
ENSG00000078674	PCM1	protein_coding	8	17780349	17885478	Human_STR_1394648	Human_STR_1394648	STR	STR	HipSTR	17708072	17708082	3.54869e-13	0.168975	0.0232371	2.11074e-15	1.35092	44.1038	TRUE	FALSE	-72267	0.993976	FALSE	intronic_other	inside_distal	48140
ENSG00000078674	PCM1	protein_coding	8	17780349	17885478	Human_STR_1394692	Human_STR_1394692	STR	STR	HipSTR	17762287	17762335	0.000458825	-0.118194	0.0337341	0.00425161	1.35092	44.1038	TRUE	FALSE	-18014	1	FALSE	promoter_other	inside_proximal	102355
ENSG00000078674	PCM1	protein_coding	8	17780349	17885478	Human_STR_1394774	Human_STR_1394774	STR	STR	HipSTR	17909157	17909197	0.00189778	-0.0862798	0.0277804	0.0279345	1.35092	44.1038	TRUE	FALSE	23679	0.995984	FALSE	intergenic	inside_distal	31754
ENSG00000078804	TP53INP2	protein_coding	20	33292094	33301243	CNV_20_33241827_33244228_HipSci	CNV_20_33241827_33244228_iPSCORE	DEL	DEL	GS	33241827	33244228	9.86151e-05	-0.150028	0.0385283	0.00113256	1.01707	12.9617	TRUE	FALSE	-47866	1	FALSE	intronic_other	outside_distal	20284
ENSG00000078804	TP53INP2	protein_coding	20	33292094	33301243	CNV_20_33241827_33244228_iPSCORE	CNV_20_33241827_33244228_iPSCORE	DEL	DEL	GS	33241827	33244228	9.86151e-05	-0.150028	0.0385283	0.00113256	1.01707	12.9617	TRUE	FALSE	-47866	1	FALSE	intronic_other	outside_distal	20284
ENSG00000078804	TP53INP2	protein_coding	20	33292094	33301243	DEL_20_33241861_33244248	CNV_20_33241827_33244228_iPSCORE	DEL	DEL	SS	33241861	33244248	0.00103682	0.121839	0.0371421	0.0123256	1.01707	12.9617	TRUE	FALSE	-47846	1	FALSE	intronic_other	outside_distal	20264
ENSG00000078804	TP53INP2	protein_coding	20	33292094	33301243	Human_STR_849358	Human_STR_849358	STR	STR	HipSTR	32993587	32993609	0.00238248	-0.118043	0.0388569	0.0284962	1.01707	12.9617	TRUE	FALSE	-298485	0.991968	FALSE	intronic_other	outside_distal	63792
ENSG00000078804	TP53INP2	protein_coding	20	33292094	33301243	Human_STR_849410	Human_STR_849410	STR	STR	HipSTR	33047985	33048010	0.000123865	0.141087	0.0367572	0.00142788	1.01707	12.9617	TRUE	FALSE	-244084	0.993976	FALSE	intronic_other	outside_distal	9391
ENSG00000078804	TP53INP2	protein_coding	20	33292094	33301243	Human_STR_849500	Human_STR_849500	STR	STR	HipSTR	33169496	33169508	0.000699124	-0.125857	0.0371269	0.00827222	1.01707	12.9617	TRUE	FALSE	-122586	0.997992	FALSE	intronic_other	inside_distal	535
ENSG00000078804	TP53INP2	protein_coding	20	33292094	33301243	Human_STR_849611	Human_STR_849611	STR	STR	HipSTR	33272171	33272181	7.98102e-05	-0.151633	0.038437	0.00091339	1.01707	12.9617	TRUE	TRUE	-19913	1	FALSE	intergenic	inside_distal	6828
ENSG00000078804	TP53INP2	protein_coding	20	33292094	33301243	Human_STR_849743	Human_STR_849743	STR	STR	HipSTR	33418598	33418625	0.0011291	-0.124102	0.0381123	0.0134347	1.01707	12.9617	TRUE	FALSE	117355	0.995984	FALSE	intergenic	inside_distal	41708
ENSG00000078804	TP53INP2	protein_coding	20	33292094	33301243	Human_STR_849964	Human_STR_849964	STR	STR	HipSTR	33689221	33689238	0.00019622	-0.143299	0.0384815	0.00227881	1.01707	12.9617	TRUE	FALSE	387978	0.995984	FALSE	intergenic	outside_distal	223824
ENSG00000078814	MYH7B	protein_coding	20	33563206	33590240	Human_STR_849023	Human_STR_849023	STR	STR	HipSTR	32673789	32673813	8.45125e-05	0.294836	0.0749984	0.00102581	1.05104	17.3068	TRUE	TRUE	-889393	0.993976	FALSE	intronic_other	outside_distal	429988
ENSG00000079134	THOC1	protein_coding	18	214520	268050	DEL_18_207031_207706	DEL_18_207031_207706	DEL	DEL	SS	207031	207706	0.000241821	0.0853468	0.0232504	0.00159517	1.24304	25.5609	TRUE	FALSE	-6814	1	FALSE	intronic_other	inside_proximal	47184
ENSG00000079134	THOC1	protein_coding	18	214520	268050	Human_STR_614157	Human_STR_614157	STR	STR	HipSTR	178005	178028	0.000270433	0.122298	0.0335791	0.00183235	1.24304	25.5609	TRUE	FALSE	-36492	0.993976	FALSE	intronic_other	inside_distal	18158
ENSG00000079134	THOC1	protein_coding	18	214520	268050	Human_STR_614186	Human_STR_614186	STR	STR	HipSTR	214107	214123	8.11386e-05	-0.137108	0.0347901	0.000411361	1.24304	25.5609	TRUE	FALSE	-397	0.991968	FALSE	exonic_other	inside_proximal	54260
ENSG00000079134	THOC1	protein_coding	18	214520	268050	Human_STR_614221	Human_STR_614221	STR	STR	HipSTR	273253	273270	4.81324e-05	0.0960128	0.0236222	0.000215034	1.24304	25.5609	TRUE	TRUE	5203	0.995984	FALSE	intergenic	outside_proximal	113406
ENSG00000079150	FKBP7	protein_coding	2	179328391	179343327	Human_STR_797676	Human_STR_797676	STR	STR	HipSTR	179268152	179268171	4.22268e-06	-0.16275	0.0353797	0.000102385	1.01119	26.9638	TRUE	FALSE	-60220	0.991968	FALSE	intergenic	outside_distal	9989
ENSG00000079150	FKBP7	protein_coding	2	179328391	179343327	Human_STR_797698	Human_STR_797698	STR	STR	HipSTR	179303063	179303075	1.77166e-06	-0.173562	0.0363262	4.25424e-05	1.01119	26.9638	TRUE	TRUE	-25316	0.995984	FALSE	intronic_other	inside_distal	23899
ENSG00000079150	FKBP7	protein_coding	2	179328391	179343327	Human_STR_797750	Human_STR_797750	STR	STR	HipSTR	179367520	179367552	1.45119e-05	-0.23679	0.0546107	0.000356708	1.01119	26.9638	TRUE	FALSE	24193	0.997992	FALSE	intronic_other	outside_proximal	88356
ENSG00000079150	FKBP7	protein_coding	2	179328391	179343327	Human_STR_797779	Human_STR_797779	STR	STR	HipSTR	179477333	179477343	0.00135093	-0.114175	0.0356247	0.0343317	1.01119	26.9638	TRUE	FALSE	134006	0.993976	FALSE	intronic_other	outside_proximal	198169
ENSG00000079150	FKBP7	protein_coding	2	179328391	179343327	Human_STR_797799	Human_STR_797799	STR	STR	HipSTR	179548938	179548975	6.64767e-06	0.162845	0.0361504	0.000161998	1.01119	26.9638	TRUE	FALSE	205611	0.997992	FALSE	intronic_other	outside_proximal	269774
ENSG00000079257	LXN	protein_coding	3	158363611	158390482	CNV_3_158350779_158351879_HipSci	CNV_3_158350779_158351879_iPSCORE	DEL	DEL	GS	158350779	158351879	7.41361e-08	0.243533	0.0452592	2.83401e-06	0.945019	17.7848	TRUE	FALSE	-11732	1	FALSE	intergenic
ENSG00000079257	LXN	protein_coding	3	158363611	158390482	CNV_3_158350779_158351879_iPSCORE	CNV_3_158350779_158351879_iPSCORE	DEL	DEL	GS	158350779	158351879	7.41361e-08	0.243533	0.0452592	2.83401e-06	0.945019	17.7848	TRUE	FALSE	-11732	1	FALSE	intergenic
ENSG00000079257	LXN	protein_coding	3	158363611	158390482	DEL_3_158350740_158351911	CNV_3_158350779_158351879_iPSCORE	DEL	DEL	SS	158350740	158351911	1.73632e-06	-0.201878	0.0422169	5.58078e-05	0.945019	17.7848	TRUE	FALSE	-11700	1	FALSE	intergenic
ENSG00000079257	LXN	protein_coding	3	158363611	158390482	Human_STR_993539	Human_STR_993539	STR	STR	HipSTR	158424949	158424977	4.25446e-22	-0.41485	0.0429238	9.86766e-20	0.945019	17.7848	TRUE	TRUE	34467	0.991968	FALSE	promoter_other
ENSG00000079277	MKNK1	protein_coding	1	47023090	47082515	Human_STR_33247	Human_STR_33247	STR	STR	HipSTR	47113168	47113196	0.000688915	0.114847	0.0338386	0.0115556	0.996057	16.5429	TRUE	TRUE	30653	1	FALSE	intronic_other	inside_distal	301
ENSG00000079313	REXO1	protein_coding	19	1815248	1848452	Human_STR_655502	Human_STR_655502	STR	STR	HipSTR	2399577	2399595	0.000550341	0.0561617	0.0162553	0.0201887	1.03871	43.5994	TRUE	TRUE	551125	0.993976	FALSE	intronic_other	outside_distal	493523
ENSG00000079335	CDC14A	protein_coding	1	100810584	100985833	Human_STR_61712	Human_STR_61712	STR	STR	HipSTR	100859666	100859688	2.15382e-05	-0.165755	0.0390167	0.000578802	1.02208	31.8631	TRUE	TRUE	0	1	FALSE	intronic_eGene	inside_proximal	125321
ENSG00000079393	DUSP13	protein_coding	10	76854192	76868979	Human_STR_171560	Human_STR_171560	STR	STR	HipSTR	76840763	76840791	1.71685e-07	0.247312	0.0473085	2.12077e-06	1.02674	17.5428	TRUE	TRUE	-13401	0.993976	FALSE	intergenic	inside_proximal	152362
ENSG00000079393	DUSP13	protein_coding	10	76854192	76868979	Human_STR_172111	Human_STR_172111	STR	STR	HipSTR	77752720	77752753	0.000368518	-0.143381	0.0402567	0.0055717	1.02674	17.5428	TRUE	FALSE	883741	0.991968	FALSE	intronic_other	outside_distal	756350
ENSG00000079459	FDFT1	protein_coding	8	11653082	11696818	Human_STR_1391053	Human_STR_1391053	STR	STR	HipSTR	11130495	11130515	0.000351518	-0.341187	0.0954627	0.00661607	1.03616	22.8338	TRUE	TRUE	-522567	1	FALSE	intergenic	outside_distal	277633
ENSG00000079739	PGM1	protein_coding	1	64058947	64125916	Human_STR_43041	Human_STR_43041	STR	STR	HipSTR	64231240	64231264	0.00232045	0.0720205	0.0236457	0.029019	1.0766	16.8659	TRUE	TRUE	105324	1	FALSE	intergenic	inside_proximal	166127
ENSG00000079805	DNM2	protein_coding	19	10828755	10944164	Human_STR_664681	Human_STR_664681	STR	STR	HipSTR	10900963	10900992	0.00396922	0.105984	0.0367924	0.0294426	1.61682	37.5092	TRUE	TRUE	0	0.991968	FALSE	intronic_eGene	inside_proximal	40030
ENSG00000079819	EPB41L2	protein_coding	6	131160487	131384462	Human_STR_1274388	Human_STR_1274388	STR	STR	HipSTR	131484140	131484161	0.000102776	-0.179342	0.0461751	0.00248822	1.09274	41.8862	TRUE	FALSE	99678	0.995984	FALSE	promoter_other	inside_proximal	409223
ENSG00000079819	EPB41L2	protein_coding	6	131160487	131384462	Human_STR_1274463	Human_STR_1274463	STR	STR	HipSTR	131675740	131675818	0.000720441	-0.114058	0.0337282	0.0206213	1.09274	41.8862	TRUE	FALSE	291278	0.995984	FALSE	intergenic	inside_distal	217566
ENSG00000079819	EPB41L2	protein_coding	6	131160487	131384462	Human_STR_1274562	Human_STR_1274562	STR	STR	HipSTR	131872484	131872506	1.08866e-05	-0.234945	0.0534115	0.000214446	1.09274	41.8862	TRUE	TRUE	488022	0.995984	FALSE	intergenic	inside_distal	20878
ENSG00000079819	EPB41L2	protein_coding	6	131160487	131384462	Human_STR_1274646	Human_STR_1274646	STR	STR	HipSTR	131991623	131991648	0.000726585	-0.202531	0.0599319	0.0208108	1.09274	41.8862	TRUE	FALSE	607161	1	FALSE	intronic_other	outside_distal	40572
ENSG00000079819	EPB41L2	protein_coding	6	131160487	131384462	Human_STR_1274703	Human_STR_1274703	STR	STR	HipSTR	132074697	132074719	0.00118477	-0.179352	0.0553125	0.0351647	1.09274	41.8862	TRUE	FALSE	690235	0.997992	FALSE	intergenic	outside_distal	123646
ENSG00000079931	MOXD1	protein_coding	6	132617194	132722684	CNV_6_132106627_132108827_iPSCORE	CNV_6_132106627_132108827_iPSCORE	DEL	DEL	GS	132106627	132108827	0.00102356	0.132299	0.0402863	0.0374818	0.883084	22.8589	TRUE	FALSE	-508367	1	FALSE	intergenic	outside_distal	470442
ENSG00000079931	MOXD1	protein_coding	6	132617194	132722684	CNV_6_132106727_132108827_HipSci	CNV_6_132106627_132108827_iPSCORE	DEL	DEL	GS	132106727	132108827	0.00102356	0.132299	0.0402863	0.0374818	0.883084	22.8589	TRUE	FALSE	-508367	1	FALSE	intergenic	outside_distal	470442
ENSG00000079931	MOXD1	protein_coding	6	132617194	132722684	CNV_6_132114280_132118659_HipSci	CNV_6_132114280_132118509_iPSCORE	DEL	DEL	GS	132114280	132118659	0.0012492	0.128632	0.0398563	0.0445883	0.883084	22.8589	TRUE	FALSE	-498535	1	FALSE	intergenic	outside_distal	460610
ENSG00000079931	MOXD1	protein_coding	6	132617194	132722684	CNV_6_132114280_132118509_iPSCORE	CNV_6_132114280_132118509_iPSCORE	DEL	DEL	GS	132114280	132118509	0.0012492	0.128632	0.0398563	0.0445883	0.883084	22.8589	TRUE	FALSE	-498685	1	FALSE	intergenic	outside_distal	460760
ENSG00000079931	MOXD1	protein_coding	6	132617194	132722684	CNV_6_132222543_132224413_iPSCORE	CNV_6_132222300_132224413_HipSci	DEL	DEL	GS	132222543	132224413	5.68157e-06	0.126026	0.0277719	0.00038585	0.883084	22.8589	TRUE	TRUE	-392781	1	FALSE	exonic_other	outside_distal	354856
ENSG00000079931	MOXD1	protein_coding	6	132617194	132722684	CNV_6_132222300_132224413_HipSci	CNV_6_132222300_132224413_HipSci	DEL	DEL	GS	132222300	132224413	5.68157e-06	0.126026	0.0277719	0.00038585	0.883084	22.8589	TRUE	TRUE	-392781	1	FALSE	exonic_other	outside_distal	354856
ENSG00000080189	SLC35C2	protein_coding	20	44978167	44993043	Human_STR_857679	Human_STR_857679	STR	STR	HipSTR	45646937	45646961	0.000546211	-0.1497	0.0433032	0.0110145	1.27714	60.6079	TRUE	TRUE	653894	0.997992	FALSE	intronic_other	outside_proximal	927105
ENSG00000080224	EPHA6	protein_coding	3	96533425	97471304	ALU_3_96596494_96596495	ALU_3_96596494_96596495	ALU	ALU	MELT	96596494	96596495	0.000366216	0.256147	0.0718846	0.00252947	1.29941	30.8374	TRUE	TRUE	0	1	FALSE	intronic_eGene	outside_proximal	383156
ENSG00000080224	EPHA6	protein_coding	3	96533425	97471304	Human_STR_961989	Human_STR_961989	STR	STR	HipSTR	96496247	96496264	0.000695207	0.139546	0.0411462	0.00578563	1.29941	30.8374	TRUE	FALSE	-37161	0.995984	FALSE	exonic_other	inside_proximal	456143
ENSG00000080224	EPHA6	protein_coding	3	96533425	97471304	Human_STR_961992	Human_STR_961992	STR	STR	HipSTR	96501124	96501142	0.000557697	0.137429	0.0398184	0.00435494	1.29941	30.8374	TRUE	FALSE	-32283	0.997992	FALSE	intergenic	inside_proximal	461020
ENSG00000080224	EPHA6	protein_coding	3	96533425	97471304	Human_STR_962000	Human_STR_962000	STR	STR	HipSTR	96514691	96514709	0.000611546	0.13569	0.0396009	0.00490462	1.29941	30.8374	TRUE	FALSE	-18716	0.995984	FALSE	intergenic	inside_proximal	464942
ENSG00000080298	RFX3	protein_coding	9	3218297	3526004	CNV_9_4376392_4377592_HipSci	CNV_9_4376392_4377592_HipSci	DEL	DEL	GS	4376392	4377592	0.00110592	-0.0608321	0.0186481	0.0245058	1.00747	23.1245	TRUE	TRUE	850388	1	FALSE	intergenic	inside_distal	301482
ENSG00000080298	RFX3	protein_coding	9	3218297	3526004	CNV_9_4376392_4377692_iPSCORE	CNV_9_4376392_4377592_HipSci	DEL	DEL	GS	4376392	4377692	0.00110592	-0.0608321	0.0186481	0.0245058	1.00747	23.1245	TRUE	TRUE	850388	1	FALSE	intergenic	inside_distal	301382
ENSG00000080644	CHRNA3	protein_coding	15	78885394	78913637	ALU_15_78936671_78936672	ALU_15_78936671_78936672	ALU	ALU	MELT	78936671	78936672	9.38071e-07	0.2808	0.057257	9.97371e-07	1.32718	36.3039	TRUE	TRUE	23034	1	FALSE	intronic_other	outside_distal	2368
ENSG00000080644	CHRNA3	protein_coding	15	78885394	78913637	Human_STR_487255	Human_STR_487255	STR	STR	HipSTR	78554027	78554042	0.0035361	-0.143838	0.0493132	0.0518238	1.32718	36.3039	TRUE	FALSE	-331352	1	FALSE	intronic_other	outside_distal	1512
ENSG00000080644	CHRNA3	protein_coding	15	78885394	78913637	Human_STR_487637	Human_STR_487637	STR	STR	HipSTR	79107607	79107623	0.000161448	-0.144087	0.0381914	0.000922047	1.32718	36.3039	TRUE	FALSE	193970	0.991968	FALSE	intronic_other	outside_distal	1438
ENSG00000080644	CHRNA3	protein_coding	15	78885394	78913637	Human_STR_487664	Human_STR_487664	STR	STR	HipSTR	79131390	79131417	6.74217e-05	-0.151002	0.0378905	0.000289912	1.32718	36.3039	TRUE	FALSE	217753	0.995984	FALSE	intronic_other	outside_distal	25221
ENSG00000080644	CHRNA3	protein_coding	15	78885394	78913637	Human_STR_487673	Human_STR_487673	STR	STR	HipSTR	79141999	79142017	0.000280424	-0.168595	0.0464098	0.00191403	1.32718	36.3039	TRUE	FALSE	228362	0.997992	FALSE	intronic_other	outside_distal	35830
ENSG00000080802	CNOT4	protein_coding	7	135046547	135194875	DEL_7_134605009_134605096	DEL_7_134605009_134605096	DEL	DEL	SS	134605009	134605096	0.00175479	-0.0765239	0.0244574	0.0224042	1.1384	21.7414	TRUE	FALSE	-441451	1	FALSE	promoter_other	outside_distal	65141
ENSG00000080802	CNOT4	protein_coding	7	135046547	135194875	DEL_7_135131653_135131963	DEL_7_135131653_135131963	DEL	DEL	SS	135131653	135131963	8.0937e-05	0.0891194	0.0226099	0.000687607	1.1384	21.7414	TRUE	FALSE	0	1	FALSE	intronic_eGene	inside_proximal	15384
ENSG00000080802	CNOT4	protein_coding	7	135046547	135194875	Human_STR_1371747	Human_STR_1371747	STR	STR	HipSTR	135083048	135083062	0.000339422	-0.0811286	0.0226414	0.00350642	1.1384	21.7414	TRUE	FALSE	0	0.995984	FALSE	intronic_eGene	inside_distal	2115
ENSG00000080802	CNOT4	protein_coding	7	135046547	135194875	Human_STR_1371841	Human_STR_1371841	STR	STR	HipSTR	135197556	135197580	3.7746e-05	-0.0935651	0.0227052	0.000288683	1.1384	21.7414	TRUE	FALSE	2681	0.997992	FALSE	intergenic	inside_proximal	2240
ENSG00000080802	CNOT4	protein_coding	7	135046547	135194875	Human_STR_1371860	Human_STR_1371860	STR	STR	HipSTR	135212617	135212649	0.0015158	0.0718524	0.0226547	0.0190146	1.1384	21.7414	TRUE	FALSE	17742	0.993976	FALSE	intergenic	inside_proximal	17301
ENSG00000080802	CNOT4	protein_coding	7	135046547	135194875	rMEI_7_135189208_135189533	rMEI_7_135189208_135189533	rMEI	rMEI	SS	135189208	135189533	4.43854e-08	0.125679	0.0229657	1.33505e-07	1.1384	21.7414	TRUE	TRUE	0	1	FALSE	intronic_eGene	outside_proximal	4668
ENSG00000080815	PSEN1	protein_coding	14	73603126	73690399	Human_STR_432591	Human_STR_432591	STR	STR	HipSTR	73632758	73632791	6.96004e-05	0.112623	0.028314	0.00621214	0.856318	35.8479	TRUE	TRUE	0	0.991968	FALSE	promoter_eGene	inside_proximal	178752
ENSG00000080819	CPOX	protein_coding	3	98239976	98312567	DEL_3_98410693_98414782	CNV_3_98410585_98414760_iPSCORE	DEL	DEL	SS	98410693	98414782	4.08454e-05	0.0997756	0.0243198	0.000391369	1.08388	18.1722	TRUE	TRUE	98126	1	FALSE	intergenic	inside_distal	35812
ENSG00000080819	CPOX	protein_coding	3	98239976	98312567	CNV_3_98410805_98414760_HipSci	CNV_3_98410585_98414760_iPSCORE	DEL	DEL	GS	98410805	98414760	9.41192e-05	-0.100068	0.0256239	0.000966775	1.08388	18.1722	TRUE	FALSE	98238	1	FALSE	intergenic	inside_distal	35834
ENSG00000080819	CPOX	protein_coding	3	98239976	98312567	CNV_3_98410585_98414760_iPSCORE	CNV_3_98410585_98414760_iPSCORE	DEL	DEL	GS	98410585	98414760	9.41192e-05	-0.100068	0.0256239	0.000966775	1.08388	18.1722	TRUE	FALSE	98018	1	FALSE	intergenic	inside_distal	35834
ENSG00000080819	CPOX	protein_coding	3	98239976	98312567	Human_STR_962625	Human_STR_962625	STR	STR	HipSTR	98062331	98062362	0.000537601	0.118818	0.0343276	0.00636605	1.08388	18.1722	TRUE	FALSE	-177614	0.993976	FALSE	intronic_other	outside_distal	9358
ENSG00000080819	CPOX	protein_coding	3	98239976	98312567	Human_STR_962648	Human_STR_962648	STR	STR	HipSTR	98112416	98112430	5.32368e-05	0.106275	0.0262997	0.000521505	1.08388	18.1722	TRUE	FALSE	-127546	0.991968	FALSE	intronic_other	inside_distal	37695
ENSG00000080819	CPOX	protein_coding	3	98239976	98312567	Human_STR_962673	Human_STR_962673	STR	STR	HipSTR	98191082	98191093	0.0030501	0.074559	0.0251664	0.0408554	1.08388	18.1722	TRUE	FALSE	-48883	0.991968	FALSE	intergenic	outside_distal	47353
ENSG00000080822	CLDND1	protein_coding	3	98216756	98241910	DEL_3_98943806_98949515	CNV_3_98943782_98949507_iPSCORE	DEL	DEL	SS	98943806	98949515	0.00111306	-0.086531	0.026541	0.0457975	0.852429	22.9885	TRUE	TRUE	701896	1	FALSE	intergenic	outside_distal	631032
ENSG00000080823	MOK	protein_coding	14	102690837	102771537	Human_STR_449464	Human_STR_449464	STR	STR	HipSTR	102311789	102311809	0.000881906	-0.141403	0.0425179	0.029411	0.922552	24.2858	TRUE	FALSE	-379028	0.991968	FALSE	promoter_other	outside_distal	116626
ENSG00000080823	MOK	protein_coding	14	102690837	102771537	Human_STR_449749	Human_STR_449749	STR	STR	HipSTR	102628897	102628945	2.00017e-05	0.24164	0.0566583	0.000902989	0.922552	24.2858	TRUE	FALSE	-61892	0.993976	FALSE	intronic_other	inside_distal	472
ENSG00000080823	MOK	protein_coding	14	102690837	102771537	Human_STR_449825	Human_STR_449825	STR	STR	HipSTR	102745622	102745648	9.38973e-06	-0.160668	0.0362619	0.000449526	0.922552	24.2858	TRUE	TRUE	0	0.995984	FALSE	intronic_eGene	inside_distal	23899
ENSG00000080823	MOK	protein_coding	14	102690837	102771537	Human_STR_449849	Human_STR_449849	STR	STR	HipSTR	102763716	102763739	1.33946e-05	0.159506	0.036638	0.000623827	0.922552	24.2858	TRUE	FALSE	0	1	FALSE	intronic_eGene	inside_distal	5808
ENSG00000080823	MOK	protein_coding	14	102690837	102771537	Human_STR_450062	Human_STR_450062	STR	STR	HipSTR	102985807	102985827	0.00082751	-0.154813	0.0463036	0.0277502	0.922552	24.2858	TRUE	FALSE	214270	0.991968	FALSE	intergenic	outside_distal	7631
ENSG00000081014	AP4E1	protein_coding	15	51200869	51298097	Human_STR_470263	Human_STR_470263	STR	STR	HipSTR	51170983	51171005	6.45208e-07	0.107849	0.0216688	9.47749e-06	1.1077	47.2264	TRUE	FALSE	-29864	0.995984	FALSE	intergenic	inside_proximal	191191
ENSG00000081014	AP4E1	protein_coding	15	51200869	51298097	Human_STR_470387	Human_STR_470387	STR	STR	HipSTR	51338074	51338105	4.96305e-07	-0.172619	0.0343333	7.08715e-06	1.1077	47.2264	TRUE	TRUE	39977	0.997992	FALSE	intronic_other	outside_proximal	358282
ENSG00000081026	MAGI3	protein_coding	1	113933371	114228545	Human_STR_68183	Human_STR_68183	STR	STR	HipSTR	113727186	113727205	0.00019971	-0.0748809	0.0201326	0.00558398	1.21889	77.9459	TRUE	TRUE	-206166	0.993976	FALSE	intergenic	outside_distal	2553
ENSG00000081052	COL4A4	protein_coding	2	227867427	228028829	DEL_2_227681550_227681718	DEL_2_227681550_227681718	DEL	DEL	SS	227681550	227681718	0.00153668	-0.115807	0.0365591	0.0473059	1.00341	31.8931	TRUE	FALSE	-185709	1	FALSE	intergenic	outside_proximal	899480
ENSG00000081052	COL4A4	protein_coding	2	227867427	228028829	Human_STR_823594	Human_STR_823594	STR	STR	HipSTR	227669915	227669947	9.7755e-05	-0.133238	0.0341977	0.00304803	1.00341	31.8931	TRUE	FALSE	-197480	0.991968	FALSE	intronic_other	outside_proximal	911251
ENSG00000081052	COL4A4	protein_coding	2	227867427	228028829	Human_STR_823676	Human_STR_823676	STR	STR	HipSTR	227838942	227838970	6.5114e-07	0.159433	0.0320444	1.99884e-05	1.00341	31.8931	TRUE	TRUE	-28457	0.991968	FALSE	intronic_other	outside_proximal	742228
ENSG00000081052	COL4A4	protein_coding	2	227867427	228028829	Human_STR_823725	Human_STR_823725	STR	STR	HipSTR	227935592	227935618	6.83157e-06	-0.21428	0.0476297	0.000211382	1.00341	31.8931	TRUE	FALSE	0	0.993976	FALSE	intronic_eGene	outside_proximal	645580
ENSG00000081087	OSTM1	protein_coding	6	108362613	108487058	DEL_6_108352546_108352670	DEL_6_108352546_108352670	DEL	DEL	SS	108352546	108352670	3.05438e-05	-0.15951	0.0382576	0.000226593	1.21038	34.6365	TRUE	TRUE	-9943	1	FALSE	promoter_other	outside_proximal	67231
ENSG00000081087	OSTM1	protein_coding	6	108362613	108487058	Human_STR_1262827	Human_STR_1262827	STR	STR	HipSTR	108346181	108346203	0.000147952	0.182605	0.0481238	0.00152635	1.21038	34.6365	TRUE	FALSE	-16410	0.997992	FALSE	intergenic	outside_proximal	73698
ENSG00000081087	OSTM1	protein_coding	6	108362613	108487058	Human_STR_1263256	Human_STR_1263256	STR	STR	HipSTR	108876082	108876098	0.000537173	0.137093	0.0396051	0.00721684	1.21038	34.6365	TRUE	FALSE	389024	0.995984	FALSE	intergenic	inside_distal	3962
ENSG00000081138	CDH7	protein_coding	18	63417488	63548638	Human_STR_646291	Human_STR_646291	STR	STR	HipSTR	63207642	63207654	0.000883563	-0.10565	0.0317727	0.0233739	1.10838	40.5519	TRUE	FALSE	-209834	0.991968	FALSE	intergenic
ENSG00000081138	CDH7	protein_coding	18	63417488	63548638	Human_STR_646333	Human_STR_646333	STR	STR	HipSTR	63289919	63289934	5.04393e-08	0.171626	0.0314924	4.71321e-07	1.10838	40.5519	TRUE	TRUE	-127554	1	FALSE	intronic_other
ENSG00000081138	CDH7	protein_coding	18	63417488	63548638	Human_STR_646384	Human_STR_646384	STR	STR	HipSTR	63383516	63383535	0.000364552	0.108	0.0302987	0.00885635	1.10838	40.5519	TRUE	FALSE	-33953	0.991968	FALSE	intergenic
ENSG00000081138	CDH7	protein_coding	18	63417488	63548638	Human_STR_646396	Human_STR_646396	STR	STR	HipSTR	63404961	63404989	4.67356e-05	0.132099	0.0324459	0.000914794	1.10838	40.5519	TRUE	FALSE	-12499	0.991968	FALSE	intergenic
ENSG00000081320	STK17B	protein_coding	2	196998290	197041227	Human_STR_805673	Human_STR_805673	STR	STR	HipSTR	196669559	196669574	0.000102177	0.122762	0.0315961	0.00372053	0.920798	21.8137	TRUE	FALSE	-328716	0.997992	FALSE	intronic_other
ENSG00000081320	STK17B	protein_coding	2	196998290	197041227	Human_STR_805716	Human_STR_805716	STR	STR	HipSTR	196756536	196756546	0.000316023	-0.176173	0.0489125	0.0105004	0.920798	21.8137	TRUE	FALSE	-241744	0.993976	FALSE	intronic_other
ENSG00000081320	STK17B	protein_coding	2	196998290	197041227	Human_STR_805783	Human_STR_805783	STR	STR	HipSTR	196893975	196894001	9.98986e-05	0.118245	0.0303906	0.00364415	0.920798	21.8137	TRUE	TRUE	-104289	0.993976	FALSE	intronic_other
ENSG00000081377	CDC14B	protein_coding	9	99252523	99382112	Human_STR_1500727	Human_STR_1500727	STR	STR	HipSTR	99258676	99258695	0.000711915	-0.127052	0.0375345	0.0224612	0.950868	25.6454	TRUE	TRUE	0	0.995984	FALSE	intronic_eGene	outside_proximal	43844
ENSG00000081386	ZNF510	protein_coding	9	99518147	99540411	DEL_9_99062587_99062920	DEL_9_99062587_99062920	DEL	DEL	SS	99062587	99062920	0.00144472	0.088725	0.0278522	0.0167217	1.17194	22.8664	TRUE	TRUE	-455227	1	FALSE	intronic_other	outside_distal	148242
ENSG00000081665	ZNF506	protein_coding	19	19896648	19932560	Human_STR_674428	Human_STR_674428	STR	STR	HipSTR	19989268	19989282	0.000327301	0.206767	0.0575525	0.0103384	1.10379	51.0213	TRUE	FALSE	56708	1	FALSE	intronic_other	outside_distal	11991
ENSG00000081665	ZNF506	protein_coding	19	19896648	19932560	Human_STR_674517	Human_STR_674517	STR	STR	HipSTR	20133133	20133174	1.27678e-05	-0.150523	0.0344917	0.000290385	1.10379	51.0213	TRUE	TRUE	200573	0.991968	FALSE	intronic_other	outside_distal	120773
ENSG00000081803	CADPS2	protein_coding	7	121958481	122526813	Human_STR_1364278	Human_STR_1364278	STR	STR	HipSTR	121788808	121788821	0.000179016	-0.152545	0.0407121	0.00101632	1.32712	35.2252	TRUE	FALSE	-169660	0.993976	FALSE	intergenic	outside_distal	530817
ENSG00000081803	CADPS2	protein_coding	7	121958481	122526813	Human_STR_1364670	Human_STR_1364670	STR	STR	HipSTR	122529125	122529145	1.42047e-05	0.189644	0.0436901	3.53175e-05	1.32712	35.2252	TRUE	TRUE	2312	0.991968	FALSE	intergenic	inside_proximal	154453
ENSG00000081842	PCDHA6	protein_coding	5	140207563	140391929	CNV_5_140222230_140228444_iPSCORE	CNV_5_140222230_140228444_iPSCORE	DEL	DEL	GS	140222230	140228444	0.000265076	-0.208116	0.0570612	0.00204825	1.25838	30.5141	TRUE	TRUE	0	1	FALSE	intronic_eGene	inside_proximal	34572
ENSG00000081842	PCDHA6	protein_coding	5	140207563	140391929	CNV_5_140222230_140229236_HipSci	CNV_5_140222230_140228444_iPSCORE	DEL	DEL	GS	140222230	140229236	0.000265076	-0.208116	0.0570612	0.00204825	1.25838	30.5141	TRUE	TRUE	0	1	FALSE	intronic_eGene	inside_proximal	34572
ENSG00000082068	WDR70	protein_coding	5	37379314	37753537	ALU_5_37688811_37688812	ALU_5_37688811_37688812	ALU	ALU	MELT	37688811	37688812	0.00140508	0.104607	0.0327553	0.0128254	1.23728	23.3557	TRUE	TRUE	0	1	FALSE	intronic_eGene	inside_distal	35011
ENSG00000082212	ME2	protein_coding	18	48405419	48474691	BND_18_48657169_101040_1	BND_18_48657169_101040_1	BND	BND	SS	48657169	48657170	4.34768e-17	-0.317952	0.0378373	4.97717e-13	0.833362	36.9601	TRUE	FALSE	182478	1	FALSE	intergenic
ENSG00000082212	ME2	protein_coding	18	48405419	48474691	BND_18_48657748_101040_2	BND_18_48657748_101040_2	BND	BND	SS	48657748	48657749	4.34768e-17	-0.317952	0.0378373	4.97717e-13	0.833362	36.9601	TRUE	FALSE	183057	1	FALSE	intergenic
ENSG00000082212	ME2	protein_coding	18	48405419	48474691	Human_STR_638353	Human_STR_638353	STR	STR	HipSTR	48391137	48391165	4.47028e-42	-0.530335	0.0390183	7.46428e-34	0.833362	36.9601	TRUE	TRUE	-14254	0.993976	FALSE	intergenic
ENSG00000082212	ME2	protein_coding	18	48405419	48474691	Human_STR_638564	Human_STR_638564	STR	STR	HipSTR	48674399	48674411	4.28053e-09	0.220369	0.0375226	2.28164e-06	0.833362	36.9601	TRUE	FALSE	199708	0.993976	FALSE	intergenic
ENSG00000082212	ME2	protein_coding	18	48405419	48474691	Human_STR_638587	Human_STR_638587	STR	STR	HipSTR	48707666	48707706	0.000134642	-0.148863	0.0389918	0.0127494	0.833362	36.9601	TRUE	FALSE	232975	0.991968	FALSE	intronic_other
ENSG00000082212	ME2	protein_coding	18	48405419	48474691	Human_STR_638618	Human_STR_638618	STR	STR	HipSTR	48745388	48745407	2.31211e-05	-0.192072	0.0453813	0.00294183	0.833362	36.9601	TRUE	FALSE	270697	0.993976	FALSE	promoter_other
ENSG00000082213	C5orf22	protein_coding	5	31532373	31555165	Human_STR_1127716	Human_STR_1127716	STR	STR	HipSTR	31581995	31582013	2.88229e-05	0.197288	0.0471692	0.000565319	1.04528	27.6224	TRUE	TRUE	26830	0.991968	FALSE	intergenic	inside_proximal	216744
ENSG00000082269	FAM135A	protein_coding	6	71122644	71270877	Human_STR_1244491	Human_STR_1244491	STR	STR	HipSTR	71154110	71154135	0.000316167	0.0883231	0.0245228	0.0152659	0.866028	24.0056	TRUE	TRUE	0	0.993976	FALSE	intronic_eGene	inside_proximal	160271
ENSG00000082515	MRPL22	protein_coding	5	154320630	154348971	rMEI_5_154124190_154124498	rMEI_5_154124190_154124498	rMEI	rMEI	SS	154124190	154124498	1.188e-05	-0.106723	0.0243671	0.0433683	0.475586	89.1947	TRUE	TRUE	-196132	1	FALSE	intronic_other	outside_distal	9528
ENSG00000082556	OPRK1	protein_coding	8	54138284	54164257	rMEI_8_54204896_54205198	rMEI_8_54204896_54205198	rMEI	rMEI	SS	54204896	54205198	0.00011137	0.157038	0.0406372	0.0010596	1.0174	10.7728	TRUE	TRUE	40639	1	FALSE	intergenic
ENSG00000082996	RNF13	protein_coding	3	149530495	149679926	Human_STR_988907	Human_STR_988907	STR	STR	HipSTR	149493680	149493706	0.000242538	0.11531	0.0314195	0.00537325	1.22726	64.2117	TRUE	TRUE	-36789	0.991968	FALSE	intronic_other	outside_proximal	770196
ENSG00000083099	LYRM2	protein_coding	6	90277863	90348472	Human_STR_1253835	Human_STR_1253835	STR	STR	HipSTR	90376208	90376226	0.00252624	0.149425	0.0494755	0.0381988	1.24485	32.7216	TRUE	TRUE	27736	0.997992	FALSE	intronic_other	outside_proximal	152253
ENSG00000083223	ZCCHC6	protein_coding	9	88902648	88969369	Human_STR_1494774	Human_STR_1494774	STR	STR	HipSTR	88867910	88867920	4.43279e-05	0.0916203	0.0224357	0.00580517	0.793999	31.5425	TRUE	TRUE	-34728	0.991968	FALSE	intronic_other	outside_distal	28476
ENSG00000083290	ULK2	protein_coding	17	19674142	19771249	Human_STR_570973	Human_STR_570973	STR	STR	HipSTR	19699606	19699623	1.75675e-15	-0.241494	0.0303483	5.92922e-14	0.980012	17.9916	TRUE	TRUE	0	0.993976	FALSE	promoter_eGene	inside_proximal	384500
ENSG00000083444	PLOD1	protein_coding	1	11994262	12035595	Human_STR_7593	Human_STR_7593	STR	STR	HipSTR	12011978	12011996	7.57642e-16	0.274718	0.0340805	4.10219e-13	0.915243	37.2429	TRUE	TRUE	0	0.993976	FALSE	intronic_eGene	inside_proximal	4534
ENSG00000083444	PLOD1	protein_coding	1	11994262	12035595	Human_STR_7739	Human_STR_7739	STR	STR	HipSTR	12156847	12156864	5.05504e-05	-0.103576	0.025555	0.00330719	0.915243	37.2429	TRUE	FALSE	121252	0.993976	FALSE	intronic_other	outside_distal	32158
ENSG00000083535	PIBF1	protein_coding	13	73356197	73590591	Human_STR_381596	Human_STR_381596	STR	STR	HipSTR	73551314	73551361	0.00051471	0.099596	0.0286774	0.0184157	0.963649	30.554	TRUE	TRUE	0	0.991968	FALSE	intronic_eGene
ENSG00000083807	SLC27A5	protein_coding	19	58990879	59023780	DEL_19_59096467_59096620	DEL_19_59096467_59096620	DEL	DEL	SS	59096467	59096620	0.0100257	0.079222	0.0307665	0.0369555	1.25854	8.17993	TRUE	FALSE	72687	1	FALSE	promoter_other	outside_distal	3815
ENSG00000083807	SLC27A5	protein_coding	19	58990879	59023780	Human_STR_703204	Human_STR_703204	STR	STR	HipSTR	58883076	58883096	1.82536e-07	0.163217	0.0312898	4.1677e-08	1.25854	8.17993	TRUE	TRUE	-107783	0.993976	FALSE	intronic_other	outside_distal	14979
[truncated: 21,920 more rows]
