# Supplementary material for: Properties of structural variants and short tandem repeats associated with gene expression and complex traits
Source: Nat Commun. 2020 Jun 10;11:2927. doi: 10.1038/s41467-020-16482-4 (PMC7286898; doi:10.1038/s41467-020-16482-4)
Supplement: Supplementary file 6 — Supplementary Data 4 [file 41467_2020_16482_MOESM6_ESM.xlsx]

## Sheet: gwas_ld
trait	trait_description	p_value_UKBB	UKBB_ID	SV/STR_ID	LD_r2	chrom	start_variant	end_variant	NR_ID	SVTYPE_NR	significant_association	lead_association
102_irnt	Pulse rate, automated reading	3.44398e-09	4_83212929_A_G	Human_STR_1057679	0.957541	4	83240239	83240265	Human_STR_1057679	STR	FALSE	FALSE
102_irnt	Pulse rate, automated reading	4.2039e-45	6_122114514_G_C	Human_STR_1270083	1	6	122164140	122164163	Human_STR_1270083	STR	FALSE	FALSE
102_irnt	Pulse rate, automated reading	1.80195e-09	6_28970369_T_C	rMEI_6_28972221_28972315	0.883291	6	28972221	28972315	rMEI_6_28972221_28972315	rMEI	FALSE	FALSE
102_irnt	Pulse rate, automated reading	2.72973e-11	3_48703588_AT_A	Human_STR_937749	0.954259	3	48703589	48703599	Human_STR_937749	STR	TRUE	FALSE
102_irnt	Pulse rate, automated reading	9.2023e-09	10_102201773_A_C	Human_STR_185798	0.961523	10	102233683	102233698	Human_STR_185798	STR	TRUE	FALSE
102_irnt	Pulse rate, automated reading	4.94393e-08	10_101582184_T_C	Human_STR_185241	0.975548	10	101580148	101580167	Human_STR_185241	STR	FALSE	FALSE
102_irnt	Pulse rate, automated reading	3.23389e-16	5_137268494_T_C	Human_STR_1179735	0.955833	5	137318213	137318236	Human_STR_1179735	STR	TRUE	TRUE
102_irnt	Pulse rate, automated reading	1.05568e-14	14_21571119_A_G	Human_STR_403617	0.857705	14	21568692	21568716	Human_STR_403617	STR	FALSE	FALSE
102_irnt	Pulse rate, automated reading	1.00245e-23	6_121787900_GA_G	DEL_6_121808940_121809164	0.828519	6	121808940	121809164	DEL_6_121808940_121809164	DEL	TRUE	FALSE
102_irnt	Pulse rate, automated reading	1.03699e-29	20_36823666_A_G	Human_STR_852585	0.966586	20	36815832	36815842	Human_STR_852585	STR	FALSE	FALSE
102_irnt	Pulse rate, automated reading	8.97539e-11	3_171823670_C_CTAA	Human_STR_1000251	0.973553	3	171813583	171813609	Human_STR_1000251	STR	FALSE	FALSE
102_irnt	Pulse rate, automated reading	4.87399e-08	5_142367103_TA_T	ALU_5_142355011_142355012	1	5	142355011	142355012	ALU_5_142355011_142355012	ALU	FALSE	FALSE
102_irnt	Pulse rate, automated reading	6.4753e-12	10_101522838_C_T	Human_STR_185199	0.993923	10	101526848	101526869	Human_STR_185199	STR	TRUE	TRUE
102_irnt	Pulse rate, automated reading	1.20734e-12	5_107639772_C_T	Human_STR_1165372	0.955084	5	107674439	107674456	Human_STR_1165372	STR	FALSE	FALSE
102_irnt	Pulse rate, automated reading	3.35045e-27	3_49808190_G_A	Human_STR_938983	0.974092	3	49805016	49805032	Human_STR_938983	STR	TRUE	TRUE
102_irnt	Pulse rate, automated reading	2.08759e-08	9_123400974_C_G	Human_STR_1514364	0.967688	9	123444851	123444877	Human_STR_1514364	STR	TRUE	TRUE
102_irnt	Pulse rate, automated reading	4.70986e-16	5_137247768_C_A	Human_STR_1179709	0.966723	5	137290309	137290320	Human_STR_1179709	STR	TRUE	FALSE
102_irnt	Pulse rate, automated reading	9.8617e-15	3_49357880_A_AAAAAAG	Human_STR_938526	0.962354	3	49357881	49357899	Human_STR_938526	STR	TRUE	FALSE
102_irnt	Pulse rate, automated reading	7.77692e-11	12_65002969_T_G	Human_STR_310089	0.996654	12	65001138	65001164	Human_STR_310089	STR	TRUE	TRUE
102_irnt	Pulse rate, automated reading	2.76833e-13	2_188161211_CAT_C	Human_STR_801645	0.978111	2	188172966	188172984	Human_STR_801645	STR	TRUE	FALSE
102_irnt	Pulse rate, automated reading	6.15052e-14	7_123370403_C_T	Human_STR_1365072	0.965441	7	123366921	123366941	Human_STR_1365072	STR	TRUE	TRUE
102_irnt	Pulse rate, automated reading	4.16499e-08	3_47696804_A_C	Human_STR_936777	0.97907	3	47692307	47692321	Human_STR_936777	STR	TRUE	TRUE
102_irnt	Pulse rate, automated reading	1.18687e-08	15_72770021_C_A	Human_STR_483566	0.958224	15	72767208	72767237	Human_STR_483566	STR	FALSE	FALSE
102_irnt	Pulse rate, automated reading	2.79774e-09	3_49655927_T_A	Human_STR_938896	0.967947	3	49656531	49656547	Human_STR_938896	STR	TRUE	TRUE
102_irnt	Pulse rate, automated reading	1.08135e-09	11_128771282_AAC_A	Human_STR_271319	1	11	128771283	128771298	Human_STR_271319	STR	FALSE	FALSE
102_irnt	Pulse rate, automated reading	0	2_179269879_TTTA_T	Human_STR_797677	0.964758	2	179269880	179269896	Human_STR_797677	STR	FALSE	FALSE
102_irnt	Pulse rate, automated reading	2.00905e-10	7_123304323_A_T	Human_STR_1365064	0.997973	7	123348236	123348255	Human_STR_1365064	STR	TRUE	TRUE
102_irnt	Pulse rate, automated reading	9.44603e-35	12_33876954_G_A	DEL_12_33853140_33853354	0.893573	12	33853140	33853354	DEL_12_33853140_33853354	DEL	TRUE	FALSE
102_irnt	Pulse rate, automated reading	0	6_119001872_TC_T	DUP_6_119011718_119013928	0.881241	6	119011718	119013928	DUP_6_119011718_119013928	DUP	FALSE	FALSE
102_irnt	Pulse rate, automated reading	1.82723e-09	18_25845625_A_G	ALU_18_25851187_25851188	0.988295	18	25851187	25851188	ALU_18_25851187_25851188	ALU	FALSE	FALSE
102_irnt	Pulse rate, automated reading	6.52032e-13	12_33283408_G_A	CNV_12_33296604_33307411_HipSci	0.962312	12	33296604	33307411	CNV_12_33296604_33307411_HipSci	DEL	FALSE	FALSE
102_irnt	Pulse rate, automated reading	2.82326e-08	1_39944249_T_C	Human_STR_28101	0.966997	1	39948178	39948205	Human_STR_28101	STR	TRUE	TRUE
102_irnt	Pulse rate, automated reading	0	6_119001872_TC_T	BND_6_119012288_74497_1	0.877835	6	119012288	119012289	BND_6_119012288_74497_1	BND	FALSE	FALSE
102_irnt	Pulse rate, automated reading	3.33524e-11	3_141095372_A_G	Human_STR_984492	0.962169	3	141097204	141097220	Human_STR_984492	STR	TRUE	TRUE
102_irnt	Pulse rate, automated reading	3.74802e-08	1_28781310_C_T	Human_STR_20073	0.826604	1	28825959	28826007	Human_STR_20073	STR	TRUE	FALSE
102_irnt	Pulse rate, automated reading	2.11593e-12	12_33290383_A_G	Human_STR_293531	0.964842	12	33339942	33339952	Human_STR_293531	STR	FALSE	FALSE
102_irnt	Pulse rate, automated reading	3.7818e-08	11_77962116_A_G	Human_STR_245112	0.956463	11	77987848	77987879	Human_STR_245112	STR	TRUE	FALSE
102_irnt	Pulse rate, automated reading	1.68254e-08	10_102157609_C_A	CNV_10_102158347_102159547_HipSci	0.961267	10	102158347	102159547	CNV_10_102158347_102159547_HipSci	DEL	TRUE	FALSE
102_irnt	Pulse rate, automated reading	1.30674e-08	6_41754370_C_T	Human_STR_1231128	0.996547	6	41771036	41771058	Human_STR_1231128	STR	TRUE	TRUE
102_irnt	Pulse rate, automated reading	2.88052e-12	6_122403888_A_C	Human_STR_1270208	0.952045	6	122418681	122418718	Human_STR_1270208	STR	FALSE	FALSE
102_irnt	Pulse rate, automated reading	0	12_33692192_C_CT	Human_STR_293683	0.984374	12	33692193	33692207	Human_STR_293683	STR	TRUE	TRUE
102_irnt	Pulse rate, automated reading	6.87736e-13	12_33285193_T_C	LINE1_12_33325803_33325804	1	12	33325803	33325804	LINE1_12_33325803_33325804	LINE1	FALSE	FALSE
102_irnt	Pulse rate, automated reading	2.17717e-39	6_118625734_T_C	ALU_6_118626162_118626163	0.98661	6	118626162	118626163	ALU_6_118626162_118626163	ALU	FALSE	FALSE
102_irnt	Pulse rate, automated reading	1.01783e-09	16_66870500_C_T	Human_STR_540049	0.944545	16	66877639	66877673	Human_STR_540049	STR	TRUE	TRUE
102_irnt	Pulse rate, automated reading	8.82581e-13	19_36533933_C_T	Human_STR_683420	0.988126	19	36535972	36536003	Human_STR_683420	STR	TRUE	TRUE
102_irnt	Pulse rate, automated reading	2.12671e-11	2_17691950_CA_C	Human_STR_712016	0.979133	2	17691951	17691961	Human_STR_712016	STR	TRUE	FALSE
102_irnt	Pulse rate, automated reading	6.57036e-09	10_102181800_TTTTTTA_T	Human_STR_185737	0.805129	10	102175866	102175891	Human_STR_185737	STR	TRUE	FALSE
102_irnt	Pulse rate, automated reading	1.50534e-13	2_228134155_T_C	Human_STR_823872	0.977534	2	228143967	228144000	Human_STR_823872	STR	FALSE	FALSE
102_irnt	Pulse rate, automated reading	7.3984e-09	19_39252598_G_C	Human_STR_685966	0.800836	19	39253117	39253140	Human_STR_685966	STR	TRUE	TRUE
102_irnt	Pulse rate, automated reading	0	6_119001872_TC_T	BND_6_119013927_74497_2	0.877835	6	119013927	119013928	BND_6_119013927_74497_2	BND	FALSE	FALSE
102_irnt	Pulse rate, automated reading	4.90608e-15	12_38719971_G_GATTTT	Human_STR_294364	0.989473	12	38719972	38720023	Human_STR_294364	STR	TRUE	TRUE
102_irnt	Pulse rate, automated reading	7.1789e-09	1_72750470_G_A	CNV_1_72755661_72764091_HipSci	0.956356	1	72755661	72764091	CNV_1_72755661_72764091_HipSci	DEL	TRUE	TRUE
102_irnt	Pulse rate, automated reading	0	6_122107994_A_G	SVA_6_122157421_122157422	1	6	122157421	122157422	SVA_6_122157421_122157422	SVA	FALSE	FALSE
102_irnt	Pulse rate, automated reading	4.20296e-13	6_122887199_C_CT	Human_STR_1270425	0.948595	6	122887756	122887818	Human_STR_1270425	STR	TRUE	TRUE
102_irnt	Pulse rate, automated reading	3.52278e-10	12_27919145_T_C	Human_STR_290276	0.95409	12	27924984	27925013	Human_STR_290276	STR	FALSE	FALSE
102_irnt	Pulse rate, automated reading	1.4737e-13	15_73375847_A_G	Human_STR_483943	0.945542	15	73364279	73364309	Human_STR_483943	STR	FALSE	FALSE
102_irnt	Pulse rate, automated reading	8.46974e-12	2_188211443_C_T	Human_STR_801665	0.964492	2	188211569	188211599	Human_STR_801665	STR	FALSE	FALSE
102_irnt	Pulse rate, automated reading	6.44638e-10	14_102608093_T_C	Human_STR_449724	0.945238	14	102610351	102610371	Human_STR_449724	STR	TRUE	TRUE
102_irnt	Pulse rate, automated reading	6.93095e-13	3_52980573_T_C	CNV_3_53027129_53038923_iPSCORE	0.952118	3	53027129	53038923	CNV_3_53027129_53038923_iPSCORE	DEL	TRUE	FALSE
102_irnt	Pulse rate, automated reading	1.33711e-08	10_43229710_TA_T	ALU_10_43250102_43250103	1	10	43250102	43250103	ALU_10_43250102_43250103	ALU	FALSE	FALSE
102_irnt	Pulse rate, automated reading	2.72601e-12	18_20129524_A_C	BND_18_20130691_8422_1	0.813619	18	20130691	20130692	BND_18_20130691_8422_1	BND	FALSE	FALSE
102_irnt	Pulse rate, automated reading	1.00552e-09	2_188397339_A_G	DEL_2_188421614_188422190	0.887162	2	188421614	188422190	DEL_2_188421614_188422190	DEL	TRUE	TRUE
102_irnt	Pulse rate, automated reading	3.07461e-17	6_122463191_T_G	Human_STR_1270253	0.923756	6	122496370	122496393	Human_STR_1270253	STR	FALSE	FALSE
102_irnt	Pulse rate, automated reading	2.74648e-09	6_122336128_A_ATG	Human_STR_1270174	0.985817	6	122336129	122336144	Human_STR_1270174	STR	FALSE	FALSE
102_irnt	Pulse rate, automated reading	9.26082e-15	3_49401153_T_C	BND_3_49441528_12858_1	0.897671	3	49441528	49441529	BND_3_49441528_12858_1	BND	TRUE	TRUE
102_irnt	Pulse rate, automated reading	9.72302e-09	18_29969986_C_T	Human_STR_629339	0.973724	18	29981409	29981423	Human_STR_629339	STR	FALSE	FALSE
102_irnt	Pulse rate, automated reading	2.13077e-08	10_43234246_G_C	Human_STR_154314	0.924572	10	43238668	43238688	Human_STR_154314	STR	TRUE	FALSE
102_irnt	Pulse rate, automated reading	6.49664e-09	4_159804395_G_GT	Human_STR_1095690	0.974103	4	159760510	159760527	Human_STR_1095690	STR	TRUE	FALSE
102_irnt	Pulse rate, automated reading	1.40014e-08	10_102156208_G_A	Human_STR_185716	0.949894	10	102156891	102156912	Human_STR_185716	STR	TRUE	TRUE
102_irnt	Pulse rate, automated reading	1.01995e-17	14_85855155_A_G	Human_STR_440133	0.874689	14	85859276	85859291	Human_STR_440133	STR	FALSE	FALSE
102_irnt	Pulse rate, automated reading	1.87546e-09	16_20045026_A_T	Human_STR_516181	0.975557	16	20041749	20041764	Human_STR_516181	STR	FALSE	FALSE
102_irnt	Pulse rate, automated reading	8.56475e-14	2_188075497_A_G	Human_STR_801593	0.969265	2	188081697	188081713	Human_STR_801593	STR	TRUE	FALSE
102_irnt	Pulse rate, automated reading	1.69291e-08	3_47678035_T_C	Human_STR_936770	0.899155	3	47684083	47684108	Human_STR_936770	STR	TRUE	FALSE
102_irnt	Pulse rate, automated reading	2.72601e-12	18_20129524_A_C	BND_18_20130689_8423_1	0.8265	18	20130689	20130690	BND_18_20130689_8423_1	BND	FALSE	FALSE
102_irnt	Pulse rate, automated reading	1.79436e-37	12_33758718_C_G	Human_STR_293707	0.990795	12	33759470	33759489	Human_STR_293707	STR	TRUE	FALSE
102_irnt	Pulse rate, automated reading	3.10896e-08	6_29721627_G_T	rMEI_6_29685488_29688085	0.938021	6	29685488	29688085	rMEI_6_29685488_29688085	rMEI	TRUE	TRUE
102_irnt	Pulse rate, automated reading	5.86241e-09	1_45022271_A_G	Human_STR_31421	0.982473	1	45023238	45023257	Human_STR_31421	STR	TRUE	TRUE
102_irnt	Pulse rate, automated reading	1.15305e-13	3_53088601_C_G	Human_STR_941241	0.960976	3	53087114	53087128	Human_STR_941241	STR	TRUE	TRUE
102_irnt	Pulse rate, automated reading	2.8122e-15	22_38881454_A_C	Human_STR_903210	0.912648	22	38869447	38869466	Human_STR_903210	STR	TRUE	TRUE
102_irnt	Pulse rate, automated reading	2.03089e-10	12_110572140_C_T	Human_STR_335447	0.979383	12	110583604	110583632	Human_STR_335447	STR	TRUE	TRUE
102_irnt	Pulse rate, automated reading	9.40535e-21	5_137472384_C_T	Human_STR_1179906	0.979849	5	137473004	137473022	Human_STR_1179906	STR	TRUE	TRUE
102_irnt	Pulse rate, automated reading	1.25694e-10	1_10725387_T_C	Human_STR_6559	1	1	10725896	10725911	Human_STR_6559	STR	FALSE	FALSE
102_irnt	Pulse rate, automated reading	5.39773e-09	7_16043945_GA_G	Human_STR_1305131	0.818683	7	16045236	16045254	Human_STR_1305131	STR	FALSE	FALSE
102_irnt	Pulse rate, automated reading	2.54845e-15	6_121578640_G_T	Human_STR_1269699	1	6	121628179	121628193	Human_STR_1269699	STR	TRUE	FALSE
102_irnt	Pulse rate, automated reading	5.78377e-15	16_53467722_A_G	Human_STR_532050	0.865699	16	53510970	53510994	Human_STR_532050	STR	TRUE	TRUE
102_irnt	Pulse rate, automated reading	5.24668e-13	3_50132131_G_T	Human_STR_939340	0.946232	3	50114927	50114960	Human_STR_939340	STR	TRUE	FALSE
102_irnt	Pulse rate, automated reading	1.50217e-24	12_34467703_C_T	DEL_12_34515476_34515584	0.889922	12	34515476	34515584	DEL_12_34515476_34515584	DEL	TRUE	FALSE
102_irnt	Pulse rate, automated reading	2.96458e-08	15_63938121_C_T	Human_STR_477656	0.928084	15	63973375	63973406	Human_STR_477656	STR	FALSE	FALSE
102_irnt	Pulse rate, automated reading	9.59411e-09	10_75416789_A_G	INV_10_75419711_75419910	0.924343	10	75419711	75419910	INV_10_75419711_75419910	INV	TRUE	FALSE
102_irnt	Pulse rate, automated reading	8.53544e-16	7_100282538_G_A	CNV_7_100327567_100340653_HipSci	0.956006	7	100327567	100340653	CNV_7_100327567_100340653_HipSci	DEL	TRUE	TRUE
102_irnt	Pulse rate, automated reading	1.57038e-11	7_99734763_AT_A	Human_STR_1351823	0.961126	7	99729568	99729604	Human_STR_1351823	STR	TRUE	TRUE
102_irnt	Pulse rate, automated reading	8.75273e-10	3_50167084_G_GTT	Human_STR_939391	0.948462	3	50168830	50168878	Human_STR_939391	STR	TRUE	TRUE
102_irnt	Pulse rate, automated reading	3.88142e-18	15_73353370_G_T	Human_STR_483969	0.962988	15	73401907	73401917	Human_STR_483969	STR	FALSE	FALSE
102_irnt	Pulse rate, automated reading	8.00972e-39	12_34025898_T_G	Human_STR_293834	0.974712	12	34050978	34051013	Human_STR_293834	STR	TRUE	FALSE
102_irnt	Pulse rate, automated reading	9.84879e-11	3_49999758_GC_G	Human_STR_939236	0.906645	3	50029352	50029400	Human_STR_939236	STR	TRUE	FALSE
102_irnt	Pulse rate, automated reading	8.5046e-17	7_100234744_C_T	Human_STR_1352375	0.960845	7	100235249	100235263	Human_STR_1352375	STR	TRUE	TRUE
102_irnt	Pulse rate, automated reading	1.0769e-16	3_49079105_T_C	Human_STR_938210	0.956538	3	49088128	49088156	Human_STR_938210	STR	TRUE	FALSE
102_irnt	Pulse rate, automated reading	2.54285e-17	3_49105136_A_G	Human_STR_938194	0.813879	3	49078771	49078795	Human_STR_938194	STR	TRUE	TRUE
102_irnt	Pulse rate, automated reading	7.83228e-18	3_48860215_TG_T	Human_STR_937904	0.958658	3	48838102	48838121	Human_STR_937904	STR	TRUE	TRUE
102_irnt	Pulse rate, automated reading	3.01591e-13	2_17718822_C_T	Human_STR_712032	0.943773	2	17723465	17723484	Human_STR_712032	STR	TRUE	TRUE
102_irnt	Pulse rate, automated reading	6.52032e-13	12_33283408_G_A	Human_STR_293517	0.962037	12	33308638	33308655	Human_STR_293517	STR	FALSE	FALSE
102_irnt	Pulse rate, automated reading	6.51838e-27	6_118845605_TAAAC_T	Human_STR_1268414	0.943486	6	118845606	118845628	Human_STR_1268414	STR	FALSE	FALSE
102_irnt	Pulse rate, automated reading	1.36987e-08	3_52823179_C_CT	Human_STR_941060	0.807594	3	52820856	52820896	Human_STR_941060	STR	TRUE	TRUE
102_irnt	Pulse rate, automated reading	9.80188e-11	1_67108867_A_G	Human_STR_44532	0.956426	1	67109407	67109425	Human_STR_44532	STR	FALSE	FALSE
102_irnt	Pulse rate, automated reading	1.54827e-15	14_85882806_AT_A	Human_STR_440148	0.962579	14	85882807	85882817	Human_STR_440148	STR	FALSE	FALSE
102_irnt	Pulse rate, automated reading	4.37327e-13	18_26270657_T_G	CNV_18_26273022_26278469_iPSCORE	0.970937	18	26273022	26278469	CNV_18_26273022_26278469_iPSCORE	DEL	FALSE	FALSE
102_irnt	Pulse rate, automated reading	3.06312e-08	18_64208290_T_G	CNV_18_64219711_64221211_iPSCORE	0.959437	18	64219711	64221211	CNV_18_64219711_64221211_iPSCORE	DEL	FALSE	FALSE
102_irnt	Pulse rate, automated reading	1.33234e-20	7_100384029_CTTGT_C	Human_STR_1352558	0.988467	7	100384030	100384047	Human_STR_1352558	STR	TRUE	TRUE
102_irnt	Pulse rate, automated reading	7.1789e-09	1_72750470_G_A	DEL_1_72755344_72755492	0.912127	1	72755344	72755492	DEL_1_72755344_72755492	DEL	TRUE	FALSE
102_irnt	Pulse rate, automated reading	2.1252e-08	11_78147055_A_G	Human_STR_245254	0.963497	11	78182567	78182589	Human_STR_245254	STR	TRUE	FALSE
102_irnt	Pulse rate, automated reading	7.16632e-24	9_128363652_TA_T	Human_STR_1517735	0.993015	9	128369922	128369942	Human_STR_1517735	STR	TRUE	FALSE
102_irnt	Pulse rate, automated reading	8.75273e-10	3_50167084_G_GTT	CNV_3_50123756_50124825_HipSci	0.891823	3	50123756	50124825	CNV_3_50123756_50124825_HipSci	DEL	TRUE	FALSE
102_irnt	Pulse rate, automated reading	6.85334e-12	7_100776230_A_T	Human_STR_1352853	0.959422	7	100776575	100776601	Human_STR_1352853	STR	FALSE	FALSE
102_irnt	Pulse rate, automated reading	1.773e-14	3_49445695_G_A	Human_STR_938697	0.897829	3	49479411	49479441	Human_STR_938697	STR	TRUE	TRUE
102_irnt	Pulse rate, automated reading	1.45709e-17	3_48824586_ATTATTTAT_A	Human_STR_937887	0.926296	3	48824587	48824633	Human_STR_937887	STR	TRUE	FALSE
102_irnt	Pulse rate, automated reading	6.30914e-09	1_72816147_G_A	Human_STR_47471	0.831627	1	72835981	72836020	Human_STR_47471	STR	TRUE	FALSE
102_irnt	Pulse rate, automated reading	7.51436e-09	11_102082676_C_T	Human_STR_256651	0.919534	11	102083293	102083332	Human_STR_256651	STR	FALSE	FALSE
102_irnt	Pulse rate, automated reading	1.36532e-08	3_122074704_G_A	Human_STR_974502	0.994499	3	122085785	122085801	Human_STR_974502	STR	TRUE	TRUE
102_irnt	Pulse rate, automated reading	6.58919e-23	12_38319387_A_G	INV_12_38318186_38318525	0.873751	12	38318186	38318525	INV_12_38318186_38318525	INV	TRUE	FALSE
102_irnt	Pulse rate, automated reading	3.58803e-09	12_123040985_T_C	Human_STR_346156	0.951916	12	123070597	123070646	Human_STR_346156	STR	TRUE	TRUE
102_irnt	Pulse rate, automated reading	9.26082e-15	3_49401153_T_C	BND_3_49441528_14089_1	0.901893	3	49441528	49441529	BND_3_49441528_14089_1	BND	TRUE	TRUE
102_irnt	Pulse rate, automated reading	2.30076e-08	2_191085818_TACACAC_T	Human_STR_802942	0.97868	2	191085819	191085837	Human_STR_802942	STR	TRUE	TRUE
102_irnt	Pulse rate, automated reading	1.99413e-13	15_73528937_T_C	Human_STR_484051	0.998644	15	73545331	73545355	Human_STR_484051	STR	FALSE	FALSE
102_irnt	Pulse rate, automated reading	3.7818e-08	11_77962116_A_G	Human_STR_245106	0.970317	11	77980073	77980094	Human_STR_245106	STR	TRUE	TRUE
102_irnt	Pulse rate, automated reading	2.73412e-13	2_188147302_A_T	Human_STR_801623	0.801367	2	188133982	188133998	Human_STR_801623	STR	TRUE	FALSE
102_irnt	Pulse rate, automated reading	1.08848e-08	7_99779243_A_G	Human_STR_1351936	0.970533	7	99828852	99828874	Human_STR_1351936	STR	TRUE	TRUE
102_irnt	Pulse rate, automated reading	1.30003e-08	6_121772865_CAT_C	Human_STR_1269811	0.967379	6	121772866	121772897	Human_STR_1269811	STR	FALSE	FALSE
102_irnt	Pulse rate, automated reading	2.52094e-08	12_33569172_C_A	DEL_12_33569008_33569074	0.988491	12	33569008	33569074	DEL_12_33569008_33569074	DEL	FALSE	FALSE
102_irnt	Pulse rate, automated reading	2.36498e-19	6_121572572_A_G	Human_STR_1269695	1	6	121617888	121617905	Human_STR_1269695	STR	TRUE	TRUE
102_irnt	Pulse rate, automated reading	9.79369e-32	7_93540958_C_T	DEL_7_93541816_93542539	0.851118	7	93541816	93542539	DEL_7_93541816_93542539	DEL	TRUE	FALSE
102_irnt	Pulse rate, automated reading	3.54499e-10	9_128481277_AAAATAAAT_A	Human_STR_1517821	0.969755	9	128481278	128481316	Human_STR_1517821	STR	TRUE	TRUE
102_irnt	Pulse rate, automated reading	2.30805e-08	7_28198677_C_T	DEL_7_28214304_28214664	0.805185	7	28214304	28214664	DEL_7_28214304_28214664	DEL	FALSE	FALSE
102_irnt	Pulse rate, automated reading	3.29819e-17	7_100365567_C_T	Human_STR_1352530	0.963338	7	100366707	100366728	Human_STR_1352530	STR	TRUE	TRUE
102_irnt	Pulse rate, automated reading	2.87708e-09	2_179698596_G_A	Human_STR_797849	0.981417	2	179707693	179707707	Human_STR_797849	STR	FALSE	FALSE
102_irnt	Pulse rate, automated reading	6.93166e-15	6_118901793_G_A	Human_STR_1268473	0.925034	6	118949796	118949835	Human_STR_1268473	STR	FALSE	FALSE
102_irnt	Pulse rate, automated reading	0	6_118823975_A_G	Human_STR_1268387	0.984004	6	118804465	118804477	Human_STR_1268387	STR	FALSE	FALSE
102_irnt	Pulse rate, automated reading	1.00245e-23	6_121787900_GA_G	Human_STR_1269838	0.958462	6	121794268	121794289	Human_STR_1269838	STR	TRUE	TRUE
102_irnt	Pulse rate, automated reading	2.31864e-24	6_118548830_A_G	Human_STR_1268275	0.841598	6	118529220	118529307	Human_STR_1268275	STR	FALSE	FALSE
102_irnt	Pulse rate, automated reading	3.1771e-22	12_33543503_C_CTA	Human_STR_293621	0.988531	12	33543504	33543515	Human_STR_293621	STR	TRUE	FALSE
102_irnt	Pulse rate, automated reading	1.42181e-21	12_24819376_A_AAAAT	Human_STR_288463	0.956592	12	24819377	24819403	Human_STR_288463	STR	FALSE	FALSE
1031	Frequency of friend/family visits	1.32768e-11	20_47896145_G_A	Human_STR_859334	0.89838	20	47930867	47930904	Human_STR_859334	STR	TRUE	TRUE
1031	Frequency of friend/family visits	4.42132e-16	20_47656198_A_G	Human_STR_859092	0.957419	20	47692714	47692742	Human_STR_859092	STR	TRUE	TRUE
1050	Time spend outdoors in summer	8.56795e-12	3_85593584_C_T	Human_STR_958355	0.975258	3	85596245	85596257	Human_STR_958355	STR	FALSE	FALSE
1050	Time spend outdoors in summer	1.88867e-11	2_104056454_AAAACAAAC_A	Human_STR_758456	0.97621	2	104056455	104056491	Human_STR_758456	STR	FALSE	FALSE
1050	Time spend outdoors in summer	6.91542e-17	6_98251222_T_C	ALU_6_98251340_98251341	0.986513	6	98251340	98251341	ALU_6_98251340_98251341	ALU	FALSE	FALSE
1050	Time spend outdoors in summer	3.98942e-09	3_49988065_G_A	DEL_3_49976233_49976908	0.860461	3	49976233	49976908	DEL_3_49976233_49976908	DEL	TRUE	TRUE
1050	Time spend outdoors in summer	1.98905e-11	3_85625852_G_T	Human_STR_958383	0.979685	3	85631062	85631095	Human_STR_958383	STR	FALSE	FALSE
1050	Time spend outdoors in summer	1.33255e-08	16_28580685_A_G	Human_STR_523072	0.974473	16	28570699	28570720	Human_STR_523072	STR	TRUE	TRUE
1050	Time spend outdoors in summer	2.39571e-20	6_98313975_T_C	Human_STR_1257493	0.988411	6	98318600	98318612	Human_STR_1257493	STR	FALSE	FALSE
1050	Time spend outdoors in summer	3.06525e-09	9_23352293_T_C	CNV_9_23362782_23377681_HipSci	0.994886	9	23362782	23377681	CNV_9_23362782_23377681_HipSci	DEL	FALSE	FALSE
1050	Time spend outdoors in summer	1.63334e-11	2_104059441_G_T	Human_STR_758468	0.997195	2	104070281	104070307	Human_STR_758468	STR	FALSE	FALSE
1050	Time spend outdoors in summer	3.50799e-08	2_60723266_G_A	Human_STR_736558	0.956248	2	60719504	60719526	Human_STR_736558	STR	FALSE	FALSE
1050	Time spend outdoors in summer	2.42999e-09	3_49808190_G_A	Human_STR_938983	0.974092	3	49805016	49805032	Human_STR_938983	STR	TRUE	TRUE
1060	Time spent outdoors in winter	3.08797e-09	2_104056454_AAAACAAAC_A	Human_STR_758456	0.97621	2	104056455	104056491	Human_STR_758456	STR	FALSE	FALSE
1060	Time spent outdoors in winter	9.05918e-09	6_98251222_T_C	ALU_6_98251340_98251341	0.986513	6	98251340	98251341	ALU_6_98251340_98251341	ALU	FALSE	FALSE
1060	Time spent outdoors in winter	1.37376e-10	2_104059441_G_T	Human_STR_758468	0.997195	2	104070281	104070307	Human_STR_758468	STR	FALSE	FALSE
1060	Time spent outdoors in winter	2.49635e-10	6_98313975_T_C	Human_STR_1257493	0.988411	6	98318600	98318612	Human_STR_1257493	STR	FALSE	FALSE
1070	Time spent watching television (TV)	7.6161e-23	3_49988065_G_A	DEL_3_49976233_49976908	0.860461	3	49976233	49976908	DEL_3_49976233_49976908	DEL	TRUE	TRUE
1070	Time spent watching television (TV)	3.79893e-08	18_53203705_C_T	Human_STR_640725	0.935631	18	53224472	53224520	Human_STR_640725	STR	FALSE	FALSE
1070	Time spent watching television (TV)	8.20879e-09	3_93995180_G_A	Human_STR_960834	0.968873	3	93995955	93995970	Human_STR_960834	STR	FALSE	FALSE
1070	Time spent watching television (TV)	9.29132e-12	12_123683155_A_G	Human_STR_346735	0.91149	12	123701540	123701570	Human_STR_346735	STR	TRUE	TRUE
1070	Time spent watching television (TV)	3.96515e-09	3_51164242_C_T	Human_STR_939956	0.967397	3	51195379	51195389	Human_STR_939956	STR	TRUE	FALSE
1070	Time spent watching television (TV)	1.35424e-08	2_100917961_T_C	Human_STR_756654	0.999995	2	100920616	100920631	Human_STR_756654	STR	TRUE	TRUE
1070	Time spent watching television (TV)	5.59876e-10	3_51002820_AAATT_A	Human_STR_939844	0.962788	3	50988390	50988407	Human_STR_939844	STR	TRUE	FALSE
1070	Time spent watching television (TV)	3.2595e-09	3_50455470_G_A	Human_STR_939538	0.957624	3	50451281	50451295	Human_STR_939538	STR	TRUE	TRUE
1070	Time spent watching television (TV)	2.55929e-10	3_50824229_C_T	Human_STR_939722	0.963544	3	50790208	50790224	Human_STR_939722	STR	TRUE	FALSE
1070	Time spent watching television (TV)	7.51446e-11	3_50132131_G_T	Human_STR_939340	0.946232	3	50114927	50114960	Human_STR_939340	STR	TRUE	FALSE
1070	Time spent watching television (TV)	1.62773e-08	5_124134285_CT_C	Human_STR_1172878	0.921128	5	124134286	124134296	Human_STR_1172878	STR	FALSE	FALSE
1070	Time spent watching television (TV)	5.15524e-13	3_49808190_G_A	Human_STR_938983	0.974092	3	49805016	49805032	Human_STR_938983	STR	TRUE	TRUE
1070	Time spent watching television (TV)	9.61541e-14	12_123719444_G_A	Human_STR_346755	0.927827	12	123723946	123723969	Human_STR_346755	STR	TRUE	TRUE
1070	Time spent watching television (TV)	3.52438e-08	2_185766001_G_A	Human_STR_800521	0.828635	2	185788737	185788761	Human_STR_800521	STR	FALSE	FALSE
1070	Time spent watching television (TV)	3.98517e-10	12_123469647_G_T	Human_STR_346599	0.908138	12	123517025	123517055	Human_STR_346599	STR	TRUE	TRUE
1070	Time spent watching television (TV)	1.10037e-08	3_93981023_A_AT	Human_STR_960823	0.999917	3	93981024	93981038	Human_STR_960823	STR	FALSE	FALSE
1070	Time spent watching television (TV)	5.58793e-11	13_101084400_A_AAAAT	Human_STR_396012	0.96813	13	101084401	101084427	Human_STR_396012	STR	FALSE	FALSE
1070	Time spent watching television (TV)	7.682e-11	8_30864301_T_G	Human_STR_1402714	0.985405	8	30864035	30864064	Human_STR_1402714	STR	FALSE	FALSE
1070	Time spent watching television (TV)	1.02529e-17	9_23352293_T_C	CNV_9_23362782_23377681_HipSci	0.994886	9	23362782	23377681	CNV_9_23362782_23377681_HipSci	DEL	FALSE	FALSE
1070	Time spent watching television (TV)	3.25362e-13	2_60723266_G_A	Human_STR_736558	0.956248	2	60719504	60719526	Human_STR_736558	STR	FALSE	FALSE
1070	Time spent watching television (TV)	5.59876e-10	3_51002820_AAATT_A	Human_STR_939859	0.963082	3	51019271	51019297	Human_STR_939859	STR	TRUE	TRUE
1070	Time spent watching television (TV)	4.34639e-08	16_53467722_A_G	Human_STR_532050	0.865699	16	53510970	53510994	Human_STR_532050	STR	TRUE	TRUE
1070	Time spent watching television (TV)	3.23532e-14	12_123665113_G_C	Human_STR_346719	0.871865	12	123691004	123691091	Human_STR_346719	STR	TRUE	TRUE
1070	Time spent watching television (TV)	2.39948e-10	3_50788700_TTTAAC_T	Human_STR_939678	0.962489	3	50739798	50739813	Human_STR_939678	STR	TRUE	FALSE
1070	Time spent watching television (TV)	1.57072e-11	11_66041079_G_A	INV_11_66018698_66019898	0.863246	11	66018698	66019898	INV_11_66018698_66019898	INV	TRUE	TRUE
1070	Time spent watching television (TV)	1.42647e-08	4_3241845_C_T	Human_STR_1017963	0.889125	4	3230405	3230423	Human_STR_1017963	STR	TRUE	FALSE
1070	Time spent watching television (TV)	2.70153e-08	13_54195907_C_A	Human_STR_372381	0.95841	13	54195594	54195604	Human_STR_372381	STR	FALSE	FALSE
1070	Time spent watching television (TV)	1.80646e-09	3_51102839_G_A	Human_STR_939935	0.929508	3	51151542	51151553	Human_STR_939935	STR	TRUE	TRUE
1070	Time spent watching television (TV)	8.10672e-10	3_51015841_G_A	Human_STR_939836	0.863277	3	50977483	50977520	Human_STR_939836	STR	TRUE	TRUE
1070	Time spent watching television (TV)	1.48048e-09	2_100931738_G_C	Human_STR_756673	0.999704	2	100945446	100945459	Human_STR_756673	STR	TRUE	TRUE
1080	Time spent using computer	3.01858e-09	3_47806649_G_A	Human_STR_936958	0.966822	3	47839095	47839109	Human_STR_936958	STR	TRUE	TRUE
1080	Time spent using computer	1.82135e-09	13_57750172_C_T	CNV_13_57753115_57787198_Stitched	0.96066	13	57753115	57787198	CNV_13_57753115_57787198_Stitched	DEL	FALSE	FALSE
1080	Time spent using computer	2.94929e-10	22_27252859_A_C	Human_STR_894620	0.800679	22	27252536	27252588	Human_STR_894620	STR	FALSE	FALSE
1080	Time spent using computer	1.92802e-09	4_159804395_G_GT	Human_STR_1095690	0.974103	4	159760510	159760527	Human_STR_1095690	STR	TRUE	FALSE
1080	Time spent using computer	1.66377e-09	6_19065342_T_C	CNV_6_19041173_19049425_HipSci	0.959934	6	19041173	19049425	CNV_6_19041173_19049425_HipSci	DEL	FALSE	FALSE
1080	Time spent using computer	7.46603e-11	1_1865298_A_G	DEL_1_1866480_1866994	0.830453	1	1866480	1866994	DEL_1_1866480_1866994	DEL	TRUE	TRUE
1080	Time spent using computer	6.19242e-09	1_1684758_G_A	Human_STR_810	0.982916	1	1684348	1684375	Human_STR_810	STR	TRUE	FALSE
1080	Time spent using computer	6.03182e-16	9_23352293_T_C	CNV_9_23362782_23377681_HipSci	0.994886	9	23362782	23377681	CNV_9_23362782_23377681_HipSci	DEL	FALSE	FALSE
1090	Time spent driving	2.12658e-08	20_47656198_A_G	Human_STR_859092	0.957419	20	47692714	47692742	Human_STR_859092	STR	TRUE	TRUE
1100	Drive faster than motorway speed limit	1.89976e-10	17_43830640_C_T	Human_STR_586904	0.948427	17	43809555	43809575	Human_STR_586904	STR	TRUE	TRUE
1100	Drive faster than motorway speed limit	1.06933e-10	17_44205350_A_ATT	Human_STR_587140	0.945195	17	44161748	44161771	Human_STR_587140	STR	TRUE	TRUE
1100	Drive faster than motorway speed limit	9.02469e-16	3_85593584_C_T	Human_STR_958355	0.975258	3	85596245	85596257	Human_STR_958355	STR	FALSE	FALSE
1100	Drive faster than motorway speed limit	1.08078e-10	17_44174109_G_C	Human_STR_587135	0.952833	17	44155300	44155314	Human_STR_587135	STR	TRUE	TRUE
1100	Drive faster than motorway speed limit	1.33246e-10	17_43703555_A_G	Human_STR_586874	0.952281	17	43746611	43746636	Human_STR_586874	STR	TRUE	FALSE
1100	Drive faster than motorway speed limit	3.45898e-09	17_43656895_G_A	CNV_17_43668930_43671141_iPSCORE	0.970509	17	43668930	43671141	CNV_17_43668930_43671141_iPSCORE	mCNV	TRUE	FALSE
1100	Drive faster than motorway speed limit	3.45898e-09	17_43656895_G_A	CNV_17_43666531_43671141_HipSci	0.968311	17	43666531	43671141	CNV_17_43666531_43671141_HipSci	mCNV	TRUE	FALSE
1100	Drive faster than motorway speed limit	3.45898e-09	17_43656895_G_A	CNV_17_43667675_43670014_iPSCORE	0.952139	17	43667675	43670014	CNV_17_43667675_43670014_iPSCORE	mCNV	TRUE	FALSE
1100	Drive faster than motorway speed limit	1.63192e-10	17_44243351_T_TCG	rMEI_17_44223917_44224221	0.841929	17	44223917	44224221	rMEI_17_44223917_44224221	rMEI	TRUE	FALSE
1100	Drive faster than motorway speed limit	5.16832e-12	6_19065342_T_C	CNV_6_19041173_19049425_HipSci	0.959934	6	19041173	19049425	CNV_6_19041173_19049425_HipSci	DEL	FALSE	FALSE
1100	Drive faster than motorway speed limit	3.45898e-09	17_43656895_G_A	CNV_17_43664316_43667299_HipSci	0.926634	17	43664316	43667299	CNV_17_43664316_43667299_HipSci	mCNV	TRUE	FALSE
1100	Drive faster than motorway speed limit	1.81795e-10	3_71045311_G_A	Human_STR_950911	0.841926	3	71049453	71049472	Human_STR_950911	STR	FALSE	FALSE
1100	Drive faster than motorway speed limit	1.24378e-10	17_43572419_C_T	CNV_17_43575129_43589953_HipSci	0.952681	17	43575129	43589953	CNV_17_43575129_43589953_HipSci	DEL	TRUE	TRUE
1100	Drive faster than motorway speed limit	9.10858e-10	17_43654468_C_T	CNV_17_43639268_43650442_iPSCORE	0.946556	17	43639268	43650442	CNV_17_43639268_43650442_iPSCORE	DEL	TRUE	FALSE
1100	Drive faster than motorway speed limit	1.08078e-10	17_44174109_G_C	rMEI_17_44176407_44176717	0.836106	17	44176407	44176717	rMEI_17_44176407_44176717	rMEI	TRUE	FALSE
1100	Drive faster than motorway speed limit	4.24415e-09	17_44352149_CTTTT_C	rMEI_17_44314883_44315591	0.952505	17	44314883	44315591	rMEI_17_44314883_44315591	rMEI	TRUE	TRUE
1100	Drive faster than motorway speed limit	4.16535e-16	3_85625852_G_T	Human_STR_958383	0.979685	3	85631062	85631095	Human_STR_958383	STR	FALSE	FALSE
1100	Drive faster than motorway speed limit	4.09581e-08	17_43845480_T_C	Human_STR_586926	0.902702	17	43847570	43847604	Human_STR_586926	STR	TRUE	FALSE
1100	Drive faster than motorway speed limit	3.45898e-09	17_43656895_G_A	SVA_17_43660611_43660612	0.972296	17	43660611	43660612	SVA_17_43660611_43660612	SVA	TRUE	FALSE
1100	Drive faster than motorway speed limit	1.55254e-08	2_5834249_G_GTGA	Human_STR_705851	0.952482	2	5834250	5834281	Human_STR_705851	STR	TRUE	TRUE
1100	Drive faster than motorway speed limit	1.94799e-10	4_3241845_C_T	Human_STR_1017963	0.889125	4	3230405	3230423	Human_STR_1017963	STR	TRUE	FALSE
1100	Drive faster than motorway speed limit	5.30874e-10	17_44035222_GAA_G	Human_STR_587068	0.851503	17	44066253	44066279	Human_STR_587068	STR	TRUE	FALSE
1100	Drive faster than motorway speed limit	1.33246e-10	17_43703555_A_G	CNV_17_43671813_43674451_iPSCORE	0.950481	17	43671813	43674451	CNV_17_43671813_43674451_iPSCORE	DEL	TRUE	FALSE
1100	Drive faster than motorway speed limit	3.45898e-09	17_43656895_G_A	CNV_17_43681820_43694200_Stitched	0.940108	17	43681820	43694200	CNV_17_43681820_43694200_Stitched	mCNV	TRUE	FALSE
1100	Drive faster than motorway speed limit	2.38962e-10	17_44045585_C_A	DEL_17_44086725_44086961	0.823597	17	44086725	44086961	DEL_17_44086725_44086961	DEL	TRUE	FALSE
1110	Length of mobile phone use	2.47152e-10	14_46817864_T_C	BND_14_46820771_6715_1	0.900855	14	46820771	46820772	BND_14_46820771_6715_1	BND	FALSE	FALSE
1110	Length of mobile phone use	1.45648e-15	20_47656198_A_G	Human_STR_859092	0.957419	20	47692714	47692742	Human_STR_859092	STR	TRUE	TRUE
1110	Length of mobile phone use	3.53276e-10	3_56207448_T_C	Human_STR_942839	0.899846	3	56246775	56246792	Human_STR_942839	STR	FALSE	FALSE
1110	Length of mobile phone use	1.70756e-13	20_47896145_G_A	Human_STR_859334	0.89838	20	47930867	47930904	Human_STR_859334	STR	TRUE	TRUE
1110	Length of mobile phone use	2.47152e-10	14_46817864_T_C	BND_14_46820770_6917_1	0.897881	14	46820770	46820771	BND_14_46820770_6917_1	BND	FALSE	FALSE
1110	Length of mobile phone use	2.47152e-10	14_46817864_T_C	Human_STR_416997	0.99178	14	46823741	46823758	Human_STR_416997	STR	FALSE	FALSE
1110	Length of mobile phone use	8.8786e-09	14_46864302_CT_C	Human_STR_417015	0.992176	14	46864303	46864318	Human_STR_417015	STR	FALSE	FALSE
1110	Length of mobile phone use	3.52404e-10	17_2160245_GGTATGTAT_G	Human_STR_557960	0.980641	17	2160246	2160286	Human_STR_557960	STR	TRUE	TRUE
1150_1	Usual side of head for mobile phone use: Left	6.87969e-09	11_47635626_A_AAAAC	Human_STR_228555	0.978271	11	47635627	47635651	Human_STR_228555	STR	TRUE	TRUE
1150_2	Usual side of head for mobile phone use: Right	1.0331e-08	8_8919676_C_T	ALU_8_8920127_8920128	0.967191	8	8920127	8920128	ALU_8_8920127_8920128	ALU	TRUE	FALSE
1150_2	Usual side of head for mobile phone use: Right	2.12353e-08	8_8092405_A_C	CNV_8_8063163_8064475_iPSCORE	0.940976	8	8063163	8064475	CNV_8_8063163_8064475_iPSCORE	DEL	TRUE	TRUE
1160	Sleep duration	3.68668e-08	16_6489938_G_A	rMEI_16_6489973_6490221	0.803257	16	6489973	6490221	rMEI_16_6489973_6490221	rMEI	FALSE	FALSE
1160	Sleep duration	4.72021e-09	2_58991537_TCACA_T	Human_STR_735763	0.951262	2	58991538	58991549	Human_STR_735763	STR	FALSE	FALSE
1160	Sleep duration	3.52295e-08	9_37115849_CAAATAAAT_C	Human_STR_1481092	0.924926	9	37115850	37115893	Human_STR_1481092	STR	TRUE	FALSE
1160	Sleep duration	3.4758e-08	9_37159032_CTGTT_C	Human_STR_1481132	0.911313	9	37176052	37176088	Human_STR_1481132	STR	TRUE	TRUE
1160	Sleep duration	9.08316e-16	2_58014831_C_T	BND_2_58060067_11641_1	0.879795	2	58060067	58060068	BND_2_58060067_11641_1	BND	FALSE	FALSE
1160	Sleep duration	1.91198e-08	7_113949623_C_T	rMEI_7_113953518_113953813	0.887275	7	113953518	113953813	rMEI_7_113953518_113953813	rMEI	FALSE	FALSE
1160	Sleep duration	1.01274e-08	19_9986524_A_G	Human_STR_663490	0.999786	19	9983471	9983507	Human_STR_663490	STR	TRUE	FALSE
1160	Sleep duration	4.10005e-08	8_14278814_T_C	Human_STR_1392835	0.96424	8	14280828	14280843	Human_STR_1392835	STR	FALSE	FALSE
1160	Sleep duration	5.86154e-10	15_48011973_T_A	Human_STR_468369	0.954454	15	48015895	48015914	Human_STR_468369	STR	FALSE	FALSE
1160	Sleep duration	5.47026e-21	2_114103804_A_T	ALU_2_114106446_114106447	0.985002	2	114106446	114106447	ALU_2_114106446_114106447	ALU	FALSE	FALSE
1170	Getting up in morning	5.42358e-10	17_44174109_G_C	rMEI_17_44176407_44176717	0.836106	17	44176407	44176717	rMEI_17_44176407_44176717	rMEI	TRUE	FALSE
1170	Getting up in morning	1.83783e-09	2_50584897_C_T	ALU_2_50602644_50602645	0.993214	2	50602644	50602645	ALU_2_50602644_50602645	ALU	FALSE	FALSE
1170	Getting up in morning	9.95003e-11	2_50260406_C_T	Human_STR_731381	0.968523	2	50260065	50260099	Human_STR_731381	STR	FALSE	FALSE
1170	Getting up in morning	9.32666e-09	17_43656895_G_A	CNV_17_43664316_43667299_HipSci	0.926634	17	43664316	43667299	CNV_17_43664316_43667299_HipSci	mCNV	TRUE	FALSE
1170	Getting up in morning	5.59832e-09	1_21468891_T_G	Human_STR_13722	0.990386	1	21515709	21515727	Human_STR_13722	STR	TRUE	TRUE
1170	Getting up in morning	4.30038e-10	12_38719971_G_GATTTT	Human_STR_294364	0.989473	12	38719972	38720023	Human_STR_294364	STR	TRUE	TRUE
1170	Getting up in morning	1.36246e-10	17_44205350_A_ATT	Human_STR_587140	0.945195	17	44161748	44161771	Human_STR_587140	STR	TRUE	TRUE
1170	Getting up in morning	2.21256e-09	17_44352149_CTTTT_C	rMEI_17_44314883_44315591	0.952505	17	44314883	44315591	rMEI_17_44314883_44315591	rMEI	TRUE	TRUE
1170	Getting up in morning	1.52601e-08	2_44640082_G_A	Human_STR_728158	0.988071	2	44650308	44650336	Human_STR_728158	STR	TRUE	TRUE
1170	Getting up in morning	9.32666e-09	17_43656895_G_A	CNV_17_43667675_43670014_iPSCORE	0.952139	17	43667675	43670014	CNV_17_43667675_43670014_iPSCORE	mCNV	TRUE	FALSE
1170	Getting up in morning	9.8022e-10	12_34025898_T_G	Human_STR_293834	0.974712	12	34050978	34051013	Human_STR_293834	STR	TRUE	FALSE
1170	Getting up in morning	1.01218e-10	2_44786094_CTG_C	Human_STR_728250	0.956503	2	44785159	44785213	Human_STR_728250	STR	TRUE	FALSE
1170	Getting up in morning	6.16175e-10	17_43703555_A_G	CNV_17_43671813_43674451_iPSCORE	0.950481	17	43671813	43674451	CNV_17_43671813_43674451_iPSCORE	DEL	TRUE	FALSE
1170	Getting up in morning	9.32666e-09	17_43656895_G_A	SVA_17_43660611_43660612	0.972296	17	43660611	43660612	SVA_17_43660611_43660612	SVA	TRUE	FALSE
1170	Getting up in morning	6.16175e-10	17_43703555_A_G	Human_STR_586874	0.952281	17	43746611	43746636	Human_STR_586874	STR	TRUE	FALSE
1170	Getting up in morning	4.81952e-10	17_43830640_C_T	Human_STR_586904	0.948427	17	43809555	43809575	Human_STR_586904	STR	TRUE	TRUE
1170	Getting up in morning	1.20349e-16	1_77696822_A_G	Human_STR_49522	0.957291	1	77698859	77698882	Human_STR_49522	STR	FALSE	FALSE
1170	Getting up in morning	1.0069e-09	2_239402647_C_T	rMEI_2_239409381_239409697	0.817244	2	239409381	239409697	rMEI_2_239409381_239409697	rMEI	FALSE	FALSE
1170	Getting up in morning	2.02284e-09	1_21127803_G_C	Human_STR_13413	0.992436	1	21148365	21148382	Human_STR_13413	STR	TRUE	TRUE
1170	Getting up in morning	2.2003e-10	17_44035222_GAA_G	Human_STR_587068	0.851503	17	44066253	44066279	Human_STR_587068	STR	TRUE	FALSE
1170	Getting up in morning	2.84366e-10	2_44791393_T_C	rMEI_2_44783601_44783908	0.807739	2	44783601	44783908	rMEI_2_44783601_44783908	rMEI	FALSE	FALSE
1170	Getting up in morning	6.74668e-10	2_44752557_A_G	Human_STR_728220	0.999239	2	44752980	44753003	Human_STR_728220	STR	TRUE	FALSE
1170	Getting up in morning	9.32666e-09	17_43656895_G_A	CNV_17_43681820_43694200_Stitched	0.940108	17	43681820	43694200	CNV_17_43681820_43694200_Stitched	mCNV	TRUE	FALSE
1170	Getting up in morning	2.49637e-09	17_43572419_C_T	CNV_17_43575129_43589953_HipSci	0.952681	17	43575129	43589953	CNV_17_43575129_43589953_HipSci	DEL	TRUE	TRUE
1170	Getting up in morning	3.61401e-11	2_44642290_G_A	Human_STR_728141	0.973197	2	44633631	44633645	Human_STR_728141	STR	TRUE	FALSE
1170	Getting up in morning	2.64115e-10	17_44243351_T_TCG	rMEI_17_44223917_44224221	0.841929	17	44223917	44224221	rMEI_17_44223917_44224221	rMEI	TRUE	FALSE
1170	Getting up in morning	1.66911e-08	2_44582275_G_C	Human_STR_728105	0.963855	2	44583683	44583709	Human_STR_728105	STR	TRUE	FALSE
1170	Getting up in morning	9.32666e-09	17_43656895_G_A	CNV_17_43668930_43671141_iPSCORE	0.970509	17	43668930	43671141	CNV_17_43668930_43671141_iPSCORE	mCNV	TRUE	FALSE
1170	Getting up in morning	5.42358e-10	17_44174109_G_C	Human_STR_587135	0.952833	17	44155300	44155314	Human_STR_587135	STR	TRUE	TRUE
1170	Getting up in morning	4.21227e-10	17_44045585_C_A	DEL_17_44086725_44086961	0.823597	17	44086725	44086961	DEL_17_44086725_44086961	DEL	TRUE	FALSE
1170	Getting up in morning	9.32666e-09	17_43656895_G_A	CNV_17_43666531_43671141_HipSci	0.968311	17	43666531	43671141	CNV_17_43666531_43671141_HipSci	mCNV	TRUE	FALSE
1170	Getting up in morning	2.35757e-08	17_43845480_T_C	Human_STR_586926	0.902702	17	43847570	43847604	Human_STR_586926	STR	TRUE	FALSE
1170	Getting up in morning	5.57365e-10	17_43654468_C_T	CNV_17_43639268_43650442_iPSCORE	0.946556	17	43639268	43650442	CNV_17_43639268_43650442_iPSCORE	DEL	TRUE	FALSE
1170	Getting up in morning	4.21065e-08	2_44760446_T_C	Human_STR_728235	0.961051	2	44767284	44767310	Human_STR_728235	STR	TRUE	FALSE
1180	Morning/evening person (chronotype)	1.41982e-14	12_34467703_C_T	DEL_12_34515476_34515584	0.889922	12	34515476	34515584	DEL_12_34515476_34515584	DEL	TRUE	FALSE
1180	Morning/evening person (chronotype)	8.79507e-14	2_44640082_G_A	Human_STR_728158	0.988071	2	44650308	44650336	Human_STR_728158	STR	TRUE	TRUE
1180	Morning/evening person (chronotype)	2.30121e-11	2_44752557_A_G	Human_STR_728220	0.999239	2	44752980	44753003	Human_STR_728220	STR	TRUE	FALSE
1180	Morning/evening person (chronotype)	9.49999e-16	22_40551767_C_T	Human_STR_904547	0.997479	22	40568030	40568053	Human_STR_904547	STR	FALSE	FALSE
1180	Morning/evening person (chronotype)	1.82979e-20	12_38719971_G_GATTTT	Human_STR_294364	0.989473	12	38719972	38720023	Human_STR_294364	STR	TRUE	TRUE
1180	Morning/evening person (chronotype)	1.93002e-12	1_150252984_T_G	Human_STR_72618	0.833605	1	150257280	150257314	Human_STR_72618	STR	TRUE	TRUE
1180	Morning/evening person (chronotype)	6.01209e-09	6_54878219_A_G	Human_STR_1238516	0.916684	6	54908149	54908182	Human_STR_1238516	STR	TRUE	FALSE
1180	Morning/evening person (chronotype)	2.17818e-10	1_150471848_A_AT	Human_STR_72838	0.99618	1	150471849	150471859	Human_STR_72838	STR	TRUE	TRUE
1180	Morning/evening person (chronotype)	7.72399e-10	5_152511495_G_C	ALU_5_152529738_152529739	1	5	152529738	152529739	ALU_5_152529738_152529739	ALU	FALSE	FALSE
1180	Morning/evening person (chronotype)	1.13054e-09	12_33876954_G_A	DEL_12_33853140_33853354	0.893573	12	33853140	33853354	DEL_12_33853140_33853354	DEL	TRUE	FALSE
1180	Morning/evening person (chronotype)	1.82804e-19	12_34025898_T_G	Human_STR_293834	0.974712	12	34050978	34051013	Human_STR_293834	STR	TRUE	FALSE
1180	Morning/evening person (chronotype)	6.70604e-09	1_21468891_T_G	Human_STR_13722	0.990386	1	21515709	21515727	Human_STR_13722	STR	TRUE	TRUE
1180	Morning/evening person (chronotype)	1.62219e-08	8_116661045_T_G	Human_STR_1446297	0.975653	8	116660911	116660929	Human_STR_1446297	STR	FALSE	FALSE
1180	Morning/evening person (chronotype)	3.57193e-09	19_46988685_AAATAAT_A	Human_STR_692503	0.952376	19	46988686	46988708	Human_STR_692503	STR	TRUE	FALSE
1180	Morning/evening person (chronotype)	5.59091e-11	1_7854555_A_G	Human_STR_3857	0.970831	1	7902560	7902576	Human_STR_3857	STR	FALSE	FALSE
1180	Morning/evening person (chronotype)	9.89252e-11	2_44791393_T_C	rMEI_2_44783601_44783908	0.807739	2	44783601	44783908	rMEI_2_44783601_44783908	rMEI	FALSE	FALSE
1180	Morning/evening person (chronotype)	2.91193e-19	13_77562492_C_T	Human_STR_383765	1	13	77600137	77600151	Human_STR_383765	STR	TRUE	TRUE
1180	Morning/evening person (chronotype)	4.74486e-14	1_150351594_T_TA	Human_STR_72749	0.983071	1	150387808	150387831	Human_STR_72749	STR	TRUE	TRUE
1180	Morning/evening person (chronotype)	3.90453e-08	8_8094870_G_A	CNV_8_8063739_8077515_Stitched	0.875425	8	8063739	8077515	CNV_8_8063739_8077515_Stitched	mCNV	TRUE	TRUE
1180	Morning/evening person (chronotype)	1.06026e-09	2_198894139_T_C	Human_STR_806964	0.999802	2	198898640	198898652	Human_STR_806964	STR	TRUE	FALSE
1180	Morning/evening person (chronotype)	4.78366e-09	1_21127803_G_C	Human_STR_13413	0.992436	1	21148365	21148382	Human_STR_13413	STR	TRUE	TRUE
1180	Morning/evening person (chronotype)	4.9217e-09	12_90533915_C_T	CNV_12_90486986_90491717_HipSci	0.991739	12	90486986	90491717	CNV_12_90486986_90491717_HipSci	DEL	FALSE	FALSE
1180	Morning/evening person (chronotype)	2.61278e-08	12_33758718_C_G	Human_STR_293707	0.990795	12	33759470	33759489	Human_STR_293707	STR	TRUE	FALSE
1180	Morning/evening person (chronotype)	4.97299e-13	2_44642290_G_A	Human_STR_728141	0.973197	2	44633631	44633645	Human_STR_728141	STR	TRUE	FALSE
1180	Morning/evening person (chronotype)	2.57817e-09	4_83212929_A_G	Human_STR_1057679	0.957541	4	83240239	83240265	Human_STR_1057679	STR	FALSE	FALSE
1180	Morning/evening person (chronotype)	4.02293e-10	2_61662555_C_A	INV_2_61700753_61703458	0.831075	2	61700753	61703458	INV_2_61700753_61703458	INV	FALSE	FALSE
1180	Morning/evening person (chronotype)	2.85767e-11	2_44786094_CTG_C	Human_STR_728250	0.956503	2	44785159	44785213	Human_STR_728250	STR	TRUE	FALSE
1180	Morning/evening person (chronotype)	1.88705e-10	2_239402647_C_T	rMEI_2_239409381_239409697	0.817244	2	239409381	239409697	rMEI_2_239409381_239409697	rMEI	FALSE	FALSE
1180	Morning/evening person (chronotype)	6.73404e-09	12_63516126_T_C	Human_STR_309161	0.95258	12	63520114	63520124	Human_STR_309161	STR	FALSE	FALSE
1180	Morning/evening person (chronotype)	2.28241e-15	12_38319387_A_G	INV_12_38318186_38318525	0.873751	12	38318186	38318525	INV_12_38318186_38318525	INV	TRUE	FALSE
1180	Morning/evening person (chronotype)	8.15333e-12	7_101637246_T_C	Human_STR_1353763	0.958586	7	101636612	101636642	Human_STR_1353763	STR	TRUE	FALSE
1180	Morning/evening person (chronotype)	1.87668e-09	3_182286102_T_C	ALU_3_182299013_182299014	0.992772	3	182299013	182299014	ALU_3_182299013_182299014	ALU	FALSE	FALSE
1180	Morning/evening person (chronotype)	3.16565e-13	1_150416324_TAA_T	Human_STR_72795	0.906317	1	150432871	150432897	Human_STR_72795	STR	TRUE	TRUE
1180	Morning/evening person (chronotype)	2.41974e-09	7_102489456_A_G	rMEI_7_102488720_102489051	0.84378	7	102488720	102489051	rMEI_7_102488720_102489051	rMEI	TRUE	FALSE
1180	Morning/evening person (chronotype)	7.3807e-12	2_44582275_G_C	Human_STR_728105	0.963855	2	44583683	44583709	Human_STR_728105	STR	TRUE	FALSE
1180	Morning/evening person (chronotype)	1.45898e-08	1_15919893_A_G	Human_STR_9693	0.964185	1	15921646	15921682	Human_STR_9693	STR	TRUE	TRUE
1180	Morning/evening person (chronotype)	4.12329e-08	1_91089379_C_T	Human_STR_56183	0.967359	1	91086527	91086596	Human_STR_56183	STR	FALSE	FALSE
1180	Morning/evening person (chronotype)	1.086e-21	1_77696822_A_G	Human_STR_49522	0.957291	1	77698859	77698882	Human_STR_49522	STR	FALSE	FALSE
1180	Morning/evening person (chronotype)	5.22904e-11	2_44760446_T_C	Human_STR_728235	0.961051	2	44767284	44767310	Human_STR_728235	STR	TRUE	FALSE
1180	Morning/evening person (chronotype)	3.63017e-08	7_103109449_T_A	Human_STR_1354947	0.990535	7	103110049	103110062	Human_STR_1354947	STR	FALSE	FALSE
1180	Morning/evening person (chronotype)	1.18555e-08	8_8092405_A_C	CNV_8_8063163_8064475_iPSCORE	0.940976	8	8063163	8064475	CNV_8_8063163_8064475_iPSCORE	DEL	TRUE	TRUE
1180	Morning/evening person (chronotype)	5.06126e-15	22_40676986_T_A	Human_STR_904606	0.805964	22	40641716	40641745	Human_STR_904606	STR	FALSE	FALSE
1180	Morning/evening person (chronotype)	2.10272e-10	1_150182134_C_G	Human_STR_72596	0.971813	1	150199008	150199068	Human_STR_72596	STR	FALSE	FALSE
1180	Morning/evening person (chronotype)	6.92668e-09	7_102510416_T_C	Human_STR_1354554	0.832278	7	102523210	102523243	Human_STR_1354554	STR	TRUE	FALSE
1180	Morning/evening person (chronotype)	2.10272e-10	1_150182134_C_G	ALU_1_150200138_150200139	0.84729	1	150200138	150200139	ALU_1_150200138_150200139	ALU	FALSE	FALSE
1190	Nap during day	2.00897e-31	17_43656895_G_A	CNV_17_43666531_43671141_HipSci	0.968311	17	43666531	43671141	CNV_17_43666531_43671141_HipSci	mCNV	TRUE	FALSE
1190	Nap during day	6.9041e-09	7_99117075_A_G	Human_STR_1351450	0.956903	7	99133611	99133637	Human_STR_1351450	STR	FALSE	FALSE
1190	Nap during day	1.0223e-33	17_44205350_A_ATT	Human_STR_587140	0.945195	17	44161748	44161771	Human_STR_587140	STR	TRUE	TRUE
1190	Nap during day	1.23333e-11	5_103751465_G_A	Human_STR_1163464	0.973683	5	103743038	103743082	Human_STR_1163464	STR	FALSE	FALSE
1190	Nap during day	4.52641e-08	1_174862616_G_C	Human_STR_87443	0.963224	1	174863861	174863903	Human_STR_87443	STR	TRUE	FALSE
1190	Nap during day	2.66122e-33	17_44174109_G_C	Human_STR_587135	0.952833	17	44155300	44155314	Human_STR_587135	STR	TRUE	TRUE
1190	Nap during day	2.00897e-31	17_43656895_G_A	CNV_17_43668930_43671141_iPSCORE	0.970509	17	43668930	43671141	CNV_17_43668930_43671141_iPSCORE	mCNV	TRUE	FALSE
1190	Nap during day	1.08918e-08	16_69398353_G_T	ALU_16_69395848_69395849	0.907411	16	69395848	69395849	ALU_16_69395848_69395849	ALU	TRUE	TRUE
1190	Nap during day	1.633e-11	9_86550647_A_G	Human_STR_1493362	0.972098	9	86551399	86551409	Human_STR_1493362	STR	TRUE	TRUE
1190	Nap during day	2.00897e-31	17_43656895_G_A	CNV_17_43667675_43670014_iPSCORE	0.952139	17	43667675	43670014	CNV_17_43667675_43670014_iPSCORE	mCNV	TRUE	FALSE
1190	Nap during day	2.00897e-31	17_43656895_G_A	SVA_17_43660611_43660612	0.972296	17	43660611	43660612	SVA_17_43660611_43660612	SVA	TRUE	FALSE
1190	Nap during day	7.37901e-29	17_43845480_T_C	Human_STR_586926	0.902702	17	43847570	43847604	Human_STR_586926	STR	TRUE	FALSE
1190	Nap during day	2.00897e-31	17_43656895_G_A	CNV_17_43664316_43667299_HipSci	0.926634	17	43664316	43667299	CNV_17_43664316_43667299_HipSci	mCNV	TRUE	FALSE
1190	Nap during day	1.20944e-34	17_43572419_C_T	CNV_17_43575129_43589953_HipSci	0.952681	17	43575129	43589953	CNV_17_43575129_43589953_HipSci	DEL	TRUE	TRUE
1190	Nap during day	2.2983e-08	1_174488357_T_TAC	Human_STR_87224	0.957226	1	174488358	174488393	Human_STR_87224	STR	TRUE	FALSE
1190	Nap during day	1.24363e-08	1_174352817_A_G	ALU_1_174333015_174333016	0.86636	1	174333015	174333016	ALU_1_174333015_174333016	ALU	TRUE	FALSE
1190	Nap during day	2.20385e-33	17_44035222_GAA_G	Human_STR_587068	0.851503	17	44066253	44066279	Human_STR_587068	STR	TRUE	FALSE
1190	Nap during day	2.00897e-31	17_43656895_G_A	CNV_17_43681820_43694200_Stitched	0.940108	17	43681820	43694200	CNV_17_43681820_43694200_Stitched	mCNV	TRUE	FALSE
1190	Nap during day	2.40575e-09	14_29717081_C_T	Human_STR_407737	0.955751	14	29732948	29732969	Human_STR_407737	STR	FALSE	FALSE
1190	Nap during day	4.06634e-09	7_106923158_C_G	Human_STR_1357198	0.959169	7	106966102	106966117	Human_STR_1357198	STR	TRUE	FALSE
1190	Nap during day	1.62024e-32	17_44352149_CTTTT_C	rMEI_17_44314883_44315591	0.952505	17	44314883	44315591	rMEI_17_44314883_44315591	rMEI	TRUE	TRUE
1190	Nap during day	6.40923e-09	7_106863170_T_C	Human_STR_1357160	0.962405	7	106911074	106911091	Human_STR_1357160	STR	TRUE	FALSE
1190	Nap during day	2.49795e-34	17_43703555_A_G	Human_STR_586874	0.952281	17	43746611	43746636	Human_STR_586874	STR	TRUE	FALSE
1190	Nap during day	2.66122e-33	17_44174109_G_C	rMEI_17_44176407_44176717	0.836106	17	44176407	44176717	rMEI_17_44176407_44176717	rMEI	TRUE	FALSE
1190	Nap during day	1.00935e-08	1_174633305_G_A	Human_STR_87305	0.846341	1	174676348	174676392	Human_STR_87305	STR	TRUE	FALSE
1190	Nap during day	1.03983e-08	1_174234907_A_AT	Human_STR_87078	0.961059	1	174234908	174234922	Human_STR_87078	STR	TRUE	TRUE
1190	Nap during day	2.52467e-35	17_43654468_C_T	CNV_17_43639268_43650442_iPSCORE	0.946556	17	43639268	43650442	CNV_17_43639268_43650442_iPSCORE	DEL	TRUE	FALSE
1190	Nap during day	4.09415e-34	17_44045585_C_A	DEL_17_44086725_44086961	0.823597	17	44086725	44086961	DEL_17_44086725_44086961	DEL	TRUE	FALSE
1190	Nap during day	1.0292e-08	7_106810997_A_T	Human_STR_1357122	0.960486	7	106827702	106827719	Human_STR_1357122	STR	TRUE	TRUE
1190	Nap during day	2.49795e-34	17_43703555_A_G	CNV_17_43671813_43674451_iPSCORE	0.950481	17	43671813	43674451	CNV_17_43671813_43674451_iPSCORE	DEL	TRUE	FALSE
1190	Nap during day	1.31303e-08	1_174270720_C_T	Human_STR_87119	0.921725	1	174299724	174299746	Human_STR_87119	STR	TRUE	FALSE
1190	Nap during day	1.41766e-34	17_44243351_T_TCG	rMEI_17_44223917_44224221	0.841929	17	44223917	44224221	rMEI_17_44223917_44224221	rMEI	TRUE	FALSE
1190	Nap during day	2.14361e-08	2_23606177_A_G	Human_STR_714674	0.982037	2	23608783	23608799	Human_STR_714674	STR	FALSE	FALSE
1190	Nap during day	3.52128e-08	7_99025510_A_T	Human_STR_1351355	0.945859	7	99039314	99039333	Human_STR_1351355	STR	FALSE	FALSE
1190	Nap during day	2.58812e-34	17_43830640_C_T	Human_STR_586904	0.948427	17	43809555	43809575	Human_STR_586904	STR	TRUE	TRUE
1190	Nap during day	2.7514e-08	1_174372842_G_A	Human_STR_87178	0.963097	1	174421686	174421716	Human_STR_87178	STR	TRUE	FALSE
1200	Sleeplessness / insomnia	3.71887e-08	2_114103804_A_T	ALU_2_114106446_114106447	0.985002	2	114106446	114106447	ALU_2_114106446_114106447	ALU	FALSE	FALSE
1200	Sleeplessness / insomnia	9.0009e-09	2_58991537_TCACA_T	Human_STR_735763	0.951262	2	58991538	58991549	Human_STR_735763	STR	FALSE	FALSE
1200	Sleeplessness / insomnia	2.2086e-08	19_37438286_A_G	DEL_19_37460755_37461272	0.873137	19	37460755	37461272	DEL_19_37460755_37461272	DEL	TRUE	FALSE
1210	Snoring	2.0183e-08	17_43830640_C_T	Human_STR_586904	0.948427	17	43809555	43809575	Human_STR_586904	STR	TRUE	TRUE
1210	Snoring	3.0496e-09	17_43845480_T_C	Human_STR_586926	0.902702	17	43847570	43847604	Human_STR_586926	STR	TRUE	FALSE
1210	Snoring	3.67737e-08	17_43656895_G_A	CNV_17_43668930_43671141_iPSCORE	0.970509	17	43668930	43671141	CNV_17_43668930_43671141_iPSCORE	mCNV	TRUE	FALSE
1210	Snoring	4.06449e-09	17_67956298_C_A	DUP_17_67957684_67958084	0.808523	17	67957684	67958084	DUP_17_67957684_67958084	DUP	FALSE	FALSE
1210	Snoring	1.82726e-08	17_43654468_C_T	CNV_17_43639268_43650442_iPSCORE	0.946556	17	43639268	43650442	CNV_17_43639268_43650442_iPSCORE	DEL	TRUE	FALSE
1210	Snoring	3.67737e-08	17_43656895_G_A	CNV_17_43667675_43670014_iPSCORE	0.952139	17	43667675	43670014	CNV_17_43667675_43670014_iPSCORE	mCNV	TRUE	FALSE
1210	Snoring	3.63767e-08	17_44205350_A_ATT	Human_STR_587140	0.945195	17	44161748	44161771	Human_STR_587140	STR	TRUE	TRUE
1210	Snoring	3.87325e-08	17_44174109_G_C	Human_STR_587135	0.952833	17	44155300	44155314	Human_STR_587135	STR	TRUE	TRUE
1210	Snoring	1.66654e-09	17_1911885_G_A	DEL_17_1912735_1913533	0.890973	17	1912735	1913533	DEL_17_1912735_1913533	DEL	FALSE	FALSE
1210	Snoring	3.67737e-08	17_43656895_G_A	SVA_17_43660611_43660612	0.972296	17	43660611	43660612	SVA_17_43660611_43660612	SVA	TRUE	FALSE
1210	Snoring	2.21181e-08	17_44045585_C_A	DEL_17_44086725_44086961	0.823597	17	44086725	44086961	DEL_17_44086725_44086961	DEL	TRUE	FALSE
1210	Snoring	8.34007e-09	17_43572419_C_T	CNV_17_43575129_43589953_HipSci	0.952681	17	43575129	43589953	CNV_17_43575129_43589953_HipSci	DEL	TRUE	TRUE
1210	Snoring	3.48006e-08	17_44243351_T_TCG	rMEI_17_44223917_44224221	0.841929	17	44223917	44224221	rMEI_17_44223917_44224221	rMEI	TRUE	FALSE
1210	Snoring	5.60252e-09	8_71657159_T_C	Human_STR_1423207	0.853922	8	71669784	71669841	Human_STR_1423207	STR	TRUE	TRUE
1210	Snoring	3.67737e-08	17_43656895_G_A	CNV_17_43681820_43694200_Stitched	0.940108	17	43681820	43694200	CNV_17_43681820_43694200_Stitched	mCNV	TRUE	FALSE
1210	Snoring	1.45151e-08	17_43703555_A_G	Human_STR_586874	0.952281	17	43746611	43746636	Human_STR_586874	STR	TRUE	FALSE
1210	Snoring	3.64925e-08	17_44035222_GAA_G	Human_STR_587068	0.851503	17	44066253	44066279	Human_STR_587068	STR	TRUE	FALSE
1210	Snoring	1.45151e-08	17_43703555_A_G	CNV_17_43671813_43674451_iPSCORE	0.950481	17	43671813	43674451	CNV_17_43671813_43674451_iPSCORE	DEL	TRUE	FALSE
1210	Snoring	5.80075e-09	4_42502687_T_C	Human_STR_1039300	0.972681	4	42502598	42502613	Human_STR_1039300	STR	FALSE	FALSE
1210	Snoring	3.67737e-08	17_43656895_G_A	CNV_17_43664316_43667299_HipSci	0.926634	17	43664316	43667299	CNV_17_43664316_43667299_HipSci	mCNV	TRUE	FALSE
1210	Snoring	3.67737e-08	17_43656895_G_A	CNV_17_43666531_43671141_HipSci	0.968311	17	43666531	43671141	CNV_17_43666531_43671141_HipSci	mCNV	TRUE	FALSE
1210	Snoring	3.87325e-08	17_44174109_G_C	rMEI_17_44176407_44176717	0.836106	17	44176407	44176717	rMEI_17_44176407_44176717	rMEI	TRUE	FALSE
1210	Snoring	2.98687e-08	8_71583310_G_A	DEL_8_71583571_71584643	0.853322	8	71583571	71584643	DEL_8_71583571_71584643	DEL	TRUE	FALSE
1220	Daytime dozing / sleeping (narcolepsy)	1.07833e-08	17_43830640_C_T	Human_STR_586904	0.948427	17	43809555	43809575	Human_STR_586904	STR	TRUE	TRUE
1220	Daytime dozing / sleeping (narcolepsy)	1.09673e-08	17_44045585_C_A	DEL_17_44086725_44086961	0.823597	17	44086725	44086961	DEL_17_44086725_44086961	DEL	TRUE	FALSE
1220	Daytime dozing / sleeping (narcolepsy)	2.0866e-08	17_43654468_C_T	CNV_17_43639268_43650442_iPSCORE	0.946556	17	43639268	43650442	CNV_17_43639268_43650442_iPSCORE	DEL	TRUE	FALSE
1220	Daytime dozing / sleeping (narcolepsy)	1.01328e-08	17_43703555_A_G	CNV_17_43671813_43674451_iPSCORE	0.950481	17	43671813	43674451	CNV_17_43671813_43674451_iPSCORE	DEL	TRUE	FALSE
1220	Daytime dozing / sleeping (narcolepsy)	3.50535e-08	10_92405039_G_A	Human_STR_179476	0.972559	10	92410394	92410414	Human_STR_179476	STR	FALSE	FALSE
1220	Daytime dozing / sleeping (narcolepsy)	1.01328e-08	17_43703555_A_G	Human_STR_586874	0.952281	17	43746611	43746636	Human_STR_586874	STR	TRUE	FALSE
1220	Daytime dozing / sleeping (narcolepsy)	1.98567e-08	17_44035222_GAA_G	Human_STR_587068	0.851503	17	44066253	44066279	Human_STR_587068	STR	TRUE	FALSE
1220	Daytime dozing / sleeping (narcolepsy)	1.42361e-08	17_44174109_G_C	Human_STR_587135	0.952833	17	44155300	44155314	Human_STR_587135	STR	TRUE	TRUE
1220	Daytime dozing / sleeping (narcolepsy)	1.82476e-08	17_43572419_C_T	CNV_17_43575129_43589953_HipSci	0.952681	17	43575129	43589953	CNV_17_43575129_43589953_HipSci	DEL	TRUE	TRUE
1220	Daytime dozing / sleeping (narcolepsy)	1.67019e-08	17_44205350_A_ATT	Human_STR_587140	0.945195	17	44161748	44161771	Human_STR_587140	STR	TRUE	TRUE
1220	Daytime dozing / sleeping (narcolepsy)	1.38353e-08	3_85527273_G_T	LINE1_3_85576568_85576569	1	3	85576568	85576569	LINE1_3_85576568_85576569	LINE1	FALSE	FALSE
1220	Daytime dozing / sleeping (narcolepsy)	1.42361e-08	17_44174109_G_C	rMEI_17_44176407_44176717	0.836106	17	44176407	44176717	rMEI_17_44176407_44176717	rMEI	TRUE	FALSE
1220	Daytime dozing / sleeping (narcolepsy)	1.24301e-08	17_44243351_T_TCG	rMEI_17_44223917_44224221	0.841929	17	44223917	44224221	rMEI_17_44223917_44224221	rMEI	TRUE	FALSE
12340_irnt	QRS duration	1.80331e-11	6_36619452_A_C	Human_STR_1228265	0.96628	6	36621858	36621931	Human_STR_1228265	STR	FALSE	FALSE
12340_irnt	QRS duration	2.80533e-09	3_38719901_C_A	Human_STR_931821	0.873941	3	38717984	38718016	Human_STR_931821	STR	TRUE	FALSE
1239	Current tobacco smoking	6.38849e-09	4_35580100_A_G	Human_STR_1034599	0.951468	4	35594683	35594709	Human_STR_1034599	STR	FALSE	FALSE
1239	Current tobacco smoking	1.30379e-09	4_35522816_T_TTC	Human_STR_1034575	0.936669	4	35528109	35528127	Human_STR_1034575	STR	FALSE	FALSE
1239	Current tobacco smoking	9.80007e-10	7_114963829_C_G	Human_STR_1361064	0.982265	7	114964040	114964061	Human_STR_1361064	STR	FALSE	FALSE
1249	Past tobacco smoking	1.91028e-11	9_102160601_C_T	Human_STR_1502426	0.892049	9	102153164	102153196	Human_STR_1502426	STR	FALSE	FALSE
1249	Past tobacco smoking	2.24611e-09	16_69757681_C_T	BND_16_69762896_121204_2	0.877528	16	69762896	69762897	BND_16_69762896_121204_2	BND	TRUE	TRUE
1249	Past tobacco smoking	1.09288e-14	10_104637864_G_C	rMEI_10_104645257_104645586	0.856395	10	104645257	104645586	rMEI_10_104645257_104645586	rMEI	TRUE	FALSE
1249	Past tobacco smoking	2.24611e-09	16_69757681_C_T	BND_16_69761807_121204_1	0.877528	16	69761807	69761808	BND_16_69761807_121204_1	BND	TRUE	FALSE
1249	Past tobacco smoking	1.37867e-13	3_85527273_G_T	LINE1_3_85576568_85576569	1	3	85576568	85576569	LINE1_3_85576568_85576569	LINE1	FALSE	FALSE
1249	Past tobacco smoking	4.96453e-13	2_104059441_G_T	Human_STR_758468	0.997195	2	104070281	104070307	Human_STR_758468	STR	FALSE	FALSE
1249	Past tobacco smoking	1.38261e-10	10_104474046_CCCT_C	Human_STR_187652	0.953153	10	104474047	104474067	Human_STR_187652	STR	TRUE	TRUE
1249	Past tobacco smoking	9.83435e-13	10_104833074_A_G	Human_STR_188011	0.909754	10	104877406	104877422	Human_STR_188011	STR	TRUE	TRUE
1249	Past tobacco smoking	4.08119e-09	7_99185406_T_C	Human_STR_1351478	0.965934	7	99163593	99163607	Human_STR_1351478	STR	TRUE	TRUE
1249	Past tobacco smoking	1.91808e-14	10_104679978_C_T	Human_STR_187908	0.992123	10	104727872	104727883	Human_STR_187908	STR	TRUE	TRUE
1249	Past tobacco smoking	3.41e-08	16_69609581_TA_T	Human_STR_542765	0.976154	16	69655866	69655896	Human_STR_542765	STR	TRUE	FALSE
1249	Past tobacco smoking	1.64752e-19	3_85593584_C_T	Human_STR_958355	0.975258	3	85596245	85596257	Human_STR_958355	STR	FALSE	FALSE
1249	Past tobacco smoking	9.67216e-10	11_112999670_T_C	Human_STR_262475	0.984007	11	113011623	113011638	Human_STR_262475	STR	FALSE	FALSE
1249	Past tobacco smoking	1.86746e-15	11_112945892_A_G	Human_STR_262455	0.948143	11	112952260	112952281	Human_STR_262455	STR	FALSE	FALSE
1249	Past tobacco smoking	8.79309e-15	2_104056454_AAAACAAAC_A	Human_STR_758456	0.97621	2	104056455	104056491	Human_STR_758456	STR	FALSE	FALSE
1249	Past tobacco smoking	1.28282e-08	4_57793751_G_A	Human_STR_1045491	0.988794	4	57822802	57822816	Human_STR_1045491	STR	TRUE	TRUE
1249	Past tobacco smoking	7.17343e-15	10_104650128_T_C	Human_STR_187878	0.992357	10	104697544	104697561	Human_STR_187878	STR	TRUE	TRUE
1249	Past tobacco smoking	1.10929e-09	1_72750470_G_A	DEL_1_72755344_72755492	0.912127	1	72755344	72755492	DEL_1_72755344_72755492	DEL	TRUE	FALSE
1249	Past tobacco smoking	2.24611e-09	16_69757681_C_T	INV_16_69762131_69762889	0.864793	16	69762131	69762889	INV_16_69762131_69762889	INV	TRUE	TRUE
1249	Past tobacco smoking	1.76377e-08	1_154218389_GAAAC_G	Human_STR_75697	0.969265	1	154218390	154218408	Human_STR_75697	STR	TRUE	TRUE
1249	Past tobacco smoking	4.69667e-19	3_85625852_G_T	Human_STR_958383	0.979685	3	85631062	85631095	Human_STR_958383	STR	FALSE	FALSE
1249	Past tobacco smoking	1.10929e-09	1_72750470_G_A	CNV_1_72755661_72764091_HipSci	0.956356	1	72755661	72764091	CNV_1_72755661_72764091_HipSci	DEL	TRUE	TRUE
1249	Past tobacco smoking	2.08006e-08	16_69736550_GC_G	Human_STR_542819	0.975963	16	69706924	69706938	Human_STR_542819	STR	TRUE	FALSE
1249	Past tobacco smoking	4.11242e-10	10_104674516_G_C	Human_STR_187906	0.963289	10	104723386	104723410	Human_STR_187906	STR	TRUE	FALSE
1289	Cooked vegetable intake	2.8813e-10	2_104056454_AAAACAAAC_A	Human_STR_758456	0.97621	2	104056455	104056491	Human_STR_758456	STR	FALSE	FALSE
1289	Cooked vegetable intake	1.27073e-09	2_104059441_G_T	Human_STR_758468	0.997195	2	104070281	104070307	Human_STR_758468	STR	FALSE	FALSE
1299	Salad / raw vegetable intake	3.11026e-08	10_22153551_AAAAC_A	Human_STR_143107	0.95528	10	22166217	22166242	Human_STR_143107	STR	FALSE	FALSE
1299	Salad / raw vegetable intake	3.11026e-08	10_22153551_AAAAC_A	Human_STR_143095	0.963419	10	22153552	22153574	Human_STR_143095	STR	FALSE	FALSE
1299	Salad / raw vegetable intake	1.8743e-08	6_32218120_G_A	Human_STR_1225032	0.885123	6	32258120	32258141	Human_STR_1225032	STR	TRUE	TRUE
1299	Salad / raw vegetable intake	6.30428e-09	10_22150711_A_G	Human_STR_143091	0.821405	10	22149624	22149666	Human_STR_143091	STR	FALSE	FALSE
129_irnt	Place of birth in UK - north co-ordinate	3.40988e-09	10_64641167_ATT_A	Human_STR_163188	0.959081	10	64641168	64641179	Human_STR_163188	STR	TRUE	FALSE
129_irnt	Place of birth in UK - north co-ordinate	1.03375e-08	6_119522306_T_C	Human_STR_1268830	0.961802	6	119524147	119524162	Human_STR_1268830	STR	TRUE	TRUE
129_irnt	Place of birth in UK - north co-ordinate	8.20401e-09	2_136502792_C_G	Human_STR_775750	0.962462	2	136501434	136501445	Human_STR_775750	STR	TRUE	FALSE
129_irnt	Place of birth in UK - north co-ordinate	4.97175e-08	15_53906143_C_CTTAT	Human_STR_471841	0.998151	15	53906144	53906162	Human_STR_471841	STR	FALSE	FALSE
1309	Fresh fruit intake	6.52799e-09	11_47604639_C_T	Human_STR_228570	0.995722	11	47646641	47646670	Human_STR_228570	STR	TRUE	TRUE
1309	Fresh fruit intake	5.73666e-09	18_44576486_C_A	Human_STR_636451	0.990985	18	44583177	44583227	Human_STR_636451	STR	TRUE	TRUE
1309	Fresh fruit intake	4.01367e-08	5_92891029_A_G	Human_STR_1158352	0.833153	5	92843032	92843079	Human_STR_1158352	STR	FALSE	FALSE
1309	Fresh fruit intake	9.97953e-11	6_51509617_T_A	Human_STR_1236779	0.981169	6	51508185	51508203	Human_STR_1236779	STR	FALSE	FALSE
1309	Fresh fruit intake	2.22306e-14	1_72751134_C_T	CNV_1_72770333_72811825_HipSci	0.987575	1	72770333	72811825	CNV_1_72770333_72811825_HipSci	DEL	FALSE	FALSE
1309	Fresh fruit intake	3.17352e-10	18_57774333_T_TA	Human_STR_643480	0.978306	18	57796042	57796056	Human_STR_643480	STR	FALSE	FALSE
1309	Fresh fruit intake	1.50805e-13	10_22153551_AAAAC_A	Human_STR_143095	0.963419	10	22153552	22153574	Human_STR_143095	STR	FALSE	FALSE
1309	Fresh fruit intake	1.83267e-11	6_51252621_C_CT	rMEI_6_51256300_51256602	0.859099	6	51256300	51256602	rMEI_6_51256300_51256602	rMEI	FALSE	FALSE
1309	Fresh fruit intake	4.67234e-08	3_85625852_G_T	Human_STR_958383	0.979685	3	85631062	85631095	Human_STR_958383	STR	FALSE	FALSE
1309	Fresh fruit intake	1.50805e-13	10_22153551_AAAAC_A	Human_STR_143107	0.95528	10	22166217	22166242	Human_STR_143107	STR	FALSE	FALSE
1309	Fresh fruit intake	1.3979e-09	2_629510_C_A	ALU_2_652672_652673	1	2	652672	652673	ALU_2_652672_652673	ALU	FALSE	FALSE
1309	Fresh fruit intake	5.45882e-14	10_22150711_A_G	Human_STR_143091	0.821405	10	22149624	22149666	Human_STR_143091	STR	FALSE	FALSE
1309	Fresh fruit intake	9.40901e-11	6_51254552_C_A	Human_STR_1236659	0.979503	6	51264869	51264922	Human_STR_1236659	STR	FALSE	FALSE
1309	Fresh fruit intake	5.06572e-14	1_72513118_A_T	Human_STR_47302	0.984905	1	72519041	72519051	Human_STR_47302	STR	FALSE	FALSE
1309	Fresh fruit intake	7.64982e-09	6_50733776_C_A	Human_STR_1236414	0.97844	6	50738126	50738142	Human_STR_1236414	STR	FALSE	FALSE
1309	Fresh fruit intake	2.67452e-09	11_47635626_A_AAAAC	Human_STR_228555	0.978271	11	47635627	47635651	Human_STR_228555	STR	TRUE	TRUE
1309	Fresh fruit intake	6.687e-42	7_143696585_A_C	Human_STR_1376921	0.954355	7	143714622	143714656	Human_STR_1376921	STR	TRUE	TRUE
1309	Fresh fruit intake	2.5415e-08	16_19264963_TAAGAA_T	Human_STR_515497	0.990657	16	19264964	19264998	Human_STR_515497	STR	FALSE	FALSE
130_irnt	Place of birth in UK - east co-ordinate	3.32123e-10	2_136502792_C_G	Human_STR_775750	0.962462	2	136501434	136501445	Human_STR_775750	STR	TRUE	FALSE
130_irnt	Place of birth in UK - east co-ordinate	1.33543e-08	2_136588031_C_A	Human_STR_775815	0.960378	2	136588949	136588968	Human_STR_775815	STR	FALSE	FALSE
1319	Dried fruit intake	1.16049e-14	10_22150711_A_G	Human_STR_143091	0.821405	10	22149624	22149666	Human_STR_143091	STR	FALSE	FALSE
1319	Dried fruit intake	1.42098e-10	18_21082381_T_C	Human_STR_624541	0.99928	18	21079922	21079938	Human_STR_624541	STR	TRUE	TRUE
1319	Dried fruit intake	4.91327e-13	1_72751134_C_T	CNV_1_72770333_72811825_HipSci	0.987575	1	72770333	72811825	CNV_1_72770333_72811825_HipSci	DEL	FALSE	FALSE
1319	Dried fruit intake	1.04837e-08	2_60723266_G_A	Human_STR_736558	0.956248	2	60719504	60719526	Human_STR_736558	STR	FALSE	FALSE
1319	Dried fruit intake	7.49513e-09	2_100917961_T_C	Human_STR_756654	0.999995	2	100920616	100920631	Human_STR_756654	STR	TRUE	TRUE
1319	Dried fruit intake	4.17458e-09	19_32205176_C_T	Human_STR_679900	1	19	32207714	32207730	Human_STR_679900	STR	FALSE	FALSE
1319	Dried fruit intake	2.69314e-09	2_100931738_G_C	Human_STR_756673	0.999704	2	100945446	100945459	Human_STR_756673	STR	TRUE	TRUE
1319	Dried fruit intake	4.94046e-15	10_22153551_AAAAC_A	Human_STR_143095	0.963419	10	22153552	22153574	Human_STR_143095	STR	FALSE	FALSE
1319	Dried fruit intake	4.94046e-15	10_22153551_AAAAC_A	Human_STR_143107	0.95528	10	22166217	22166242	Human_STR_143107	STR	FALSE	FALSE
1329	Oily fish intake	2.46301e-09	3_85625852_G_T	Human_STR_958383	0.979685	3	85631062	85631095	Human_STR_958383	STR	FALSE	FALSE
1329	Oily fish intake	2.01576e-16	10_22153551_AAAAC_A	Human_STR_143095	0.963419	10	22153552	22153574	Human_STR_143095	STR	FALSE	FALSE
1329	Oily fish intake	3.45106e-08	15_48011973_T_A	Human_STR_468369	0.954454	15	48015895	48015914	Human_STR_468369	STR	FALSE	FALSE
1329	Oily fish intake	2.4125e-10	22_31570436_G_A	Human_STR_897868	0.995353	22	31570364	31570376	Human_STR_897868	STR	TRUE	TRUE
1329	Oily fish intake	2.43114e-08	6_26902334_A_G	Human_STR_1221619	0.977315	6	26905435	26905454	Human_STR_1221619	STR	TRUE	FALSE
1329	Oily fish intake	6.82812e-12	6_28038929_G_A	Human_STR_1222441	0.984458	6	28055593	28055605	Human_STR_1222441	STR	TRUE	FALSE
1329	Oily fish intake	9.64188e-17	10_22150711_A_G	Human_STR_143091	0.821405	10	22149624	22149666	Human_STR_143091	STR	FALSE	FALSE
1329	Oily fish intake	1.12548e-09	6_29850720_T_C	BND_6_29814678_19008_1	0.919935	6	29814678	29814679	BND_6_29814678_19008_1	BND	TRUE	TRUE
1329	Oily fish intake	2.01576e-16	10_22153551_AAAAC_A	Human_STR_143107	0.95528	10	22166217	22166242	Human_STR_143107	STR	FALSE	FALSE
1329	Oily fish intake	1.18817e-08	7_95778402_C_T	Human_STR_1348990	0.975989	7	95787116	95787144	Human_STR_1348990	STR	FALSE	FALSE
1329	Oily fish intake	3.06898e-12	6_27759115_G_C	Human_STR_1222299	0.984245	6	27805002	27805022	Human_STR_1222299	STR	TRUE	TRUE
1329	Oily fish intake	2.78427e-08	6_28017103_A_AAAAC	Human_STR_1222414	0.975127	6	28017104	28017122	Human_STR_1222414	STR	TRUE	FALSE
1329	Oily fish intake	1.73704e-08	6_29135795_TTTAAA_T	Human_STR_1223102	0.974481	6	29175361	29175392	Human_STR_1223102	STR	TRUE	TRUE
1329	Oily fish intake	4.63988e-08	17_44243351_T_TCG	rMEI_17_44223917_44224221	0.841929	17	44223917	44224221	rMEI_17_44223917_44224221	rMEI	TRUE	FALSE
1329	Oily fish intake	4.75707e-08	2_59502733_A_T	Human_STR_736011	0.828038	2	59504864	59504896	Human_STR_736011	STR	FALSE	FALSE
1329	Oily fish intake	7.45003e-10	6_30899195_G_A	DEL_6_30886433_30886570	0.952432	6	30886433	30886570	DEL_6_30886433_30886570	DEL	TRUE	TRUE
1329	Oily fish intake	1.51156e-09	6_25961352_C_T	Human_STR_1221016	0.966545	6	25923414	25923438	Human_STR_1221016	STR	TRUE	TRUE
1329	Oily fish intake	4.33282e-10	3_85593584_C_T	Human_STR_958355	0.975258	3	85596245	85596257	Human_STR_958355	STR	FALSE	FALSE
1329	Oily fish intake	6.70696e-10	6_32218120_G_A	Human_STR_1225032	0.885123	6	32258120	32258141	Human_STR_1225032	STR	TRUE	TRUE
1329	Oily fish intake	2.06348e-08	11_47159564_C_CCA	Human_STR_228086	1	11	47159565	47159577	Human_STR_228086	STR	TRUE	TRUE
1329	Oily fish intake	2.03109e-09	1_204501383_C_T	Human_STR_103929	0.879128	1	204541833	204541861	Human_STR_103929	STR	TRUE	TRUE
1329	Oily fish intake	2.94057e-16	16_83683082_G_A	ALU_16_83666374_83666375	0.912973	16	83666374	83666375	ALU_16_83666374_83666375	ALU	FALSE	FALSE
1329	Oily fish intake	2.28284e-11	16_83677291_A_G	rMEI_16_83670857_83676912	0.959799	16	83670857	83676912	rMEI_16_83670857_83676912	rMEI	FALSE	FALSE
1329	Oily fish intake	3.34784e-13	19_49233406_C_A	Human_STR_695043	0.878637	19	49232030	49232049	Human_STR_695043	STR	TRUE	TRUE
1339	Non-oily fish intake	2.55243e-12	19_49233406_C_A	Human_STR_695043	0.878637	19	49232030	49232049	Human_STR_695043	STR	TRUE	TRUE
134	Number of self-reported cancers	1.57715e-17	16_89846677_G_C	CNV_16_89896106_89898398_iPSCORE	0.925862	16	89896106	89898398	CNV_16_89896106_89898398_iPSCORE	DEL	TRUE	TRUE
134	Number of self-reported cancers	6.53021e-12	10_123337117_C_T	Human_STR_197971	0.994533	10	123335371	123335391	Human_STR_197971	STR	FALSE	FALSE
1349	Processed meat intake	1.08995e-09	8_8094870_G_A	CNV_8_8063739_8077515_Stitched	0.875425	8	8063739	8077515	CNV_8_8063739_8077515_Stitched	mCNV	TRUE	TRUE
1349	Processed meat intake	2.06033e-08	1_72751134_C_T	CNV_1_72770333_72811825_HipSci	0.987575	1	72770333	72811825	CNV_1_72770333_72811825_HipSci	DEL	FALSE	FALSE
1349	Processed meat intake	3.85654e-11	19_49233406_C_A	Human_STR_695043	0.878637	19	49232030	49232049	Human_STR_695043	STR	TRUE	TRUE
1349	Processed meat intake	6.01226e-09	8_8092405_A_C	CNV_8_8063163_8064475_iPSCORE	0.940976	8	8063163	8064475	CNV_8_8063163_8064475_iPSCORE	DEL	TRUE	TRUE
1349	Processed meat intake	2.52385e-09	11_31170095_G_A	Human_STR_219279	0.970731	11	31190332	31190351	Human_STR_219279	STR	FALSE	FALSE
1349	Processed meat intake	1.78832e-08	22_41942904_T_C	Human_STR_906007	0.963125	22	41941583	41941607	Human_STR_906007	STR	TRUE	TRUE
135	Number of self-reported non-cancer illnesses	7.32168e-12	6_32596937_G_T	rMEI_6_32561965_32564608	0.950886	6	32561965	32564608	rMEI_6_32561965_32564608	rMEI	TRUE	FALSE
135	Number of self-reported non-cancer illnesses	2.61394e-12	6_32526731_A_C	CNV_6_32527427_32529927_iPSCORE	0.965034	6	32527427	32529927	CNV_6_32527427_32529927_iPSCORE	DEL	TRUE	TRUE
135	Number of self-reported non-cancer illnesses	4.058e-16	6_32559124_T_C	DEL_6_32511289_32511535	0.882367	6	32511289	32511535	DEL_6_32511289_32511535	DEL	TRUE	FALSE
135	Number of self-reported non-cancer illnesses	1.65587e-11	6_32431544_A_AATG	CNV_6_32467687_32469387_iPSCORE	0.83391	6	32467687	32469387	CNV_6_32467687_32469387_iPSCORE	mCNV	TRUE	FALSE
135	Number of self-reported non-cancer illnesses	1.77948e-08	6_32596496_A_G	DEL_6_32600933_32601669	0.957642	6	32600933	32601669	DEL_6_32600933_32601669	DEL	TRUE	TRUE
135	Number of self-reported non-cancer illnesses	1.69479e-10	15_67491274_C_A	rMEI_15_67534479_67534799	0.824394	15	67534479	67534799	rMEI_15_67534479_67534799	rMEI	TRUE	FALSE
135	Number of self-reported non-cancer illnesses	1.71257e-25	6_32606885_G_T	CNV_6_32615859_32620130_iPSCORE	0.994736	6	32615859	32620130	CNV_6_32615859_32620130_iPSCORE	DEL	TRUE	FALSE
135	Number of self-reported non-cancer illnesses	7.18047e-11	6_32486157_CT_C	CNV_6_32461752_32468587_iPSCORE	0.949302	6	32461752	32468587	CNV_6_32461752_32468587_iPSCORE	DEL	TRUE	FALSE
135	Number of self-reported non-cancer illnesses	5.15996e-27	6_32613937_C_A	DEL_6_32624891_32625859	0.869175	6	32624891	32625859	DEL_6_32624891_32625859	DEL	TRUE	FALSE
135	Number of self-reported non-cancer illnesses	2.04852e-10	6_32389255_C_A	Human_STR_1225126	0.882593	6	32408208	32408218	Human_STR_1225126	STR	TRUE	FALSE
135	Number of self-reported non-cancer illnesses	2.23368e-10	15_67596084_A_C	ALU_15_67644904_67644905	0.872245	15	67644904	67644905	ALU_15_67644904_67644905	ALU	TRUE	FALSE
135	Number of self-reported non-cancer illnesses	1.3017e-09	6_32285348_G_C	Human_STR_1225047	0.819172	6	32278029	32278044	Human_STR_1225047	STR	TRUE	FALSE
135	Number of self-reported non-cancer illnesses	4.058e-16	6_32559124_T_C	DEL_6_32559296_32559437	0.860373	6	32559296	32559437	DEL_6_32559296_32559437	DEL	TRUE	FALSE
135	Number of self-reported non-cancer illnesses	1.55153e-08	2_102913642_A_AAAAC	Human_STR_757899	0.940377	2	102913643	102913661	Human_STR_757899	STR	FALSE	FALSE
135	Number of self-reported non-cancer illnesses	4.058e-16	6_32559124_T_C	CNV_6_32508081_32509781_iPSCORE	0.865022	6	32508081	32509781	CNV_6_32508081_32509781_iPSCORE	mCNV	TRUE	FALSE
135	Number of self-reported non-cancer illnesses	2.94246e-10	15_67552064_G_A	Human_STR_480590	0.971675	15	67557229	67557245	Human_STR_480590	STR	TRUE	TRUE
135	Number of self-reported non-cancer illnesses	1.50385e-09	6_31192064_A_AC	rMEI_6_31211630_31213116	0.939602	6	31211630	31213116	rMEI_6_31211630_31213116	rMEI	TRUE	TRUE
135	Number of self-reported non-cancer illnesses	1.65587e-11	6_32431544_A_AATG	CNV_6_32470863_32472313_iPSCORE	0.877714	6	32470863	32472313	CNV_6_32470863_32472313_iPSCORE	DEL	TRUE	FALSE
135	Number of self-reported non-cancer illnesses	7.26545e-12	6_32526526_A_G	CNV_6_32474213_32477735_iPSCORE	0.950445	6	32474213	32477735	CNV_6_32474213_32477735_iPSCORE	DEL	TRUE	FALSE
135	Number of self-reported non-cancer illnesses	3.14777e-17	6_32550819_C_A	CNV_6_32500375_32504281_Stitched	0.91209	6	32500375	32504281	CNV_6_32500375_32504281_Stitched	mCNV	TRUE	FALSE
135	Number of self-reported non-cancer illnesses	4.058e-16	6_32559124_T_C	DUP_6_32470974_32509244	0.904772	6	32470974	32509244	DUP_6_32470974_32509244	DUP	TRUE	FALSE
135	Number of self-reported non-cancer illnesses	1.65587e-11	6_32431544_A_AATG	CNV_6_32458154_32459654_iPSCORE	0.877714	6	32458154	32459654	CNV_6_32458154_32459654_iPSCORE	DEL	TRUE	FALSE
135	Number of self-reported non-cancer illnesses	8.73341e-11	6_32570006_CCAAT_C	CNV_6_32530727_32533927_iPSCORE	0.825974	6	32530727	32533927	CNV_6_32530727_32533927_iPSCORE	mCNV	TRUE	FALSE
135	Number of self-reported non-cancer illnesses	5.02783e-12	6_32560773_G_A	CNV_6_32529927_32531527_iPSCORE	0.944986	6	32529927	32531527	CNV_6_32529927_32531527_iPSCORE	DEL	TRUE	FALSE
135	Number of self-reported non-cancer illnesses	7.2567e-09	6_31082910_C_G	Human_STR_1224220	0.969906	6	31087685	31087704	Human_STR_1224220	STR	TRUE	TRUE
135	Number of self-reported non-cancer illnesses	1.71257e-25	6_32606885_G_T	CNV_6_32623503_32624632_iPSCORE	0.994736	6	32623503	32624632	CNV_6_32623503_32624632_iPSCORE	DEL	TRUE	TRUE
135	Number of self-reported non-cancer illnesses	3.35597e-08	6_32485853_C_T	rMEI_6_32499309_32500800	0.924682	6	32499309	32500800	rMEI_6_32499309_32500800	rMEI	TRUE	FALSE
135	Number of self-reported non-cancer illnesses	4.058e-16	6_32559124_T_C	CNV_6_32518796_32522071_HipSci	0.932997	6	32518796	32522071	CNV_6_32518796_32522071_HipSci	mCNV	TRUE	TRUE
135	Number of self-reported non-cancer illnesses	2.21238e-09	17_47418178_G_A	Human_STR_590081	0.986179	17	47423913	47423929	Human_STR_590081	STR	TRUE	FALSE
135	Number of self-reported non-cancer illnesses	1.16475e-09	4_103833889_C_T	rMEI_4_103873119_103875607	0.854953	4	103873119	103875607	rMEI_4_103873119_103875607	rMEI	TRUE	TRUE
135	Number of self-reported non-cancer illnesses	6.97997e-10	20_57715798_T_G	rMEI_20_57723455_57723778	0.812619	20	57723455	57723778	rMEI_20_57723455_57723778	rMEI	FALSE	FALSE
135	Number of self-reported non-cancer illnesses	2.41098e-11	6_32658980_CT_C	DEL_6_32661815_32661933	0.82469	6	32661815	32661933	DEL_6_32661815_32661933	DEL	TRUE	FALSE
135	Number of self-reported non-cancer illnesses	4.058e-16	6_32559124_T_C	BND_6_32539209_19830_1	0.858878	6	32539209	32539210	BND_6_32539209_19830_1	BND	TRUE	FALSE
135	Number of self-reported non-cancer illnesses	2.17409e-17	6_32609126_T_C	rMEI_6_32614957_32615262	0.833042	6	32614957	32615262	rMEI_6_32614957_32615262	rMEI	TRUE	FALSE
135	Number of self-reported non-cancer illnesses	1.10411e-08	17_47469186_G_A	Human_STR_590135	0.993462	17	47468943	47468971	Human_STR_590135	STR	TRUE	FALSE
135	Number of self-reported non-cancer illnesses	2.12549e-10	6_32667280_A_G	DEL_6_32676574_32677029	0.845104	6	32676574	32677029	DEL_6_32676574_32677029	DEL	TRUE	TRUE
135	Number of self-reported non-cancer illnesses	1.10983e-17	6_32429825_C_T	CNV_6_32455223_32457704_HipSci	0.81982	6	32455223	32457704	CNV_6_32455223_32457704_HipSci	mCNV	TRUE	FALSE
135	Number of self-reported non-cancer illnesses	5.15996e-27	6_32613937_C_A	rMEI_6_32622513_32622838	0.842409	6	32622513	32622838	rMEI_6_32622513_32622838	rMEI	TRUE	FALSE
135	Number of self-reported non-cancer illnesses	6.97117e-10	4_103700422_G_C	Human_STR_1068011	1	4	103704822	103704845	Human_STR_1068011	STR	TRUE	TRUE
135	Number of self-reported non-cancer illnesses	2.38072e-10	6_31487540_T_C	Human_STR_1224447	0.929722	6	31514966	31514981	Human_STR_1224447	STR	TRUE	TRUE
135	Number of self-reported non-cancer illnesses	3.91653e-17	6_32550420_G_T	BND_6_32501935_10620_2	0.829116	6	32501935	32501936	BND_6_32501935_10620_2	BND	TRUE	FALSE
135	Number of self-reported non-cancer illnesses	3.00615e-11	6_32377408_T_A	DEL_6_32377846_32378653	0.87591	6	32377846	32378653	DEL_6_32377846_32378653	DEL	TRUE	FALSE
135	Number of self-reported non-cancer illnesses	2.96441e-10	4_103742764_ATT_A	Human_STR_1068037	0.999968	4	103742765	103742775	Human_STR_1068037	STR	TRUE	TRUE
135	Number of self-reported non-cancer illnesses	1.80399e-08	6_32636608_G_C	ALU_6_32657952_32657953	1	6	32657952	32657953	ALU_6_32657952_32657953	ALU	TRUE	TRUE
135	Number of self-reported non-cancer illnesses	1.26179e-09	1_72751134_C_T	CNV_1_72770333_72811825_HipSci	0.987575	1	72770333	72811825	CNV_1_72770333_72811825_HipSci	DEL	FALSE	FALSE
136	Number of operations, self-reported	5.40241e-10	4_106270291_A_G	Human_STR_1069163	0.883624	4	106276494	106276516	Human_STR_1069163	STR	FALSE	FALSE
136	Number of operations, self-reported	1.67926e-09	2_44054991_G_A	Human_STR_727719	0.915781	2	44052727	44052766	Human_STR_727719	STR	TRUE	FALSE
136	Number of operations, self-reported	6.11741e-09	4_106152877_C_A	Human_STR_1069106	0.948613	4	106154991	106155015	Human_STR_1069106	STR	FALSE	FALSE
1369	Beef intake	4.49221e-10	1_72513118_A_T	Human_STR_47302	0.984905	1	72519041	72519051	Human_STR_47302	STR	FALSE	FALSE
1369	Beef intake	2.98451e-08	22_41750219_A_G	Human_STR_905812	0.943246	22	41747815	41747844	Human_STR_905812	STR	TRUE	TRUE
1369	Beef intake	2.15881e-10	3_71045311_G_A	Human_STR_950911	0.841926	3	71049453	71049472	Human_STR_950911	STR	FALSE	FALSE
1369	Beef intake	2.83484e-09	22_41942904_T_C	Human_STR_906007	0.963125	22	41941583	41941607	Human_STR_906007	STR	TRUE	TRUE
1369	Beef intake	5.75957e-14	1_72751134_C_T	CNV_1_72770333_72811825_HipSci	0.987575	1	72770333	72811825	CNV_1_72770333_72811825_HipSci	DEL	FALSE	FALSE
137	Number of treatments/medications taken	3.5747e-11	6_31858530_T_C	Human_STR_1224759	0.856717	6	31858651	31858671	Human_STR_1224759	STR	TRUE	TRUE
137	Number of treatments/medications taken	3.8049e-14	6_32667280_A_G	DEL_6_32676574_32677029	0.845104	6	32676574	32677029	DEL_6_32676574_32677029	DEL	TRUE	TRUE
137	Number of treatments/medications taken	1.20151e-13	6_32285348_G_C	Human_STR_1225047	0.819172	6	32278029	32278044	Human_STR_1225047	STR	TRUE	FALSE
137	Number of treatments/medications taken	2.96421e-10	1_72750470_G_A	CNV_1_72755661_72764091_HipSci	0.956356	1	72755661	72764091	CNV_1_72755661_72764091_HipSci	DEL	TRUE	TRUE
137	Number of treatments/medications taken	6.13761e-10	1_72816147_G_A	Human_STR_47471	0.831627	1	72835981	72836020	Human_STR_47471	STR	TRUE	FALSE
137	Number of treatments/medications taken	2.01275e-17	6_32658980_CT_C	DEL_6_32661815_32661933	0.82469	6	32661815	32661933	DEL_6_32661815_32661933	DEL	TRUE	FALSE
137	Number of treatments/medications taken	1.86022e-10	17_47469186_G_A	Human_STR_590135	0.993462	17	47468943	47468971	Human_STR_590135	STR	TRUE	FALSE
137	Number of treatments/medications taken	1.3635e-17	6_32559124_T_C	CNV_6_32518796_32522071_HipSci	0.932997	6	32518796	32522071	CNV_6_32518796_32522071_HipSci	mCNV	TRUE	TRUE
137	Number of treatments/medications taken	1.3635e-17	6_32559124_T_C	DEL_6_32559296_32559437	0.860373	6	32559296	32559437	DEL_6_32559296_32559437	DEL	TRUE	FALSE
137	Number of treatments/medications taken	2.4443e-10	6_32526526_A_G	CNV_6_32474213_32477735_iPSCORE	0.950445	6	32474213	32477735	CNV_6_32474213_32477735_iPSCORE	DEL	TRUE	FALSE
137	Number of treatments/medications taken	1.71169e-21	6_32606885_G_T	CNV_6_32623503_32624632_iPSCORE	0.994736	6	32623503	32624632	CNV_6_32623503_32624632_iPSCORE	DEL	TRUE	TRUE
137	Number of treatments/medications taken	3.94455e-12	6_32389255_C_A	Human_STR_1225126	0.882593	6	32408208	32408218	Human_STR_1225126	STR	TRUE	FALSE
137	Number of treatments/medications taken	1.29532e-08	20_57715798_T_G	rMEI_20_57723455_57723778	0.812619	20	57723455	57723778	rMEI_20_57723455_57723778	rMEI	FALSE	FALSE
137	Number of treatments/medications taken	6.17347e-20	6_32550819_C_A	CNV_6_32500375_32504281_Stitched	0.91209	6	32500375	32504281	CNV_6_32500375_32504281_Stitched	mCNV	TRUE	FALSE
137	Number of treatments/medications taken	1.27019e-09	6_32526731_A_C	CNV_6_32527427_32529927_iPSCORE	0.965034	6	32527427	32529927	CNV_6_32527427_32529927_iPSCORE	DEL	TRUE	TRUE
137	Number of treatments/medications taken	6.89883e-10	6_32560773_G_A	CNV_6_32529927_32531527_iPSCORE	0.944986	6	32529927	32531527	CNV_6_32529927_32531527_iPSCORE	DEL	TRUE	FALSE
137	Number of treatments/medications taken	1.91089e-18	6_32429825_C_T	CNV_6_32455223_32457704_HipSci	0.81982	6	32455223	32457704	CNV_6_32455223_32457704_HipSci	mCNV	TRUE	FALSE
137	Number of treatments/medications taken	1.27516e-16	6_32377408_T_A	DEL_6_32377846_32378653	0.87591	6	32377846	32378653	DEL_6_32377846_32378653	DEL	TRUE	FALSE
137	Number of treatments/medications taken	1.33042e-22	6_32613937_C_A	DEL_6_32624891_32625859	0.869175	6	32624891	32625859	DEL_6_32624891_32625859	DEL	TRUE	FALSE
137	Number of treatments/medications taken	1.8867e-10	4_103700422_G_C	Human_STR_1068011	1	4	103704822	103704845	Human_STR_1068011	STR	TRUE	TRUE
137	Number of treatments/medications taken	1.1148e-10	4_103742764_ATT_A	Human_STR_1068037	0.999968	4	103742765	103742775	Human_STR_1068037	STR	TRUE	TRUE
137	Number of treatments/medications taken	1.71169e-21	6_32606885_G_T	CNV_6_32615859_32620130_iPSCORE	0.994736	6	32615859	32620130	CNV_6_32615859_32620130_iPSCORE	DEL	TRUE	FALSE
137	Number of treatments/medications taken	2.5135e-21	6_32550420_G_T	BND_6_32501935_10620_2	0.829116	6	32501935	32501936	BND_6_32501935_10620_2	BND	TRUE	FALSE
137	Number of treatments/medications taken	1.33042e-22	6_32613937_C_A	rMEI_6_32622513_32622838	0.842409	6	32622513	32622838	rMEI_6_32622513_32622838	rMEI	TRUE	FALSE
137	Number of treatments/medications taken	5.37458e-14	6_32570006_CCAAT_C	CNV_6_32530727_32533927_iPSCORE	0.825974	6	32530727	32533927	CNV_6_32530727_32533927_iPSCORE	mCNV	TRUE	FALSE
137	Number of treatments/medications taken	1.3635e-17	6_32559124_T_C	CNV_6_32508081_32509781_iPSCORE	0.865022	6	32508081	32509781	CNV_6_32508081_32509781_iPSCORE	mCNV	TRUE	FALSE
137	Number of treatments/medications taken	9.86361e-12	6_32431544_A_AATG	CNV_6_32470863_32472313_iPSCORE	0.877714	6	32470863	32472313	CNV_6_32470863_32472313_iPSCORE	DEL	TRUE	FALSE
137	Number of treatments/medications taken	2.70038e-12	17_47494782_CA_C	Human_STR_590161	0.898693	17	47494598	47494623	Human_STR_590161	STR	TRUE	FALSE
137	Number of treatments/medications taken	6.76714e-10	6_31192064_A_AC	rMEI_6_31211630_31213116	0.939602	6	31211630	31213116	rMEI_6_31211630_31213116	rMEI	TRUE	TRUE
137	Number of treatments/medications taken	5.44546e-12	6_31487540_T_C	Human_STR_1224447	0.929722	6	31514966	31514981	Human_STR_1224447	STR	TRUE	TRUE
137	Number of treatments/medications taken	2.96421e-10	1_72750470_G_A	DEL_1_72755344_72755492	0.912127	1	72755344	72755492	DEL_1_72755344_72755492	DEL	TRUE	FALSE
137	Number of treatments/medications taken	1.42117e-09	6_32596496_A_G	DEL_6_32600933_32601669	0.957642	6	32600933	32601669	DEL_6_32600933_32601669	DEL	TRUE	TRUE
137	Number of treatments/medications taken	2.00044e-10	6_32596937_G_T	rMEI_6_32561965_32564608	0.950886	6	32561965	32564608	rMEI_6_32561965_32564608	rMEI	TRUE	FALSE
137	Number of treatments/medications taken	2.29738e-09	1_72751134_C_T	CNV_1_72770333_72811825_HipSci	0.987575	1	72770333	72811825	CNV_1_72770333_72811825_HipSci	DEL	FALSE	FALSE
137	Number of treatments/medications taken	1.3635e-17	6_32559124_T_C	BND_6_32539209_19830_1	0.858878	6	32539209	32539210	BND_6_32539209_19830_1	BND	TRUE	FALSE
137	Number of treatments/medications taken	1.83676e-08	6_32654008_A_AT	CNV_6_32643500_32647937_HipSci	0.97537	6	32643500	32647937	CNV_6_32643500_32647937_HipSci	DEL	TRUE	TRUE
137	Number of treatments/medications taken	1.59376e-12	6_32609126_T_C	rMEI_6_32614957_32615262	0.833042	6	32614957	32615262	rMEI_6_32614957_32615262	rMEI	TRUE	FALSE
137	Number of treatments/medications taken	1.3635e-17	6_32559124_T_C	DUP_6_32470974_32509244	0.904772	6	32470974	32509244	DUP_6_32470974_32509244	DUP	TRUE	FALSE
137	Number of treatments/medications taken	4.70845e-11	6_32486157_CT_C	CNV_6_32461752_32468587_iPSCORE	0.949302	6	32461752	32468587	CNV_6_32461752_32468587_iPSCORE	DEL	TRUE	FALSE
137	Number of treatments/medications taken	9.86361e-12	6_32431544_A_AATG	CNV_6_32458154_32459654_iPSCORE	0.877714	6	32458154	32459654	CNV_6_32458154_32459654_iPSCORE	DEL	TRUE	FALSE
137	Number of treatments/medications taken	7.23713e-10	3_49988065_G_A	DEL_3_49976233_49976908	0.860461	3	49976233	49976908	DEL_3_49976233_49976908	DEL	TRUE	TRUE
137	Number of treatments/medications taken	2.01001e-10	4_103833889_C_T	rMEI_4_103873119_103875607	0.854953	4	103873119	103875607	rMEI_4_103873119_103875607	rMEI	TRUE	TRUE
137	Number of treatments/medications taken	1.69978e-11	6_32300809_A_G	Human_STR_1225073	0.963564	6	32328160	32328196	Human_STR_1225073	STR	TRUE	TRUE
137	Number of treatments/medications taken	6.81784e-14	14_75228486_CT_C	Human_STR_434093	0.999033	14	75228487	75228501	Human_STR_434093	STR	TRUE	FALSE
137	Number of treatments/medications taken	1.3635e-17	6_32559124_T_C	DEL_6_32511289_32511535	0.882367	6	32511289	32511535	DEL_6_32511289_32511535	DEL	TRUE	FALSE
137	Number of treatments/medications taken	9.86361e-12	6_32431544_A_AATG	CNV_6_32467687_32469387_iPSCORE	0.83391	6	32467687	32469387	CNV_6_32467687_32469387_iPSCORE	mCNV	TRUE	FALSE
137	Number of treatments/medications taken	3.66503e-08	17_47418178_G_A	Human_STR_590081	0.986179	17	47423913	47423929	Human_STR_590081	STR	TRUE	FALSE
1379	Lamb/mutton intake	5.54169e-09	3_175672966_GA_G	Human_STR_1002254	0.973613	3	175672967	175672977	Human_STR_1002254	STR	FALSE	FALSE
1379	Lamb/mutton intake	1.24975e-09	3_175702151_G_A	Human_STR_1002267	0.977154	3	175709990	175710011	Human_STR_1002267	STR	FALSE	FALSE
1379	Lamb/mutton intake	2.50571e-08	9_15808249_A_G	CNV_9_15815291_15821957_iPSCORE	0.997237	9	15815291	15821957	CNV_9_15815291_15821957_iPSCORE	DEL	TRUE	TRUE
1379	Lamb/mutton intake	1.41152e-10	2_58130295_TA_T	Human_STR_735345	0.990376	2	58114256	58114269	Human_STR_735345	STR	FALSE	FALSE
1379	Lamb/mutton intake	3.15121e-09	3_175672207_T_C	ALU_3_175673943_175673944	1	3	175673943	175673944	ALU_3_175673943_175673944	ALU	FALSE	FALSE
1379	Lamb/mutton intake	2.12208e-08	1_72751134_C_T	CNV_1_72770333_72811825_HipSci	0.987575	1	72770333	72811825	CNV_1_72770333_72811825_HipSci	DEL	FALSE	FALSE
1408	Cheese intake	1.84562e-14	20_35538424_G_A	Human_STR_851578	0.972858	20	35518313	35518333	Human_STR_851578	STR	TRUE	TRUE
1408	Cheese intake	3.71582e-09	8_11235910_G_A	Human_STR_1391113	0.993929	8	11237568	11237598	Human_STR_1391113	STR	TRUE	TRUE
1408	Cheese intake	4.55977e-08	17_61747965_A_AG	ALU_17_61731693_61731694	0.816714	17	61731693	61731694	ALU_17_61731693_61731694	ALU	TRUE	TRUE
1408	Cheese intake	4.74524e-11	6_19065342_T_C	CNV_6_19041173_19049425_HipSci	0.959934	6	19041173	19049425	CNV_6_19041173_19049425_HipSci	DEL	FALSE	FALSE
1408	Cheese intake	2.17463e-12	18_21082381_T_C	Human_STR_624541	0.99928	18	21079922	21079938	Human_STR_624541	STR	TRUE	TRUE
1418_1	Milk type used: Full cream	4.10306e-09	11_47604639_C_T	Human_STR_228570	0.995722	11	47646641	47646670	Human_STR_228570	STR	TRUE	TRUE
1418_1	Milk type used: Full cream	6.63653e-09	11_47635626_A_AAAAC	Human_STR_228555	0.978271	11	47635627	47635651	Human_STR_228555	STR	TRUE	TRUE
1418_3	Milk type used: Skimmed	4.72462e-08	1_72751134_C_T	CNV_1_72770333_72811825_HipSci	0.987575	1	72770333	72811825	CNV_1_72770333_72811825_HipSci	DEL	FALSE	FALSE
1418_3	Milk type used: Skimmed	8.50971e-09	11_47604639_C_T	Human_STR_228570	0.995722	11	47646641	47646670	Human_STR_228570	STR	TRUE	TRUE
1438_irnt	Bread intake	4.22126e-25	7_143696585_A_C	Human_STR_1376921	0.954355	7	143714622	143714656	Human_STR_1376921	STR	TRUE	TRUE
1438_irnt	Bread intake	1.55339e-08	6_26589762_TA_T	Human_STR_1221472	0.9961	6	26589763	26589773	Human_STR_1221472	STR	TRUE	TRUE
1438_irnt	Bread intake	7.81016e-10	12_49768256_A_G	Human_STR_300260	0.94748	12	49774830	49774855	Human_STR_300260	STR	TRUE	TRUE
1438_irnt	Bread intake	6.67639e-09	6_26711124_A_G	CNV_6_26739241_26754755_Stitched	0.941067	6	26739241	26754755	CNV_6_26739241_26754755_Stitched	mCNV	TRUE	TRUE
1438_irnt	Bread intake	2.41387e-08	2_136502792_C_G	Human_STR_775750	0.962462	2	136501434	136501445	Human_STR_775750	STR	TRUE	FALSE
1438_irnt	Bread intake	2.17134e-09	3_81991806_T_G	Human_STR_956582	0.990757	3	82005637	82005664	Human_STR_956582	STR	FALSE	FALSE
1438_irnt	Bread intake	1.60486e-09	3_81980402_C_T	Human_STR_956565	0.984698	3	81980206	81980223	Human_STR_956565	STR	FALSE	FALSE
1438_irnt	Bread intake	1.8766e-08	2_42077308_T_TTG	Human_STR_726242	0.995753	2	42077309	42077324	Human_STR_726242	STR	FALSE	FALSE
1448_1	Bread type: White	2.30925e-08	3_49401153_T_C	BND_3_49441528_12858_1	0.897671	3	49441528	49441529	BND_3_49441528_12858_1	BND	TRUE	TRUE
1448_1	Bread type: White	4.25697e-08	2_629510_C_A	ALU_2_652672_652673	1	2	652672	652673	ALU_2_652672_652673	ALU	FALSE	FALSE
1448_1	Bread type: White	4.92088e-10	1_72751134_C_T	CNV_1_72770333_72811825_HipSci	0.987575	1	72770333	72811825	CNV_1_72770333_72811825_HipSci	DEL	FALSE	FALSE
1448_1	Bread type: White	4.1798e-10	3_48824586_ATTATTTAT_A	Human_STR_937887	0.926296	3	48824587	48824633	Human_STR_937887	STR	TRUE	FALSE
1448_1	Bread type: White	2.30925e-08	3_49401153_T_C	BND_3_49441528_14089_1	0.901893	3	49441528	49441529	BND_3_49441528_14089_1	BND	TRUE	TRUE
1448_1	Bread type: White	2.37607e-08	3_49445695_G_A	Human_STR_938697	0.897829	3	49479411	49479441	Human_STR_938697	STR	TRUE	TRUE
1448_1	Bread type: White	2.0029e-10	3_49105136_A_G	Human_STR_938194	0.813879	3	49078771	49078795	Human_STR_938194	STR	TRUE	TRUE
1448_1	Bread type: White	2.49337e-10	3_48860215_TG_T	Human_STR_937904	0.958658	3	48838102	48838121	Human_STR_937904	STR	TRUE	TRUE
1448_1	Bread type: White	3.53874e-08	3_49357880_A_AAAAAAG	Human_STR_938526	0.962354	3	49357881	49357899	Human_STR_938526	STR	TRUE	FALSE
1448_1	Bread type: White	1.2514e-08	3_49079105_T_C	Human_STR_938210	0.956538	3	49088128	49088156	Human_STR_938210	STR	TRUE	FALSE
1448_3	Bread type: Wholemeal or wholegrain	8.37791e-10	1_72751134_C_T	CNV_1_72770333_72811825_HipSci	0.987575	1	72770333	72811825	CNV_1_72770333_72811825_HipSci	DEL	FALSE	FALSE
1448_4	Bread type: Other type of bread	2.01703e-12	6_30899195_G_A	DEL_6_30886433_30886570	0.952432	6	30886433	30886570	DEL_6_30886433_30886570	DEL	TRUE	TRUE
1448_4	Bread type: Other type of bread	4.92287e-09	6_32526540_A_G	CNV_6_32505381_32508181_HipSci	0.974007	6	32505381	32508181	CNV_6_32505381_32508181_HipSci	mCNV	TRUE	FALSE
1448_4	Bread type: Other type of bread	8.13523e-09	6_32609126_T_C	rMEI_6_32614957_32615262	0.833042	6	32614957	32615262	rMEI_6_32614957_32615262	rMEI	TRUE	FALSE
1448_4	Bread type: Other type of bread	2.89019e-08	6_32654008_A_AT	CNV_6_32643500_32647937_HipSci	0.97537	6	32643500	32647937	CNV_6_32643500_32647937_HipSci	DEL	TRUE	TRUE
1448_4	Bread type: Other type of bread	2.04627e-24	6_32594843_C_T	DEL_6_32559966_32560406	0.852491	6	32559966	32560406	DEL_6_32559966_32560406	DEL	TRUE	FALSE
1448_4	Bread type: Other type of bread	9.95004e-11	6_28038929_G_A	Human_STR_1222441	0.984458	6	28055593	28055605	Human_STR_1222441	STR	TRUE	FALSE
1448_4	Bread type: Other type of bread	3.31834e-16	6_33085350_A_G	Human_STR_1225483	0.962049	6	33127180	33127204	Human_STR_1225483	STR	TRUE	FALSE
1448_4	Bread type: Other type of bread	1.1508e-12	6_32636608_G_C	ALU_6_32657952_32657953	1	6	32657952	32657953	ALU_6_32657952_32657953	ALU	TRUE	TRUE
1448_4	Bread type: Other type of bread	2.44499e-08	6_28017103_A_AAAAC	Human_STR_1222414	0.975127	6	28017104	28017122	Human_STR_1222414	STR	TRUE	FALSE
1448_4	Bread type: Other type of bread	1.5223e-14	6_29850720_T_C	BND_6_29814678_19008_1	0.919935	6	29814678	29814679	BND_6_29814678_19008_1	BND	TRUE	TRUE
1448_4	Bread type: Other type of bread	1.93496e-11	6_32658980_CT_C	DEL_6_32661815_32661933	0.82469	6	32661815	32661933	DEL_6_32661815_32661933	DEL	TRUE	FALSE
1448_4	Bread type: Other type of bread	2.82043e-34	6_32218120_G_A	Human_STR_1225032	0.885123	6	32258120	32258141	Human_STR_1225032	STR	TRUE	TRUE
1448_4	Bread type: Other type of bread	3.41811e-12	6_31640518_T_G	Human_STR_1224585	0.980975	6	31669150	31669167	Human_STR_1224585	STR	TRUE	TRUE
1448_4	Bread type: Other type of bread	6.69287e-11	6_27759115_G_C	Human_STR_1222299	0.984245	6	27805002	27805022	Human_STR_1222299	STR	TRUE	TRUE
1448_4	Bread type: Other type of bread	1.96768e-11	6_32558317_T_C	ALU_6_32537048_32537049	0.831568	6	32537048	32537049	ALU_6_32537048_32537049	ALU	TRUE	FALSE
1448_4	Bread type: Other type of bread	3.23429e-25	6_32559110_T_C	INV_6_32559973_32560386	0.859087	6	32559973	32560386	INV_6_32559973_32560386	INV	TRUE	FALSE
1448_4	Bread type: Other type of bread	1.434e-09	6_30234931_T_C	DEL_6_30230521_30230591	0.941865	6	30230521	30230591	DEL_6_30230521_30230591	DEL	TRUE	FALSE
1448_4	Bread type: Other type of bread	7.4582e-09	6_32667280_A_G	DEL_6_32676574_32677029	0.845104	6	32676574	32677029	DEL_6_32676574_32677029	DEL	TRUE	TRUE
1458	Cereal intake	1.20869e-12	6_98251222_T_C	ALU_6_98251340_98251341	0.986513	6	98251340	98251341	ALU_6_98251340_98251341	ALU	FALSE	FALSE
1458	Cereal intake	3.33839e-08	6_51509617_T_A	Human_STR_1236779	0.981169	6	51508185	51508203	Human_STR_1236779	STR	FALSE	FALSE
1458	Cereal intake	4.60247e-08	5_87331617_G_A	Human_STR_1155793	0.92837	5	87338225	87338246	Human_STR_1155793	STR	TRUE	TRUE
1458	Cereal intake	1.169e-13	6_98313975_T_C	Human_STR_1257493	0.988411	6	98318600	98318612	Human_STR_1257493	STR	FALSE	FALSE
1458	Cereal intake	1.03063e-09	19_49233406_C_A	Human_STR_695043	0.878637	19	49232030	49232049	Human_STR_695043	STR	TRUE	TRUE
1458	Cereal intake	5.04227e-19	18_1839339_C_T	BND_18_1840282_8338_1	0.923685	18	1840282	1840283	BND_18_1840282_8338_1	BND	FALSE	FALSE
1458	Cereal intake	5.04227e-19	18_1839339_C_T	BND_18_1840279_8341_1	0.932794	18	1840279	1840280	BND_18_1840279_8341_1	BND	FALSE	FALSE
1458	Cereal intake	2.00043e-10	6_51254552_C_A	Human_STR_1236659	0.979503	6	51264869	51264922	Human_STR_1236659	STR	FALSE	FALSE
1458	Cereal intake	1.75269e-09	6_51252621_C_CT	rMEI_6_51256300_51256602	0.859099	6	51256300	51256602	rMEI_6_51256300_51256602	rMEI	FALSE	FALSE
1458	Cereal intake	1.33517e-18	18_1852674_G_A	rMEI_18_1852007_1852296	0.810167	18	1852007	1852296	rMEI_18_1852007_1852296	rMEI	FALSE	FALSE
1458	Cereal intake	4.55409e-09	18_1886712_T_C	Human_STR_615135	0.995475	18	1885892	1885910	Human_STR_615135	STR	FALSE	FALSE
1458	Cereal intake	3.16154e-09	18_1833735_G_A	ALU_18_1830666_1830667	0.985197	18	1830666	1830667	ALU_18_1830666_1830667	ALU	FALSE	FALSE
1468_4	Cereal type: Muesli	2.53817e-08	16_28580685_A_G	Human_STR_523072	0.974473	16	28570699	28570720	Human_STR_523072	STR	TRUE	TRUE
1468_4	Cereal type: Muesli	1.84531e-08	6_25771806_GA_G	Human_STR_1220945	0.942228	6	25771807	25771822	Human_STR_1220945	STR	TRUE	FALSE
1468_4	Cereal type: Muesli	2.98713e-08	3_50132131_G_T	Human_STR_939340	0.946232	3	50114927	50114960	Human_STR_939340	STR	TRUE	FALSE
1468_4	Cereal type: Muesli	6.66754e-09	2_166198219_G_A	Human_STR_790481	0.960174	2	166225435	166225454	Human_STR_790481	STR	TRUE	TRUE
1468_5	Cereal type: Other (e.g. Cornflakes, Frosties)	4.4613e-09	17_44243351_T_TCG	rMEI_17_44223917_44224221	0.841929	17	44223917	44224221	rMEI_17_44223917_44224221	rMEI	TRUE	FALSE
1468_5	Cereal type: Other (e.g. Cornflakes, Frosties)	1.05296e-09	6_28038929_G_A	Human_STR_1222441	0.984458	6	28055593	28055605	Human_STR_1222441	STR	TRUE	FALSE
1468_5	Cereal type: Other (e.g. Cornflakes, Frosties)	2.79082e-09	17_43830640_C_T	Human_STR_586904	0.948427	17	43809555	43809575	Human_STR_586904	STR	TRUE	TRUE
1468_5	Cereal type: Other (e.g. Cornflakes, Frosties)	2.50028e-08	17_43656895_G_A	CNV_17_43666531_43671141_HipSci	0.968311	17	43666531	43671141	CNV_17_43666531_43671141_HipSci	mCNV	TRUE	FALSE
1468_5	Cereal type: Other (e.g. Cornflakes, Frosties)	2.50028e-08	17_43656895_G_A	CNV_17_43667675_43670014_iPSCORE	0.952139	17	43667675	43670014	CNV_17_43667675_43670014_iPSCORE	mCNV	TRUE	FALSE
1468_5	Cereal type: Other (e.g. Cornflakes, Frosties)	6.68881e-09	17_43572419_C_T	CNV_17_43575129_43589953_HipSci	0.952681	17	43575129	43589953	CNV_17_43575129_43589953_HipSci	DEL	TRUE	TRUE
1468_5	Cereal type: Other (e.g. Cornflakes, Frosties)	4.22606e-11	6_29850720_T_C	BND_6_29814678_19008_1	0.919935	6	29814678	29814679	BND_6_29814678_19008_1	BND	TRUE	TRUE
1468_5	Cereal type: Other (e.g. Cornflakes, Frosties)	2.50028e-08	17_43656895_G_A	CNV_17_43664316_43667299_HipSci	0.926634	17	43664316	43667299	CNV_17_43664316_43667299_HipSci	mCNV	TRUE	FALSE
1468_5	Cereal type: Other (e.g. Cornflakes, Frosties)	2.50028e-08	17_43656895_G_A	CNV_17_43668930_43671141_iPSCORE	0.970509	17	43668930	43671141	CNV_17_43668930_43671141_iPSCORE	mCNV	TRUE	FALSE
1468_5	Cereal type: Other (e.g. Cornflakes, Frosties)	6.78588e-09	17_44174109_G_C	rMEI_17_44176407_44176717	0.836106	17	44176407	44176717	rMEI_17_44176407_44176717	rMEI	TRUE	FALSE
1468_5	Cereal type: Other (e.g. Cornflakes, Frosties)	2.50028e-08	17_43656895_G_A	SVA_17_43660611_43660612	0.972296	17	43660611	43660612	SVA_17_43660611_43660612	SVA	TRUE	FALSE
1468_5	Cereal type: Other (e.g. Cornflakes, Frosties)	2.93783e-10	6_27759115_G_C	Human_STR_1222299	0.984245	6	27805002	27805022	Human_STR_1222299	STR	TRUE	TRUE
1468_5	Cereal type: Other (e.g. Cornflakes, Frosties)	4.73402e-08	6_32606885_G_T	CNV_6_32615859_32620130_iPSCORE	0.994736	6	32615859	32620130	CNV_6_32615859_32620130_iPSCORE	DEL	TRUE	FALSE
1468_5	Cereal type: Other (e.g. Cornflakes, Frosties)	2.46351e-14	6_30899195_G_A	DEL_6_30886433_30886570	0.952432	6	30886433	30886570	DEL_6_30886433_30886570	DEL	TRUE	TRUE
1468_5	Cereal type: Other (e.g. Cornflakes, Frosties)	2.50028e-08	17_43656895_G_A	CNV_17_43681820_43694200_Stitched	0.940108	17	43681820	43694200	CNV_17_43681820_43694200_Stitched	mCNV	TRUE	FALSE
1468_5	Cereal type: Other (e.g. Cornflakes, Frosties)	2.99812e-10	6_32636608_G_C	ALU_6_32657952_32657953	1	6	32657952	32657953	ALU_6_32657952_32657953	ALU	TRUE	TRUE
1468_5	Cereal type: Other (e.g. Cornflakes, Frosties)	1.18357e-08	1_72751134_C_T	CNV_1_72770333_72811825_HipSci	0.987575	1	72770333	72811825	CNV_1_72770333_72811825_HipSci	DEL	FALSE	FALSE
1468_5	Cereal type: Other (e.g. Cornflakes, Frosties)	6.82045e-17	6_32218120_G_A	Human_STR_1225032	0.885123	6	32258120	32258141	Human_STR_1225032	STR	TRUE	TRUE
1468_5	Cereal type: Other (e.g. Cornflakes, Frosties)	2.04354e-09	6_25961352_C_T	Human_STR_1221016	0.966545	6	25923414	25923438	Human_STR_1221016	STR	TRUE	TRUE
1468_5	Cereal type: Other (e.g. Cornflakes, Frosties)	2.71552e-10	6_30234931_T_C	DEL_6_30230521_30230591	0.941865	6	30230521	30230591	DEL_6_30230521_30230591	DEL	TRUE	FALSE
1468_5	Cereal type: Other (e.g. Cornflakes, Frosties)	5.96728e-09	17_44035222_GAA_G	Human_STR_587068	0.851503	17	44066253	44066279	Human_STR_587068	STR	TRUE	FALSE
1468_5	Cereal type: Other (e.g. Cornflakes, Frosties)	4.64423e-09	17_44045585_C_A	DEL_17_44086725_44086961	0.823597	17	44086725	44086961	DEL_17_44086725_44086961	DEL	TRUE	FALSE
1468_5	Cereal type: Other (e.g. Cornflakes, Frosties)	2.91775e-09	17_43703555_A_G	CNV_17_43671813_43674451_iPSCORE	0.950481	17	43671813	43674451	CNV_17_43671813_43674451_iPSCORE	DEL	TRUE	FALSE
1468_5	Cereal type: Other (e.g. Cornflakes, Frosties)	1.46011e-10	6_32594843_C_T	DEL_6_32559966_32560406	0.852491	6	32559966	32560406	DEL_6_32559966_32560406	DEL	TRUE	FALSE
1468_5	Cereal type: Other (e.g. Cornflakes, Frosties)	6.78588e-09	17_44174109_G_C	Human_STR_587135	0.952833	17	44155300	44155314	Human_STR_587135	STR	TRUE	TRUE
1468_5	Cereal type: Other (e.g. Cornflakes, Frosties)	4.73402e-08	6_32606885_G_T	CNV_6_32623503_32624632_iPSCORE	0.994736	6	32623503	32624632	CNV_6_32623503_32624632_iPSCORE	DEL	TRUE	TRUE
1468_5	Cereal type: Other (e.g. Cornflakes, Frosties)	1.41793e-08	6_25771806_GA_G	Human_STR_1220945	0.942228	6	25771807	25771822	Human_STR_1220945	STR	TRUE	FALSE
1468_5	Cereal type: Other (e.g. Cornflakes, Frosties)	2.72756e-10	6_32559110_T_C	INV_6_32559973_32560386	0.859087	6	32559973	32560386	INV_6_32559973_32560386	INV	TRUE	FALSE
1468_5	Cereal type: Other (e.g. Cornflakes, Frosties)	3.22315e-08	6_32613937_C_A	DEL_6_32624891_32625859	0.869175	6	32624891	32625859	DEL_6_32624891_32625859	DEL	TRUE	FALSE
1468_5	Cereal type: Other (e.g. Cornflakes, Frosties)	3.22315e-08	6_32613937_C_A	rMEI_6_32622513_32622838	0.842409	6	32622513	32622838	rMEI_6_32622513_32622838	rMEI	TRUE	FALSE
1468_5	Cereal type: Other (e.g. Cornflakes, Frosties)	5.97556e-09	17_44352149_CTTTT_C	rMEI_17_44314883_44315591	0.952505	17	44314883	44315591	rMEI_17_44314883_44315591	rMEI	TRUE	TRUE
1468_5	Cereal type: Other (e.g. Cornflakes, Frosties)	2.91775e-09	17_43703555_A_G	Human_STR_586874	0.952281	17	43746611	43746636	Human_STR_586874	STR	TRUE	FALSE
1468_5	Cereal type: Other (e.g. Cornflakes, Frosties)	7.20343e-09	17_43654468_C_T	CNV_17_43639268_43650442_iPSCORE	0.946556	17	43639268	43650442	CNV_17_43639268_43650442_iPSCORE	DEL	TRUE	FALSE
1468_5	Cereal type: Other (e.g. Cornflakes, Frosties)	9.23183e-09	17_44205350_A_ATT	Human_STR_587140	0.945195	17	44161748	44161771	Human_STR_587140	STR	TRUE	TRUE
1468_5	Cereal type: Other (e.g. Cornflakes, Frosties)	2.48117e-08	6_32609126_T_C	rMEI_6_32614957_32615262	0.833042	6	32614957	32615262	rMEI_6_32614957_32615262	rMEI	TRUE	FALSE
1468_5	Cereal type: Other (e.g. Cornflakes, Frosties)	3.90512e-10	1_72513118_A_T	Human_STR_47302	0.984905	1	72519041	72519051	Human_STR_47302	STR	FALSE	FALSE
1468_5	Cereal type: Other (e.g. Cornflakes, Frosties)	3.45377e-08	10_22150711_A_G	Human_STR_143091	0.821405	10	22149624	22149666	Human_STR_143091	STR	FALSE	FALSE
1478	Salt added to food	1.90545e-08	5_170740728_C_G	Human_STR_1198688	0.985489	5	170741202	170741221	Human_STR_1198688	STR	TRUE	FALSE
1478	Salt added to food	4.65615e-10	9_22506019_T_C	CNV_9_22496536_22504370_Stitched	0.981752	9	22496536	22504370	CNV_9_22496536_22504370_Stitched	DEL	FALSE	FALSE
1478	Salt added to food	5.60118e-11	3_48860215_TG_T	Human_STR_937904	0.958658	3	48838102	48838121	Human_STR_937904	STR	TRUE	TRUE
1478	Salt added to food	4.75202e-08	4_101733906_A_G	Human_STR_1067094	0.932672	4	101742877	101742901	Human_STR_1067094	STR	FALSE	FALSE
1478	Salt added to food	2.72674e-09	3_84155608_A_AAC	Human_STR_957604	0.960048	3	84155609	84155627	Human_STR_957604	STR	FALSE	FALSE
1478	Salt added to food	1.30454e-10	3_49105136_A_G	Human_STR_938194	0.813879	3	49078771	49078795	Human_STR_938194	STR	TRUE	TRUE
1478	Salt added to food	5.99482e-09	3_49401153_T_C	BND_3_49441528_14089_1	0.901893	3	49441528	49441529	BND_3_49441528_14089_1	BND	TRUE	TRUE
1478	Salt added to food	4.21396e-13	6_33389214_T_C	Human_STR_1225738	0.963751	6	33408763	33408801	Human_STR_1225738	STR	TRUE	TRUE
1478	Salt added to food	1.94343e-08	13_31021458_G_C	Human_STR_360097	0.973541	13	31024246	31024264	Human_STR_360097	STR	FALSE	FALSE
1478	Salt added to food	1.48279e-08	14_98839611_G_A	Human_STR_447568	0.976882	14	98866882	98866894	Human_STR_447568	STR	FALSE	FALSE
1478	Salt added to food	5.53272e-15	3_85625852_G_T	Human_STR_958383	0.979685	3	85631062	85631095	Human_STR_958383	STR	FALSE	FALSE
1478	Salt added to food	3.62968e-08	2_63560913_T_C	Human_STR_738819	0.919264	2	63578112	63578134	Human_STR_738819	STR	TRUE	FALSE
1478	Salt added to food	3.24433e-10	2_138148657_C_G	CNV_2_138151001_138152060_iPSCORE	0.941204	2	138151001	138152060	CNV_2_138151001_138152060_iPSCORE	DEL	FALSE	FALSE
1478	Salt added to food	1.47174e-12	2_145705148_T_C	Human_STR_780368	0.963083	2	145714753	145714776	Human_STR_780368	STR	TRUE	FALSE
1478	Salt added to food	8.8105e-15	2_138262443_T_C	ALU_2_138259798_138259799	0.991643	2	138259798	138259799	ALU_2_138259798_138259799	ALU	FALSE	FALSE
1478	Salt added to food	4.07445e-09	3_49357880_A_AAAAAAG	Human_STR_938526	0.962354	3	49357881	49357899	Human_STR_938526	STR	TRUE	FALSE
1478	Salt added to food	1.00363e-10	5_51268612_T_A	DEL_5_51280423_51280494	0.89459	5	51280423	51280494	DEL_5_51280423_51280494	DEL	FALSE	FALSE
1478	Salt added to food	1.44143e-09	18_37158766_C_A	Human_STR_632698	0.804611	18	37159999	37160044	Human_STR_632698	STR	FALSE	FALSE
1478	Salt added to food	6.85509e-09	3_49445695_G_A	Human_STR_938697	0.897829	3	49479411	49479441	Human_STR_938697	STR	TRUE	TRUE
1478	Salt added to food	1.43145e-10	3_48824586_ATTATTTAT_A	Human_STR_937887	0.926296	3	48824587	48824633	Human_STR_937887	STR	TRUE	FALSE
1478	Salt added to food	1.86841e-13	3_85527273_G_T	LINE1_3_85576568_85576569	1	3	85576568	85576569	LINE1_3_85576568_85576569	LINE1	FALSE	FALSE
1478	Salt added to food	3.36502e-10	5_170518104_T_C	Human_STR_1198575	0.945826	5	170534034	170534053	Human_STR_1198575	STR	TRUE	TRUE
1478	Salt added to food	4.71189e-31	7_141486393_A_T	DEL_7_141491725_141491898	0.887858	7	141491725	141491898	DEL_7_141491725_141491898	DEL	TRUE	TRUE
1478	Salt added to food	2.04852e-08	19_51776757_A_G	rMEI_19_51776407_51776701	0.860175	19	51776407	51776701	rMEI_19_51776407_51776701	rMEI	FALSE	FALSE
1478	Salt added to food	1.6933e-09	18_37153374_T_C	Human_STR_632692	0.873302	18	37151564	37151598	Human_STR_632692	STR	FALSE	FALSE
1478	Salt added to food	3.58179e-08	6_127007946_CA_C	Human_STR_1272245	0.99741	6	127012842	127012864	Human_STR_1272245	STR	FALSE	FALSE
1478	Salt added to food	4.42615e-10	2_164396706_A_G	Human_STR_789580	0.994724	2	164396819	164396829	Human_STR_789580	STR	FALSE	FALSE
1478	Salt added to food	8.93142e-16	3_85593584_C_T	Human_STR_958355	0.975258	3	85596245	85596257	Human_STR_958355	STR	FALSE	FALSE
1478	Salt added to food	4.08056e-10	22_43417007_C_T	Human_STR_907305	0.951735	22	43417028	43417043	Human_STR_907305	STR	FALSE	FALSE
1478	Salt added to food	3.21844e-09	2_63496998_A_G	Human_STR_738789	0.957515	2	63513130	63513147	Human_STR_738789	STR	TRUE	FALSE
1478	Salt added to food	5.99482e-09	3_49401153_T_C	BND_3_49441528_12858_1	0.897671	3	49441528	49441529	BND_3_49441528_12858_1	BND	TRUE	TRUE
1478	Salt added to food	3.21139e-09	3_49808190_G_A	Human_STR_938983	0.974092	3	49805016	49805032	Human_STR_938983	STR	TRUE	TRUE
1488_irnt	Tea intake	8.18274e-09	7_75643525_T_C	Human_STR_1338584	0.976328	7	75628460	75628476	Human_STR_1338584	STR	TRUE	TRUE
1488_irnt	Tea intake	2.42757e-09	19_19394396_C_T	Human_STR_673917	0.985328	19	19424949	19424986	Human_STR_673917	STR	TRUE	TRUE
1488_irnt	Tea intake	2.05355e-21	15_75065644_G_C	Human_STR_485005	0.991549	15	75071440	75071479	Human_STR_485005	STR	TRUE	TRUE
1488_irnt	Tea intake	4.61615e-09	22_24807190_A_AG	Human_STR_892857	0.999706	22	24807155	24807187	Human_STR_892857	STR	TRUE	FALSE
1488_irnt	Tea intake	1.66924e-08	1_150856153_G_T	Human_STR_73245	0.978088	1	150859923	150859948	Human_STR_73245	STR	TRUE	TRUE
1488_irnt	Tea intake	4.81801e-09	1_150915875_G_A	Human_STR_73320	0.925237	1	150918478	150918513	Human_STR_73320	STR	TRUE	FALSE
1488_irnt	Tea intake	6.33672e-10	1_150726238_C_T	Human_STR_73097	0.979788	1	150726417	150726444	Human_STR_73097	STR	TRUE	TRUE
1488_irnt	Tea intake	7.83371e-09	6_51254552_C_A	Human_STR_1236659	0.979503	6	51264869	51264922	Human_STR_1236659	STR	FALSE	FALSE
1488_irnt	Tea intake	3.78006e-11	6_51509617_T_A	Human_STR_1236779	0.981169	6	51508185	51508203	Human_STR_1236779	STR	FALSE	FALSE
1488_irnt	Tea intake	4.08332e-21	22_24888796_A_G	Human_STR_892901	0.984771	22	24888930	24888952	Human_STR_892901	STR	TRUE	FALSE
1488_irnt	Tea intake	2.78597e-25	15_75348905_CAACA_C	Human_STR_485256	0.989801	15	75348906	75348929	Human_STR_485256	STR	TRUE	TRUE
1488_irnt	Tea intake	2.64397e-09	1_150616699_A_G	Human_STR_73014	0.989066	1	150636482	150636492	Human_STR_73014	STR	TRUE	FALSE
1488_irnt	Tea intake	1.65888e-10	12_11202522_G_C	BND_12_11250750_5719_1	0.927237	12	11250750	11250751	BND_12_11250750_5719_1	BND	TRUE	FALSE
1498	Coffee intake	2.48064e-11	7_72863249_T_G	Human_STR_1336038	0.956341	7	72912030	72912049	Human_STR_1336038	STR	FALSE	FALSE
1498	Coffee intake	4.15281e-08	8_109158753_C_T	Human_STR_1442737	0.970027	8	109189621	109189632	Human_STR_1442737	STR	FALSE	FALSE
1498	Coffee intake	9.04416e-11	15_74663265_C_A	Human_STR_484665	0.942004	15	74667908	74667918	Human_STR_484665	STR	FALSE	FALSE
1498	Coffee intake	1.79394e-32	15_75348905_CAACA_C	Human_STR_485256	0.989801	15	75348906	75348929	Human_STR_485256	STR	TRUE	TRUE
1498	Coffee intake	4.3117e-11	1_96271698_A_G	Human_STR_59388	0.946801	1	96272380	96272399	Human_STR_59388	STR	FALSE	FALSE
1498	Coffee intake	1.02711e-11	2_629510_C_A	ALU_2_652672_652673	1	2	652672	652673	ALU_2_652672_652673	ALU	FALSE	FALSE
1498	Coffee intake	1.22282e-08	18_57774333_T_TA	Human_STR_643480	0.978306	18	57796042	57796056	Human_STR_643480	STR	FALSE	FALSE
1498	Coffee intake	1.32983e-08	12_11202522_G_C	BND_12_11250750_5719_1	0.927237	12	11250750	11250751	BND_12_11250750_5719_1	BND	TRUE	FALSE
1498	Coffee intake	1.95861e-28	15_75065644_G_C	Human_STR_485005	0.991549	15	75071440	75071479	Human_STR_485005	STR	TRUE	TRUE
1508_2	Coffee type: Instant coffee	8.71356e-09	1_72513118_A_T	Human_STR_47302	0.984905	1	72519041	72519051	Human_STR_47302	STR	FALSE	FALSE
1508_2	Coffee type: Instant coffee	4.11211e-08	1_204501383_C_T	Human_STR_103929	0.879128	1	204541833	204541861	Human_STR_103929	STR	TRUE	TRUE
1508_2	Coffee type: Instant coffee	6.81044e-15	1_72751134_C_T	CNV_1_72770333_72811825_HipSci	0.987575	1	72770333	72811825	CNV_1_72770333_72811825_HipSci	DEL	FALSE	FALSE
1508_3	Coffee type: Ground coffee (include espresso, filter etc)	1.43797e-09	15_75065644_G_C	Human_STR_485005	0.991549	15	75071440	75071479	Human_STR_485005	STR	TRUE	TRUE
1508_3	Coffee type: Ground coffee (include espresso, filter etc)	2.8607e-11	1_72751134_C_T	CNV_1_72770333_72811825_HipSci	0.987575	1	72770333	72811825	CNV_1_72770333_72811825_HipSci	DEL	FALSE	FALSE
1508_3	Coffee type: Ground coffee (include espresso, filter etc)	5.66503e-09	10_65177766_G_A	Human_STR_163660	0.970911	10	65225900	65225922	Human_STR_163660	STR	TRUE	TRUE
1508_3	Coffee type: Ground coffee (include espresso, filter etc)	5.61673e-11	16_28906084_G_C	Human_STR_523452	0.974524	16	28904728	28904751	Human_STR_523452	STR	TRUE	TRUE
1508_3	Coffee type: Ground coffee (include espresso, filter etc)	1.90053e-09	15_75348905_CAACA_C	Human_STR_485256	0.989801	15	75348906	75348929	Human_STR_485256	STR	TRUE	TRUE
1508_3	Coffee type: Ground coffee (include espresso, filter etc)	4.67659e-11	3_49988065_G_A	DEL_3_49976233_49976908	0.860461	3	49976233	49976908	DEL_3_49976233_49976908	DEL	TRUE	TRUE
1508_3	Coffee type: Ground coffee (include espresso, filter etc)	8.68767e-10	10_65308750_A_T	Human_STR_163733	0.998229	10	65318503	65318517	Human_STR_163733	STR	TRUE	FALSE
1508_3	Coffee type: Ground coffee (include espresso, filter etc)	4.02347e-12	16_28580685_A_G	Human_STR_523072	0.974473	16	28570699	28570720	Human_STR_523072	STR	TRUE	TRUE
1508_3	Coffee type: Ground coffee (include espresso, filter etc)	3.09826e-08	18_21082381_T_C	Human_STR_624541	0.99928	18	21079922	21079938	Human_STR_624541	STR	TRUE	TRUE
1518	Hot drink temperature	1.5423e-08	6_32594855_G_A	BND_6_32596472_72856_2	0.855279	6	32596472	32596473	BND_6_32596472_72856_2	BND	TRUE	FALSE
1518	Hot drink temperature	1.5423e-08	6_32594855_G_A	BND_6_32594478_72856_1	0.855279	6	32594478	32594479	BND_6_32594478_72856_1	BND	TRUE	FALSE
1518	Hot drink temperature	1.25604e-08	6_32598844_G_C	BND_6_32596608_104276_2	0.85353	6	32596608	32596609	BND_6_32596608_104276_2	BND	TRUE	FALSE
1518	Hot drink temperature	3.91057e-08	6_32636608_G_C	ALU_6_32657952_32657953	1	6	32657952	32657953	ALU_6_32657952_32657953	ALU	TRUE	TRUE
1518	Hot drink temperature	1.17323e-14	3_85625852_G_T	Human_STR_958383	0.979685	3	85631062	85631095	Human_STR_958383	STR	FALSE	FALSE
1518	Hot drink temperature	7.77758e-12	6_29850720_T_C	BND_6_29814678_19008_1	0.919935	6	29814678	29814679	BND_6_29814678_19008_1	BND	TRUE	TRUE
1518	Hot drink temperature	1.22968e-08	2_200910347_C_A	Human_STR_807989	0.963057	2	200958304	200958322	Human_STR_807989	STR	TRUE	TRUE
1518	Hot drink temperature	1.49356e-09	6_30234931_T_C	DEL_6_30230521_30230591	0.941865	6	30230521	30230591	DEL_6_30230521_30230591	DEL	TRUE	FALSE
1518	Hot drink temperature	1.91346e-14	2_58130295_TA_T	Human_STR_735345	0.990376	2	58114256	58114269	Human_STR_735345	STR	FALSE	FALSE
1518	Hot drink temperature	2.822e-09	6_98790100_C_G	Human_STR_1257724	0.897286	6	98783297	98783325	Human_STR_1257724	STR	FALSE	FALSE
1518	Hot drink temperature	7.29438e-15	6_32559110_T_C	INV_6_32559973_32560386	0.859087	6	32559973	32560386	INV_6_32559973_32560386	INV	TRUE	FALSE
1518	Hot drink temperature	1.05583e-08	6_32526540_A_G	CNV_6_32505381_32508181_HipSci	0.974007	6	32505381	32508181	CNV_6_32505381_32508181_HipSci	mCNV	TRUE	FALSE
1518	Hot drink temperature	5.08131e-10	5_87443958_A_T	Human_STR_1155848	0.887244	5	87482721	87482749	Human_STR_1155848	STR	FALSE	FALSE
1518	Hot drink temperature	5.08676e-11	15_75348905_CAACA_C	Human_STR_485256	0.989801	15	75348906	75348929	Human_STR_485256	STR	TRUE	TRUE
1518	Hot drink temperature	1.37321e-08	5_87341483_A_T	CNV_5_87378907_87382065_HipSci	0.954975	5	87378907	87382065	CNV_5_87378907_87382065_HipSci	DEL	FALSE	FALSE
1518	Hot drink temperature	3.84684e-15	2_52788201_A_AT	CNV_2_52749829_52785191_HipSci	0.973495	2	52749829	52785191	CNV_2_52749829_52785191_HipSci	DEL	FALSE	FALSE
1518	Hot drink temperature	3.67813e-09	1_243608642_A_G	Human_STR_126157	0.95545	1	243599041	243599059	Human_STR_126157	STR	FALSE	FALSE
1518	Hot drink temperature	1.5423e-08	6_32594855_G_A	rMEI_6_32593711_32594016	0.851747	6	32593711	32594016	rMEI_6_32593711_32594016	rMEI	TRUE	TRUE
1518	Hot drink temperature	2.01465e-08	6_32558317_T_C	ALU_6_32537048_32537049	0.831568	6	32537048	32537049	ALU_6_32537048_32537049	ALU	TRUE	FALSE
1518	Hot drink temperature	3.89189e-09	6_28017103_A_AAAAC	Human_STR_1222414	0.975127	6	28017104	28017122	Human_STR_1222414	STR	TRUE	FALSE
1518	Hot drink temperature	6.43925e-14	3_85593584_C_T	Human_STR_958355	0.975258	3	85596245	85596257	Human_STR_958355	STR	FALSE	FALSE
1518	Hot drink temperature	1.11162e-09	6_28038929_G_A	Human_STR_1222441	0.984458	6	28055593	28055605	Human_STR_1222441	STR	TRUE	FALSE
1518	Hot drink temperature	1.8083e-09	15_75065644_G_C	Human_STR_485005	0.991549	15	75071440	75071479	Human_STR_485005	STR	TRUE	TRUE
1518	Hot drink temperature	1.6181e-12	6_30899195_G_A	DEL_6_30886433_30886570	0.952432	6	30886433	30886570	DEL_6_30886433_30886570	DEL	TRUE	TRUE
1518	Hot drink temperature	9.79931e-09	7_69093418_G_A	Human_STR_1333132	0.944048	7	69120372	69120394	Human_STR_1333132	STR	FALSE	FALSE
1518	Hot drink temperature	1.25604e-08	6_32598844_G_C	BND_6_32594493_104276_1	0.85353	6	32594493	32594494	BND_6_32594493_104276_1	BND	TRUE	FALSE
1518	Hot drink temperature	1.96762e-14	6_32594843_C_T	DEL_6_32559966_32560406	0.852491	6	32559966	32560406	DEL_6_32559966_32560406	DEL	TRUE	FALSE
1518	Hot drink temperature	6.41056e-14	6_32218120_G_A	Human_STR_1225032	0.885123	6	32258120	32258141	Human_STR_1225032	STR	TRUE	TRUE
1518	Hot drink temperature	4.52723e-08	6_25961352_C_T	Human_STR_1221016	0.966545	6	25923414	25923438	Human_STR_1221016	STR	TRUE	TRUE
1518	Hot drink temperature	3.44126e-08	6_29800192_A_AT	Human_STR_1223400	0.983983	6	29800193	29800217	Human_STR_1223400	STR	TRUE	FALSE
1518	Hot drink temperature	1.95759e-10	5_87389057_G_C	ALU_5_87399827_87399828	1	5	87399827	87399828	ALU_5_87399827_87399828	ALU	FALSE	FALSE
1518	Hot drink temperature	1.28476e-08	2_58014831_C_T	BND_2_58060067_11641_1	0.879795	2	58060067	58060068	BND_2_58060067_11641_1	BND	FALSE	FALSE
1518	Hot drink temperature	6.82866e-10	6_27759115_G_C	Human_STR_1222299	0.984245	6	27805002	27805022	Human_STR_1222299	STR	TRUE	TRUE
1518	Hot drink temperature	4.55853e-08	6_57693735_C_G	DEL_6_57733728_57733824	0.911927	6	57733728	57733824	DEL_6_57733728_57733824	DEL	TRUE	TRUE
1518	Hot drink temperature	1.50582e-08	3_64189443_G_A	Human_STR_947487	0.981096	3	64190239	64190261	Human_STR_947487	STR	FALSE	FALSE
1528	Water intake	3.1122e-08	1_150915875_G_A	Human_STR_73320	0.925237	1	150918478	150918513	Human_STR_73320	STR	TRUE	FALSE
1528	Water intake	1.80076e-14	15_75065644_G_C	Human_STR_485005	0.991549	15	75071440	75071479	Human_STR_485005	STR	TRUE	TRUE
1528	Water intake	6.64815e-16	15_75348905_CAACA_C	Human_STR_485256	0.989801	15	75348906	75348929	Human_STR_485256	STR	TRUE	TRUE
1528	Water intake	6.78665e-10	20_34329909_TTGCTGC_T	Human_STR_850505	0.964507	20	34329910	34329933	Human_STR_850505	STR	TRUE	FALSE
1528	Water intake	4.26125e-08	1_150616699_A_G	Human_STR_73014	0.989066	1	150636482	150636492	Human_STR_73014	STR	TRUE	FALSE
1528	Water intake	8.18105e-09	1_150726238_C_T	Human_STR_73097	0.979788	1	150726417	150726444	Human_STR_73097	STR	TRUE	TRUE
1528	Water intake	4.89918e-09	20_34070056_TTTTG_T	Human_STR_850289	0.967654	20	34070057	34070075	Human_STR_850289	STR	TRUE	FALSE
1528	Water intake	3.6526e-12	11_9524789_CA_C	DEL_11_9525808_9526743	0.859514	11	9525808	9526743	DEL_11_9525808_9526743	DEL	FALSE	FALSE
1528	Water intake	3.4634e-09	20_34512606_C_G	Human_STR_850720	0.971894	20	34477633	34477651	Human_STR_850720	STR	TRUE	FALSE
1528	Water intake	2.5573e-08	9_34280266_G_A	Human_STR_1479207	0.954967	9	34309080	34309109	Human_STR_1479207	STR	TRUE	TRUE
1528	Water intake	2.5573e-08	9_34280266_G_A	Human_STR_1479210	0.954971	9	34313479	34313505	Human_STR_1479210	STR	TRUE	FALSE
1528	Water intake	2.1883e-10	7_72863249_T_G	Human_STR_1336038	0.956341	7	72912030	72912049	Human_STR_1336038	STR	FALSE	FALSE
1528	Water intake	1.10683e-08	9_34360017_TA_T	Human_STR_1479257	0.953421	9	34360018	34360029	Human_STR_1479257	STR	TRUE	TRUE
1528	Water intake	3.68622e-09	7_127442064_T_A	Human_STR_1366940	0.979021	7	127453490	127453511	Human_STR_1366940	STR	FALSE	FALSE
1538_0	Major dietary changes in the last 5 years: No	9.24925e-10	1_72750470_G_A	CNV_1_72755661_72764091_HipSci	0.956356	1	72755661	72764091	CNV_1_72755661_72764091_HipSci	DEL	TRUE	TRUE
1538_0	Major dietary changes in the last 5 years: No	1.47893e-09	1_72816147_G_A	Human_STR_47471	0.831627	1	72835981	72836020	Human_STR_47471	STR	TRUE	FALSE
1538_0	Major dietary changes in the last 5 years: No	3.02872e-08	1_72751134_C_T	CNV_1_72770333_72811825_HipSci	0.987575	1	72770333	72811825	CNV_1_72770333_72811825_HipSci	DEL	FALSE	FALSE
1538_0	Major dietary changes in the last 5 years: No	9.24925e-10	1_72750470_G_A	DEL_1_72755344_72755492	0.912127	1	72755344	72755492	DEL_1_72755344_72755492	DEL	TRUE	FALSE
1538_1	Major dietary changes in the last 5 years: Yes, because of illness	5.64638e-10	6_31289255_A_G	CNV_6_31292091_31294041_iPSCORE	0.983908	6	31292091	31294041	CNV_6_31292091_31294041_iPSCORE	DEL	TRUE	FALSE
1548	Variation in diet	3.01987e-10	3_49988065_G_A	DEL_3_49976233_49976908	0.860461	3	49976233	49976908	DEL_3_49976233_49976908	DEL	TRUE	TRUE
1558	Alcohol intake frequency.	3.33711e-10	17_44045585_C_A	DEL_17_44086725_44086961	0.823597	17	44086725	44086961	DEL_17_44086725_44086961	DEL	TRUE	FALSE
1558	Alcohol intake frequency.	8.35411e-10	17_43656895_G_A	CNV_17_43664316_43667299_HipSci	0.926634	17	43664316	43667299	CNV_17_43664316_43667299_HipSci	mCNV	TRUE	FALSE
1558	Alcohol intake frequency.	1.83851e-09	3_85593584_C_T	Human_STR_958355	0.975258	3	85596245	85596257	Human_STR_958355	STR	FALSE	FALSE
1558	Alcohol intake frequency.	2.50069e-10	17_44205350_A_ATT	Human_STR_587140	0.945195	17	44161748	44161771	Human_STR_587140	STR	TRUE	TRUE
1558	Alcohol intake frequency.	1.92247e-09	5_87443958_A_T	Human_STR_1155848	0.887244	5	87482721	87482749	Human_STR_1155848	STR	FALSE	FALSE
1558	Alcohol intake frequency.	9.53941e-12	4_3241845_C_T	Human_STR_1017963	0.889125	4	3230405	3230423	Human_STR_1017963	STR	TRUE	FALSE
1558	Alcohol intake frequency.	2.81235e-10	17_44035222_GAA_G	Human_STR_587068	0.851503	17	44066253	44066279	Human_STR_587068	STR	TRUE	FALSE
1558	Alcohol intake frequency.	1.71809e-10	17_43845480_T_C	Human_STR_586926	0.902702	17	43847570	43847604	Human_STR_586926	STR	TRUE	FALSE
1558	Alcohol intake frequency.	1.57859e-08	5_87341483_A_T	CNV_5_87378907_87382065_HipSci	0.954975	5	87378907	87382065	CNV_5_87378907_87382065_HipSci	DEL	FALSE	FALSE
1558	Alcohol intake frequency.	4.49573e-08	11_47401448_T_TTA	Human_STR_228317	0.986392	11	47401449	47401462	Human_STR_228317	STR	TRUE	TRUE
1558	Alcohol intake frequency.	5.24832e-10	17_43572419_C_T	CNV_17_43575129_43589953_HipSci	0.952681	17	43575129	43589953	CNV_17_43575129_43589953_HipSci	DEL	TRUE	TRUE
1558	Alcohol intake frequency.	3.04131e-09	3_85625852_G_T	Human_STR_958383	0.979685	3	85631062	85631095	Human_STR_958383	STR	FALSE	FALSE
1558	Alcohol intake frequency.	4.49689e-11	11_47604639_C_T	Human_STR_228570	0.995722	11	47646641	47646670	Human_STR_228570	STR	TRUE	TRUE
1558	Alcohol intake frequency.	5.42675e-09	11_47635626_A_AAAAC	Human_STR_228555	0.978271	11	47635627	47635651	Human_STR_228555	STR	TRUE	TRUE
1558	Alcohol intake frequency.	1.40335e-10	17_44243351_T_TCG	rMEI_17_44223917_44224221	0.841929	17	44223917	44224221	rMEI_17_44223917_44224221	rMEI	TRUE	FALSE
1558	Alcohol intake frequency.	2.01301e-10	17_43703555_A_G	Human_STR_586874	0.952281	17	43746611	43746636	Human_STR_586874	STR	TRUE	FALSE
1558	Alcohol intake frequency.	5.21909e-10	5_144182714_C_G	Human_STR_1184391	0.938423	5	144188797	144188819	Human_STR_1184391	STR	FALSE	FALSE
1558	Alcohol intake frequency.	9.86516e-17	16_28906084_G_C	Human_STR_523452	0.974524	16	28904728	28904751	Human_STR_523452	STR	TRUE	TRUE
1558	Alcohol intake frequency.	4.15879e-09	20_35538424_G_A	Human_STR_851578	0.972858	20	35518313	35518333	Human_STR_851578	STR	TRUE	TRUE
1558	Alcohol intake frequency.	8.35411e-10	17_43656895_G_A	CNV_17_43667675_43670014_iPSCORE	0.952139	17	43667675	43670014	CNV_17_43667675_43670014_iPSCORE	mCNV	TRUE	FALSE
1558	Alcohol intake frequency.	2.09353e-10	17_44174109_G_C	Human_STR_587135	0.952833	17	44155300	44155314	Human_STR_587135	STR	TRUE	TRUE
1558	Alcohol intake frequency.	2.79914e-08	2_27419282_T_G	Human_STR_717641	0.968672	2	27440014	27440029	Human_STR_717641	STR	TRUE	TRUE
1558	Alcohol intake frequency.	2.01301e-10	17_43703555_A_G	CNV_17_43671813_43674451_iPSCORE	0.950481	17	43671813	43674451	CNV_17_43671813_43674451_iPSCORE	DEL	TRUE	FALSE
1558	Alcohol intake frequency.	1.3805e-09	17_43654468_C_T	CNV_17_43639268_43650442_iPSCORE	0.946556	17	43639268	43650442	CNV_17_43639268_43650442_iPSCORE	DEL	TRUE	FALSE
1558	Alcohol intake frequency.	1.11126e-09	17_44352149_CTTTT_C	rMEI_17_44314883_44315591	0.952505	17	44314883	44315591	rMEI_17_44314883_44315591	rMEI	TRUE	TRUE
1558	Alcohol intake frequency.	8.35411e-10	17_43656895_G_A	SVA_17_43660611_43660612	0.972296	17	43660611	43660612	SVA_17_43660611_43660612	SVA	TRUE	FALSE
1558	Alcohol intake frequency.	4.64999e-09	5_87389057_G_C	ALU_5_87399827_87399828	1	5	87399827	87399828	ALU_5_87399827_87399828	ALU	FALSE	FALSE
1558	Alcohol intake frequency.	8.35411e-10	17_43656895_G_A	CNV_17_43668930_43671141_iPSCORE	0.970509	17	43668930	43671141	CNV_17_43668930_43671141_iPSCORE	mCNV	TRUE	FALSE
1558	Alcohol intake frequency.	8.35411e-10	17_43656895_G_A	CNV_17_43681820_43694200_Stitched	0.940108	17	43681820	43694200	CNV_17_43681820_43694200_Stitched	mCNV	TRUE	FALSE
1558	Alcohol intake frequency.	2.09353e-10	17_44174109_G_C	rMEI_17_44176407_44176717	0.836106	17	44176407	44176717	rMEI_17_44176407_44176717	rMEI	TRUE	FALSE
1558	Alcohol intake frequency.	6.04508e-18	16_28580685_A_G	Human_STR_523072	0.974473	16	28570699	28570720	Human_STR_523072	STR	TRUE	TRUE
1558	Alcohol intake frequency.	8.35411e-10	17_43656895_G_A	CNV_17_43666531_43671141_HipSci	0.968311	17	43666531	43671141	CNV_17_43666531_43671141_HipSci	mCNV	TRUE	FALSE
1558	Alcohol intake frequency.	4.73122e-13	4_39403243_G_A	Human_STR_1036667	0.968154	4	39406777	39406803	Human_STR_1036667	STR	TRUE	TRUE
1558	Alcohol intake frequency.	1.11794e-11	11_47842534_CCT_C	DEL_11_47887667_47888194	0.887998	11	47887667	47888194	DEL_11_47887667_47888194	DEL	TRUE	FALSE
1558	Alcohol intake frequency.	3.55294e-11	16_20045026_A_T	Human_STR_516181	0.975557	16	20041749	20041764	Human_STR_516181	STR	FALSE	FALSE
1558	Alcohol intake frequency.	3.3097e-10	16_29896530_AAAAT_A	Human_STR_524422	0.971808	16	29896531	29896558	Human_STR_524422	STR	TRUE	TRUE
1558	Alcohol intake frequency.	2.59667e-19	18_21082381_T_C	Human_STR_624541	0.99928	18	21079922	21079938	Human_STR_624541	STR	TRUE	TRUE
1558	Alcohol intake frequency.	2.43016e-10	17_43830640_C_T	Human_STR_586904	0.948427	17	43809555	43809575	Human_STR_586904	STR	TRUE	TRUE
1568	Average weekly red wine intake	2.16684e-08	2_44791393_T_C	rMEI_2_44783601_44783908	0.807739	2	44783601	44783908	rMEI_2_44783601_44783908	rMEI	FALSE	FALSE
1568	Average weekly red wine intake	2.82833e-08	2_44786094_CTG_C	Human_STR_728250	0.956503	2	44785159	44785213	Human_STR_728250	STR	TRUE	FALSE
1568	Average weekly red wine intake	6.22244e-09	10_64827980_G_A	Human_STR_163328	0.99537	10	64838194	64838209	Human_STR_163328	STR	TRUE	FALSE
1568	Average weekly red wine intake	2.09671e-09	18_21082381_T_C	Human_STR_624541	0.99928	18	21079922	21079938	Human_STR_624541	STR	TRUE	TRUE
1568	Average weekly red wine intake	9.70442e-09	2_166198219_G_A	Human_STR_790481	0.960174	2	166225435	166225454	Human_STR_790481	STR	TRUE	TRUE
1618	Alcohol usually taken with meals	1.91346e-08	4_42131051_C_T	Human_STR_1039061	0.970673	4	42134445	42134478	Human_STR_1039061	STR	TRUE	FALSE
1618	Alcohol usually taken with meals	3.22001e-08	1_173929735_G_A	rMEI_1_173944755_173945067	0.894515	1	173944755	173945067	rMEI_1_173944755_173945067	rMEI	TRUE	FALSE
1618	Alcohol usually taken with meals	2.96061e-08	11_28671055_C_CCACA	Human_STR_218134	0.992224	11	28671056	28671069	Human_STR_218134	STR	FALSE	FALSE
1618	Alcohol usually taken with meals	3.04456e-10	1_96196776_T_C	Human_STR_59360	0.994995	1	96205636	96205654	Human_STR_59360	STR	FALSE	FALSE
1628	Alcohol intake versus 10 years previously	4.76451e-08	3_49808190_G_A	Human_STR_938983	0.974092	3	49805016	49805032	Human_STR_938983	STR	TRUE	TRUE
1628	Alcohol intake versus 10 years previously	2.99761e-11	2_104056454_AAAACAAAC_A	Human_STR_758456	0.97621	2	104056455	104056491	Human_STR_758456	STR	FALSE	FALSE
1628	Alcohol intake versus 10 years previously	2.9443e-10	2_104059441_G_T	Human_STR_758468	0.997195	2	104070281	104070307	Human_STR_758468	STR	FALSE	FALSE
1687	Comparative body size at age 10	2.44058e-09	5_87341483_A_T	CNV_5_87378907_87382065_HipSci	0.954975	5	87378907	87382065	CNV_5_87378907_87382065_HipSci	DEL	FALSE	FALSE
1687	Comparative body size at age 10	3.10252e-12	6_28038929_G_A	Human_STR_1222441	0.984458	6	28055593	28055605	Human_STR_1222441	STR	TRUE	FALSE
1687	Comparative body size at age 10	2.67945e-09	3_88254008_C_G	Human_STR_959626	0.968911	3	88254449	88254477	Human_STR_959626	STR	TRUE	FALSE
1687	Comparative body size at age 10	3.29381e-23	1_72816147_G_A	Human_STR_47471	0.831627	1	72835981	72836020	Human_STR_47471	STR	TRUE	FALSE
1687	Comparative body size at age 10	3.32236e-10	8_77177417_T_C	DEL_8_77215874_77215980	0.877309	8	77215874	77215980	DEL_8_77215874_77215980	DEL	FALSE	FALSE
1687	Comparative body size at age 10	7.99433e-12	14_30477520_G_A	Human_STR_408157	1	14	30496292	30496314	Human_STR_408157	STR	FALSE	FALSE
1687	Comparative body size at age 10	1.68913e-08	5_87252457_A_AAAAG	Human_STR_1155782	0.957929	5	87300613	87300627	Human_STR_1155782	STR	FALSE	FALSE
1687	Comparative body size at age 10	3.56782e-08	13_28625383_C_CTT	Human_STR_358757	0.958945	13	28628694	28628712	Human_STR_358757	STR	FALSE	FALSE
1687	Comparative body size at age 10	1.58992e-08	5_87301052_GA_G	Human_STR_1155781	0.894954	5	87300441	87300479	Human_STR_1155781	STR	FALSE	FALSE
1687	Comparative body size at age 10	0	2_25452906_G_A	Human_STR_716064	0.926574	2	25449577	25449596	Human_STR_716064	STR	TRUE	FALSE
1687	Comparative body size at age 10	8.30919e-22	8_76902745_A_AG	Human_STR_1425813	0.992618	8	76886740	76886754	Human_STR_1425813	STR	FALSE	FALSE
1687	Comparative body size at age 10	0	2_25408034_A_G	Human_STR_716028	0.968598	2	25412358	25412393	Human_STR_716028	STR	TRUE	TRUE
1687	Comparative body size at age 10	3.67029e-17	16_19739002_C_G	Human_STR_515943	0.950807	16	19754493	19754515	Human_STR_515943	STR	TRUE	TRUE
1687	Comparative body size at age 10	8.71993e-10	5_87443958_A_T	Human_STR_1155848	0.887244	5	87482721	87482749	Human_STR_1155848	STR	FALSE	FALSE
1687	Comparative body size at age 10	5.6234e-16	16_28906084_G_C	Human_STR_523452	0.974524	16	28904728	28904751	Human_STR_523452	STR	TRUE	TRUE
1687	Comparative body size at age 10	1.42974e-09	1_205786935_T_C	Human_STR_104765	0.999801	1	205790710	205790723	Human_STR_104765	STR	TRUE	TRUE
1687	Comparative body size at age 10	4.55085e-15	11_47635626_A_AAAAC	Human_STR_228555	0.978271	11	47635627	47635651	Human_STR_228555	STR	TRUE	TRUE
1687	Comparative body size at age 10	4.40207e-13	3_85625852_G_T	Human_STR_958383	0.979685	3	85631062	85631095	Human_STR_958383	STR	FALSE	FALSE
1687	Comparative body size at age 10	1.5267e-12	3_11335861_A_AT	Human_STR_917724	0.991249	3	11335862	11335876	Human_STR_917724	STR	FALSE	FALSE
1687	Comparative body size at age 10	4.77871e-41	18_57774333_T_TA	Human_STR_643480	0.978306	18	57796042	57796056	Human_STR_643480	STR	FALSE	FALSE
1687	Comparative body size at age 10	9.3015e-16	11_27686196_G_T	Human_STR_217711	0.973666	11	27678997	27679011	Human_STR_217711	STR	TRUE	FALSE
1687	Comparative body size at age 10	4.89275e-12	6_30899195_G_A	DEL_6_30886433_30886570	0.952432	6	30886433	30886570	DEL_6_30886433_30886570	DEL	TRUE	TRUE
1687	Comparative body size at age 10	1.65489e-08	1_232772147_C_G	rMEI_1_232775540_232775843	0.841757	1	232775540	232775843	rMEI_1_232775540_232775843	rMEI	FALSE	FALSE
1687	Comparative body size at age 10	4.25987e-11	4_82160348_C_G	Human_STR_1057190	0.954317	4	82175566	82175593	Human_STR_1057190	STR	FALSE	FALSE
1687	Comparative body size at age 10	1.2612e-14	11_47760078_T_C	Human_STR_228744	0.905847	11	47774367	47774397	Human_STR_228744	STR	TRUE	FALSE
1687	Comparative body size at age 10	2.03677e-10	6_55146385_G_A	Human_STR_1238657	0.976339	6	55155214	55155248	Human_STR_1238657	STR	FALSE	FALSE
1687	Comparative body size at age 10	3.52794e-08	8_11245064_C_T	CNV_8_11245525_11247225_iPSCORE	0.976491	8	11245525	11247225	CNV_8_11245525_11247225_iPSCORE	DEL	TRUE	FALSE
1687	Comparative body size at age 10	1.86117e-09	19_19394396_C_T	Human_STR_673917	0.985328	19	19424949	19424986	Human_STR_673917	STR	TRUE	TRUE
1687	Comparative body size at age 10	3.83135e-25	1_72750470_G_A	DEL_1_72755344_72755492	0.912127	1	72755344	72755492	DEL_1_72755344_72755492	DEL	TRUE	FALSE
1687	Comparative body size at age 10	0	2_25017357_G_T	Human_STR_715719	0.815511	2	25037490	25037521	Human_STR_715719	STR	TRUE	FALSE
1687	Comparative body size at age 10	2.10832e-10	1_75129420_G_GA	Human_STR_48438	0.998637	1	75129421	75129435	Human_STR_48438	STR	FALSE	FALSE
1687	Comparative body size at age 10	2.7603e-10	6_31640518_T_G	Human_STR_1224585	0.980975	6	31669150	31669167	Human_STR_1224585	STR	TRUE	TRUE
1687	Comparative body size at age 10	6.25062e-09	20_54442118_T_C	rMEI_20_54434623_54440616	0.865897	20	54434623	54440616	rMEI_20_54434623_54440616	rMEI	FALSE	FALSE
1687	Comparative body size at age 10	5.1749e-11	6_50773337_AT_A	Human_STR_1236434	0.947089	6	50773338	50773352	Human_STR_1236434	STR	FALSE	FALSE
1687	Comparative body size at age 10	5.07638e-10	12_49707772_AT_A	Human_STR_300194	0.948355	12	49707773	49707783	Human_STR_300194	STR	TRUE	TRUE
1687	Comparative body size at age 10	1.28196e-11	6_29135795_TTTAAA_T	Human_STR_1223102	0.974481	6	29175361	29175392	Human_STR_1223102	STR	TRUE	TRUE
1687	Comparative body size at age 10	1.68913e-08	5_87252457_A_AAAAG	Human_STR_1155770	0.955808	5	87263800	87263819	Human_STR_1155770	STR	FALSE	FALSE
1687	Comparative body size at age 10	6.21584e-18	1_72513118_A_T	Human_STR_47302	0.984905	1	72519041	72519051	Human_STR_47302	STR	FALSE	FALSE
1687	Comparative body size at age 10	9.41848e-14	22_40654276_T_C	Human_STR_904614	0.979737	22	40651837	40651873	Human_STR_904614	STR	FALSE	FALSE
1687	Comparative body size at age 10	1.05634e-08	6_28017103_A_AAAAC	Human_STR_1222414	0.975127	6	28017104	28017122	Human_STR_1222414	STR	TRUE	FALSE
1687	Comparative body size at age 10	3.80306e-08	2_207089495_C_CCCTAGA	BND_2_207090466_11529_1	0.843511	2	207090466	207090467	BND_2_207090466_11529_1	BND	TRUE	FALSE
1687	Comparative body size at age 10	5.79225e-10	4_82147843_T_TA	Human_STR_1057182	0.967203	4	82154499	82154523	Human_STR_1057182	STR	FALSE	FALSE
1687	Comparative body size at age 10	4.42661e-08	2_188075497_A_G	Human_STR_801593	0.969265	2	188081697	188081713	Human_STR_801593	STR	TRUE	FALSE
1687	Comparative body size at age 10	2.25246e-30	1_72751134_C_T	CNV_1_72770333_72811825_HipSci	0.987575	1	72770333	72811825	CNV_1_72770333_72811825_HipSci	DEL	FALSE	FALSE
1687	Comparative body size at age 10	6.12767e-13	6_32218120_G_A	Human_STR_1225032	0.885123	6	32258120	32258141	Human_STR_1225032	STR	TRUE	TRUE
1687	Comparative body size at age 10	0	2_629510_C_A	ALU_2_652672_652673	1	2	652672	652673	ALU_2_652672_652673	ALU	FALSE	FALSE
1687	Comparative body size at age 10	9.65212e-13	3_85593584_C_T	Human_STR_958355	0.975258	3	85596245	85596257	Human_STR_958355	STR	FALSE	FALSE
1687	Comparative body size at age 10	1.51845e-09	12_49412709_G_A	Human_STR_299874	0.97612	12	49411132	49411146	Human_STR_299874	STR	TRUE	TRUE
1687	Comparative body size at age 10	9.62393e-12	12_49474605_C_T	DEL_12_49469914_49470224	0.836064	12	49469914	49470224	DEL_12_49469914_49470224	DEL	TRUE	FALSE
1687	Comparative body size at age 10	3.65864e-13	6_29850720_T_C	BND_6_29814678_19008_1	0.919935	6	29814678	29814679	BND_6_29814678_19008_1	BND	TRUE	TRUE
1687	Comparative body size at age 10	3.53199e-10	6_141531679_G_A	CNV_6_141548712_141550012_HipSci	0.983333	6	141548712	141550012	CNV_6_141548712_141550012_HipSci	DEL	FALSE	FALSE
1687	Comparative body size at age 10	4.62289e-13	12_49531100_C_T	Human_STR_299950	0.977751	12	49526421	49526437	Human_STR_299950	STR	TRUE	TRUE
1687	Comparative body size at age 10	3.67243e-20	11_47604639_C_T	Human_STR_228570	0.995722	11	47646641	47646670	Human_STR_228570	STR	TRUE	TRUE
1687	Comparative body size at age 10	3.51144e-08	6_51252621_C_CT	rMEI_6_51256300_51256602	0.859099	6	51256300	51256602	rMEI_6_51256300_51256602	rMEI	FALSE	FALSE
1687	Comparative body size at age 10	2.85323e-13	11_65639374_C_T	CNV_11_65642107_65643506_iPSCORE	0.989336	11	65642107	65643506	CNV_11_65642107_65643506_iPSCORE	DEL	TRUE	TRUE
1687	Comparative body size at age 10	7.22661e-11	11_27589011_G_A	Human_STR_217678	0.97761	11	27612844	27612865	Human_STR_217678	STR	TRUE	FALSE
1687	Comparative body size at age 10	6.53915e-15	1_72956912_G_A	Human_STR_47528	0.956159	1	72958224	72958258	Human_STR_47528	STR	TRUE	FALSE
1687	Comparative body size at age 10	1.86827e-08	2_188147302_A_T	Human_STR_801623	0.801367	2	188133982	188133998	Human_STR_801623	STR	TRUE	FALSE
1687	Comparative body size at age 10	1.82169e-44	1_177795643_A_T	Human_STR_88849	0.97115	1	177818449	177818473	Human_STR_88849	STR	TRUE	FALSE
1687	Comparative body size at age 10	8.87753e-10	6_53993395_C_T	Human_STR_1238074	0.927474	6	54010407	54010424	Human_STR_1238074	STR	FALSE	FALSE
1687	Comparative body size at age 10	1.01425e-09	11_28671055_C_CCACA	Human_STR_218134	0.992224	11	28671056	28671069	Human_STR_218134	STR	FALSE	FALSE
1687	Comparative body size at age 10	2.70106e-11	11_27531764_G_A	Human_STR_217645	0.951465	11	27554112	27554144	Human_STR_217645	STR	TRUE	FALSE
1687	Comparative body size at age 10	2.82523e-19	16_20045026_A_T	Human_STR_516181	0.975557	16	20041749	20041764	Human_STR_516181	STR	FALSE	FALSE
1687	Comparative body size at age 10	1.99204e-09	11_47842534_CCT_C	DEL_11_47887667_47888194	0.887998	11	47887667	47888194	DEL_11_47887667_47888194	DEL	TRUE	FALSE
1687	Comparative body size at age 10	1.84115e-09	8_8094870_G_A	CNV_8_8063739_8077515_Stitched	0.875425	8	8063739	8077515	CNV_8_8063739_8077515_Stitched	mCNV	TRUE	TRUE
1687	Comparative body size at age 10	1.63955e-17	16_19707140_A_AAAAT	Human_STR_515905	0.951748	16	19707141	19707159	Human_STR_515905	STR	TRUE	TRUE
1687	Comparative body size at age 10	5.7173e-42	2_24700766_CA_C	Human_STR_715503	0.954493	2	24700772	24700789	Human_STR_715503	STR	TRUE	TRUE
1687	Comparative body size at age 10	3.83135e-25	1_72750470_G_A	CNV_1_72755661_72764091_HipSci	0.956356	1	72755661	72764091	CNV_1_72755661_72764091_HipSci	DEL	TRUE	TRUE
1687	Comparative body size at age 10	4.39611e-10	9_27787739_T_C	DEL_9_27788196_27788307	0.863767	9	27788196	27788307	DEL_9_27788196_27788307	DEL	FALSE	FALSE
1687	Comparative body size at age 10	5.66617e-09	3_88180385_C_T	Human_STR_959614	0.967446	3	88229593	88229607	Human_STR_959614	STR	TRUE	TRUE
1687	Comparative body size at age 10	2.48531e-20	16_19747748_C_CTGAT	Human_STR_515938	0.956409	16	19747749	19747774	Human_STR_515938	STR	TRUE	FALSE
1687	Comparative body size at age 10	2.72002e-08	9_96205488_C_G	Human_STR_1498863	0.957479	9	96207568	96207583	Human_STR_1498863	STR	TRUE	TRUE
1687	Comparative body size at age 10	5.85196e-10	6_30234931_T_C	DEL_6_30230521_30230591	0.941865	6	30230521	30230591	DEL_6_30230521_30230591	DEL	TRUE	FALSE
1687	Comparative body size at age 10	6.15467e-09	17_2160245_GGTATGTAT_G	Human_STR_557960	0.980641	17	2160246	2160286	Human_STR_557960	STR	TRUE	TRUE
1687	Comparative body size at age 10	5.09834e-11	6_100859476_A_AATTT	Human_STR_1258718	1	6	100859477	100859491	Human_STR_1258718	STR	FALSE	FALSE
1687	Comparative body size at age 10	1.45443e-09	8_8092405_A_C	CNV_8_8063163_8064475_iPSCORE	0.940976	8	8063163	8064475	CNV_8_8063163_8064475_iPSCORE	DEL	TRUE	TRUE
1687	Comparative body size at age 10	4.93684e-12	6_27759115_G_C	Human_STR_1222299	0.984245	6	27805002	27805022	Human_STR_1222299	STR	TRUE	TRUE
1687	Comparative body size at age 10	1.22272e-09	11_29310910_A_T	Human_STR_218435	0.905519	11	29348520	29348550	Human_STR_218435	STR	TRUE	TRUE
1687	Comparative body size at age 10	3.37973e-10	5_87142219_C_A	Human_STR_1155735	0.941862	5	87158722	87158746	Human_STR_1155735	STR	FALSE	FALSE
1687	Comparative body size at age 10	2.35861e-09	5_87389057_G_C	ALU_5_87399827_87399828	1	5	87399827	87399828	ALU_5_87399827_87399828	ALU	FALSE	FALSE
1687	Comparative body size at age 10	1.44938e-08	3_47678035_T_C	Human_STR_936770	0.899155	3	47684083	47684108	Human_STR_936770	STR	TRUE	FALSE
1687	Comparative body size at age 10	1.07163e-08	9_129408682_C_CCCAT	Human_STR_1518357	0.965032	9	129408683	129408705	Human_STR_1518357	STR	FALSE	FALSE
1687	Comparative body size at age 10	2.80756e-08	3_47696804_A_C	Human_STR_936777	0.97907	3	47692307	47692321	Human_STR_936777	STR	TRUE	TRUE
1687	Comparative body size at age 10	4.67998e-08	5_156759803_C_T	Human_STR_1191083	0.961863	5	156768396	156768416	Human_STR_1191083	STR	FALSE	FALSE
1687	Comparative body size at age 10	5.47078e-10	1_65944951_A_AT	Human_STR_44062	0.903572	1	65945583	65945634	Human_STR_44062	STR	TRUE	FALSE
1687	Comparative body size at age 10	1.46493e-22	8_76919227_AT_A	Human_STR_1425830	0.971496	8	76919228	76919238	Human_STR_1425830	STR	FALSE	FALSE
1687	Comparative body size at age 10	1.58015e-09	12_49701937_A_G	Human_STR_300200	0.93214	12	49711076	49711121	Human_STR_300200	STR	FALSE	FALSE
1687	Comparative body size at age 10	5.93222e-09	9_27751815_T_C	Human_STR_1475569	0.970887	9	27754603	27754631	Human_STR_1475569	STR	FALSE	FALSE
1687	Comparative body size at age 10	3.45876e-20	16_19850726_A_T	Human_STR_516032	0.969109	16	19850467	19850498	Human_STR_516032	STR	TRUE	TRUE
1687	Comparative body size at age 10	2.25596e-08	8_8919676_C_T	ALU_8_8920127_8920128	0.967191	8	8920127	8920128	ALU_8_8920127_8920128	ALU	TRUE	FALSE
1687	Comparative body size at age 10	1.53673e-10	17_47418178_G_A	Human_STR_590081	0.986179	17	47423913	47423929	Human_STR_590081	STR	TRUE	FALSE
1687	Comparative body size at age 10	1.54574e-10	6_51254552_C_A	Human_STR_1236659	0.979503	6	51264869	51264922	Human_STR_1236659	STR	FALSE	FALSE
1687	Comparative body size at age 10	3.965e-11	16_28580685_A_G	Human_STR_523072	0.974473	16	28570699	28570720	Human_STR_523072	STR	TRUE	TRUE
1687	Comparative body size at age 10	3.80306e-08	2_207089495_C_CCCTAGA	BND_2_207090460_11528_1	0.851674	2	207090460	207090461	BND_2_207090460_11528_1	BND	TRUE	FALSE
1687	Comparative body size at age 10	1.59636e-09	6_25961352_C_T	Human_STR_1221016	0.966545	6	25923414	25923438	Human_STR_1221016	STR	TRUE	TRUE
1687	Comparative body size at age 10	4.82171e-40	16_19932045_G_A	CNV_16_19945533_19967610_HipSci	0.944593	16	19945533	19967610	CNV_16_19945533_19967610_HipSci	DEL	TRUE	TRUE
1697	Comparative height size at age 10	2.58371e-09	1_150003827_A_T	Human_STR_72523	0.965158	1	150020657	150020667	Human_STR_72523	STR	FALSE	FALSE
1697	Comparative height size at age 10	1.09038e-18	6_31487540_T_C	Human_STR_1224447	0.929722	6	31514966	31514981	Human_STR_1224447	STR	TRUE	TRUE
1697	Comparative height size at age 10	1.53192e-10	10_124174408_G_GT	Human_STR_198533	0.98383	10	124159091	124159117	Human_STR_198533	STR	FALSE	FALSE
1697	Comparative height size at age 10	2.94939e-13	5_134368721_CA_C	Human_STR_1178611	0.820817	5	134369835	134369865	Human_STR_1178611	STR	FALSE	FALSE
1697	Comparative height size at age 10	3.86193e-09	17_43572419_C_T	CNV_17_43575129_43589953_HipSci	0.952681	17	43575129	43589953	CNV_17_43575129_43589953_HipSci	DEL	TRUE	TRUE
1697	Comparative height size at age 10	1.34378e-18	15_99178796_AAAAAC_A	Human_STR_499029	0.960652	15	99178797	99178825	Human_STR_499029	STR	FALSE	FALSE
1697	Comparative height size at age 10	1.60706e-17	6_27020316_C_T	Human_STR_1221686	0.933235	6	27035642	27035679	Human_STR_1221686	STR	TRUE	TRUE
1697	Comparative height size at age 10	3.6696e-09	5_77499566_A_G	Human_STR_1150388	0.998327	5	77501685	77501696	Human_STR_1150388	STR	TRUE	FALSE
1697	Comparative height size at age 10	5.35349e-11	5_176581739_C_G	Human_STR_1202556	1	5	176554811	176554833	Human_STR_1202556	STR	TRUE	FALSE
1697	Comparative height size at age 10	1.13158e-16	1_227343741_G_A	Human_STR_116275	0.964826	1	227352406	227352430	Human_STR_116275	STR	TRUE	FALSE
1697	Comparative height size at age 10	2.87815e-17	9_99258675_T_TACC	Human_STR_1500727	0.953581	9	99258676	99258695	Human_STR_1500727	STR	TRUE	TRUE
1697	Comparative height size at age 10	6.01112e-12	2_219302466_G_A	Human_STR_818728	0.9819	2	219302883	219302913	Human_STR_818728	STR	TRUE	TRUE
1697	Comparative height size at age 10	3.97969e-43	3_141208684_A_C	Human_STR_984570	0.949708	3	141239385	141239402	Human_STR_984570	STR	TRUE	FALSE
1697	Comparative height size at age 10	2.71053e-13	7_2775718_G_A	Human_STR_1297153	0.863703	7	2796240	2796263	Human_STR_1297153	STR	TRUE	TRUE
1697	Comparative height size at age 10	8.33431e-09	14_75228486_CT_C	Human_STR_434093	0.999033	14	75228487	75228501	Human_STR_434093	STR	TRUE	FALSE
1697	Comparative height size at age 10	6.04752e-13	1_41558451_T_C	Human_STR_29391	0.970652	1	41567846	41567862	Human_STR_29391	STR	FALSE	FALSE
1697	Comparative height size at age 10	1.78911e-24	20_47656198_A_G	Human_STR_859092	0.957419	20	47692714	47692742	Human_STR_859092	STR	TRUE	TRUE
1697	Comparative height size at age 10	5.89358e-10	14_21831419_C_T	Human_STR_403847	0.930077	14	21824902	21824920	Human_STR_403847	STR	FALSE	FALSE
1697	Comparative height size at age 10	6.93255e-28	7_28198677_C_T	DEL_7_28214304_28214664	0.805185	7	28214304	28214664	DEL_7_28214304_28214664	DEL	FALSE	FALSE
1697	Comparative height size at age 10	5.91459e-10	16_67344399_C_T	Human_STR_540467	0.960339	16	67359280	67359317	Human_STR_540467	STR	TRUE	FALSE
1697	Comparative height size at age 10	5.07921e-20	2_25408034_A_G	Human_STR_716028	0.968598	2	25412358	25412393	Human_STR_716028	STR	TRUE	TRUE
1697	Comparative height size at age 10	4.28048e-08	12_102272774_A_AT	Human_STR_330531	0.983569	12	102272775	102272790	Human_STR_330531	STR	TRUE	FALSE
1697	Comparative height size at age 10	4.77448e-09	9_118362166_G_A	Human_STR_1511728	0.941431	9	118356141	118356151	Human_STR_1511728	STR	FALSE	FALSE
1697	Comparative height size at age 10	7.70362e-20	8_57092312_T_TTTTTA	Human_STR_1415745	0.822759	8	57076880	57076911	Human_STR_1415745	STR	FALSE	FALSE
1697	Comparative height size at age 10	2.24525e-09	20_34294903_C_G	Human_STR_850515	0.972406	20	34339489	34339505	Human_STR_850515	STR	TRUE	FALSE
1697	Comparative height size at age 10	1.17545e-08	17_43656895_G_A	CNV_17_43681820_43694200_Stitched	0.940108	17	43681820	43694200	CNV_17_43681820_43694200_Stitched	mCNV	TRUE	FALSE
1697	Comparative height size at age 10	5.52563e-25	6_32667280_A_G	DEL_6_32676574_32677029	0.845104	6	32676574	32677029	DEL_6_32676574_32677029	DEL	TRUE	TRUE
1697	Comparative height size at age 10	1.17482e-15	15_100810476_T_A	ALU_15_100810993_100810994	0.993643	15	100810993	100810994	ALU_15_100810993_100810994	ALU	FALSE	FALSE
1697	Comparative height size at age 10	3.52509e-11	6_32608790_C_T	CNV_6_32638100_32640800_HipSci	0.924512	6	32638100	32640800	CNV_6_32638100_32640800_HipSci	DEL	TRUE	FALSE
1697	Comparative height size at age 10	1.66007e-16	16_993468_G_A	CNV_16_1001396_1003106_HipSci	0.900891	16	1001396	1003106	CNV_16_1001396_1003106_HipSci	DEL	TRUE	TRUE
1697	Comparative height size at age 10	1.21271e-16	6_32526526_A_G	CNV_6_32474213_32477735_iPSCORE	0.950445	6	32474213	32477735	CNV_6_32474213_32477735_iPSCORE	DEL	TRUE	FALSE
1697	Comparative height size at age 10	7.80735e-10	20_34346562_C_CTATT	Human_STR_850528	0.970726	20	34346563	34346591	Human_STR_850528	STR	FALSE	FALSE
1697	Comparative height size at age 10	0	20_34070056_TTTTG_T	Human_STR_850289	0.967654	20	34070057	34070075	Human_STR_850289	STR	TRUE	FALSE
1697	Comparative height size at age 10	1.57643e-09	1_92942352_G_A	Human_STR_57497	0.957234	1	92991619	92991633	Human_STR_57497	STR	TRUE	TRUE
1697	Comparative height size at age 10	4.98886e-08	12_102301874_A_G	Human_STR_330580	0.976467	12	102302447	102302461	Human_STR_330580	STR	TRUE	TRUE
1697	Comparative height size at age 10	2.01782e-12	6_27744490_A_T	Human_STR_1222290	0.822597	6	27793598	27793623	Human_STR_1222290	STR	TRUE	FALSE
1697	Comparative height size at age 10	3.56973e-12	16_67510558_C_T	Human_STR_540638	0.966549	16	67555929	67555948	Human_STR_540638	STR	TRUE	FALSE
1697	Comparative height size at age 10	2.0057e-12	6_27977603_T_G	Human_STR_1222404	1	6	27995010	27995021	Human_STR_1222404	STR	FALSE	FALSE
1697	Comparative height size at age 10	1.03046e-09	17_44174109_G_C	Human_STR_587135	0.952833	17	44155300	44155314	Human_STR_587135	STR	TRUE	TRUE
1697	Comparative height size at age 10	2.04174e-08	1_32549595_G_C	Human_STR_22639	0.997286	1	32546790	32546818	Human_STR_22639	STR	TRUE	TRUE
1697	Comparative height size at age 10	1.72053e-09	9_100818720_C_T	Human_STR_1501714	0.943544	9	100815921	100815935	Human_STR_1501714	STR	FALSE	FALSE
1697	Comparative height size at age 10	3.70068e-15	20_34620835_AATTT_A	Human_STR_850847	0.96792	20	34620836	34620859	Human_STR_850847	STR	TRUE	FALSE
1697	Comparative height size at age 10	2.26946e-08	14_76382163_G_A	Human_STR_434941	0.961472	14	76386468	76386491	Human_STR_434941	STR	TRUE	FALSE
1697	Comparative height size at age 10	8.56933e-10	17_44243351_T_TCG	rMEI_17_44223917_44224221	0.841929	17	44223917	44224221	rMEI_17_44223917_44224221	rMEI	TRUE	FALSE
1697	Comparative height size at age 10	4.04812e-10	1_26780443_AC_A	Human_STR_17914	0.958123	1	26780446	26780462	Human_STR_17914	STR	TRUE	TRUE
1697	Comparative height size at age 10	5.61082e-16	19_37626475_T_A	Human_STR_684437	0.998596	19	37629950	37629978	Human_STR_684437	STR	TRUE	TRUE
1697	Comparative height size at age 10	5.19282e-32	7_148629759_C_T	Human_STR_1379576	0.917245	7	148634250	148634273	Human_STR_1379576	STR	TRUE	FALSE
1697	Comparative height size at age 10	2.84088e-25	7_20399299_A_AGT	Human_STR_1307176	0.962236	7	20399300	20399314	Human_STR_1307176	STR	TRUE	TRUE
1697	Comparative height size at age 10	2.36909e-12	5_33052521_C_T	Human_STR_1128829	0.998229	5	33051306	33051320	Human_STR_1128829	STR	TRUE	FALSE
1697	Comparative height size at age 10	3.95778e-31	19_31014725_A_G	rMEI_19_31017349_31017650	0.859541	19	31017349	31017650	rMEI_19_31017349_31017650	rMEI	FALSE	FALSE
1697	Comparative height size at age 10	2.48602e-32	20_47896145_G_A	Human_STR_859334	0.89838	20	47930867	47930904	Human_STR_859334	STR	TRUE	TRUE
1697	Comparative height size at age 10	3.66222e-16	6_32431544_A_AATG	CNV_6_32470863_32472313_iPSCORE	0.877714	6	32470863	32472313	CNV_6_32470863_32472313_iPSCORE	DEL	TRUE	FALSE
1697	Comparative height size at age 10	1.3327e-08	15_99503199_GGT_G	Human_STR_499216	0.976238	15	99503200	99503235	Human_STR_499216	STR	FALSE	FALSE
1697	Comparative height size at age 10	1.61062e-11	2_33469927_T_TTATC	Human_STR_721365	0.997246	2	33469928	33469954	Human_STR_721365	STR	FALSE	FALSE
1697	Comparative height size at age 10	2.21289e-16	12_123665113_G_C	Human_STR_346719	0.871865	12	123691004	123691091	Human_STR_346719	STR	TRUE	TRUE
1697	Comparative height size at age 10	1.08605e-08	12_24270393_GAT_G	Human_STR_288175	0.957712	12	24270394	24270406	Human_STR_288175	STR	FALSE	FALSE
1697	Comparative height size at age 10	1.4683e-12	10_104781301_G_A	ALU_10_104808361_104808362	1	10	104808361	104808362	ALU_10_104808361_104808362	ALU	TRUE	FALSE
1697	Comparative height size at age 10	3.7779e-13	10_104514634_TTTTATTTA_T	Human_STR_187690	0.958477	10	104514635	104514665	Human_STR_187690	STR	TRUE	FALSE
1697	Comparative height size at age 10	1.82331e-09	2_37957015_A_ACAC	Human_STR_723810	0.958835	2	37957016	37957068	Human_STR_723810	STR	TRUE	FALSE
1697	Comparative height size at age 10	6.46169e-18	20_32955024_T_C	Human_STR_849358	0.999542	20	32993587	32993609	Human_STR_849358	STR	TRUE	FALSE
1697	Comparative height size at age 10	3.02926e-26	6_32658980_CT_C	DEL_6_32661815_32661933	0.82469	6	32661815	32661933	DEL_6_32661815_32661933	DEL	TRUE	FALSE
1697	Comparative height size at age 10	2.7025e-14	17_18475630_T_C	CNV_17_18412751_18465708_HipSci	0.995776	17	18412751	18465708	CNV_17_18412751_18465708_HipSci	DEL	TRUE	TRUE
1697	Comparative height size at age 10	1.35302e-08	19_37438286_A_G	DEL_19_37460755_37461272	0.873137	19	37460755	37461272	DEL_19_37460755_37461272	DEL	TRUE	FALSE
1697	Comparative height size at age 10	2.92213e-08	7_93106544_T_C	Human_STR_1347780	0.882586	7	93099571	93099596	Human_STR_1347780	STR	TRUE	FALSE
1697	Comparative height size at age 10	2.9926e-08	7_2772261_T_C	Human_STR_1297146	0.987664	7	2779113	2779130	Human_STR_1297146	STR	FALSE	FALSE
1697	Comparative height size at age 10	8.02192e-09	16_28906084_G_C	Human_STR_523452	0.974524	16	28904728	28904751	Human_STR_523452	STR	TRUE	TRUE
1697	Comparative height size at age 10	2.2899e-08	2_230442_T_C	Human_STR_703459	0.820082	2	242724	242751	Human_STR_703459	STR	FALSE	FALSE
1697	Comparative height size at age 10	1.60608e-09	17_43703555_A_G	CNV_17_43671813_43674451_iPSCORE	0.950481	17	43671813	43674451	CNV_17_43671813_43674451_iPSCORE	DEL	TRUE	FALSE
1697	Comparative height size at age 10	1.59175e-16	5_77431364_TTAAATAAA_T	Human_STR_1150352	0.970024	5	77431365	77431392	Human_STR_1150352	STR	FALSE	FALSE
1697	Comparative height size at age 10	1.03892e-10	1_26455273_T_A	CNV_1_26460106_26464806_iPSCORE	0.953663	1	26460106	26464806	CNV_1_26460106_26464806_iPSCORE	DEL	TRUE	TRUE
1697	Comparative height size at age 10	6.25809e-12	11_12654243_T_TTG	Human_STR_210187	0.999374	11	12654244	12654257	Human_STR_210187	STR	FALSE	FALSE
1697	Comparative height size at age 10	1.74931e-14	15_70019710_C_A	Human_STR_482020	0.982843	15	70037350	70037372	Human_STR_482020	STR	FALSE	FALSE
1697	Comparative height size at age 10	1.17545e-08	17_43656895_G_A	CNV_17_43664316_43667299_HipSci	0.926634	17	43664316	43667299	CNV_17_43664316_43667299_HipSci	mCNV	TRUE	FALSE
1697	Comparative height size at age 10	2.19519e-19	7_92210340_A_T	Human_STR_1347375	0.85635	7	92214295	92214327	Human_STR_1347375	STR	TRUE	TRUE
1697	Comparative height size at age 10	2.07087e-09	7_93137448_A_G	Human_STR_1347797	0.974045	7	93140383	93140424	Human_STR_1347797	STR	TRUE	TRUE
1697	Comparative height size at age 10	5.82841e-26	8_57173482_T_G	Human_STR_1415798	0.952077	8	57200682	57200705	Human_STR_1415798	STR	FALSE	FALSE
1697	Comparative height size at age 10	4.57429e-13	6_32389255_C_A	Human_STR_1225126	0.882593	6	32408208	32408218	Human_STR_1225126	STR	TRUE	FALSE
1697	Comparative height size at age 10	9.87352e-09	15_86218094_A_AAT	ALU_15_86224963_86224964	0.843099	15	86224963	86224964	ALU_15_86224963_86224964	ALU	FALSE	FALSE
1697	Comparative height size at age 10	3.0946e-09	9_123400974_C_G	Human_STR_1514364	0.967688	9	123444851	123444877	Human_STR_1514364	STR	TRUE	TRUE
1697	Comparative height size at age 10	2.1809e-12	3_52662722_T_A	rMEI_3_52709849_52710172	0.889898	3	52709849	52710172	rMEI_3_52709849_52710172	rMEI	TRUE	TRUE
1697	Comparative height size at age 10	9.2956e-17	12_102366532_ACT_A	Human_STR_330628	0.953874	12	102364878	102364911	Human_STR_330628	STR	FALSE	FALSE
1697	Comparative height size at age 10	9.77854e-22	11_75275479_T_G	Human_STR_243276	0.966875	11	75276661	75276676	Human_STR_243276	STR	TRUE	FALSE
1697	Comparative height size at age 10	1.70513e-27	4_73496691_A_G	Human_STR_1053023	0.99992	4	73496011	73496021	Human_STR_1053023	STR	TRUE	FALSE
1697	Comparative height size at age 10	2.96067e-11	12_111618332_T_G	Human_STR_336435	0.93878	12	111617398	111617424	Human_STR_336435	STR	FALSE	FALSE
1697	Comparative height size at age 10	4.35622e-15	14_65604459_A_C	CNV_14_65606337_65608037_HipSci	0.979373	14	65606337	65608037	CNV_14_65606337_65608037_HipSci	DEL	TRUE	TRUE
1697	Comparative height size at age 10	1.8171e-12	6_26967170_A_AT	Human_STR_1221646	0.998961	6	26961627	26961642	Human_STR_1221646	STR	TRUE	FALSE
1697	Comparative height size at age 10	4.32286e-11	15_99576648_T_C	CNV_15_99574535_99575535_iPSCORE	0.984017	15	99574535	99575535	CNV_15_99574535_99575535_iPSCORE	DEL	FALSE	FALSE
1697	Comparative height size at age 10	2.36774e-10	11_75276721_C_T	Human_STR_243277	0.999029	11	75278038	75278055	Human_STR_243277	STR	FALSE	FALSE
1697	Comparative height size at age 10	1.52982e-10	3_86942623_A_C	Human_STR_959005	0.944489	3	86941361	86941402	Human_STR_959005	STR	FALSE	FALSE
1697	Comparative height size at age 10	4.59708e-19	2_219467793_G_A	Human_STR_818903	0.972597	2	219482301	219482327	Human_STR_818903	STR	TRUE	TRUE
1697	Comparative height size at age 10	1.27231e-21	11_75279290_T_C	Human_STR_243278	0.967833	11	75279337	75279360	Human_STR_243278	STR	TRUE	TRUE
1697	Comparative height size at age 10	2.54698e-08	5_37555317_G_A	Human_STR_1131275	0.999967	5	37555809	37555837	Human_STR_1131275	STR	FALSE	FALSE
1697	Comparative height size at age 10	6.32562e-18	16_789618_G_A	Human_STR_501207	0.858099	16	789298	789325	Human_STR_501207	STR	TRUE	TRUE
1697	Comparative height size at age 10	7.29323e-09	3_128953982_A_ATTG	Human_STR_978236	0.961033	3	128953983	128953999	Human_STR_978236	STR	TRUE	TRUE
1697	Comparative height size at age 10	6.72501e-11	14_92323910_G_A	Human_STR_443886	0.974501	14	92324310	92324328	Human_STR_443886	STR	FALSE	FALSE
1697	Comparative height size at age 10	2.84809e-22	5_88380316_C_T	Human_STR_1156303	0.991583	5	88415486	88415516	Human_STR_1156303	STR	FALSE	FALSE
1697	Comparative height size at age 10	2.66083e-09	6_126285541_G_GT	Human_STR_1271978	0.976347	6	126306927	126306937	Human_STR_1271978	STR	TRUE	TRUE
1697	Comparative height size at age 10	1.29388e-31	12_28677764_T_TG	Human_STR_290650	0.946022	12	28672224	28672254	Human_STR_290650	STR	TRUE	FALSE
1697	Comparative height size at age 10	1.43843e-09	14_61055466_T_C	Human_STR_424929	0.975799	14	61093442	61093456	Human_STR_424929	STR	TRUE	TRUE
1697	Comparative height size at age 10	2.88823e-12	12_20563643_C_T	Human_STR_286272	0.967848	12	20568336	20568366	Human_STR_286272	STR	TRUE	FALSE
1697	Comparative height size at age 10	1.78407e-16	6_27484330_C_T	Human_STR_1222000	0.810634	6	27467016	27467050	Human_STR_1222000	STR	TRUE	FALSE
1697	Comparative height size at age 10	7.44921e-11	11_17370194_A_AT	Human_STR_212563	0.987363	11	17375261	17375277	Human_STR_212563	STR	TRUE	FALSE
1697	Comparative height size at age 10	3.16348e-10	3_12701147_CAT_C	BND_3_12696232_12630_1	0.816186	3	12696232	12696233	BND_3_12696232_12630_1	BND	FALSE	FALSE
1697	Comparative height size at age 10	1.25603e-08	20_33468793_G_A	DEL_20_33477203_33477305	0.842593	20	33477203	33477305	DEL_20_33477203_33477305	DEL	TRUE	TRUE
1697	Comparative height size at age 10	6.60772e-19	15_48726179_C_A	Human_STR_468714	0.96397	15	48739861	48739877	Human_STR_468714	STR	FALSE	FALSE
1697	Comparative height size at age 10	2.12359e-10	4_152310489_A_AAAAAAG	rMEI_4_152340722_152341552	0.905365	4	152340722	152341552	rMEI_4_152340722_152341552	rMEI	TRUE	TRUE
1697	Comparative height size at age 10	9.98433e-10	12_54005236_A_AAAAC	Human_STR_303609	0.964935	12	54005237	54005259	Human_STR_303609	STR	TRUE	FALSE
1697	Comparative height size at age 10	1.26424e-09	7_23648483_T_C	ALU_7_23665685_23665686	0.820617	7	23665685	23665686	ALU_7_23665685_23665686	ALU	TRUE	FALSE
1697	Comparative height size at age 10	1.13861e-12	6_26711124_A_G	CNV_6_26739241_26754755_Stitched	0.941067	6	26739241	26754755	CNV_6_26739241_26754755_Stitched	mCNV	TRUE	TRUE
1697	Comparative height size at age 10	4.86639e-13	11_12695171_C_T	Human_STR_210223	0.999375	11	12694727	12694757	Human_STR_210223	STR	FALSE	FALSE
1697	Comparative height size at age 10	6.13185e-10	20_34289590_C_T	Human_STR_850475	1	20	34303796	34303818	Human_STR_850475	STR	FALSE	FALSE
1697	Comparative height size at age 10	2.42477e-13	12_123469647_G_T	Human_STR_346599	0.908138	12	123517025	123517055	Human_STR_346599	STR	TRUE	TRUE
1697	Comparative height size at age 10	7.18593e-13	10_70237246_T_C	rMEI_10_70272110_70272418	0.850679	10	70272110	70272418	rMEI_10_70272110_70272418	rMEI	TRUE	FALSE
1697	Comparative height size at age 10	2.07301e-09	3_128986715_A_C	Human_STR_978289	0.96146	3	129009114	129009144	Human_STR_978289	STR	TRUE	TRUE
1697	Comparative height size at age 10	2.10488e-09	10_104650128_T_C	Human_STR_187878	0.992357	10	104697544	104697561	Human_STR_187878	STR	TRUE	TRUE
1697	Comparative height size at age 10	1.70173e-20	12_123683155_A_G	Human_STR_346735	0.91149	12	123701540	123701570	Human_STR_346735	STR	TRUE	TRUE
1697	Comparative height size at age 10	2.76939e-20	2_233120923_A_G	Human_STR_827063	0.997581	2	233134465	233134476	Human_STR_827063	STR	TRUE	FALSE
1697	Comparative height size at age 10	7.94518e-37	20_34329909_TTGCTGC_T	Human_STR_850505	0.964507	20	34329910	34329933	Human_STR_850505	STR	TRUE	FALSE
1697	Comparative height size at age 10	2.76273e-11	2_219017462_A_G	Human_STR_818496	0.999815	2	219023195	219023206	Human_STR_818496	STR	TRUE	TRUE
1697	Comparative height size at age 10	2.19671e-08	6_34746123_G_A	Human_STR_1226767	0.968156	6	34746166	34746185	Human_STR_1226767	STR	TRUE	FALSE
1697	Comparative height size at age 10	1.44257e-09	15_74198126_C_T	Human_STR_484395	0.958192	15	74196395	74196409	Human_STR_484395	STR	FALSE	FALSE
1697	Comparative height size at age 10	8.82016e-09	16_28580685_A_G	Human_STR_523072	0.974473	16	28570699	28570720	Human_STR_523072	STR	TRUE	TRUE
1697	Comparative height size at age 10	3.65184e-09	5_42749123_A_G	Human_STR_1133731	0.979097	5	42798882	42798896	Human_STR_1133731	STR	TRUE	TRUE
1697	Comparative height size at age 10	9.01296e-11	1_183598350_A_T	Human_STR_92350	0.974595	1	183615555	183615568	Human_STR_92350	STR	TRUE	FALSE
1697	Comparative height size at age 10	2.29167e-12	2_44642290_G_A	Human_STR_728141	0.973197	2	44633631	44633645	Human_STR_728141	STR	TRUE	FALSE
1697	Comparative height size at age 10	3.00948e-11	6_34403234_T_C	ALU_6_34405336_34405337	0.945493	6	34405336	34405337	ALU_6_34405336_34405337	ALU	FALSE	FALSE
1697	Comparative height size at age 10	5.07796e-11	11_120200333_TA_T	Human_STR_266691	0.868996	11	120200334	120200345	Human_STR_266691	STR	TRUE	FALSE
1697	Comparative height size at age 10	4.01508e-35	8_130746029_G_C	BND_8_130758055_23312_1	0.914546	8	130758055	130758056	BND_8_130758055_23312_1	BND	FALSE	FALSE
1697	Comparative height size at age 10	3.88737e-12	21_39511028_G_A	Human_STR_883134	0.985985	21	39507959	39507985	Human_STR_883134	STR	FALSE	FALSE
1697	Comparative height size at age 10	4.34206e-24	20_33761408_T_C	Human_STR_850054	0.998222	20	33775022	33775049	Human_STR_850054	STR	TRUE	TRUE
1697	Comparative height size at age 10	3.61275e-09	15_85305142_T_A	Human_STR_490891	0.83533	15	85261886	85261907	Human_STR_490891	STR	TRUE	TRUE
1697	Comparative height size at age 10	1.08778e-08	3_171906997_T_C	Human_STR_1000299	0.918933	3	171906188	171906215	Human_STR_1000299	STR	FALSE	FALSE
1697	Comparative height size at age 10	1.17466e-15	2_25017357_G_T	Human_STR_715719	0.815511	2	25037490	25037521	Human_STR_715719	STR	TRUE	FALSE
1697	Comparative height size at age 10	1.95861e-09	6_81056634_T_C	Human_STR_1249307	0.913302	6	81063933	81063965	Human_STR_1249307	STR	TRUE	TRUE
1697	Comparative height size at age 10	3.66222e-16	6_32431544_A_AATG	CNV_6_32458154_32459654_iPSCORE	0.877714	6	32458154	32459654	CNV_6_32458154_32459654_iPSCORE	DEL	TRUE	FALSE
1697	Comparative height size at age 10	2.70657e-09	6_34670584_C_T	SVA_6_34667482_34667483	0.932057	6	34667482	34667483	SVA_6_34667482_34667483	SVA	TRUE	TRUE
1697	Comparative height size at age 10	1.93762e-08	3_52980573_T_C	CNV_3_53027129_53038923_iPSCORE	0.952118	3	53027129	53038923	CNV_3_53027129_53038923_iPSCORE	DEL	TRUE	FALSE
1697	Comparative height size at age 10	7.79061e-10	5_131809305_T_C	Human_STR_1176767	0.973315	5	131809754	131809776	Human_STR_1176767	STR	FALSE	FALSE
1697	Comparative height size at age 10	2.43575e-15	19_37682425_A_C	Human_STR_684475	0.938675	19	37679570	37679593	Human_STR_684475	STR	TRUE	FALSE
1697	Comparative height size at age 10	2.90588e-09	2_44786094_CTG_C	Human_STR_728250	0.956503	2	44785159	44785213	Human_STR_728250	STR	TRUE	FALSE
1697	Comparative height size at age 10	2.38515e-08	7_45704289_C_T	Human_STR_1320875	0.958198	7	45699359	45699371	Human_STR_1320875	STR	TRUE	FALSE
1697	Comparative height size at age 10	5.83609e-17	3_172215870_GTTAT_G	Human_STR_1000468	0.968621	3	172215871	172215896	Human_STR_1000468	STR	FALSE	FALSE
1697	Comparative height size at age 10	1.42751e-18	5_131637338_G_A	Human_STR_1176691	0.974687	5	131659927	131659947	Human_STR_1176691	STR	TRUE	TRUE
1697	Comparative height size at age 10	1.92668e-10	11_47635626_A_AAAAC	Human_STR_228555	0.978271	11	47635627	47635651	Human_STR_228555	STR	TRUE	TRUE
1697	Comparative height size at age 10	2.10311e-21	6_31858530_T_C	Human_STR_1224759	0.856717	6	31858651	31858671	Human_STR_1224759	STR	TRUE	TRUE
1697	Comparative height size at age 10	3.75017e-09	19_38392049_T_C	Human_STR_685110	0.874535	19	38401886	38401910	Human_STR_685110	STR	TRUE	TRUE
1697	Comparative height size at age 10	3.35489e-14	17_28735039_A_G	Human_STR_575255	0.980041	17	28776142	28776171	Human_STR_575255	STR	FALSE	FALSE
1697	Comparative height size at age 10	4.11645e-18	20_33066369_T_C	rMEI_20_33115831_33116144	0.863101	20	33115831	33116144	rMEI_20_33115831_33116144	rMEI	TRUE	FALSE
1697	Comparative height size at age 10	5.05913e-13	16_67332813_A_AGCCTGGCCTG	Human_STR_540441	0.961638	16	67332814	67332843	Human_STR_540441	STR	TRUE	FALSE
1697	Comparative height size at age 10	2.21292e-10	6_117937950_T_C	Human_STR_1268008	0.961923	6	117911998	117912031	Human_STR_1268008	STR	FALSE	FALSE
1697	Comparative height size at age 10	7.15006e-09	14_21571119_A_G	Human_STR_403617	0.857705	14	21568692	21568716	Human_STR_403617	STR	FALSE	FALSE
1697	Comparative height size at age 10	1.25359e-13	3_136067232_C_A	Human_STR_981665	0.946203	3	136032875	136032890	Human_STR_981665	STR	TRUE	FALSE
1697	Comparative height size at age 10	3.02542e-10	11_17242238_G_A	Human_STR_212452	0.978971	11	17255108	17255133	Human_STR_212452	STR	TRUE	FALSE
1697	Comparative height size at age 10	1.25108e-10	2_178639719_A_G	ALU_2_178648956_178648957	1	2	178648956	178648957	ALU_2_178648956_178648957	ALU	FALSE	FALSE
1697	Comparative height size at age 10	0	20_33937795_C_CAACA	Human_STR_850176	0.991678	20	33937796	33937825	Human_STR_850176	STR	TRUE	TRUE
1697	Comparative height size at age 10	2.67028e-14	6_35042401_C_T	Human_STR_1227006	0.960793	6	35071343	35071359	Human_STR_1227006	STR	TRUE	TRUE
1697	Comparative height size at age 10	4.4105e-13	20_34665267_A_T	Human_STR_850932	0.920213	20	34711355	34711378	Human_STR_850932	STR	TRUE	TRUE
1697	Comparative height size at age 10	3.66222e-16	6_32431544_A_AATG	CNV_6_32467687_32469387_iPSCORE	0.83391	6	32467687	32469387	CNV_6_32467687_32469387_iPSCORE	mCNV	TRUE	FALSE
1697	Comparative height size at age 10	5.60748e-11	5_101948324_C_A	Human_STR_1162638	0.976927	5	101958080	101958091	Human_STR_1162638	STR	TRUE	TRUE
1697	Comparative height size at age 10	1.07243e-11	19_7165684_G_A	Human_STR_660680	0.871863	19	7166936	7166961	Human_STR_660680	STR	FALSE	FALSE
1697	Comparative height size at age 10	3.34951e-15	15_74164031_A_T	DEL_15_74164205_74164387	0.838537	15	74164205	74164387	DEL_15_74164205_74164387	DEL	TRUE	FALSE
1697	Comparative height size at age 10	5.83976e-13	2_219911022_A_G	DEL_2_219931673_219932076	0.853948	2	219931673	219932076	DEL_2_219931673_219932076	DEL	TRUE	TRUE
1697	Comparative height size at age 10	6.66881e-16	9_98260514_G_A	rMEI_9_98266015_98266333	0.870138	9	98266015	98266333	rMEI_9_98266015_98266333	rMEI	FALSE	FALSE
1697	Comparative height size at age 10	2.14516e-08	8_131040057_T_TA	LINE1_8_131041235_131041236	1	8	131041235	131041236	LINE1_8_131041235_131041236	LINE1	TRUE	TRUE
1697	Comparative height size at age 10	6.05552e-10	16_67792439_C_T	Human_STR_540886	0.970331	16	67802427	67802468	Human_STR_540886	STR	TRUE	TRUE
1697	Comparative height size at age 10	7.91182e-19	6_27222539_A_G	Human_STR_1221866	0.938872	6	27235374	27235395	Human_STR_1221866	STR	TRUE	FALSE
1697	Comparative height size at age 10	2.05219e-09	22_38602523_ATT_A	Human_STR_902988	0.991164	22	38602524	38602534	Human_STR_902988	STR	TRUE	TRUE
1697	Comparative height size at age 10	9.81549e-21	2_25452906_G_A	Human_STR_716064	0.926574	2	25449577	25449596	Human_STR_716064	STR	TRUE	FALSE
1697	Comparative height size at age 10	1.77519e-08	5_176536481_G_A	Human_STR_1202579	1	5	176573843	176573858	Human_STR_1202579	STR	TRUE	FALSE
1697	Comparative height size at age 10	4.49885e-08	20_35040232_G_C	Human_STR_851111	0.892248	20	35045766	35045799	Human_STR_851111	STR	FALSE	FALSE
1697	Comparative height size at age 10	3.35208e-17	14_103853360_A_C	Human_STR_450841	0.983907	14	103879924	103879973	Human_STR_450841	STR	TRUE	TRUE
1697	Comparative height size at age 10	2.94657e-14	4_145296500_C_T	CNV_4_145316588_145319910_HipSci	0.99062	4	145316588	145319910	CNV_4_145316588_145319910_HipSci	DEL	FALSE	FALSE
1697	Comparative height size at age 10	4.23958e-12	8_130711599_G_A	ALU_8_130712205_130712206	0.980056	8	130712205	130712206	ALU_8_130712205_130712206	ALU	FALSE	FALSE
1697	Comparative height size at age 10	5.89394e-31	8_78041452_G_A	Human_STR_1426357	0.990261	8	78044487	78044501	Human_STR_1426357	STR	FALSE	FALSE
1697	Comparative height size at age 10	6.43936e-09	15_84298570_T_TTAAA	Human_STR_490352	0.973251	15	84298571	84298594	Human_STR_490352	STR	TRUE	TRUE
1697	Comparative height size at age 10	1.5284e-16	12_123719444_G_A	Human_STR_346755	0.927827	12	123723946	123723969	Human_STR_346755	STR	TRUE	TRUE
1697	Comparative height size at age 10	3.90014e-09	5_176563079_A_G	Human_STR_1202645	1	5	176609941	176609955	Human_STR_1202645	STR	FALSE	FALSE
1697	Comparative height size at age 10	2.81266e-11	19_41879134_C_T	Human_STR_688414	0.923914	19	41878412	41878438	Human_STR_688414	STR	TRUE	TRUE
1697	Comparative height size at age 10	2.23848e-13	6_26589762_TA_T	Human_STR_1221472	0.9961	6	26589763	26589773	Human_STR_1221472	STR	TRUE	TRUE
1697	Comparative height size at age 10	5.25253e-16	6_29344939_A_G	Human_STR_1223165	0.999584	6	29343906	29343939	Human_STR_1223165	STR	TRUE	FALSE
1697	Comparative height size at age 10	2.88148e-13	5_131812897_T_TTTTG	Human_STR_1176769	0.972007	5	131812898	131812916	Human_STR_1176769	STR	TRUE	FALSE
1697	Comparative height size at age 10	4.99313e-08	6_31438431_G_C	ALU_6_31439016_31439017	0.99191	6	31439016	31439017	ALU_6_31439016_31439017	ALU	TRUE	FALSE
1697	Comparative height size at age 10	3.3792e-23	13_51065751_G_A	CNV_13_51069314_51075088_HipSci	0.966108	13	51069314	51075088	CNV_13_51069314_51075088_HipSci	DEL	FALSE	FALSE
1697	Comparative height size at age 10	3.22576e-08	2_44582275_G_C	Human_STR_728105	0.963855	2	44583683	44583709	Human_STR_728105	STR	TRUE	FALSE
1697	Comparative height size at age 10	2.94479e-16	14_24847951_C_T	Human_STR_405561	0.917052	14	24854052	24854088	Human_STR_405561	STR	FALSE	FALSE
1697	Comparative height size at age 10	8.4941e-31	1_41732844_G_A	Human_STR_29478	0.977968	1	41732127	41732150	Human_STR_29478	STR	TRUE	FALSE
1697	Comparative height size at age 10	3.01759e-08	8_49538282_G_C	Human_STR_1411804	0.855585	8	49538870	49538899	Human_STR_1411804	STR	FALSE	FALSE
1697	Comparative height size at age 10	2.50652e-11	11_17313521_A_G	Human_STR_212524	0.943964	11	17321450	17321480	Human_STR_212524	STR	TRUE	FALSE
1697	Comparative height size at age 10	0	20_33947730_T_C	Human_STR_850237	0.99136	20	33997616	33997626	Human_STR_850237	STR	TRUE	TRUE
1697	Comparative height size at age 10	2.29046e-09	3_156894764_T_G	Human_STR_992824	0.966206	3	156902563	156902577	Human_STR_992824	STR	FALSE	FALSE
1697	Comparative height size at age 10	4.35794e-08	7_37991830_G_GTTCA	Human_STR_1316429	0.952246	7	37991831	37991854	Human_STR_1316429	STR	FALSE	FALSE
1697	Comparative height size at age 10	6.67913e-33	4_82147843_T_TA	Human_STR_1057182	0.967203	4	82154499	82154523	Human_STR_1057182	STR	FALSE	FALSE
1697	Comparative height size at age 10	4.65645e-11	3_98675736_AC_A	Human_STR_962927	0.975973	3	98670115	98670133	Human_STR_962927	STR	FALSE	FALSE
1697	Comparative height size at age 10	1.79852e-08	3_53088601_C_G	Human_STR_941241	0.960976	3	53087114	53087128	Human_STR_941241	STR	TRUE	TRUE
1697	Comparative height size at age 10	8.38004e-11	15_100811863_G_A	ALU_15_100812817_100812818	0.993898	15	100812817	100812818	ALU_15_100812817_100812818	ALU	FALSE	FALSE
1697	Comparative height size at age 10	0	6_127007946_CA_C	Human_STR_1272245	0.99741	6	127012842	127012864	Human_STR_1272245	STR	FALSE	FALSE
1697	Comparative height size at age 10	3.33623e-35	8_130736854_A_G	BND_8_130758048_23104_1	0.912616	8	130758048	130758049	BND_8_130758048_23104_1	BND	FALSE	FALSE
1697	Comparative height size at age 10	2.33598e-13	10_69912278_G_A	Human_STR_166144	0.967812	10	69912696	69912761	Human_STR_166144	STR	FALSE	FALSE
1697	Comparative height size at age 10	4.44424e-18	5_42763512_G_T	Human_STR_1133738	0.994699	5	42809996	42810011	Human_STR_1133738	STR	TRUE	FALSE
1697	Comparative height size at age 10	9.66032e-09	7_38144898_A_G	Human_STR_1316496	0.976987	7	38146625	38146638	Human_STR_1316496	STR	TRUE	FALSE
1697	Comparative height size at age 10	3.10524e-22	20_35824717_T_C	Human_STR_851996	0.867245	20	35867975	35868011	Human_STR_851996	STR	FALSE	FALSE
1697	Comparative height size at age 10	1.48908e-09	17_44045585_C_A	DEL_17_44086725_44086961	0.823597	17	44086725	44086961	DEL_17_44086725_44086961	DEL	TRUE	FALSE
1697	Comparative height size at age 10	4.07654e-10	10_131392047_C_G	Human_STR_201867	0.888972	10	131398231	131398269	Human_STR_201867	STR	TRUE	TRUE
1697	Comparative height size at age 10	1.5425e-09	2_44791393_T_C	rMEI_2_44783601_44783908	0.807739	2	44783601	44783908	rMEI_2_44783601_44783908	rMEI	FALSE	FALSE
1697	Comparative height size at age 10	1.91031e-09	2_172408827_CA_C	Human_STR_793864	0.961423	2	172405575	172405609	Human_STR_793864	STR	TRUE	TRUE
1697	Comparative height size at age 10	1.2582e-23	17_61633657_G_A	Human_STR_599973	0.962357	17	61644320	61644342	Human_STR_599973	STR	TRUE	FALSE
1697	Comparative height size at age 10	1.17545e-08	17_43656895_G_A	SVA_17_43660611_43660612	0.972296	17	43660611	43660612	SVA_17_43660611_43660612	SVA	TRUE	FALSE
1697	Comparative height size at age 10	5.85908e-22	20_6448179_TAATAA_T	Human_STR_836715	0.99613	20	6448180	6448202	Human_STR_836715	STR	FALSE	FALSE
1697	Comparative height size at age 10	5.46017e-15	13_50805755_C_G	Human_STR_370685	0.958385	13	50815357	50815397	Human_STR_370685	STR	TRUE	TRUE
1697	Comparative height size at age 10	1.40323e-12	2_56088277_C_T	rMEI_2_56083542_56083843	0.878128	2	56083542	56083843	rMEI_2_56083542_56083843	rMEI	FALSE	FALSE
1697	Comparative height size at age 10	1.63317e-10	6_81044354_TAA_T	Human_STR_1249300	0.973842	6	81053717	81053733	Human_STR_1249300	STR	TRUE	FALSE
1697	Comparative height size at age 10	1.17545e-08	17_43656895_G_A	CNV_17_43668930_43671141_iPSCORE	0.970509	17	43668930	43671141	CNV_17_43668930_43671141_iPSCORE	mCNV	TRUE	FALSE
1697	Comparative height size at age 10	3.22793e-08	15_72402551_T_C	CNV_15_72385956_72388156_iPSCORE	0.981498	15	72385956	72388156	CNV_15_72385956_72388156_iPSCORE	DEL	TRUE	FALSE
1697	Comparative height size at age 10	1.35623e-08	17_43654468_C_T	CNV_17_43639268_43650442_iPSCORE	0.946556	17	43639268	43650442	CNV_17_43639268_43650442_iPSCORE	DEL	TRUE	FALSE
1697	Comparative height size at age 10	2.6849e-20	6_28970369_T_C	rMEI_6_28972221_28972315	0.883291	6	28972221	28972315	rMEI_6_28972221_28972315	rMEI	FALSE	FALSE
1697	Comparative height size at age 10	1.85496e-09	7_135193678_GA_G	Human_STR_1371838	0.986515	7	135193679	135193694	Human_STR_1371838	STR	FALSE	FALSE
1697	Comparative height size at age 10	2.49864e-09	10_70075569_T_C	Human_STR_166298	0.894096	10	70084362	70084393	Human_STR_166298	STR	TRUE	FALSE
1697	Comparative height size at age 10	1.24347e-11	11_128682460_C_A	DEL_11_128682716_128683410	0.885586	11	128682716	128683410	DEL_11_128682716_128683410	DEL	FALSE	FALSE
1697	Comparative height size at age 10	1.93267e-41	17_62016440_G_GCA	Human_STR_600259	0.982306	17	62016441	62016453	Human_STR_600259	STR	TRUE	TRUE
1697	Comparative height size at age 10	8.55166e-10	2_89027647_C_T	rMEI_2_89029246_89032288	0.882547	2	89029246	89032288	rMEI_2_89029246_89032288	rMEI	TRUE	FALSE
1697	Comparative height size at age 10	8.28147e-24	14_74986888_A_G	Human_STR_433918	0.844926	14	74987505	74987536	Human_STR_433918	STR	TRUE	TRUE
1697	Comparative height size at age 10	1.60608e-09	17_43703555_A_G	Human_STR_586874	0.952281	17	43746611	43746636	Human_STR_586874	STR	TRUE	FALSE
1697	Comparative height size at age 10	5.05751e-09	10_70231701_A_G	Human_STR_166559	0.963393	10	70275559	70275583	Human_STR_166559	STR	TRUE	FALSE
1697	Comparative height size at age 10	1.75473e-09	10_104637864_G_C	rMEI_10_104645257_104645586	0.856395	10	104645257	104645586	rMEI_10_104645257_104645586	rMEI	TRUE	FALSE
1697	Comparative height size at age 10	1.0692e-18	20_34459389_CCT_C	ALU_20_34458566_34458567	0.95838	20	34458566	34458567	ALU_20_34458566_34458567	ALU	TRUE	TRUE
1697	Comparative height size at age 10	8.19524e-10	10_79529245_C_T	Human_STR_172957	0.973487	10	79539314	79539351	Human_STR_172957	STR	TRUE	TRUE
1697	Comparative height size at age 10	3.51354e-08	4_83212929_A_G	Human_STR_1057679	0.957541	4	83240239	83240265	Human_STR_1057679	STR	FALSE	FALSE
1697	Comparative height size at age 10	6.66881e-16	9_98260514_G_A	Human_STR_1500087	0.95524	9	98270188	98270215	Human_STR_1500087	STR	FALSE	FALSE
1697	Comparative height size at age 10	1.7307e-10	6_81823604_C_T	Human_STR_1249560	0.937216	6	81846416	81846439	Human_STR_1249560	STR	FALSE	FALSE
1697	Comparative height size at age 10	3.89474e-11	15_91076028_G_A	Human_STR_494490	0.999816	15	91077788	91077812	Human_STR_494490	STR	TRUE	TRUE
1697	Comparative height size at age 10	2.20971e-11	6_31192509_C_T	CNV_6_31193293_31194422_iPSCORE	0.972904	6	31193293	31194422	CNV_6_31193293_31194422_iPSCORE	DEL	TRUE	FALSE
1697	Comparative height size at age 10	1.86727e-12	6_27740054_C_T	Human_STR_1222282	0.855499	6	27783365	27783381	Human_STR_1222282	STR	TRUE	TRUE
1697	Comparative height size at age 10	1.7253e-12	6_28383714_G_T	Human_STR_1222630	0.914392	6	28433250	28433272	Human_STR_1222630	STR	TRUE	FALSE
1697	Comparative height size at age 10	2.12516e-08	14_61053061_T_C	Human_STR_424920	0.984427	14	61084286	61084303	Human_STR_424920	STR	TRUE	TRUE
1697	Comparative height size at age 10	2.76614e-09	16_2054969_T_C	Human_STR_501953	0.947632	16	2058581	2058608	Human_STR_501953	STR	FALSE	FALSE
1697	Comparative height size at age 10	1.08161e-09	17_68156627_TCAA_T	rMEI_17_68150248_68150545	0.800097	17	68150248	68150545	rMEI_17_68150248_68150545	rMEI	FALSE	FALSE
1697	Comparative height size at age 10	2.20821e-11	18_21082381_T_C	Human_STR_624541	0.99928	18	21079922	21079938	Human_STR_624541	STR	TRUE	TRUE
1697	Comparative height size at age 10	2.45419e-09	1_44213482_C_A	ALU_1_44208924_44208925	0.808224	1	44208924	44208925	ALU_1_44208924_44208925	ALU	TRUE	TRUE
1697	Comparative height size at age 10	5.15406e-10	9_118267694_T_TTTA	Human_STR_1511682	0.987544	9	118267695	118267711	Human_STR_1511682	STR	FALSE	FALSE
1697	Comparative height size at age 10	4.95985e-12	6_81662775_C_T	Human_STR_1249497	0.983881	6	81668056	81668074	Human_STR_1249497	STR	FALSE	FALSE
1697	Comparative height size at age 10	1.20296e-12	6_32654008_A_AT	CNV_6_32643500_32647937_HipSci	0.97537	6	32643500	32647937	CNV_6_32643500_32647937_HipSci	DEL	TRUE	TRUE
1697	Comparative height size at age 10	1.03852e-15	17_47006948_C_T	Human_STR_589607	0.977154	17	47006364	47006384	Human_STR_589607	STR	TRUE	TRUE
1697	Comparative height size at age 10	8.33616e-19	20_34388789_G_T	Human_STR_850543	0.984788	20	34357784	34357809	Human_STR_850543	STR	TRUE	FALSE
1697	Comparative height size at age 10	5.38094e-11	6_27883738_CTTGCAATTGT_C	ALU_6_27885535_27885536	0.976007	6	27885535	27885536	ALU_6_27885535_27885536	ALU	TRUE	TRUE
1697	Comparative height size at age 10	1.43456e-10	6_47465267_T_C	Human_STR_1234862	0.962474	6	47515223	47515235	Human_STR_1234862	STR	TRUE	FALSE
1697	Comparative height size at age 10	6.62964e-12	6_81775661_G_C	Human_STR_1249532	0.908455	6	81775073	81775087	Human_STR_1249532	STR	FALSE	FALSE
1697	Comparative height size at age 10	0	3_141095372_A_G	Human_STR_984492	0.962169	3	141097204	141097220	Human_STR_984492	STR	TRUE	TRUE
1697	Comparative height size at age 10	1.64487e-29	18_20680619_C_T	Human_STR_624250	0.898368	18	20700869	20700903	Human_STR_624250	STR	FALSE	FALSE
1697	Comparative height size at age 10	6.25417e-10	10_23774834_A_G	ALU_10_23775690_23775691	0.804067	10	23775690	23775691	ALU_10_23775690_23775691	ALU	FALSE	FALSE
1697	Comparative height size at age 10	1.9477e-13	6_32485853_C_T	rMEI_6_32499309_32500800	0.924682	6	32499309	32500800	rMEI_6_32499309_32500800	rMEI	TRUE	FALSE
1697	Comparative height size at age 10	1.46893e-11	12_102444999_G_T	Human_STR_330702	0.96104	12	102493234	102493250	Human_STR_330702	STR	TRUE	TRUE
1697	Comparative height size at age 10	2.86519e-08	1_32612471_G_GT	Human_STR_22774	0.984361	1	32655958	32655973	Human_STR_22774	STR	TRUE	TRUE
1697	Comparative height size at age 10	3.13264e-37	2_629510_C_A	ALU_2_652672_652673	1	2	652672	652673	ALU_2_652672_652673	ALU	FALSE	FALSE
1697	Comparative height size at age 10	3.14838e-14	6_35108553_T_G	Human_STR_1227033	0.961286	6	35109677	35109693	Human_STR_1227033	STR	TRUE	TRUE
1697	Comparative height size at age 10	2.6036e-08	8_131089919_A_G	Human_STR_1454430	0.969512	8	131135834	131135858	Human_STR_1454430	STR	TRUE	FALSE
1697	Comparative height size at age 10	9.15042e-12	6_35179541_C_T	Human_STR_1227082	0.962952	6	35229292	35229309	Human_STR_1227082	STR	TRUE	TRUE
1697	Comparative height size at age 10	3.53157e-08	1_214618185_C_T	Human_STR_109213	0.980947	1	214624483	214624522	Human_STR_109213	STR	FALSE	FALSE
1697	Comparative height size at age 10	3.00907e-18	10_104317192_T_C	Human_STR_187521	0.996128	10	104330293	104330311	Human_STR_187521	STR	TRUE	TRUE
1697	Comparative height size at age 10	1.86318e-17	6_31192064_A_AC	rMEI_6_31211630_31213116	0.939602	6	31211630	31213116	rMEI_6_31211630_31213116	rMEI	TRUE	TRUE
1697	Comparative height size at age 10	1.40127e-24	15_74115751_T_TA	Human_STR_484365	0.946585	15	74126321	74126338	Human_STR_484365	STR	FALSE	FALSE
1697	Comparative height size at age 10	4.06471e-09	20_34216340_T_C	Human_STR_850438	0.973458	20	34265291	34265301	Human_STR_850438	STR	TRUE	TRUE
1697	Comparative height size at age 10	8.08118e-09	16_53467722_A_G	Human_STR_532050	0.865699	16	53510970	53510994	Human_STR_532050	STR	TRUE	TRUE
1697	Comparative height size at age 10	2.13012e-19	6_41909521_CCG_C	Human_STR_1231270	0.956053	6	41909522	41909534	Human_STR_1231270	STR	FALSE	FALSE
1697	Comparative height size at age 10	1.0454e-09	16_81576363_T_C	Human_STR_551101	0.932952	16	81578033	81578049	Human_STR_551101	STR	FALSE	FALSE
1697	Comparative height size at age 10	4.66131e-10	1_50909985_G_A	ALU_1_50912662_50912663	0.97711	1	50912662	50912663	ALU_1_50912662_50912663	ALU	TRUE	FALSE
1697	Comparative height size at age 10	4.07214e-15	15_62318178_A_G	ALU_15_62318280_62318281	0.99272	15	62318280	62318281	ALU_15_62318280_62318281	ALU	FALSE	FALSE
1697	Comparative height size at age 10	7.80596e-09	6_108878052_C_T	Human_STR_1263256	0.971385	6	108876082	108876098	Human_STR_1263256	STR	TRUE	TRUE
1697	Comparative height size at age 10	4.24735e-14	5_176621385_T_G	Human_STR_1202715	1	5	176670180	176670202	Human_STR_1202715	STR	TRUE	FALSE
1697	Comparative height size at age 10	1.0785e-12	20_35512452_G_A	Human_STR_851574	0.8151	20	35513168	35513202	Human_STR_851574	STR	FALSE	FALSE
1697	Comparative height size at age 10	2.79834e-09	1_43970297_G_A	Human_STR_30714	0.98022	1	43977821	43977839	Human_STR_30714	STR	TRUE	TRUE
1697	Comparative height size at age 10	6.89275e-09	17_43845480_T_C	Human_STR_586926	0.902702	17	43847570	43847604	Human_STR_586926	STR	TRUE	FALSE
1697	Comparative height size at age 10	5.64108e-11	13_41271878_T_G	rMEI_13_41271126_41271423	0.893427	13	41271126	41271423	rMEI_13_41271126_41271423	rMEI	FALSE	FALSE
1697	Comparative height size at age 10	1.67596e-10	6_35189636_A_T	Human_STR_1227069	0.95751	6	35189427	35189441	Human_STR_1227069	STR	TRUE	FALSE
1697	Comparative height size at age 10	2.38246e-12	6_28100640_T_C	BND_6_28143963_20429_1	0.875866	6	28143963	28143964	BND_6_28143963_20429_1	BND	TRUE	TRUE
1697	Comparative height size at age 10	2.37755e-17	20_34276672_AGGAAAAGAGGGAGGGAG_A	Human_STR_850466	0.973319	20	34284587	34284597	Human_STR_850466	STR	TRUE	TRUE
1697	Comparative height size at age 10	2.67876e-09	17_44352149_CTTTT_C	rMEI_17_44314883_44315591	0.952505	17	44314883	44315591	rMEI_17_44314883_44315591	rMEI	TRUE	TRUE
1697	Comparative height size at age 10	4.0897e-15	8_78053241_T_C	Human_STR_1426378	0.968835	8	78085255	78085269	Human_STR_1426378	STR	FALSE	FALSE
1697	Comparative height size at age 10	1.00731e-08	2_218126236_T_C	Human_STR_818072	0.831786	2	218129689	218129734	Human_STR_818072	STR	FALSE	FALSE
1697	Comparative height size at age 10	1.47812e-10	5_178570664_G_A	Human_STR_1204009	0.967452	5	178570744	178570757	Human_STR_1204009	STR	TRUE	TRUE
1697	Comparative height size at age 10	3.89636e-14	8_78249823_T_C	Human_STR_1426478	0.999318	8	78270945	78270962	Human_STR_1426478	STR	FALSE	FALSE
1697	Comparative height size at age 10	9.56656e-12	1_17382500_T_C	Human_STR_10958	0.990235	1	17385196	17385206	Human_STR_10958	STR	TRUE	TRUE
1697	Comparative height size at age 10	4.65645e-11	3_98675736_AC_A	Human_STR_962937	0.945512	3	98694911	98694921	Human_STR_962937	STR	FALSE	FALSE
1697	Comparative height size at age 10	2.08722e-10	1_26408409_T_C	Human_STR_17569	0.954112	1	26419484	26419506	Human_STR_17569	STR	TRUE	FALSE
1697	Comparative height size at age 10	4.16426e-13	10_104677690_C_A	Human_STR_187902	1	10	104719813	104719846	Human_STR_187902	STR	TRUE	FALSE
1697	Comparative height size at age 10	5.5123e-15	6_27561899_T_TG	Human_STR_1222116	0.96101	6	27607764	27607774	Human_STR_1222116	STR	TRUE	FALSE
1697	Comparative height size at age 10	6.02602e-11	14_92517970_C_T	Human_STR_444006	0.965066	14	92521219	92521243	Human_STR_444006	STR	FALSE	FALSE
1697	Comparative height size at age 10	7.21823e-41	3_141206990_C_T	Human_STR_984559	0.967873	3	141224611	141224635	Human_STR_984559	STR	TRUE	TRUE
1697	Comparative height size at age 10	1.59434e-15	2_43622472_C_T	DEL_2_43658785_43659294	0.834247	2	43658785	43659294	DEL_2_43658785_43659294	DEL	FALSE	FALSE
1697	Comparative height size at age 10	4.56275e-31	12_28266765_G_A	ALU_12_28274591_28274592	0.992395	12	28274591	28274592	ALU_12_28274591_28274592	ALU	TRUE	FALSE
1697	Comparative height size at age 10	1.09755e-09	17_44035222_GAA_G	Human_STR_587068	0.851503	17	44066253	44066279	Human_STR_587068	STR	TRUE	FALSE
1697	Comparative height size at age 10	4.08233e-19	5_54871229_C_T	ALU_5_54865800_54865801	0.946443	5	54865800	54865801	ALU_5_54865800_54865801	ALU	TRUE	FALSE
1697	Comparative height size at age 10	2.15932e-09	7_135207451_G_A	Human_STR_1371841	0.971969	7	135197556	135197580	Human_STR_1371841	STR	TRUE	TRUE
1697	Comparative height size at age 10	1.53553e-08	18_43050856_C_T	Human_STR_635536	0.96835	18	43050952	43050968	Human_STR_635536	STR	FALSE	FALSE
1697	Comparative height size at age 10	3.96512e-11	2_55958321_G_C	Human_STR_734457	0.940289	2	55976315	55976340	Human_STR_734457	STR	FALSE	FALSE
1697	Comparative height size at age 10	8.15818e-14	10_70020802_G_A	Human_STR_166230	0.977245	10	70022616	70022627	Human_STR_166230	STR	TRUE	TRUE
1697	Comparative height size at age 10	2.0828e-15	1_176815121_G_T	Human_STR_88441	0.999978	1	176821704	176821733	Human_STR_88441	STR	FALSE	FALSE
1697	Comparative height size at age 10	8.17717e-12	1_32422112_A_G	Human_STR_22505	0.862852	1	32427056	32427084	Human_STR_22505	STR	FALSE	FALSE
1697	Comparative height size at age 10	1.67265e-25	4_82160348_C_G	Human_STR_1057190	0.954317	4	82175566	82175593	Human_STR_1057190	STR	FALSE	FALSE
1697	Comparative height size at age 10	1.03046e-09	17_44174109_G_C	rMEI_17_44176407_44176717	0.836106	17	44176407	44176717	rMEI_17_44176407_44176717	rMEI	TRUE	FALSE
1697	Comparative height size at age 10	1.16915e-10	11_17199328_C_G	rMEI_11_17195852_17196152	0.861551	11	17195852	17196152	rMEI_11_17195852_17196152	rMEI	TRUE	FALSE
1697	Comparative height size at age 10	2.19577e-13	20_47936816_T_TA	Human_STR_859339	0.936223	20	47936977	47937007	Human_STR_859339	STR	TRUE	FALSE
1697	Comparative height size at age 10	3.7421e-10	8_60533280_A_T	Human_STR_1417313	0.951298	8	60578620	60578632	Human_STR_1417313	STR	FALSE	FALSE
1697	Comparative height size at age 10	2.19862e-15	15_74214081_C_CTGAG	Human_STR_484408	0.99911	15	74214082	74214099	Human_STR_484408	STR	TRUE	TRUE
1697	Comparative height size at age 10	4.90176e-10	15_84812911_T_TTGTG	Human_STR_490604	0.961715	15	84812912	84812925	Human_STR_490604	STR	TRUE	TRUE
1697	Comparative height size at age 10	2.01354e-09	1_217773463_G_T	Human_STR_110840	0.820345	1	217809731	217809767	Human_STR_110840	STR	TRUE	FALSE
1697	Comparative height size at age 10	9.231e-12	6_32300809_A_G	Human_STR_1225073	0.963564	6	32328160	32328196	Human_STR_1225073	STR	TRUE	TRUE
1697	Comparative height size at age 10	4.75074e-20	5_54963381_A_G	Human_STR_1137996	0.98494	5	54959961	54959977	Human_STR_1137996	STR	TRUE	FALSE
1697	Comparative height size at age 10	2.07592e-09	3_129051799_A_G	BND_3_129052206_61445_2	0.932243	3	129052206	129052207	BND_3_129052206_61445_2	BND	TRUE	TRUE
1697	Comparative height size at age 10	1.34574e-08	6_7742304_C_T	Human_STR_1209669	0.963575	6	7741517	7741542	Human_STR_1209669	STR	FALSE	FALSE
1697	Comparative height size at age 10	5.01332e-16	6_142595598_A_G	Human_STR_1280593	0.989523	6	142596746	142596766	Human_STR_1280593	STR	FALSE	FALSE
1697	Comparative height size at age 10	1.44455e-12	6_32218120_G_A	Human_STR_1225032	0.885123	6	32258120	32258141	Human_STR_1225032	STR	TRUE	TRUE
1697	Comparative height size at age 10	7.44869e-10	2_219998125_A_C	Human_STR_819264	0.989177	2	220006933	220006970	Human_STR_819264	STR	TRUE	FALSE
1697	Comparative height size at age 10	4.60581e-08	16_72650162_G_C	Human_STR_545119	1	16	72676812	72676826	Human_STR_545119	STR	FALSE	FALSE
1697	Comparative height size at age 10	1.59464e-10	1_26411971_C_T	Human_STR_17560	0.947254	1	26409378	26409392	Human_STR_17560	STR	TRUE	FALSE
1697	Comparative height size at age 10	4.45271e-14	6_47492122_C_G	Human_STR_1234877	0.977116	6	47536480	47536497	Human_STR_1234877	STR	FALSE	FALSE
1697	Comparative height size at age 10	3.08813e-08	2_44760446_T_C	Human_STR_728235	0.961051	2	44767284	44767310	Human_STR_728235	STR	TRUE	FALSE
1697	Comparative height size at age 10	2.83592e-09	7_120803463_G_A	Human_STR_1363758	0.891573	7	120806175	120806200	Human_STR_1363758	STR	FALSE	FALSE
1697	Comparative height size at age 10	2.39717e-12	12_116517018_TTGG_T	Human_STR_340238	0.966795	12	116517019	116517039	Human_STR_340238	STR	FALSE	FALSE
1697	Comparative height size at age 10	0	15_84564817_G_A	Human_STR_490501	0.995731	15	84564522	84564540	Human_STR_490501	STR	TRUE	FALSE
1697	Comparative height size at age 10	0	4_18011860_TTTAC_T	Human_STR_1025290	0.971751	4	18023890	18023906	Human_STR_1025290	STR	TRUE	TRUE
1697	Comparative height size at age 10	2.95626e-16	6_32596937_G_T	rMEI_6_32561965_32564608	0.950886	6	32561965	32564608	rMEI_6_32561965_32564608	rMEI	TRUE	FALSE
1697	Comparative height size at age 10	2.53193e-08	9_86550647_A_G	Human_STR_1493362	0.972098	9	86551399	86551409	Human_STR_1493362	STR	TRUE	TRUE
1697	Comparative height size at age 10	1.11582e-17	1_227750068_G_A	Human_STR_116552	0.962461	1	227769870	227769891	Human_STR_116552	STR	TRUE	FALSE
1697	Comparative height size at age 10	1.18489e-09	20_34362787_G_A	Human_STR_850628	1	20	34406849	34406873	Human_STR_850628	STR	FALSE	FALSE
1697	Comparative height size at age 10	1.14396e-08	20_33401707_G_A	Human_STR_849743	0.988484	20	33418598	33418625	Human_STR_849743	STR	TRUE	TRUE
1697	Comparative height size at age 10	7.07447e-33	12_28479757_C_G	Human_STR_290589	0.964244	12	28523756	28523770	Human_STR_290589	STR	TRUE	TRUE
1697	Comparative height size at age 10	1.75151e-12	5_130935196_TAC_T	Human_STR_1176295	0.976364	5	130935197	130935220	Human_STR_1176295	STR	TRUE	TRUE
1697	Comparative height size at age 10	1.22979e-08	5_176546258_C_A	Human_STR_1202614	1	5	176592771	176592792	Human_STR_1202614	STR	FALSE	FALSE
1697	Comparative height size at age 10	1.2703e-17	2_220015217_G_A	Human_STR_819265	0.957168	2	220009944	220009972	Human_STR_819265	STR	TRUE	FALSE
1697	Comparative height size at age 10	3.78418e-10	8_77780585_G_C	Human_STR_1426232	0.953319	8	77776826	77776858	Human_STR_1426232	STR	FALSE	FALSE
1697	Comparative height size at age 10	6.51622e-18	5_156759803_C_T	Human_STR_1191083	0.961863	5	156768396	156768416	Human_STR_1191083	STR	FALSE	FALSE
1697	Comparative height size at age 10	2.75187e-09	3_52597664_G_A	Human_STR_940853	0.993508	3	52600065	52600095	Human_STR_940853	STR	TRUE	TRUE
1697	Comparative height size at age 10	6.03439e-10	17_29661340_G_T	rMEI_17_29659591_29659941	0.836126	17	29659591	29659941	rMEI_17_29659591_29659941	rMEI	TRUE	TRUE
1697	Comparative height size at age 10	1.26523e-08	9_89162181_C_T	Human_STR_1494956	0.998112	9	89162603	89162621	Human_STR_1494956	STR	FALSE	FALSE
1697	Comparative height size at age 10	5.21061e-11	6_28180732_G_GA	rMEI_6_28190207_28190532	0.870195	6	28190207	28190532	rMEI_6_28190207_28190532	rMEI	TRUE	TRUE
1697	Comparative height size at age 10	2.79225e-17	2_43624252_A_C	Human_STR_727459	0.945242	2	43666404	43666427	Human_STR_727459	STR	FALSE	FALSE
1697	Comparative height size at age 10	1.02435e-14	15_61408960_AT_A	Human_STR_476285	0.989036	15	61408961	61408976	Human_STR_476285	STR	FALSE	FALSE
1697	Comparative height size at age 10	1.03387e-08	6_142430828_C_T	LINE1_6_142450110_142450111	1	6	142450110	142450111	LINE1_6_142450110_142450111	LINE1	TRUE	TRUE
1697	Comparative height size at age 10	1.36843e-09	17_43830640_C_T	Human_STR_586904	0.948427	17	43809555	43809575	Human_STR_586904	STR	TRUE	TRUE
1697	Comparative height size at age 10	2.98956e-09	17_44205350_A_ATT	Human_STR_587140	0.945195	17	44161748	44161771	Human_STR_587140	STR	TRUE	TRUE
1697	Comparative height size at age 10	5.73186e-34	12_28326163_TC_T	Human_STR_290503	0.962574	12	28367515	28367531	Human_STR_290503	STR	TRUE	FALSE
1697	Comparative height size at age 10	2.10606e-19	6_28854269_A_G	Human_STR_1222935	0.810811	6	28859602	28859633	Human_STR_1222935	STR	TRUE	FALSE
1697	Comparative height size at age 10	5.30979e-11	15_72218912_G_A	Human_STR_483162	0.863537	15	72266445	72266475	Human_STR_483162	STR	FALSE	FALSE
1697	Comparative height size at age 10	3.41932e-13	1_51246155_C_T	Human_STR_35246	0.984651	1	51286520	51286538	Human_STR_35246	STR	TRUE	FALSE
1697	Comparative height size at age 10	1.02514e-17	10_81109708_T_C	Human_STR_173680	0.976005	10	81119579	81119594	Human_STR_173680	STR	TRUE	TRUE
1697	Comparative height size at age 10	1.17545e-08	17_43656895_G_A	CNV_17_43667675_43670014_iPSCORE	0.952139	17	43667675	43670014	CNV_17_43667675_43670014_iPSCORE	mCNV	TRUE	FALSE
1697	Comparative height size at age 10	3.39433e-11	12_123040985_T_C	Human_STR_346156	0.951916	12	123070597	123070646	Human_STR_346156	STR	TRUE	TRUE
1697	Comparative height size at age 10	1.05274e-17	2_43828637_C_A	Human_STR_727549	0.932614	2	43827500	43827524	Human_STR_727549	STR	TRUE	TRUE
1697	Comparative height size at age 10	4.75074e-20	5_54963381_A_G	Human_STR_1137990	0.985517	5	54953984	54954008	Human_STR_1137990	STR	TRUE	TRUE
1697	Comparative height size at age 10	4.85871e-09	8_126449406_C_T	Human_STR_1451851	0.839301	8	126450287	126450308	Human_STR_1451851	STR	FALSE	FALSE
1697	Comparative height size at age 10	2.91789e-08	12_102945342_AT_A	Human_STR_330912	0.849215	12	102941740	102941762	Human_STR_330912	STR	FALSE	FALSE
1697	Comparative height size at age 10	2.2661e-11	1_172431062_A_G	Human_STR_86002	0.960747	1	172432080	172432090	Human_STR_86002	STR	FALSE	FALSE
1697	Comparative height size at age 10	2.51514e-12	12_116636803_C_G	Human_STR_340349	0.967811	12	116685495	116685506	Human_STR_340349	STR	FALSE	FALSE
1697	Comparative height size at age 10	1.59464e-10	1_26411971_C_T	Human_STR_17561	0.949723	1	26412448	26412468	Human_STR_17561	STR	TRUE	FALSE
1697	Comparative height size at age 10	1.36696e-11	20_33020957_A_G	Human_STR_849377	0.847427	20	33009401	33009426	Human_STR_849377	STR	TRUE	FALSE
1697	Comparative height size at age 10	2.09534e-08	3_52983246_G_C	Human_STR_941151	0.928876	3	52994633	52994666	Human_STR_941151	STR	TRUE	TRUE
1697	Comparative height size at age 10	1.35683e-15	20_33681256_G_A	Human_STR_849964	0.973407	20	33689221	33689238	Human_STR_849964	STR	TRUE	FALSE
1697	Comparative height size at age 10	1.85872e-12	22_30486826_A_G	Human_STR_897004	0.810356	22	30519633	30519670	Human_STR_897004	STR	TRUE	TRUE
1697	Comparative height size at age 10	7.56286e-13	3_86745568_G_T	Human_STR_958899	0.954109	3	86748564	86748605	Human_STR_958899	STR	FALSE	FALSE
1697	Comparative height size at age 10	1.60342e-25	20_34512606_C_G	Human_STR_850720	0.971894	20	34477633	34477651	Human_STR_850720	STR	TRUE	FALSE
1697	Comparative height size at age 10	1.75632e-25	20_32049376_A_G	Human_STR_848440	0.969274	20	32036090	32036118	Human_STR_848440	STR	TRUE	TRUE
1697	Comparative height size at age 10	3.68533e-37	17_61747965_A_AG	ALU_17_61731693_61731694	0.816714	17	61731693	61731694	ALU_17_61731693_61731694	ALU	TRUE	TRUE
1697	Comparative height size at age 10	5.78054e-09	8_56943669_AAAAAT_A	Human_STR_1415625	0.962626	8	56943670	56943704	Human_STR_1415625	STR	FALSE	FALSE
1697	Comparative height size at age 10	3.72574e-10	2_43516776_G_A	Human_STR_727362	0.896044	2	43521973	43521992	Human_STR_727362	STR	FALSE	FALSE
1697	Comparative height size at age 10	4.65023e-14	5_108235266_G_A	Human_STR_1165657	0.832179	5	108238597	108238630	Human_STR_1165657	STR	FALSE	FALSE
1697	Comparative height size at age 10	5.88857e-09	16_84798861_TTG_T	Human_STR_553014	0.979586	16	84798862	84798877	Human_STR_553014	STR	TRUE	TRUE
1697	Comparative height size at age 10	2.17526e-08	11_9524789_CA_C	DEL_11_9525808_9526743	0.859514	11	9525808	9526743	DEL_11_9525808_9526743	DEL	FALSE	FALSE
1697	Comparative height size at age 10	8.94935e-14	11_66833327_G_A	Human_STR_237750	0.982214	11	66835262	66835289	Human_STR_237750	STR	TRUE	FALSE
1697	Comparative height size at age 10	1.41681e-11	2_55982930_C_CATTT	Human_STR_734464	0.964386	2	55982931	55982954	Human_STR_734464	STR	TRUE	FALSE
1697	Comparative height size at age 10	1.48459e-11	6_47524769_G_A	Human_STR_1234897	0.97173	6	47574379	47574399	Human_STR_1234897	STR	FALSE	FALSE
1697	Comparative height size at age 10	2.34374e-11	15_85348961_TTTTG_T	Human_STR_490990	0.9604	15	85348962	85348984	Human_STR_490990	STR	TRUE	TRUE
1697	Comparative height size at age 10	1.75435e-14	2_56101618_C_G	Human_STR_734520	0.933093	2	56105794	56105816	Human_STR_734520	STR	FALSE	FALSE
1697	Comparative height size at age 10	4.00361e-11	2_232599016_G_A	Human_STR_826704	0.954922	2	232595969	232595992	Human_STR_826704	STR	TRUE	TRUE
1697	Comparative height size at age 10	5.61517e-30	5_131600187_A_G	Human_STR_1176663	0.991849	5	131605672	131605686	Human_STR_1176663	STR	TRUE	FALSE
1697	Comparative height size at age 10	4.05383e-10	10_23764185_C_G	Human_STR_144085	0.944854	10	23777338	23777363	Human_STR_144085	STR	FALSE	FALSE
1697	Comparative height size at age 10	1.17545e-08	17_43656895_G_A	CNV_17_43666531_43671141_HipSci	0.968311	17	43666531	43671141	CNV_17_43666531_43671141_HipSci	mCNV	TRUE	FALSE
1697	Comparative height size at age 10	2.45616e-08	15_84289842_G_A	Human_STR_490349	0.9505	15	84290733	84290748	Human_STR_490349	STR	TRUE	FALSE
1697	Comparative height size at age 10	2.46302e-34	8_57168282_AG_A	Human_STR_1415780	0.955876	8	57161438	57161452	Human_STR_1415780	STR	TRUE	TRUE
1697	Comparative height size at age 10	2.24885e-16	20_34131396_C_T	Human_STR_850336	0.96017	20	34133318	34133332	Human_STR_850336	STR	TRUE	TRUE
1697	Comparative height size at age 10	2.93981e-08	3_99304474_G_A	Human_STR_963163	0.964442	3	99313835	99313863	Human_STR_963163	STR	FALSE	FALSE
1697	Comparative height size at age 10	6.36193e-09	3_12608345_A_G	Human_STR_918533	0.998101	3	12607954	12607971	Human_STR_918533	STR	TRUE	TRUE
1697	Comparative height size at age 10	7.13645e-29	2_71525698_G_A	Human_STR_743558	0.997288	2	71569814	71569827	Human_STR_743558	STR	TRUE	TRUE
1697	Comparative height size at age 10	8.71515e-26	7_23473366_ATTTG_A	Human_STR_1308971	0.880233	7	23488235	23488268	Human_STR_1308971	STR	TRUE	FALSE
1697	Comparative height size at age 10	1.35931e-31	12_28737797_T_A	Human_STR_290673	0.95466	12	28740642	28740677	Human_STR_290673	STR	TRUE	TRUE
1697	Comparative height size at age 10	2.8539e-10	4_106270291_A_G	Human_STR_1069163	0.883624	4	106276494	106276516	Human_STR_1069163	STR	FALSE	FALSE
1697	Comparative height size at age 10	3.21528e-09	11_43822758_G_A	Human_STR_226084	0.961068	11	43866532	43866561	Human_STR_226084	STR	TRUE	FALSE
1697	Comparative height size at age 10	1.96599e-10	2_171847269_T_C	Human_STR_793473	0.967735	2	171888596	171888629	Human_STR_793473	STR	TRUE	FALSE
1697	Comparative height size at age 10	2.24425e-15	6_34231570_T_C	Human_STR_1226267	0.970487	6	34236134	34236153	Human_STR_1226267	STR	TRUE	FALSE
1697	Comparative height size at age 10	3.23603e-09	10_104679978_C_T	Human_STR_187908	0.992123	10	104727872	104727883	Human_STR_187908	STR	TRUE	TRUE
1697	Comparative height size at age 10	2.04297e-11	9_118500860_C_A	ALU_9_118509752_118509753	1	9	118509752	118509753	ALU_9_118509752_118509753	ALU	FALSE	FALSE
1697	Comparative height size at age 10	1.18474e-32	12_28663170_A_G	Human_STR_290636	0.93821	12	28626900	28626929	Human_STR_290636	STR	TRUE	FALSE
1707_1	Handedness (chirality/laterality): Right-handed	2.57112e-08	2_210253106_T_C	Human_STR_814069	0.942959	2	210286856	210286882	Human_STR_814069	STR	FALSE	FALSE
1707_1	Handedness (chirality/laterality): Right-handed	1.9088e-08	2_210276814_T_C	ALU_2_210260754_210260755	0.990709	2	210260754	210260755	ALU_2_210260754_210260755	ALU	FALSE	FALSE
1707_2	Handedness (chirality/laterality): Left-handed	4.80975e-08	17_44243351_T_TCG	rMEI_17_44223917_44224221	0.841929	17	44223917	44224221	rMEI_17_44223917_44224221	rMEI	TRUE	FALSE
1707_2	Handedness (chirality/laterality): Left-handed	1.04341e-08	2_210276814_T_C	ALU_2_210260754_210260755	0.990709	2	210260754	210260755	ALU_2_210260754_210260755	ALU	FALSE	FALSE
1707_2	Handedness (chirality/laterality): Left-handed	1.27394e-08	2_210253106_T_C	Human_STR_814069	0.942959	2	210286856	210286882	Human_STR_814069	STR	FALSE	FALSE
1717	Skin colour	1.1126e-09	1_170480531_C_T	Human_STR_84946	0.950508	1	170480735	170480769	Human_STR_84946	STR	FALSE	FALSE
1717	Skin colour	6.23066e-17	20_33372136_T_A	Human_STR_849737	0.981352	20	33411162	33411191	Human_STR_849737	STR	TRUE	FALSE
1717	Skin colour	1.85606e-17	9_12595352_T_G	Human_STR_1468118	0.963414	9	12595866	12595878	Human_STR_1468118	STR	FALSE	FALSE
1717	Skin colour	2.04127e-12	3_141208684_A_C	Human_STR_984570	0.949708	3	141239385	141239402	Human_STR_984570	STR	TRUE	FALSE
1717	Skin colour	3.08084e-12	17_79467883_C_T	DEL_17_79471027_79471291	0.82602	17	79471027	79471291	DEL_17_79471027_79471291	DEL	TRUE	FALSE
1717	Skin colour	1.69978e-19	20_33223832_T_TA	CNV_20_33241827_33244228_iPSCORE	0.986024	20	33241827	33244228	CNV_20_33241827_33244228_iPSCORE	DEL	TRUE	FALSE
1717	Skin colour	4.50449e-10	6_680678_T_C	CNV_6_666419_667819_iPSCORE	0.987946	6	666419	667819	CNV_6_666419_667819_iPSCORE	DEL	FALSE	FALSE
1717	Skin colour	4.06377e-44	11_88523022_A_AT	Human_STR_250284	1	11	88523023	88523040	Human_STR_250284	STR	FALSE	FALSE
1717	Skin colour	7.774e-25	11_88683754_G_C	Human_STR_250370	1	11	88684245	88684273	Human_STR_250370	STR	FALSE	FALSE
1717	Skin colour	2.71063e-31	20_35040232_G_C	Human_STR_851111	0.892248	20	35045766	35045799	Human_STR_851111	STR	FALSE	FALSE
1717	Skin colour	2.8007e-10	6_51809617_T_G	Human_STR_1236891	0.969756	6	51819538	51819554	Human_STR_1236891	STR	FALSE	FALSE
1717	Skin colour	5.35887e-10	12_90533915_C_T	CNV_12_90486986_90491717_HipSci	0.991739	12	90486986	90491717	CNV_12_90486986_90491717_HipSci	DEL	FALSE	FALSE
1717	Skin colour	2.45778e-09	20_35776928_A_G	Human_STR_851913	0.994238	20	35785622	35785646	Human_STR_851913	STR	FALSE	FALSE
1717	Skin colour	5.37983e-24	11_89847876_T_G	Human_STR_250994	0.986838	11	89860140	89860168	Human_STR_250994	STR	TRUE	TRUE
1717	Skin colour	1.15381e-09	15_29298067_AAAATAAAT_A	Human_STR_456663	0.977263	15	29298068	29298096	Human_STR_456663	STR	FALSE	FALSE
1717	Skin colour	1.31675e-10	1_150726238_C_T	Human_STR_73097	0.979788	1	150726417	150726444	Human_STR_73097	STR	TRUE	TRUE
1717	Skin colour	4.50841e-21	11_78147055_A_G	Human_STR_245254	0.963497	11	78182567	78182589	Human_STR_245254	STR	TRUE	FALSE
1717	Skin colour	1.69604e-08	20_34459389_CCT_C	ALU_20_34458566_34458567	0.95838	20	34458566	34458567	ALU_20_34458566_34458567	ALU	TRUE	TRUE
1717	Skin colour	1.17054e-13	20_32114536_CA_C	Human_STR_848558	0.973432	20	32114537	32114547	Human_STR_848558	STR	TRUE	TRUE
1717	Skin colour	6.76847e-21	11_77962116_A_G	Human_STR_245106	0.970317	11	77980073	77980094	Human_STR_245106	STR	TRUE	TRUE
1717	Skin colour	3.46681e-10	20_34620835_AATTT_A	Human_STR_850847	0.96792	20	34620836	34620859	Human_STR_850847	STR	TRUE	FALSE
1717	Skin colour	0	11_88893319_AAAAT_A	Human_STR_250482	0.986606	11	88893320	88893357	Human_STR_250482	STR	FALSE	FALSE
1717	Skin colour	2.8026e-45	11_88513323_T_G	Human_STR_250306	1	11	88562631	88562647	Human_STR_250306	STR	FALSE	FALSE
1717	Skin colour	0	16_89616155_G_T	Human_STR_555680	0.96204	16	89617474	89617493	Human_STR_555680	STR	TRUE	TRUE
1717	Skin colour	8.77556e-09	17_48417187_C_T	Human_STR_590845	0.952274	17	48425461	48425484	Human_STR_590845	STR	TRUE	FALSE
1717	Skin colour	2.05991e-23	20_33691652_A_G	Human_STR_849973	0.986362	20	33696532	33696554	Human_STR_849973	STR	TRUE	FALSE
1717	Skin colour	2.7735e-08	12_88166542_AT_A	Human_STR_321974	0.959983	12	88166543	88166553	Human_STR_321974	STR	FALSE	FALSE
1717	Skin colour	8.19045e-14	20_34070056_TTTTG_T	Human_STR_850289	0.967654	20	34070057	34070075	Human_STR_850289	STR	TRUE	FALSE
1717	Skin colour	1.03627e-12	9_12726691_G_C	Human_STR_1468181	0.948141	9	12727188	12727198	Human_STR_1468181	STR	FALSE	FALSE
1717	Skin colour	5.07737e-09	3_141206990_C_T	Human_STR_984559	0.967873	3	141224611	141224635	Human_STR_984559	STR	TRUE	TRUE
1717	Skin colour	4.1058e-43	20_33947730_T_C	Human_STR_850237	0.99136	20	33997616	33997626	Human_STR_850237	STR	TRUE	TRUE
1717	Skin colour	0	20_33066369_T_C	rMEI_20_33115831_33116144	0.863101	20	33115831	33116144	rMEI_20_33115831_33116144	rMEI	TRUE	FALSE
1717	Skin colour	4.40092e-12	20_34512606_C_G	Human_STR_850720	0.971894	20	34477633	34477651	Human_STR_850720	STR	TRUE	FALSE
1717	Skin colour	0	9_12627999_G_A	Human_STR_1468134	0.997715	9	12627713	12627729	Human_STR_1468134	STR	FALSE	FALSE
1717	Skin colour	1.52985e-08	12_88410685_T_C	Human_STR_322056	0.896786	12	88395070	88395092	Human_STR_322056	STR	FALSE	FALSE
1717	Skin colour	7.03613e-10	1_205141592_TA_T	Human_STR_104297	0.980766	1	205158252	205158298	Human_STR_104297	STR	TRUE	TRUE
1717	Skin colour	0	20_32955024_T_C	Human_STR_849358	0.999542	20	32993587	32993609	Human_STR_849358	STR	TRUE	FALSE
1717	Skin colour	3.23871e-10	1_205140305_C_T	INV_1_205178628_205178783	0.864107	1	205178628	205178783	INV_1_205178628_205178783	INV	TRUE	FALSE
1717	Skin colour	2.36418e-15	20_36447999_A_G	ALU_20_36437398_36437399	1	20	36437398	36437399	ALU_20_36437398_36437399	ALU	FALSE	FALSE
1717	Skin colour	2.61216e-41	11_88896609_T_G	ALU_11_88908952_88908953	0.97938	11	88908952	88908953	ALU_11_88908952_88908953	ALU	FALSE	FALSE
1717	Skin colour	1.79677e-08	3_85625852_G_T	Human_STR_958383	0.979685	3	85631062	85631095	Human_STR_958383	STR	FALSE	FALSE
1717	Skin colour	3.71113e-08	20_34131396_C_T	Human_STR_850336	0.96017	20	34133318	34133332	Human_STR_850336	STR	TRUE	TRUE
1717	Skin colour	5.4226e-09	3_141653430_CTTCACTCA_C	Human_STR_984892	0.986779	3	141653431	141653466	Human_STR_984892	STR	FALSE	FALSE
1717	Skin colour	6.935e-09	17_46230156_T_A	Human_STR_588934	0.890074	17	46230387	46230421	Human_STR_588934	STR	TRUE	TRUE
1717	Skin colour	2.21016e-36	15_28207095_G_A	Human_STR_455952	0.96501	15	28211100	28211132	Human_STR_455952	STR	TRUE	TRUE
1717	Skin colour	8.68458e-23	11_88923131_C_T	Human_STR_250515	1	11	88970997	88971019	Human_STR_250515	STR	FALSE	FALSE
1717	Skin colour	1.42582e-08	9_125939355_T_C	Human_STR_1515892	0.963851	9	125966250	125966286	Human_STR_1515892	STR	FALSE	FALSE
1717	Skin colour	3.0808e-10	1_150616699_A_G	Human_STR_73014	0.989066	1	150636482	150636492	Human_STR_73014	STR	TRUE	FALSE
1717	Skin colour	3.68594e-11	5_53112756_A_AT	BND_5_53125485_125835_2	0.876658	5	53125485	53125486	BND_5_53125485_125835_2	BND	TRUE	FALSE
1717	Skin colour	0	11_88941174_C_T	CNV_11_88964450_88967925_iPSCORE	0.977113	11	88964450	88967925	CNV_11_88964450_88967925_iPSCORE	DEL	FALSE	FALSE
1717	Skin colour	1.16151e-38	8_116481223_T_G	rMEI_8_116488233_116488545	0.819233	8	116488233	116488545	rMEI_8_116488233_116488545	rMEI	FALSE	FALSE
1717	Skin colour	3.65911e-13	3_141095372_A_G	Human_STR_984492	0.962169	3	141097204	141097220	Human_STR_984492	STR	TRUE	TRUE
1717	Skin colour	1.80764e-23	11_89928637_A_G	Human_STR_251040	0.942887	11	89933815	89933831	Human_STR_251040	STR	TRUE	FALSE
1717	Skin colour	1.87727e-08	12_41114740_CAAAA_C	DEL_12_41143350_41143606	0.85677	12	41143350	41143606	DEL_12_41143350_41143606	DEL	FALSE	FALSE
1717	Skin colour	2.75966e-09	9_16692104_C_T	ALU_9_16682313_16682314	0.968867	9	16682313	16682314	ALU_9_16682313_16682314	ALU	FALSE	FALSE
1717	Skin colour	1.69523e-10	9_17433614_GT_G	Human_STR_1470694	0.998351	9	17433615	17433634	Human_STR_1470694	STR	TRUE	TRUE
1717	Skin colour	7.66638e-30	9_16861502_TG_T	Human_STR_1470357	0.982477	9	16868793	16868809	Human_STR_1470357	STR	FALSE	FALSE
1717	Skin colour	1.72887e-17	11_89994709_A_T	BND_11_89992728_4767_1	0.944889	11	89992728	89992729	BND_11_89992728_4767_1	BND	TRUE	FALSE
1717	Skin colour	3.68594e-11	5_53112756_A_AT	BND_5_53122763_125835_1	0.876658	5	53122763	53122764	BND_5_53122763_125835_1	BND	TRUE	FALSE
1717	Skin colour	6.76045e-09	12_88389804_G_T	Human_STR_322052	0.943574	12	88387978	88388018	Human_STR_322052	STR	FALSE	FALSE
1717	Skin colour	6.896e-19	20_33761408_T_C	Human_STR_850054	0.998222	20	33775022	33775049	Human_STR_850054	STR	TRUE	TRUE
1717	Skin colour	0	20_33020957_A_G	Human_STR_849377	0.847427	20	33009401	33009426	Human_STR_849377	STR	TRUE	FALSE
1717	Skin colour	1.55544e-43	20_32805831_A_G	Human_STR_849138	0.969194	20	32805361	32805385	Human_STR_849138	STR	TRUE	FALSE
1717	Skin colour	1.40117e-08	12_85965249_CGAGA_C	Human_STR_320931	0.980033	12	85965250	85965263	Human_STR_320931	STR	TRUE	TRUE
1717	Skin colour	0	11_88636433_T_G	Human_STR_250361	0.984743	11	88668509	88668530	Human_STR_250361	STR	FALSE	FALSE
1717	Skin colour	7.52733e-09	17_73353958_C_T	Human_STR_608518	0.804164	17	73374461	73374485	Human_STR_608518	STR	TRUE	TRUE
1717	Skin colour	3.40918e-39	16_88864154_CAA_C	CNV_16_88862612_88863612_iPSCORE	0.950501	16	88862612	88863612	CNV_16_88862612_88863612_iPSCORE	DEL	TRUE	TRUE
1717	Skin colour	0	20_34346562_C_CTATT	Human_STR_850528	0.970726	20	34346563	34346591	Human_STR_850528	STR	FALSE	FALSE
1717	Skin colour	3.80558e-09	20_34276672_AGGAAAAGAGGGAGGGAG_A	Human_STR_850466	0.973319	20	34284587	34284597	Human_STR_850466	STR	TRUE	TRUE
1717	Skin colour	7.34877e-26	9_12567981_T_C	rMEI_9_12556849_12559646	0.911644	9	12556849	12559646	rMEI_9_12556849_12559646	rMEI	FALSE	FALSE
1717	Skin colour	9.32358e-10	5_90263169_A_T	Human_STR_1157157	0.829031	5	90274113	90274141	Human_STR_1157157	STR	FALSE	FALSE
1717	Skin colour	5.48436e-13	12_41110879_AT_A	Human_STR_295486	0.980331	12	41114212	41114235	Human_STR_295486	STR	TRUE	TRUE
1717	Skin colour	9.19289e-25	6_472484_A_G	Human_STR_1205782	0.951968	6	474500	474516	Human_STR_1205782	STR	FALSE	FALSE
1717	Skin colour	0	11_68931903_C_T	Human_STR_239288	0.991074	11	68934682	68934704	Human_STR_239288	STR	FALSE	FALSE
1717	Skin colour	3.98007e-09	20_35536647_CATTATT_C	Human_STR_851598	0.957873	20	35536648	35536662	Human_STR_851598	STR	FALSE	FALSE
1717	Skin colour	0	20_35573127_G_A	Human_STR_851653	0.961047	20	35573409	35573454	Human_STR_851653	STR	TRUE	TRUE
1717	Skin colour	2.67594e-09	20_34388789_G_T	Human_STR_850543	0.984788	20	34357784	34357809	Human_STR_850543	STR	TRUE	FALSE
1717	Skin colour	3.83066e-12	17_79467295_C_T	DEL_17_79470734_79471426	0.85302	17	79470734	79471426	DEL_17_79470734_79471426	DEL	TRUE	FALSE
1717	Skin colour	6.00948e-10	20_25083831_G_C	Human_STR_845767	0.95569	20	25094242	25094256	Human_STR_845767	STR	TRUE	FALSE
1717	Skin colour	0	16_89846677_G_C	CNV_16_89896106_89898398_iPSCORE	0.925862	16	89896106	89898398	CNV_16_89896106_89898398_iPSCORE	DEL	TRUE	TRUE
1717	Skin colour	1.80691e-13	22_38602523_ATT_A	Human_STR_902988	0.991164	22	38602524	38602534	Human_STR_902988	STR	TRUE	TRUE
1717	Skin colour	1.11995e-09	1_170385558_T_C	Human_STR_84914	0.960009	1	170389015	170389041	Human_STR_84914	STR	FALSE	FALSE
1717	Skin colour	1.37687e-11	3_141631328_C_G	Human_STR_984870	0.977243	3	141631109	141631134	Human_STR_984870	STR	FALSE	FALSE
1717	Skin colour	1.24123e-16	20_33468793_G_A	DEL_20_33477203_33477305	0.842593	20	33477203	33477305	DEL_20_33477203_33477305	DEL	TRUE	TRUE
1717	Skin colour	2.36261e-35	16_89511210_T_TA	Human_STR_555580	0.97529	16	89511190	89511206	Human_STR_555580	STR	FALSE	FALSE
1717	Skin colour	4.83781e-11	1_150856153_G_T	Human_STR_73245	0.978088	1	150859923	150859948	Human_STR_73245	STR	TRUE	TRUE
1717	Skin colour	1.57392e-21	20_33401707_G_A	Human_STR_849743	0.988484	20	33418598	33418625	Human_STR_849743	STR	TRUE	TRUE
1717	Skin colour	3.84989e-14	11_90185292_T_C	CNV_11_90193758_90195979_iPSCORE	0.97186	11	90193758	90195979	CNV_11_90193758_90195979_iPSCORE	DEL	TRUE	FALSE
1717	Skin colour	7.55351e-09	11_89900944_G_T	Human_STR_251020	0.954016	11	89905155	89905186	Human_STR_251020	STR	FALSE	FALSE
1717	Skin colour	2.40877e-08	12_88110169_T_G	DEL_12_88140457_88143903	0.963642	12	88140457	88143903	DEL_12_88140457_88143903	DEL	FALSE	FALSE
1717	Skin colour	7.69579e-27	20_32735824_G_A	Human_STR_849115	0.848681	20	32774608	32774637	Human_STR_849115	STR	TRUE	FALSE
1717	Skin colour	9.83661e-21	20_33272170_TA_T	Human_STR_849611	0.985144	20	33272171	33272181	Human_STR_849611	STR	TRUE	TRUE
1717	Skin colour	1.26117e-44	13_95156811_T_C	Human_STR_392389	0.990226	13	95164962	95165011	Human_STR_392389	STR	FALSE	FALSE
1717	Skin colour	9.77045e-17	11_89937821_G_A	rMEI_11_89932522_89932852	0.834167	11	89932522	89932852	rMEI_11_89932522_89932852	rMEI	TRUE	FALSE
1717	Skin colour	8.89108e-15	6_411448_ATG_A	Human_STR_1205757	1	6	411449	411461	Human_STR_1205757	STR	FALSE	FALSE
1717	Skin colour	6.54005e-23	9_16920749_G_T	Human_STR_1470420	0.975115	9	16927370	16927391	Human_STR_1470420	STR	FALSE	FALSE
1717	Skin colour	3.26178e-11	6_237534_A_AT	Human_STR_1205687	0.970277	6	237535	237545	Human_STR_1205687	STR	FALSE	FALSE
1717	Skin colour	3.22292e-11	20_35512452_G_A	Human_STR_851574	0.8151	20	35513168	35513202	Human_STR_851574	STR	FALSE	FALSE
1717	Skin colour	7.93661e-23	20_33169495_AAGAG_A	Human_STR_849500	0.97564	20	33169496	33169508	Human_STR_849500	STR	TRUE	TRUE
1717	Skin colour	0	20_31697097_TTCA_T	Human_STR_848171	0.987546	20	31697098	31697120	Human_STR_848171	STR	FALSE	FALSE
1717	Skin colour	7.95138e-09	7_72863249_T_G	Human_STR_1336038	0.956341	7	72912030	72912049	Human_STR_1336038	STR	FALSE	FALSE
1717	Skin colour	1.27239e-10	13_113498860_C_T	DEL_13_113499584_113500054	0.843206	13	113499584	113500054	DEL_13_113499584_113500054	DEL	FALSE	FALSE
1717	Skin colour	5.12607e-10	1_150915875_G_A	Human_STR_73320	0.925237	1	150918478	150918513	Human_STR_73320	STR	TRUE	FALSE
1717	Skin colour	1.90587e-19	20_32332398_GTT_G	Human_STR_848757	0.977682	20	32332399	32332415	Human_STR_848757	STR	TRUE	TRUE
1717	Skin colour	8.53576e-13	9_12676584_C_T	Human_STR_1468162	0.945382	9	12679957	12680015	Human_STR_1468162	STR	FALSE	FALSE
1717	Skin colour	0	11_88623113_T_G	Human_STR_250336	0.930579	11	88629654	88629682	Human_STR_250336	STR	FALSE	FALSE
1717	Skin colour	1.40386e-17	22_45641579_G_A	Human_STR_908818	0.998545	22	45643800	45643814	Human_STR_908818	STR	TRUE	TRUE
1717	Skin colour	5.7601e-09	20_36273118_GA_G	Human_STR_852283	0.917527	20	36267888	36267916	Human_STR_852283	STR	FALSE	FALSE
1717	Skin colour	7.04051e-11	7_104907017_C_T	Human_STR_1355935	0.968223	7	104951092	104951118	Human_STR_1355935	STR	FALSE	FALSE
1717	Skin colour	1.38148e-08	3_156356839_T_C	Human_STR_992592	0.969949	3	156358168	156358182	Human_STR_992592	STR	FALSE	FALSE
1717	Skin colour	0	20_33681256_G_A	Human_STR_849964	0.973407	20	33689221	33689238	Human_STR_849964	STR	TRUE	FALSE
1717	Skin colour	6.85332e-09	17_79610124_C_G	rMEI_17_79610355_79610654	0.853442	17	79610355	79610654	rMEI_17_79610355_79610654	rMEI	TRUE	TRUE
1717	Skin colour	0	9_16906006_C_A	rMEI_9_16905601_16905922	0.853599	9	16905601	16905922	rMEI_9_16905601_16905922	rMEI	FALSE	FALSE
1717	Skin colour	6.76847e-21	11_77962116_A_G	Human_STR_245112	0.956463	11	77987848	77987879	Human_STR_245112	STR	TRUE	FALSE
1717	Skin colour	2.63341e-09	15_83245384_T_C	Human_STR_489640	0.946807	15	83256660	83256690	Human_STR_489640	STR	TRUE	TRUE
1717	Skin colour	3.47522e-43	13_95153311_C_G	DEL_13_95154278_95154532	0.80774	13	95154278	95154532	DEL_13_95154278_95154532	DEL	FALSE	FALSE
1717	Skin colour	0	20_32049376_A_G	Human_STR_848440	0.969274	20	32036090	32036118	Human_STR_848440	STR	TRUE	TRUE
1717	Skin colour	0	5_33946555_A_G	Human_STR_1129265	1	5	33963732	33963748	Human_STR_1129265	STR	FALSE	FALSE
1717	Skin colour	2.85301e-16	20_34329909_TTGCTGC_T	Human_STR_850505	0.964507	20	34329910	34329933	Human_STR_850505	STR	TRUE	FALSE
1717	Skin colour	1.5967e-18	9_12594850_C_T	ALU_9_12601800_12601801	0.987718	9	12601800	12601801	ALU_9_12601800_12601801	ALU	FALSE	FALSE
1717	Skin colour	3.4208e-14	11_90250959_TA_T	Human_STR_251172	0.957533	11	90250960	90250970	Human_STR_251172	STR	TRUE	FALSE
1717	Skin colour	1.59007e-22	20_33745891_A_G	Human_STR_850049	0.986206	20	33768640	33768688	Human_STR_850049	STR	TRUE	FALSE
1717	Skin colour	1.52985e-08	12_88410685_T_C	Human_STR_322061	0.958794	12	88408071	88408096	Human_STR_322061	STR	FALSE	FALSE
1717	Skin colour	1.66738e-20	20_33031276_T_C	Human_STR_849410	0.970023	20	33047985	33048010	Human_STR_849410	STR	TRUE	TRUE
1717	Skin colour	4.42451e-20	1_205124544_T_C	Human_STR_104266	0.945835	1	205131013	205131070	Human_STR_104266	STR	TRUE	TRUE
1717	Skin colour	0	16_88800477_G_A	Human_STR_555256	0.926543	16	88800373	88800424	Human_STR_555256	STR	TRUE	TRUE
1717	Skin colour	5.7601e-09	20_36273118_GA_G	Human_STR_852282	0.921172	20	36267507	36267525	Human_STR_852282	STR	FALSE	FALSE
1717	Skin colour	0	14_92800004_A_T	Human_STR_444206	0.95307	14	92801681	92801716	Human_STR_444206	STR	FALSE	FALSE
1717	Skin colour	7.76971e-10	12_23979633_TA_T	Human_STR_287985	0.995138	12	23979634	23979644	Human_STR_287985	STR	FALSE	FALSE
1717	Skin colour	0	20_33937795_C_CAACA	Human_STR_850176	0.991678	20	33937796	33937825	Human_STR_850176	STR	TRUE	TRUE
1717	Skin colour	5.46506e-43	20_32795026_A_G	ALU_20_32793460_32793461	0.951975	20	32793460	32793461	ALU_20_32793460_32793461	ALU	TRUE	FALSE
1717	Skin colour	1.41699e-19	17_45889404_C_CCAAA	Human_STR_588644	0.975184	17	45889405	45889429	Human_STR_588644	STR	TRUE	TRUE
1727	Ease of skin tanning	7.65662e-16	1_150856153_G_T	Human_STR_73245	0.978088	1	150859923	150859948	Human_STR_73245	STR	TRUE	TRUE
1727	Ease of skin tanning	8.24384e-15	20_34620835_AATTT_A	Human_STR_850847	0.96792	20	34620836	34620859	Human_STR_850847	STR	TRUE	FALSE
1727	Ease of skin tanning	6.10727e-35	20_33223832_T_TA	CNV_20_33241827_33244228_iPSCORE	0.986024	20	33241827	33244228	CNV_20_33241827_33244228_iPSCORE	DEL	TRUE	FALSE
1727	Ease of skin tanning	1.17269e-09	17_79467295_C_T	DEL_17_79470734_79471426	0.85302	17	79470734	79471426	DEL_17_79470734_79471426	DEL	TRUE	FALSE
1727	Ease of skin tanning	2.99174e-34	20_33761408_T_C	Human_STR_850054	0.998222	20	33775022	33775049	Human_STR_850054	STR	TRUE	TRUE
1727	Ease of skin tanning	1.59945e-11	20_34459389_CCT_C	ALU_20_34458566_34458567	0.95838	20	34458566	34458567	ALU_20_34458566_34458567	ALU	TRUE	TRUE
1727	Ease of skin tanning	4.23293e-10	14_92800004_A_T	Human_STR_444206	0.95307	14	92801681	92801716	Human_STR_444206	STR	FALSE	FALSE
1727	Ease of skin tanning	0	11_88523022_A_AT	Human_STR_250284	1	11	88523023	88523040	Human_STR_250284	STR	FALSE	FALSE
1727	Ease of skin tanning	0	20_35573127_G_A	Human_STR_851653	0.961047	20	35573409	35573454	Human_STR_851653	STR	TRUE	TRUE
1727	Ease of skin tanning	0	16_88800477_G_A	Human_STR_555256	0.926543	16	88800373	88800424	Human_STR_555256	STR	TRUE	TRUE
1727	Ease of skin tanning	1.00357e-24	11_89847876_T_G	Human_STR_250994	0.986838	11	89860140	89860168	Human_STR_250994	STR	TRUE	TRUE
1727	Ease of skin tanning	3.82018e-37	20_33401707_G_A	Human_STR_849743	0.988484	20	33418598	33418625	Human_STR_849743	STR	TRUE	TRUE
1727	Ease of skin tanning	1.03166e-36	11_68931903_C_T	Human_STR_239288	0.991074	11	68934682	68934704	Human_STR_239288	STR	FALSE	FALSE
1727	Ease of skin tanning	4.59251e-35	20_32735824_G_A	Human_STR_849115	0.848681	20	32774608	32774637	Human_STR_849115	STR	TRUE	FALSE
1727	Ease of skin tanning	1.64597e-11	2_25452906_G_A	Human_STR_716064	0.926574	2	25449577	25449596	Human_STR_716064	STR	TRUE	FALSE
1727	Ease of skin tanning	0	16_89511210_T_TA	Human_STR_555580	0.97529	16	89511190	89511206	Human_STR_555580	STR	FALSE	FALSE
1727	Ease of skin tanning	1.22302e-09	11_77962116_A_G	Human_STR_245112	0.956463	11	77987848	77987879	Human_STR_245112	STR	TRUE	FALSE
1727	Ease of skin tanning	0	11_88513323_T_G	Human_STR_250306	1	11	88562631	88562647	Human_STR_250306	STR	FALSE	FALSE
1727	Ease of skin tanning	3.85612e-08	11_78147055_A_G	Human_STR_245254	0.963497	11	78182567	78182589	Human_STR_245254	STR	TRUE	FALSE
1727	Ease of skin tanning	0	20_31697097_TTCA_T	Human_STR_848171	0.987546	20	31697098	31697120	Human_STR_848171	STR	FALSE	FALSE
1727	Ease of skin tanning	1.63945e-21	11_88923131_C_T	Human_STR_250515	1	11	88970997	88971019	Human_STR_250515	STR	FALSE	FALSE
1727	Ease of skin tanning	2.54501e-26	20_34070056_TTTTG_T	Human_STR_850289	0.967654	20	34070057	34070075	Human_STR_850289	STR	TRUE	FALSE
1727	Ease of skin tanning	0	20_32049376_A_G	Human_STR_848440	0.969274	20	32036090	32036118	Human_STR_848440	STR	TRUE	TRUE
1727	Ease of skin tanning	8.87204e-09	20_32282458_T_G	CNV_20_32286763_32289142_iPSCORE	0.980789	20	32286763	32289142	CNV_20_32286763_32289142_iPSCORE	DEL	FALSE	FALSE
1727	Ease of skin tanning	2.53784e-13	9_12726691_G_C	Human_STR_1468181	0.948141	9	12727188	12727198	Human_STR_1468181	STR	FALSE	FALSE
1727	Ease of skin tanning	6.85243e-12	11_89929125_A_G	Human_STR_251047	0.976595	11	89952432	89952452	Human_STR_251047	STR	FALSE	FALSE
1727	Ease of skin tanning	2.88784e-11	20_25083831_G_C	Human_STR_845767	0.95569	20	25094242	25094256	Human_STR_845767	STR	TRUE	FALSE
1727	Ease of skin tanning	3.37906e-08	20_30662247_T_G	Human_STR_847332	0.979992	20	30665315	30665345	Human_STR_847332	STR	TRUE	TRUE
1727	Ease of skin tanning	4.53142e-09	1_205140305_C_T	INV_1_205178628_205178783	0.864107	1	205178628	205178783	INV_1_205178628_205178783	INV	TRUE	FALSE
1727	Ease of skin tanning	0	8_116481223_T_G	rMEI_8_116488233_116488545	0.819233	8	116488233	116488545	rMEI_8_116488233_116488545	rMEI	FALSE	FALSE
1727	Ease of skin tanning	1.02445e-08	20_32465176_C_T	Human_STR_848882	0.954858	20	32467762	32467802	Human_STR_848882	STR	FALSE	FALSE
1727	Ease of skin tanning	7.77255e-09	11_89994709_A_T	BND_11_89992728_4767_1	0.944889	11	89992728	89992729	BND_11_89992728_4767_1	BND	TRUE	FALSE
1727	Ease of skin tanning	2.21756e-15	1_150616699_A_G	Human_STR_73014	0.989066	1	150636482	150636492	Human_STR_73014	STR	TRUE	FALSE
1727	Ease of skin tanning	0	20_34346562_C_CTATT	Human_STR_850528	0.970726	20	34346563	34346591	Human_STR_850528	STR	FALSE	FALSE
1727	Ease of skin tanning	2.92227e-16	11_88683754_G_C	Human_STR_250370	1	11	88684245	88684273	Human_STR_250370	STR	FALSE	FALSE
1727	Ease of skin tanning	1.86219e-08	1_205141592_TA_T	Human_STR_104297	0.980766	1	205158252	205158298	Human_STR_104297	STR	TRUE	TRUE
1727	Ease of skin tanning	0	11_88941174_C_T	CNV_11_88964450_88967925_iPSCORE	0.977113	11	88964450	88967925	CNV_11_88964450_88967925_iPSCORE	DEL	FALSE	FALSE
1727	Ease of skin tanning	4.71785e-12	22_38602523_ATT_A	Human_STR_902988	0.991164	22	38602524	38602534	Human_STR_902988	STR	TRUE	TRUE
1727	Ease of skin tanning	4.08039e-08	11_89204220_G_C	ALU_11_89208161_89208162	1	11	89208161	89208162	ALU_11_89208161_89208162	ALU	FALSE	FALSE
1727	Ease of skin tanning	4.00971e-18	20_36447999_A_G	ALU_20_36437398_36437399	1	20	36437398	36437399	ALU_20_36437398_36437399	ALU	FALSE	FALSE
1727	Ease of skin tanning	4.81657e-09	21_43431830_T_C	Human_STR_885220	0.87301	21	43435919	43435935	Human_STR_885220	STR	FALSE	FALSE
1727	Ease of skin tanning	4.54118e-15	3_85625852_G_T	Human_STR_958383	0.979685	3	85631062	85631095	Human_STR_958383	STR	FALSE	FALSE
1727	Ease of skin tanning	1.79368e-08	9_17433614_GT_G	Human_STR_1470694	0.998351	9	17433615	17433634	Human_STR_1470694	STR	TRUE	TRUE
1727	Ease of skin tanning	0	20_33947730_T_C	Human_STR_850237	0.99136	20	33997616	33997626	Human_STR_850237	STR	TRUE	TRUE
1727	Ease of skin tanning	1.01149e-13	3_156356839_T_C	Human_STR_992592	0.969949	3	156358168	156358182	Human_STR_992592	STR	FALSE	FALSE
1727	Ease of skin tanning	2.05552e-19	20_34512606_C_G	Human_STR_850720	0.971894	20	34477633	34477651	Human_STR_850720	STR	TRUE	FALSE
1727	Ease of skin tanning	9.85757e-10	1_66912874_TAC_T	Human_STR_44460	0.977529	1	66912875	66912887	Human_STR_44460	STR	FALSE	FALSE
1727	Ease of skin tanning	1.25115e-09	17_79467883_C_T	DEL_17_79471027_79471291	0.82602	17	79471027	79471291	DEL_17_79471027_79471291	DEL	TRUE	FALSE
1727	Ease of skin tanning	1.21648e-32	6_680678_T_C	CNV_6_666419_667819_iPSCORE	0.987946	6	666419	667819	CNV_6_666419_667819_iPSCORE	DEL	FALSE	FALSE
1727	Ease of skin tanning	2.76871e-08	12_90533915_C_T	CNV_12_90486986_90491717_HipSci	0.991739	12	90486986	90491717	CNV_12_90486986_90491717_HipSci	DEL	FALSE	FALSE
1727	Ease of skin tanning	0	6_472484_A_G	Human_STR_1205782	0.951968	6	474500	474516	Human_STR_1205782	STR	FALSE	FALSE
1727	Ease of skin tanning	0	20_33020957_A_G	Human_STR_849377	0.847427	20	33009401	33009426	Human_STR_849377	STR	TRUE	FALSE
1727	Ease of skin tanning	1.10425e-29	9_16861502_TG_T	Human_STR_1470357	0.982477	9	16868793	16868809	Human_STR_1470357	STR	FALSE	FALSE
1727	Ease of skin tanning	0	20_32805831_A_G	Human_STR_849138	0.969194	20	32805361	32805385	Human_STR_849138	STR	TRUE	FALSE
1727	Ease of skin tanning	1.30505e-09	6_857977_G_C	DEL_6_857170_857383	0.830163	6	857170	857383	DEL_6_857170_857383	DEL	FALSE	FALSE
1727	Ease of skin tanning	0	20_33681256_G_A	Human_STR_849964	0.973407	20	33689221	33689238	Human_STR_849964	STR	TRUE	FALSE
1727	Ease of skin tanning	0	9_16906006_C_A	rMEI_9_16905601_16905922	0.853599	9	16905601	16905922	rMEI_9_16905601_16905922	rMEI	FALSE	FALSE
1727	Ease of skin tanning	0	11_88636433_T_G	Human_STR_250361	0.984743	11	88668509	88668530	Human_STR_250361	STR	FALSE	FALSE
1727	Ease of skin tanning	0	20_32955024_T_C	Human_STR_849358	0.999542	20	32993587	32993609	Human_STR_849358	STR	TRUE	FALSE
1727	Ease of skin tanning	0	11_88896609_T_G	ALU_11_88908952_88908953	0.97938	11	88908952	88908953	ALU_11_88908952_88908953	ALU	FALSE	FALSE
1727	Ease of skin tanning	5.13345e-36	20_33691652_A_G	Human_STR_849973	0.986362	20	33696532	33696554	Human_STR_849973	STR	TRUE	FALSE
1727	Ease of skin tanning	2.66169e-11	2_25408034_A_G	Human_STR_716028	0.968598	2	25412358	25412393	Human_STR_716028	STR	TRUE	TRUE
1727	Ease of skin tanning	4.94506e-15	20_34131396_C_T	Human_STR_850336	0.96017	20	34133318	34133332	Human_STR_850336	STR	TRUE	TRUE
1727	Ease of skin tanning	4.01458e-11	20_35512452_G_A	Human_STR_851574	0.8151	20	35513168	35513202	Human_STR_851574	STR	FALSE	FALSE
1727	Ease of skin tanning	0	20_33066369_T_C	rMEI_20_33115831_33116144	0.863101	20	33115831	33116144	rMEI_20_33115831_33116144	rMEI	TRUE	FALSE
1727	Ease of skin tanning	1.31546e-36	20_33272170_TA_T	Human_STR_849611	0.985144	20	33272171	33272181	Human_STR_849611	STR	TRUE	TRUE
1727	Ease of skin tanning	0	11_88893319_AAAAT_A	Human_STR_250482	0.986606	11	88893320	88893357	Human_STR_250482	STR	FALSE	FALSE
1727	Ease of skin tanning	1.47817e-09	12_41110879_AT_A	Human_STR_295486	0.980331	12	41114212	41114235	Human_STR_295486	STR	TRUE	TRUE
1727	Ease of skin tanning	2.33849e-23	9_16920749_G_T	Human_STR_1470420	0.975115	9	16927370	16927391	Human_STR_1470420	STR	FALSE	FALSE
1727	Ease of skin tanning	1.07467e-18	20_32114536_CA_C	Human_STR_848558	0.973432	20	32114537	32114547	Human_STR_848558	STR	TRUE	TRUE
1727	Ease of skin tanning	3.04867e-09	20_34294903_C_G	Human_STR_850515	0.972406	20	34339489	34339505	Human_STR_850515	STR	TRUE	FALSE
1727	Ease of skin tanning	2.73262e-17	13_95156811_T_C	Human_STR_392389	0.990226	13	95164962	95165011	Human_STR_392389	STR	FALSE	FALSE
1727	Ease of skin tanning	1.8568e-14	16_89281197_T_C	ALU_16_89281698_89281699	0.96902	16	89281698	89281699	ALU_16_89281698_89281699	ALU	TRUE	TRUE
1727	Ease of skin tanning	1.86797e-11	11_90185292_T_C	CNV_11_90193758_90195979_iPSCORE	0.97186	11	90193758	90195979	CNV_11_90193758_90195979_iPSCORE	DEL	TRUE	FALSE
1727	Ease of skin tanning	2.48543e-26	6_237534_A_AT	Human_STR_1205687	0.970277	6	237535	237545	Human_STR_1205687	STR	FALSE	FALSE
1727	Ease of skin tanning	6.74553e-12	11_90250959_TA_T	Human_STR_251172	0.957533	11	90250960	90250970	Human_STR_251172	STR	TRUE	FALSE
1727	Ease of skin tanning	3.49525e-12	20_34276672_AGGAAAAGAGGGAGGGAG_A	Human_STR_850466	0.973319	20	34284587	34284597	Human_STR_850466	STR	TRUE	TRUE
1727	Ease of skin tanning	3.86782e-10	17_79610124_C_G	rMEI_17_79610355_79610654	0.853442	17	79610355	79610654	rMEI_17_79610355_79610654	rMEI	TRUE	TRUE
1727	Ease of skin tanning	3.72082e-09	20_34216340_T_C	Human_STR_850438	0.973458	20	34265291	34265301	Human_STR_850438	STR	TRUE	TRUE
1727	Ease of skin tanning	8.12589e-37	20_33169495_AAGAG_A	Human_STR_849500	0.97564	20	33169496	33169508	Human_STR_849500	STR	TRUE	TRUE
1727	Ease of skin tanning	2.02378e-14	7_28198677_C_T	DEL_7_28214304_28214664	0.805185	7	28214304	28214664	DEL_7_28214304_28214664	DEL	FALSE	FALSE
1727	Ease of skin tanning	1.82465e-12	20_34388789_G_T	Human_STR_850543	0.984788	20	34357784	34357809	Human_STR_850543	STR	TRUE	FALSE
1727	Ease of skin tanning	1.4013e-45	6_411448_ATG_A	Human_STR_1205757	1	6	411449	411461	Human_STR_1205757	STR	FALSE	FALSE
1727	Ease of skin tanning	0	20_33937795_C_CAACA	Human_STR_850176	0.991678	20	33937796	33937825	Human_STR_850176	STR	TRUE	TRUE
1727	Ease of skin tanning	1.37434e-18	9_12567981_T_C	rMEI_9_12556849_12559646	0.911644	9	12556849	12559646	rMEI_9_12556849_12559646	rMEI	FALSE	FALSE
1727	Ease of skin tanning	0	9_12627999_G_A	Human_STR_1468134	0.997715	9	12627713	12627729	Human_STR_1468134	STR	FALSE	FALSE
1727	Ease of skin tanning	5.18801e-10	20_32143942_G_A	Human_STR_848626	0.960344	20	32175049	32175092	Human_STR_848626	STR	FALSE	FALSE
1727	Ease of skin tanning	5.69646e-21	11_89937821_G_A	rMEI_11_89932522_89932852	0.834167	11	89932522	89932852	rMEI_11_89932522_89932852	rMEI	TRUE	FALSE
1727	Ease of skin tanning	0	20_35040232_G_C	Human_STR_851111	0.892248	20	35045766	35045799	Human_STR_851111	STR	FALSE	FALSE
1727	Ease of skin tanning	0	11_88623113_T_G	Human_STR_250336	0.930579	11	88629654	88629682	Human_STR_250336	STR	FALSE	FALSE
1727	Ease of skin tanning	3.60073e-10	13_113498860_C_T	DEL_13_113499584_113500054	0.843206	13	113499584	113500054	DEL_13_113499584_113500054	DEL	FALSE	FALSE
1727	Ease of skin tanning	1.25073e-30	20_32332398_GTT_G	Human_STR_848757	0.977682	20	32332399	32332415	Human_STR_848757	STR	TRUE	TRUE
1727	Ease of skin tanning	2.8207e-22	20_33372136_T_A	Human_STR_849737	0.981352	20	33411162	33411191	Human_STR_849737	STR	TRUE	FALSE
1727	Ease of skin tanning	8.31369e-15	1_150915875_G_A	Human_STR_73320	0.925237	1	150918478	150918513	Human_STR_73320	STR	TRUE	FALSE
1727	Ease of skin tanning	2.75342e-15	9_12595352_T_G	Human_STR_1468118	0.963414	9	12595866	12595878	Human_STR_1468118	STR	FALSE	FALSE
1727	Ease of skin tanning	1.22302e-09	11_77962116_A_G	Human_STR_245106	0.970317	11	77980073	77980094	Human_STR_245106	STR	TRUE	TRUE
1727	Ease of skin tanning	4.26069e-15	1_66879269_T_C	Human_STR_44447	0.9448	1	66906195	66906235	Human_STR_44447	STR	FALSE	FALSE
1727	Ease of skin tanning	0	16_89846677_G_C	CNV_16_89896106_89898398_iPSCORE	0.925862	16	89896106	89898398	CNV_16_89896106_89898398_iPSCORE	DEL	TRUE	TRUE
1727	Ease of skin tanning	6.14073e-16	9_12594850_C_T	ALU_9_12601800_12601801	0.987718	9	12601800	12601801	ALU_9_12601800_12601801	ALU	FALSE	FALSE
1727	Ease of skin tanning	4.02132e-12	20_35776928_A_G	Human_STR_851913	0.994238	20	35785622	35785646	Human_STR_851913	STR	FALSE	FALSE
1727	Ease of skin tanning	1.3825e-33	20_33468793_G_A	DEL_20_33477203_33477305	0.842593	20	33477203	33477305	DEL_20_33477203_33477305	DEL	TRUE	TRUE
1727	Ease of skin tanning	5.77427e-23	22_45641579_G_A	Human_STR_908818	0.998545	22	45643800	45643814	Human_STR_908818	STR	TRUE	TRUE
1727	Ease of skin tanning	3.3396e-10	16_89907164_C_T	Human_STR_555946	0.983127	16	89916880	89916895	Human_STR_555946	STR	TRUE	TRUE
1727	Ease of skin tanning	1.43528e-24	1_205124544_T_C	Human_STR_104266	0.945835	1	205131013	205131070	Human_STR_104266	STR	TRUE	TRUE
1727	Ease of skin tanning	5.03786e-24	20_34329909_TTGCTGC_T	Human_STR_850505	0.964507	20	34329910	34329933	Human_STR_850505	STR	TRUE	FALSE
1727	Ease of skin tanning	2.11221e-15	1_150726238_C_T	Human_STR_73097	0.979788	1	150726417	150726444	Human_STR_73097	STR	TRUE	TRUE
1727	Ease of skin tanning	0	16_89616155_G_T	Human_STR_555680	0.96204	16	89617474	89617493	Human_STR_555680	STR	TRUE	TRUE
1727	Ease of skin tanning	3.90549e-11	11_89900944_G_T	Human_STR_251020	0.954016	11	89905155	89905186	Human_STR_251020	STR	FALSE	FALSE
1727	Ease of skin tanning	7.1887e-17	13_95153311_C_G	DEL_13_95154278_95154532	0.80774	13	95154278	95154532	DEL_13_95154278_95154532	DEL	FALSE	FALSE
1727	Ease of skin tanning	1.27647e-31	20_33031276_T_C	Human_STR_849410	0.970023	20	33047985	33048010	Human_STR_849410	STR	TRUE	TRUE
1727	Ease of skin tanning	0	5_33946555_A_G	Human_STR_1129265	1	5	33963732	33963748	Human_STR_1129265	STR	FALSE	FALSE
1727	Ease of skin tanning	7.03784e-14	3_85593584_C_T	Human_STR_958355	0.975258	3	85596245	85596257	Human_STR_958355	STR	FALSE	FALSE
1727	Ease of skin tanning	9.74364e-39	16_88864154_CAA_C	CNV_16_88862612_88863612_iPSCORE	0.950501	16	88862612	88863612	CNV_16_88862612_88863612_iPSCORE	DEL	TRUE	TRUE
1727	Ease of skin tanning	6.10501e-20	11_89928637_A_G	Human_STR_251040	0.942887	11	89933815	89933831	Human_STR_251040	STR	TRUE	FALSE
1727	Ease of skin tanning	2.68392e-33	20_33745891_A_G	Human_STR_850049	0.986206	20	33768640	33768688	Human_STR_850049	STR	TRUE	FALSE
1727	Ease of skin tanning	2.59813e-12	16_89831520_A_T	Human_STR_555833	0.98478	16	89817300	89817319	Human_STR_555833	STR	TRUE	FALSE
1727	Ease of skin tanning	3.6029e-10	12_23979633_TA_T	Human_STR_287985	0.995138	12	23979634	23979644	Human_STR_287985	STR	FALSE	FALSE
1727	Ease of skin tanning	0	20_32795026_A_G	ALU_20_32793460_32793461	0.951975	20	32793460	32793461	ALU_20_32793460_32793461	ALU	TRUE	FALSE
1727	Ease of skin tanning	3.16978e-08	15_70175874_T_TTTTTG	Human_STR_482076	0.985296	15	70175875	70175892	Human_STR_482076	STR	FALSE	FALSE
1737	Childhood sunburn occasions	1.71219e-12	16_88800477_G_A	Human_STR_555256	0.926543	16	88800373	88800424	Human_STR_555256	STR	TRUE	TRUE
1737	Childhood sunburn occasions	0	11_88636433_T_G	Human_STR_250361	0.984743	11	88668509	88668530	Human_STR_250361	STR	FALSE	FALSE
1737	Childhood sunburn occasions	1.62988e-14	20_33937795_C_CAACA	Human_STR_850176	0.991678	20	33937796	33937825	Human_STR_850176	STR	TRUE	TRUE
1737	Childhood sunburn occasions	1.75635e-09	11_88893319_AAAAT_A	Human_STR_250482	0.986606	11	88893320	88893357	Human_STR_250482	STR	FALSE	FALSE
1737	Childhood sunburn occasions	6.22356e-31	20_33066369_T_C	rMEI_20_33115831_33116144	0.863101	20	33115831	33116144	rMEI_20_33115831_33116144	rMEI	TRUE	FALSE
1737	Childhood sunburn occasions	7.37197e-18	12_96349852_T_C	Human_STR_326953	0.829839	12	96352834	96352872	Human_STR_326953	STR	FALSE	FALSE
1737	Childhood sunburn occasions	1.63479e-13	16_89616155_G_T	Human_STR_555680	0.96204	16	89617474	89617493	Human_STR_555680	STR	TRUE	TRUE
1737	Childhood sunburn occasions	5.99132e-13	6_28038929_G_A	Human_STR_1222441	0.984458	6	28055593	28055605	Human_STR_1222441	STR	TRUE	FALSE
1737	Childhood sunburn occasions	6.13867e-11	6_30899195_G_A	DEL_6_30886433_30886570	0.952432	6	30886433	30886570	DEL_6_30886433_30886570	DEL	TRUE	TRUE
1737	Childhood sunburn occasions	0	11_88896609_T_G	ALU_11_88908952_88908953	0.97938	11	88908952	88908953	ALU_11_88908952_88908953	ALU	FALSE	FALSE
1737	Childhood sunburn occasions	5.0957e-09	8_11872734_C_T	CNV_8_11905252_11907185_HipSci	0.822809	8	11905252	11907185	CNV_8_11905252_11907185_HipSci	DEL	TRUE	FALSE
1737	Childhood sunburn occasions	8.56156e-09	8_8919676_C_T	ALU_8_8920127_8920128	0.967191	8	8920127	8920128	ALU_8_8920127_8920128	ALU	TRUE	FALSE
1737	Childhood sunburn occasions	2.00259e-08	6_41754370_C_T	Human_STR_1231128	0.996547	6	41771036	41771058	Human_STR_1231128	STR	TRUE	TRUE
1737	Childhood sunburn occasions	2.39848e-10	20_33272170_TA_T	Human_STR_849611	0.985144	20	33272171	33272181	Human_STR_849611	STR	TRUE	TRUE
1737	Childhood sunburn occasions	1.15922e-09	6_29850720_T_C	BND_6_29814678_19008_1	0.919935	6	29814678	29814679	BND_6_29814678_19008_1	BND	TRUE	TRUE
1737	Childhood sunburn occasions	4.43892e-11	20_35040232_G_C	Human_STR_851111	0.892248	20	35045766	35045799	Human_STR_851111	STR	FALSE	FALSE
1737	Childhood sunburn occasions	2.89722e-10	20_33401707_G_A	Human_STR_849743	0.988484	20	33418598	33418625	Human_STR_849743	STR	TRUE	TRUE
1737	Childhood sunburn occasions	9.40139e-09	16_89511210_T_TA	Human_STR_555580	0.97529	16	89511190	89511206	Human_STR_555580	STR	FALSE	FALSE
1737	Childhood sunburn occasions	2.22465e-13	6_27759115_G_C	Human_STR_1222299	0.984245	6	27805002	27805022	Human_STR_1222299	STR	TRUE	TRUE
1737	Childhood sunburn occasions	2.68089e-11	8_8092405_A_C	CNV_8_8063163_8064475_iPSCORE	0.940976	8	8063163	8064475	CNV_8_8063163_8064475_iPSCORE	DEL	TRUE	TRUE
1737	Childhood sunburn occasions	1.58408e-08	20_32735824_G_A	Human_STR_849115	0.848681	20	32774608	32774637	Human_STR_849115	STR	TRUE	FALSE
1737	Childhood sunburn occasions	7.74067e-22	20_33020957_A_G	Human_STR_849377	0.847427	20	33009401	33009426	Human_STR_849377	STR	TRUE	FALSE
1737	Childhood sunburn occasions	2.80116e-26	11_88941174_C_T	CNV_11_88964450_88967925_iPSCORE	0.977113	11	88964450	88967925	CNV_11_88964450_88967925_iPSCORE	DEL	FALSE	FALSE
1737	Childhood sunburn occasions	4.06612e-12	6_28017103_A_AAAAC	Human_STR_1222414	0.975127	6	28017104	28017122	Human_STR_1222414	STR	TRUE	FALSE
1737	Childhood sunburn occasions	6.77121e-12	22_45641579_G_A	Human_STR_908818	0.998545	22	45643800	45643814	Human_STR_908818	STR	TRUE	TRUE
1737	Childhood sunburn occasions	8.52594e-10	20_33468793_G_A	DEL_20_33477203_33477305	0.842593	20	33477203	33477305	DEL_20_33477203_33477305	DEL	TRUE	TRUE
1737	Childhood sunburn occasions	1.23551e-09	6_411448_ATG_A	Human_STR_1205757	1	6	411449	411461	Human_STR_1205757	STR	FALSE	FALSE
1737	Childhood sunburn occasions	3.51433e-24	20_31697097_TTCA_T	Human_STR_848171	0.987546	20	31697098	31697120	Human_STR_848171	STR	FALSE	FALSE
1737	Childhood sunburn occasions	9.90822e-10	20_33223832_T_TA	CNV_20_33241827_33244228_iPSCORE	0.986024	20	33241827	33244228	CNV_20_33241827_33244228_iPSCORE	DEL	TRUE	FALSE
1737	Childhood sunburn occasions	1.44026e-21	8_116481223_T_G	rMEI_8_116488233_116488545	0.819233	8	116488233	116488545	rMEI_8_116488233_116488545	rMEI	FALSE	FALSE
1737	Childhood sunburn occasions	1.29263e-17	9_16906006_C_A	rMEI_9_16905601_16905922	0.853599	9	16905601	16905922	rMEI_9_16905601_16905922	rMEI	FALSE	FALSE
1737	Childhood sunburn occasions	5.98539e-11	9_16920749_G_T	Human_STR_1470420	0.975115	9	16927370	16927391	Human_STR_1470420	STR	FALSE	FALSE
1737	Childhood sunburn occasions	1.45047e-13	20_32805831_A_G	Human_STR_849138	0.969194	20	32805361	32805385	Human_STR_849138	STR	TRUE	FALSE
1737	Childhood sunburn occasions	3.04098e-09	20_32332398_GTT_G	Human_STR_848757	0.977682	20	32332399	32332415	Human_STR_848757	STR	TRUE	TRUE
1737	Childhood sunburn occasions	1.03799e-12	20_32795026_A_G	ALU_20_32793460_32793461	0.951975	20	32793460	32793461	ALU_20_32793460_32793461	ALU	TRUE	FALSE
1737	Childhood sunburn occasions	1.29231e-16	6_680678_T_C	CNV_6_666419_667819_iPSCORE	0.987946	6	666419	667819	CNV_6_666419_667819_iPSCORE	DEL	FALSE	FALSE
1737	Childhood sunburn occasions	1.58053e-08	8_9620359_A_G	Human_STR_1390221	0.981325	8	9620011	9620025	Human_STR_1390221	STR	TRUE	TRUE
1737	Childhood sunburn occasions	5.02836e-09	7_28198677_C_T	DEL_7_28214304_28214664	0.805185	7	28214304	28214664	DEL_7_28214304_28214664	DEL	FALSE	FALSE
1737	Childhood sunburn occasions	6.11824e-28	6_472484_A_G	Human_STR_1205782	0.951968	6	474500	474516	Human_STR_1205782	STR	FALSE	FALSE
1737	Childhood sunburn occasions	2.1061e-13	20_33947730_T_C	Human_STR_850237	0.99136	20	33997616	33997626	Human_STR_850237	STR	TRUE	TRUE
1737	Childhood sunburn occasions	0	16_89846677_G_C	CNV_16_89896106_89898398_iPSCORE	0.925862	16	89896106	89898398	CNV_16_89896106_89898398_iPSCORE	DEL	TRUE	TRUE
1737	Childhood sunburn occasions	3.78351e-44	5_33946555_A_G	Human_STR_1129265	1	5	33963732	33963748	Human_STR_1129265	STR	FALSE	FALSE
1737	Childhood sunburn occasions	2.40408e-30	20_32955024_T_C	Human_STR_849358	0.999542	20	32993587	32993609	Human_STR_849358	STR	TRUE	FALSE
1737	Childhood sunburn occasions	4.62053e-39	20_33681256_G_A	Human_STR_849964	0.973407	20	33689221	33689238	Human_STR_849964	STR	TRUE	FALSE
1737	Childhood sunburn occasions	2.79854e-26	20_32049376_A_G	Human_STR_848440	0.969274	20	32036090	32036118	Human_STR_848440	STR	TRUE	TRUE
1737	Childhood sunburn occasions	2.91236e-11	8_8094870_G_A	CNV_8_8063739_8077515_Stitched	0.875425	8	8063739	8077515	CNV_8_8063739_8077515_Stitched	mCNV	TRUE	TRUE
1737	Childhood sunburn occasions	2.89781e-08	1_73605887_G_A	Human_STR_47801	0.998121	1	73635673	73635740	Human_STR_47801	STR	TRUE	TRUE
1737	Childhood sunburn occasions	0	20_34346562_C_CTATT	Human_STR_850528	0.970726	20	34346563	34346591	Human_STR_850528	STR	FALSE	FALSE
1737	Childhood sunburn occasions	0	11_88623113_T_G	Human_STR_250336	0.930579	11	88629654	88629682	Human_STR_250336	STR	FALSE	FALSE
1737	Childhood sunburn occasions	1.12152e-25	20_35573127_G_A	Human_STR_851653	0.961047	20	35573409	35573454	Human_STR_851653	STR	TRUE	TRUE
1737	Childhood sunburn occasions	9.91119e-09	5_149069462_TA_T	Human_STR_1186960	0.959995	5	149069463	149069478	Human_STR_1186960	STR	FALSE	FALSE
1737	Childhood sunburn occasions	2.36299e-08	16_88864154_CAA_C	CNV_16_88862612_88863612_iPSCORE	0.950501	16	88862612	88863612	CNV_16_88862612_88863612_iPSCORE	DEL	TRUE	TRUE
1747_1	Hair colour (natural, before greying): Blonde	8.27975e-14	9_100595238_A_G	Human_STR_1501539	0.950391	9	100596690	100596700	Human_STR_1501539	STR	FALSE	FALSE
1747_1	Hair colour (natural, before greying): Blonde	0	12_88166542_AT_A	Human_STR_321974	0.959983	12	88166543	88166553	Human_STR_321974	STR	FALSE	FALSE
1747_1	Hair colour (natural, before greying): Blonde	0	13_78587551_G_A	Human_STR_384272	0.889559	13	78610673	78610683	Human_STR_384272	STR	TRUE	TRUE
1747_1	Hair colour (natural, before greying): Blonde	5.64404e-10	1_205140305_C_T	INV_1_205178628_205178783	0.864107	1	205178628	205178783	INV_1_205178628_205178783	INV	TRUE	FALSE
1747_1	Hair colour (natural, before greying): Blonde	1.81573e-09	2_88703435_G_GA	Human_STR_752741	0.999541	2	88702874	88702893	Human_STR_752741	STR	FALSE	FALSE
1747_1	Hair colour (natural, before greying): Blonde	1.15851e-09	12_87443020_A_G	Human_STR_321688	0.978982	12	87473408	87473427	Human_STR_321688	STR	FALSE	FALSE
1747_1	Hair colour (natural, before greying): Blonde	2.14742e-09	20_33020957_A_G	Human_STR_849377	0.847427	20	33009401	33009426	Human_STR_849377	STR	TRUE	FALSE
1747_1	Hair colour (natural, before greying): Blonde	0	13_95156811_T_C	Human_STR_392389	0.990226	13	95164962	95165011	Human_STR_392389	STR	FALSE	FALSE
1747_1	Hair colour (natural, before greying): Blonde	1.88975e-22	20_33681256_G_A	Human_STR_849964	0.973407	20	33689221	33689238	Human_STR_849964	STR	TRUE	FALSE
1747_1	Hair colour (natural, before greying): Blonde	0	16_89846677_G_C	CNV_16_89896106_89898398_iPSCORE	0.925862	16	89896106	89898398	CNV_16_89896106_89898398_iPSCORE	DEL	TRUE	TRUE
1747_1	Hair colour (natural, before greying): Blonde	4.12454e-10	2_88698775_T_TCACACA	Human_STR_752736	1	2	88698776	88698793	Human_STR_752736	STR	FALSE	FALSE
1747_1	Hair colour (natural, before greying): Blonde	5.82403e-13	13_95204789_A_G	Human_STR_392403	0.952403	13	95205604	95205636	Human_STR_392403	STR	FALSE	FALSE
1747_1	Hair colour (natural, before greying): Blonde	3.06562e-09	1_27082971_A_C	Human_STR_18204	0.879962	1	27040890	27040920	Human_STR_18204	STR	TRUE	FALSE
1747_1	Hair colour (natural, before greying): Blonde	0	14_92800004_A_T	Human_STR_444206	0.95307	14	92801681	92801716	Human_STR_444206	STR	FALSE	FALSE
1747_1	Hair colour (natural, before greying): Blonde	5.63549e-14	9_100650096_G_A	Human_STR_1501582	0.96677	9	100658783	100658811	Human_STR_1501582	STR	FALSE	FALSE
1747_1	Hair colour (natural, before greying): Blonde	2.4571e-09	1_16133396_C_A	Human_STR_9997	0.984991	1	16176896	16176906	Human_STR_9997	STR	TRUE	FALSE
1747_1	Hair colour (natural, before greying): Blonde	1.26618e-08	5_89843448_G_T	rMEI_5_89860435_89860742	0.860744	5	89860435	89860742	rMEI_5_89860435_89860742	rMEI	TRUE	TRUE
1747_1	Hair colour (natural, before greying): Blonde	5.2076e-16	3_122511516_G_T	Human_STR_974812	0.933227	3	122526067	122526085	Human_STR_974812	STR	TRUE	TRUE
1747_1	Hair colour (natural, before greying): Blonde	1.9003e-10	9_126629491_C_A	Human_STR_1516288	0.919052	9	126641833	126641853	Human_STR_1516288	STR	FALSE	FALSE
1747_1	Hair colour (natural, before greying): Blonde	1.28462e-08	2_223110512_A_G	Human_STR_820941	0.966594	2	223115811	223115833	Human_STR_820941	STR	FALSE	FALSE
1747_1	Hair colour (natural, before greying): Blonde	1.52361e-19	13_78081292_A_G	Human_STR_384061	0.951512	13	78116535	78116557	Human_STR_384061	STR	FALSE	FALSE
1747_1	Hair colour (natural, before greying): Blonde	2.95628e-37	6_680678_T_C	CNV_6_666419_667819_iPSCORE	0.987946	6	666419	667819	CNV_6_666419_667819_iPSCORE	DEL	FALSE	FALSE
1747_1	Hair colour (natural, before greying): Blonde	1.38685e-17	11_88513323_T_G	Human_STR_250306	1	11	88562631	88562647	Human_STR_250306	STR	FALSE	FALSE
1747_1	Hair colour (natural, before greying): Blonde	9.44739e-23	12_89340112_C_T	Human_STR_322502	0.958008	12	89337355	89337384	Human_STR_322502	STR	FALSE	FALSE
1747_1	Hair colour (natural, before greying): Blonde	1.63433e-14	3_141570047_G_A	DEL_3_141572150_141572876	0.975718	3	141572150	141572876	DEL_3_141572150_141572876	DEL	FALSE	FALSE
1747_1	Hair colour (natural, before greying): Blonde	5.09226e-13	6_237534_A_AT	Human_STR_1205687	0.970277	6	237535	237545	Human_STR_1205687	STR	FALSE	FALSE
1747_1	Hair colour (natural, before greying): Blonde	1.02702e-12	5_33985857_T_C	Human_STR_1129271	0.854998	5	33970672	33970702	Human_STR_1129271	STR	TRUE	TRUE
1747_1	Hair colour (natural, before greying): Blonde	2.1088e-09	2_222696220_A_G	rMEI_2_222725446_222725761	0.933437	2	222725446	222725761	rMEI_2_222725446_222725761	rMEI	FALSE	FALSE
1747_1	Hair colour (natural, before greying): Blonde	0	3_141095372_A_G	Human_STR_984492	0.962169	3	141097204	141097220	Human_STR_984492	STR	TRUE	TRUE
1747_1	Hair colour (natural, before greying): Blonde	1.89137e-12	3_69844703_C_A	Human_STR_950356	0.986851	3	69870064	69870099	Human_STR_950356	STR	FALSE	FALSE
1747_1	Hair colour (natural, before greying): Blonde	1.42433e-22	7_28198677_C_T	DEL_7_28214304_28214664	0.805185	7	28214304	28214664	DEL_7_28214304_28214664	DEL	FALSE	FALSE
1747_1	Hair colour (natural, before greying): Blonde	4.8664e-11	7_14021169_T_TATAC	Human_STR_1304119	0.977513	7	14027866	14027883	Human_STR_1304119	STR	FALSE	FALSE
1747_1	Hair colour (natural, before greying): Blonde	1.36832e-11	9_12726691_G_C	Human_STR_1468181	0.948141	9	12727188	12727198	Human_STR_1468181	STR	FALSE	FALSE
1747_1	Hair colour (natural, before greying): Blonde	1.13898e-08	11_69402925_C_T	DEL_11_69400843_69401402	0.891396	11	69400843	69401402	DEL_11_69400843_69401402	DEL	FALSE	FALSE
1747_1	Hair colour (natural, before greying): Blonde	2.38796e-26	11_77962116_A_G	Human_STR_245106	0.970317	11	77980073	77980094	Human_STR_245106	STR	TRUE	TRUE
1747_1	Hair colour (natural, before greying): Blonde	7.27333e-13	20_32955024_T_C	Human_STR_849358	0.999542	20	32993587	32993609	Human_STR_849358	STR	TRUE	FALSE
1747_1	Hair colour (natural, before greying): Blonde	0	15_28207095_G_A	Human_STR_455952	0.96501	15	28211100	28211132	Human_STR_455952	STR	TRUE	TRUE
1747_1	Hair colour (natural, before greying): Blonde	6.19792e-35	12_85965249_CGAGA_C	Human_STR_320931	0.980033	12	85965250	85965263	Human_STR_320931	STR	TRUE	TRUE
1747_1	Hair colour (natural, before greying): Blonde	4.66806e-21	5_52886556_G_A	Human_STR_1136859	0.964481	5	52935048	52935060	Human_STR_1136859	STR	FALSE	FALSE
1747_1	Hair colour (natural, before greying): Blonde	2.85868e-11	16_88800477_G_A	Human_STR_555256	0.926543	16	88800373	88800424	Human_STR_555256	STR	TRUE	TRUE
1747_1	Hair colour (natural, before greying): Blonde	1.28462e-08	2_223110512_A_G	Human_STR_820939	0.980847	2	223110704	223110724	Human_STR_820939	STR	FALSE	FALSE
1747_1	Hair colour (natural, before greying): Blonde	7.04624e-09	11_68581914_G_A	Human_STR_239088	1	11	68586324	68586349	Human_STR_239088	STR	FALSE	FALSE
1747_1	Hair colour (natural, before greying): Blonde	1.72392e-32	13_78306634_G_GT	Human_STR_384153	0.968791	13	78304037	78304055	Human_STR_384153	STR	TRUE	FALSE
1747_1	Hair colour (natural, before greying): Blonde	1.54914e-18	11_88893319_AAAAT_A	Human_STR_250482	0.986606	11	88893320	88893357	Human_STR_250482	STR	FALSE	FALSE
1747_1	Hair colour (natural, before greying): Blonde	4.36759e-11	15_28157259_G_T	LINE1_15_28175804_28175805	1	15	28175804	28175805	LINE1_15_28175804_28175805	LINE1	FALSE	FALSE
1747_1	Hair colour (natural, before greying): Blonde	3.58814e-31	5_53112756_A_AT	BND_5_53122763_125835_1	0.876658	5	53122763	53122764	BND_5_53122763_125835_1	BND	TRUE	FALSE
1747_1	Hair colour (natural, before greying): Blonde	7.26942e-12	8_109097676_T_A	SVA_8_109135936_109135937	0.916284	8	109135936	109135937	SVA_8_109135936_109135937	SVA	FALSE	FALSE
1747_1	Hair colour (natural, before greying): Blonde	1.19663e-16	11_88523022_A_AT	Human_STR_250284	1	11	88523023	88523040	Human_STR_250284	STR	FALSE	FALSE
1747_1	Hair colour (natural, before greying): Blonde	1.02344e-10	12_116960040_A_C	Human_STR_340637	0.985891	12	116959998	116960030	Human_STR_340637	STR	FALSE	FALSE
1747_1	Hair colour (natural, before greying): Blonde	0	11_68931903_C_T	Human_STR_239288	0.991074	11	68934682	68934704	Human_STR_239288	STR	FALSE	FALSE
1747_1	Hair colour (natural, before greying): Blonde	9.39564e-11	20_31697097_TTCA_T	Human_STR_848171	0.987546	20	31697098	31697120	Human_STR_848171	STR	FALSE	FALSE
1747_1	Hair colour (natural, before greying): Blonde	1.11517e-13	15_28086082_A_G	Human_STR_455908	1	15	28087965	28087985	Human_STR_455908	STR	FALSE	FALSE
1747_1	Hair colour (natural, before greying): Blonde	4.06377e-44	1_205124544_T_C	Human_STR_104266	0.945835	1	205131013	205131070	Human_STR_104266	STR	TRUE	TRUE
1747_1	Hair colour (natural, before greying): Blonde	9.75276e-10	12_89857204_T_TCA	Human_STR_322775	0.968427	12	89857205	89857221	Human_STR_322775	STR	TRUE	TRUE
1747_1	Hair colour (natural, before greying): Blonde	4.13464e-13	11_89847876_T_G	Human_STR_250994	0.986838	11	89860140	89860168	Human_STR_250994	STR	TRUE	TRUE
1747_1	Hair colour (natural, before greying): Blonde	1.05847e-16	3_141653430_CTTCACTCA_C	Human_STR_984892	0.986779	3	141653431	141653466	Human_STR_984892	STR	FALSE	FALSE
1747_1	Hair colour (natural, before greying): Blonde	0	12_88734710_A_C	Human_STR_322239	0.955079	12	88769208	88769225	Human_STR_322239	STR	FALSE	FALSE
1747_1	Hair colour (natural, before greying): Blonde	5.52065e-16	17_46230156_T_A	Human_STR_588934	0.890074	17	46230387	46230421	Human_STR_588934	STR	TRUE	TRUE
1747_1	Hair colour (natural, before greying): Blonde	1.21925e-24	20_52638442_TTAAAA_T	CNV_20_52647173_52658016_HipSci	0.975667	20	52647173	52658016	CNV_20_52647173_52658016_HipSci	DEL	FALSE	FALSE
1747_1	Hair colour (natural, before greying): Blonde	4.75122e-27	5_33946555_A_G	Human_STR_1129265	1	5	33963732	33963748	Human_STR_1129265	STR	FALSE	FALSE
1747_1	Hair colour (natural, before greying): Blonde	1.29551e-19	13_78588515_G_A	rMEI_13_78594164_78594474	0.801373	13	78594164	78594474	rMEI_13_78594164_78594474	rMEI	TRUE	FALSE
1747_1	Hair colour (natural, before greying): Blonde	1.47581e-28	1_11047301_T_A	DEL_1_11047389_11047568	0.904765	1	11047389	11047568	DEL_1_11047389_11047568	DEL	FALSE	FALSE
1747_1	Hair colour (natural, before greying): Blonde	0	13_78642355_T_C	ALU_13_78651687_78651688	0.992989	13	78651687	78651688	ALU_13_78651687_78651688	ALU	TRUE	FALSE
1747_1	Hair colour (natural, before greying): Blonde	3.40322e-12	14_60726926_T_C	ALU_14_60741400_60741401	0.918418	14	60741400	60741401	ALU_14_60741400_60741401	ALU	FALSE	FALSE
1747_1	Hair colour (natural, before greying): Blonde	4.86293e-23	11_78147055_A_G	Human_STR_245254	0.963497	11	78182567	78182589	Human_STR_245254	STR	TRUE	FALSE
1747_1	Hair colour (natural, before greying): Blonde	0	5_90263169_A_T	Human_STR_1157157	0.829031	5	90274113	90274141	Human_STR_1157157	STR	FALSE	FALSE
1747_1	Hair colour (natural, before greying): Blonde	2.97691e-14	4_109577739_T_TCACA	Human_STR_1070730	0.947881	4	109577740	109577754	Human_STR_1070730	STR	TRUE	FALSE
1747_1	Hair colour (natural, before greying): Blonde	0	11_88941174_C_T	CNV_11_88964450_88967925_iPSCORE	0.977113	11	88964450	88967925	CNV_11_88964450_88967925_iPSCORE	DEL	FALSE	FALSE
1747_1	Hair colour (natural, before greying): Blonde	8.39182e-10	1_85522749_AC_A	Human_STR_53485	0.999812	1	85521136	85521150	Human_STR_53485	STR	TRUE	TRUE
1747_1	Hair colour (natural, before greying): Blonde	1.87126e-09	14_68470692_A_G	Human_STR_429525	0.957198	14	68479150	68479189	Human_STR_429525	STR	FALSE	FALSE
1747_1	Hair colour (natural, before greying): Blonde	6.96005e-09	4_79168120_T_C	Human_STR_1055814	0.9812	4	79173073	79173092	Human_STR_1055814	STR	FALSE	FALSE
1747_1	Hair colour (natural, before greying): Blonde	5.51745e-21	5_52861800_G_A	Human_STR_1136838	0.910661	5	52906357	52906388	Human_STR_1136838	STR	FALSE	FALSE
1747_1	Hair colour (natural, before greying): Blonde	1.04981e-13	5_52914106_AAAAT_A	Human_STR_1136845	0.973714	5	52914107	52914124	Human_STR_1136845	STR	TRUE	TRUE
1747_1	Hair colour (natural, before greying): Blonde	1.95769e-19	12_89613960_A_G	Human_STR_322635	0.937363	12	89628811	89628832	Human_STR_322635	STR	FALSE	FALSE
1747_1	Hair colour (natural, before greying): Blonde	5.4291e-09	12_88349618_T_C	Human_STR_322041	0.84011	12	88351034	88351075	Human_STR_322041	STR	FALSE	FALSE
1747_1	Hair colour (natural, before greying): Blonde	4.33067e-11	8_82726682_G_A	Human_STR_1428940	0.978622	8	82775189	82775211	Human_STR_1428940	STR	TRUE	TRUE
1747_1	Hair colour (natural, before greying): Blonde	6.23173e-11	15_83774555_C_T	rMEI_15_83773883_83774202	0.888374	15	83773883	83774202	rMEI_15_83773883_83774202	rMEI	TRUE	FALSE
1747_1	Hair colour (natural, before greying): Blonde	2.69525e-11	15_29298067_AAAATAAAT_A	Human_STR_456663	0.977263	15	29298068	29298096	Human_STR_456663	STR	FALSE	FALSE
1747_1	Hair colour (natural, before greying): Blonde	0	13_95153311_C_G	DEL_13_95154278_95154532	0.80774	13	95154278	95154532	DEL_13_95154278_95154532	DEL	FALSE	FALSE
1747_1	Hair colour (natural, before greying): Blonde	5.25815e-13	20_33066369_T_C	rMEI_20_33115831_33116144	0.863101	20	33115831	33116144	rMEI_20_33115831_33116144	rMEI	TRUE	FALSE
1747_1	Hair colour (natural, before greying): Blonde	4.35205e-08	12_23979633_TA_T	Human_STR_287985	0.995138	12	23979634	23979644	Human_STR_287985	STR	FALSE	FALSE
1747_1	Hair colour (natural, before greying): Blonde	4.01095e-09	17_46338677_A_G	Human_STR_589014	0.981795	17	46345856	46345873	Human_STR_589014	STR	TRUE	FALSE
1747_1	Hair colour (natural, before greying): Blonde	2.08641e-23	6_411448_ATG_A	Human_STR_1205757	1	6	411449	411461	Human_STR_1205757	STR	FALSE	FALSE
1747_1	Hair colour (natural, before greying): Blonde	4.33357e-22	15_81532112_C_CTTTG	Human_STR_489045	0.967745	15	81532113	81532143	Human_STR_489045	STR	FALSE	FALSE
1747_1	Hair colour (natural, before greying): Blonde	5.20886e-09	14_68407938_G_A	Human_STR_429512	0.953768	14	68452729	68452749	Human_STR_429512	STR	TRUE	FALSE
1747_1	Hair colour (natural, before greying): Blonde	3.61156e-23	9_12595352_T_G	Human_STR_1468118	0.963414	9	12595866	12595878	Human_STR_1468118	STR	FALSE	FALSE
1747_1	Hair colour (natural, before greying): Blonde	7.33519e-20	12_90337757_AT_A	Human_STR_323025	0.97218	12	90337758	90337768	Human_STR_323025	STR	FALSE	FALSE
1747_1	Hair colour (natural, before greying): Blonde	9.92877e-30	12_88410685_T_C	Human_STR_322056	0.896786	12	88395070	88395092	Human_STR_322056	STR	FALSE	FALSE
1747_1	Hair colour (natural, before greying): Blonde	3.58814e-31	5_53112756_A_AT	BND_5_53125485_125835_2	0.876658	5	53125485	53125486	BND_5_53125485_125835_2	BND	TRUE	FALSE
1747_1	Hair colour (natural, before greying): Blonde	3.72445e-27	9_12567981_T_C	rMEI_9_12556849_12559646	0.911644	9	12556849	12559646	rMEI_9_12556849_12559646	rMEI	FALSE	FALSE
1747_1	Hair colour (natural, before greying): Blonde	1.48567e-09	14_68466177_G_A	Human_STR_429527	0.924264	14	68481413	68481440	Human_STR_429527	STR	FALSE	FALSE
1747_1	Hair colour (natural, before greying): Blonde	1.15271e-09	5_56029500_AGTCT_A	Human_STR_1138663	0.972352	5	56021459	56021475	Human_STR_1138663	STR	FALSE	FALSE
1747_1	Hair colour (natural, before greying): Blonde	9.06186e-14	1_204917708_AAAAAC_A	Human_STR_104132	0.950774	1	204917709	204917732	Human_STR_104132	STR	TRUE	FALSE
1747_1	Hair colour (natural, before greying): Blonde	5.50663e-11	12_88384473_A_G	Human_STR_322053	0.967401	12	88388131	88388175	Human_STR_322053	STR	FALSE	FALSE
1747_1	Hair colour (natural, before greying): Blonde	1.75403e-09	1_205141592_TA_T	Human_STR_104297	0.980766	1	205158252	205158298	Human_STR_104297	STR	TRUE	TRUE
1747_1	Hair colour (natural, before greying): Blonde	1.42403e-09	11_89928637_A_G	Human_STR_251040	0.942887	11	89933815	89933831	Human_STR_251040	STR	TRUE	FALSE
1747_1	Hair colour (natural, before greying): Blonde	2.82077e-23	12_88389804_G_T	Human_STR_322052	0.943574	12	88387978	88388018	Human_STR_322052	STR	FALSE	FALSE
1747_1	Hair colour (natural, before greying): Blonde	6.90836e-10	2_88712303_T_C	Human_STR_752758	0.977413	2	88718561	88718611	Human_STR_752758	STR	FALSE	FALSE
1747_1	Hair colour (natural, before greying): Blonde	0	13_78589552_A_G	ALU_13_78584671_78584672	0.964501	13	78584671	78584672	ALU_13_78584671_78584672	ALU	TRUE	FALSE
1747_1	Hair colour (natural, before greying): Blonde	2.81077e-14	4_109562365_T_C	Human_STR_1070755	0.947884	4	109601488	109601510	Human_STR_1070755	STR	TRUE	TRUE
1747_1	Hair colour (natural, before greying): Blonde	9.96033e-20	3_141631328_C_G	Human_STR_984870	0.977243	3	141631109	141631134	Human_STR_984870	STR	FALSE	FALSE
1747_1	Hair colour (natural, before greying): Blonde	2.01317e-09	11_44496100_T_G	Human_STR_226413	0.949473	11	44496428	44496469	Human_STR_226413	STR	FALSE	FALSE
1747_1	Hair colour (natural, before greying): Blonde	1.94676e-19	20_32049376_A_G	Human_STR_848440	0.969274	20	32036090	32036118	Human_STR_848440	STR	TRUE	TRUE
1747_1	Hair colour (natural, before greying): Blonde	5.05269e-09	12_89196882_A_C	Human_STR_322433	0.977778	12	89201066	89201079	Human_STR_322433	STR	FALSE	FALSE
1747_1	Hair colour (natural, before greying): Blonde	1.60328e-25	3_141206990_C_T	Human_STR_984559	0.967873	3	141224611	141224635	Human_STR_984559	STR	TRUE	TRUE
1747_1	Hair colour (natural, before greying): Blonde	9.14831e-26	6_159186947_GCAAA_G	Human_STR_1290043	0.969622	6	159186948	159186971	Human_STR_1290043	STR	TRUE	TRUE
1747_1	Hair colour (natural, before greying): Blonde	1.01364e-18	9_174812_C_A	CNV_9_178494_181843_Stitched	0.985398	9	178494	181843	CNV_9_178494_181843_Stitched	mCNV	TRUE	TRUE
1747_1	Hair colour (natural, before greying): Blonde	3.04468e-09	1_27239920_C_G	Human_STR_18427	0.930648	1	27284303	27284325	Human_STR_18427	STR	TRUE	TRUE
1747_1	Hair colour (natural, before greying): Blonde	3.04619e-32	3_141208684_A_C	Human_STR_984570	0.949708	3	141239385	141239402	Human_STR_984570	STR	TRUE	FALSE
1747_1	Hair colour (natural, before greying): Blonde	5.95351e-16	14_92852868_G_A	Human_STR_444233	0.986408	14	92855300	92855323	Human_STR_444233	STR	FALSE	FALSE
1747_1	Hair colour (natural, before greying): Blonde	2.77366e-10	9_12676584_C_T	Human_STR_1468162	0.945382	9	12679957	12680015	Human_STR_1468162	STR	FALSE	FALSE
1747_1	Hair colour (natural, before greying): Blonde	3.30512e-20	12_88424056_T_A	Human_STR_322075	0.974748	12	88434574	88434584	Human_STR_322075	STR	FALSE	FALSE
1747_1	Hair colour (natural, before greying): Blonde	7.65153e-12	11_68856710_TAATAAC_T	Human_STR_239252	0.999955	11	68856711	68856738	Human_STR_239252	STR	TRUE	TRUE
1747_1	Hair colour (natural, before greying): Blonde	0	9_12627999_G_A	Human_STR_1468134	0.997715	9	12627713	12627729	Human_STR_1468134	STR	FALSE	FALSE
1747_1	Hair colour (natural, before greying): Blonde	5.5929e-15	11_65440432_T_A	Human_STR_236547	0.943026	11	65444752	65444779	Human_STR_236547	STR	TRUE	FALSE
1747_1	Hair colour (natural, before greying): Blonde	1.41352e-10	12_89222467_T_C	Human_STR_322449	1	12	89225952	89225970	Human_STR_322449	STR	FALSE	FALSE
1747_1	Hair colour (natural, before greying): Blonde	7.54817e-24	6_159201833_C_T	ALU_6_159204431_159204432	0.985957	6	159204431	159204432	ALU_6_159204431_159204432	ALU	TRUE	TRUE
1747_1	Hair colour (natural, before greying): Blonde	2.10421e-23	14_92752679_T_G	Human_STR_444185	1	14	92752473	92752503	Human_STR_444185	STR	FALSE	FALSE
1747_1	Hair colour (natural, before greying): Blonde	6.82181e-24	12_90447163_CTA_C	Human_STR_323090	0.972124	12	90455398	90455423	Human_STR_323090	STR	FALSE	FALSE
1747_1	Hair colour (natural, before greying): Blonde	2.38796e-26	11_77962116_A_G	Human_STR_245112	0.956463	11	77987848	77987879	Human_STR_245112	STR	TRUE	FALSE
1747_1	Hair colour (natural, before greying): Blonde	0	13_78636791_C_T	Human_STR_384283	0.900838	13	78639265	78639297	Human_STR_384283	STR	FALSE	FALSE
1747_1	Hair colour (natural, before greying): Blonde	4.4734e-16	4_79261745_C_A	rMEI_4_79269134_79275200	0.916251	4	79269134	79275200	rMEI_4_79269134_79275200	rMEI	TRUE	TRUE
1747_1	Hair colour (natural, before greying): Blonde	5.02398e-10	11_16436064_A_G	Human_STR_211934	0.979339	11	16441077	16441091	Human_STR_211934	STR	FALSE	FALSE
1747_1	Hair colour (natural, before greying): Blonde	1.86014e-23	9_12594850_C_T	ALU_9_12601800_12601801	0.987718	9	12601800	12601801	ALU_9_12601800_12601801	ALU	FALSE	FALSE
1747_1	Hair colour (natural, before greying): Blonde	9.45708e-33	20_34346562_C_CTATT	Human_STR_850528	0.970726	20	34346563	34346591	Human_STR_850528	STR	FALSE	FALSE
1747_1	Hair colour (natural, before greying): Blonde	9.92877e-30	12_88410685_T_C	Human_STR_322061	0.958794	12	88408071	88408096	Human_STR_322061	STR	FALSE	FALSE
1747_1	Hair colour (natural, before greying): Blonde	0	12_88110169_T_G	DEL_12_88140457_88143903	0.963642	12	88140457	88143903	DEL_12_88140457_88143903	DEL	FALSE	FALSE
1747_1	Hair colour (natural, before greying): Blonde	8.12296e-09	6_20876613_G_A	Human_STR_1217921	0.958761	6	20884524	20884546	Human_STR_1217921	STR	FALSE	FALSE
1747_1	Hair colour (natural, before greying): Blonde	1.83629e-17	20_35573127_G_A	Human_STR_851653	0.961047	20	35573409	35573454	Human_STR_851653	STR	TRUE	TRUE
1747_1	Hair colour (natural, before greying): Blonde	1.81643e-10	9_16906006_C_A	rMEI_9_16905601_16905922	0.853599	9	16905601	16905922	rMEI_9_16905601_16905922	rMEI	FALSE	FALSE
1747_1	Hair colour (natural, before greying): Blonde	1.51168e-19	9_126835484_G_A	Human_STR_1516442	0.99067	9	126835968	126836003	Human_STR_1516442	STR	FALSE	FALSE
1747_1	Hair colour (natural, before greying): Blonde	2.7937e-10	9_202682_T_C	CNV_9_197038_200469_iPSCORE	0.97601	9	197038	200469	CNV_9_197038_200469_iPSCORE	DEL	TRUE	FALSE
1747_1	Hair colour (natural, before greying): Blonde	4.89081e-08	9_127044468_G_A	Human_STR_1516626	0.961377	9	127053906	127053924	Human_STR_1516626	STR	FALSE	FALSE
1747_1	Hair colour (natural, before greying): Blonde	7.54299e-10	8_109158753_C_T	Human_STR_1442737	0.970027	8	109189621	109189632	Human_STR_1442737	STR	FALSE	FALSE
1747_1	Hair colour (natural, before greying): Blonde	0	17_45889404_C_CCAAA	Human_STR_588644	0.975184	17	45889405	45889429	Human_STR_588644	STR	TRUE	TRUE
1747_1	Hair colour (natural, before greying): Blonde	1.55753e-08	8_109329856_T_TTC	Human_STR_1442826	0.971057	8	109329857	109329871	Human_STR_1442826	STR	FALSE	FALSE
1747_1	Hair colour (natural, before greying): Blonde	2.94179e-09	11_46744470_G_A	DUP_11_46742755_46743650	0.816842	11	46742755	46743650	DUP_11_46742755_46743650	DUP	TRUE	FALSE
1747_1	Hair colour (natural, before greying): Blonde	2.36395e-37	6_472484_A_G	Human_STR_1205782	0.951968	6	474500	474516	Human_STR_1205782	STR	FALSE	FALSE
1747_2	Hair colour (natural, before greying): Red	0	16_88800477_G_A	Human_STR_555256	0.926543	16	88800373	88800424	Human_STR_555256	STR	TRUE	TRUE
1747_2	Hair colour (natural, before greying): Red	4.62446e-16	20_35040232_G_C	Human_STR_851111	0.892248	20	35045766	35045799	Human_STR_851111	STR	FALSE	FALSE
1747_2	Hair colour (natural, before greying): Red	8.46971e-22	20_33169495_AAGAG_A	Human_STR_849500	0.97564	20	33169496	33169508	Human_STR_849500	STR	TRUE	TRUE
1747_2	Hair colour (natural, before greying): Red	3.85845e-24	20_33020957_A_G	Human_STR_849377	0.847427	20	33009401	33009426	Human_STR_849377	STR	TRUE	FALSE
1747_2	Hair colour (natural, before greying): Red	3.86963e-15	20_33947730_T_C	Human_STR_850237	0.99136	20	33997616	33997626	Human_STR_850237	STR	TRUE	TRUE
1747_2	Hair colour (natural, before greying): Red	1.27361e-17	20_33937795_C_CAACA	Human_STR_850176	0.991678	20	33937796	33937825	Human_STR_850176	STR	TRUE	TRUE
1747_2	Hair colour (natural, before greying): Red	3.0609e-11	2_25452906_G_A	Human_STR_716064	0.926574	2	25449577	25449596	Human_STR_716064	STR	TRUE	FALSE
1747_2	Hair colour (natural, before greying): Red	0	16_89846677_G_C	CNV_16_89896106_89898398_iPSCORE	0.925862	16	89896106	89898398	CNV_16_89896106_89898398_iPSCORE	DEL	TRUE	TRUE
1747_2	Hair colour (natural, before greying): Red	5.78905e-20	20_33401707_G_A	Human_STR_849743	0.988484	20	33418598	33418625	Human_STR_849743	STR	TRUE	TRUE
1747_2	Hair colour (natural, before greying): Red	9.96463e-18	20_33031276_T_C	Human_STR_849410	0.970023	20	33047985	33048010	Human_STR_849410	STR	TRUE	TRUE
1747_2	Hair colour (natural, before greying): Red	0	16_90110279_C_T	Human_STR_556098	1	16	90112507	90112527	Human_STR_556098	STR	TRUE	TRUE
1747_2	Hair colour (natural, before greying): Red	8.50795e-16	6_51644687_G_A	Human_STR_1236840	0.967974	6	51664116	51664143	Human_STR_1236840	STR	FALSE	FALSE
1747_2	Hair colour (natural, before greying): Red	5.85616e-12	2_25408034_A_G	Human_STR_716028	0.968598	2	25412358	25412393	Human_STR_716028	STR	TRUE	TRUE
1747_2	Hair colour (natural, before greying): Red	3.73832e-14	20_32805831_A_G	Human_STR_849138	0.969194	20	32805361	32805385	Human_STR_849138	STR	TRUE	FALSE
1747_2	Hair colour (natural, before greying): Red	6.35121e-14	20_32332398_GTT_G	Human_STR_848757	0.977682	20	32332399	32332415	Human_STR_848757	STR	TRUE	TRUE
1747_2	Hair colour (natural, before greying): Red	1.6526e-24	6_51809617_T_G	Human_STR_1236891	0.969756	6	51819538	51819554	Human_STR_1236891	STR	FALSE	FALSE
1747_2	Hair colour (natural, before greying): Red	0	16_89907164_C_T	Human_STR_555946	0.983127	16	89916880	89916895	Human_STR_555946	STR	TRUE	TRUE
1747_2	Hair colour (natural, before greying): Red	4.41292e-24	16_88540662_G_T	ALU_16_88529264_88529265	0.917231	16	88529264	88529265	ALU_16_88529264_88529265	ALU	FALSE	FALSE
1747_2	Hair colour (natural, before greying): Red	0	20_34346562_C_CTATT	Human_STR_850528	0.970726	20	34346563	34346591	Human_STR_850528	STR	FALSE	FALSE
1747_2	Hair colour (natural, before greying): Red	0	20_33681256_G_A	Human_STR_849964	0.973407	20	33689221	33689238	Human_STR_849964	STR	TRUE	FALSE
1747_2	Hair colour (natural, before greying): Red	2.33106e-09	17_79600110_C_T	rMEI_17_79577696_79578003	0.837068	17	79577696	79578003	rMEI_17_79577696_79578003	rMEI	TRUE	FALSE
1747_2	Hair colour (natural, before greying): Red	1.10419e-22	20_33272170_TA_T	Human_STR_849611	0.985144	20	33272171	33272181	Human_STR_849611	STR	TRUE	TRUE
1747_2	Hair colour (natural, before greying): Red	2.11336e-08	17_79467883_C_T	DEL_17_79471027_79471291	0.82602	17	79471027	79471291	DEL_17_79471027_79471291	DEL	TRUE	FALSE
1747_2	Hair colour (natural, before greying): Red	1.60472e-16	16_89281197_T_C	ALU_16_89281698_89281699	0.96902	16	89281698	89281699	ALU_16_89281698_89281699	ALU	TRUE	TRUE
1747_2	Hair colour (natural, before greying): Red	9.55926e-32	20_32955024_T_C	Human_STR_849358	0.999542	20	32993587	32993609	Human_STR_849358	STR	TRUE	FALSE
1747_2	Hair colour (natural, before greying): Red	0	16_89831520_A_T	Human_STR_555833	0.98478	16	89817300	89817319	Human_STR_555833	STR	TRUE	FALSE
1747_2	Hair colour (natural, before greying): Red	1.4013e-45	20_31697097_TTCA_T	Human_STR_848171	0.987546	20	31697098	31697120	Human_STR_848171	STR	FALSE	FALSE
1747_2	Hair colour (natural, before greying): Red	9.59166e-09	17_79467295_C_T	DEL_17_79470734_79471426	0.85302	17	79470734	79471426	DEL_17_79470734_79471426	DEL	TRUE	FALSE
1747_2	Hair colour (natural, before greying): Red	0	20_32049376_A_G	Human_STR_848440	0.969274	20	32036090	32036118	Human_STR_848440	STR	TRUE	TRUE
1747_2	Hair colour (natural, before greying): Red	3.69208e-10	20_32114536_CA_C	Human_STR_848558	0.973432	20	32114537	32114547	Human_STR_848558	STR	TRUE	TRUE
1747_2	Hair colour (natural, before greying): Red	1.22372e-39	20_35573127_G_A	Human_STR_851653	0.961047	20	35573409	35573454	Human_STR_851653	STR	TRUE	TRUE
1747_2	Hair colour (natural, before greying): Red	1.93977e-24	16_88741545_C_CCAAA	Human_STR_555236	0.971646	16	88741546	88741565	Human_STR_555236	STR	TRUE	TRUE
1747_2	Hair colour (natural, before greying): Red	3.34635e-11	20_32795026_A_G	ALU_20_32793460_32793461	0.951975	20	32793460	32793461	ALU_20_32793460_32793461	ALU	TRUE	FALSE
1747_2	Hair colour (natural, before greying): Red	4.89535e-29	16_88789666_G_GCCTGCT	Human_STR_555252	0.975381	16	88789667	88789684	Human_STR_555252	STR	TRUE	FALSE
1747_2	Hair colour (natural, before greying): Red	0	16_88864154_CAA_C	CNV_16_88862612_88863612_iPSCORE	0.950501	16	88862612	88863612	CNV_16_88862612_88863612_iPSCORE	DEL	TRUE	TRUE
1747_2	Hair colour (natural, before greying): Red	8.85192e-19	20_33468793_G_A	DEL_20_33477203_33477305	0.842593	20	33477203	33477305	DEL_20_33477203_33477305	DEL	TRUE	TRUE
1747_2	Hair colour (natural, before greying): Red	1.95911e-21	20_33761408_T_C	Human_STR_850054	0.998222	20	33775022	33775049	Human_STR_850054	STR	TRUE	TRUE
1747_2	Hair colour (natural, before greying): Red	1.53462e-19	16_88598875_C_CGGA	Human_STR_555156	0.973138	16	88598876	88598892	Human_STR_555156	STR	FALSE	FALSE
1747_2	Hair colour (natural, before greying): Red	7.59108e-32	20_33066369_T_C	rMEI_20_33115831_33116144	0.863101	20	33115831	33116144	rMEI_20_33115831_33116144	rMEI	TRUE	FALSE
1747_2	Hair colour (natural, before greying): Red	1.03719e-13	16_88567333_C_T	CNV_16_88567439_88569963_HipSci	0.840901	16	88567439	88569963	CNV_16_88567439_88569963_HipSci	DUP	FALSE	FALSE
1747_2	Hair colour (natural, before greying): Red	0	16_89511210_T_TA	Human_STR_555580	0.97529	16	89511190	89511206	Human_STR_555580	STR	FALSE	FALSE
1747_2	Hair colour (natural, before greying): Red	2.50365e-08	20_32143942_G_A	Human_STR_848626	0.960344	20	32175049	32175092	Human_STR_848626	STR	FALSE	FALSE
1747_2	Hair colour (natural, before greying): Red	6.35854e-09	13_78589552_A_G	ALU_13_78584671_78584672	0.964501	13	78584671	78584672	ALU_13_78584671_78584672	ALU	TRUE	FALSE
1747_2	Hair colour (natural, before greying): Red	0	16_89616155_G_T	Human_STR_555680	0.96204	16	89617474	89617493	Human_STR_555680	STR	TRUE	TRUE
1747_2	Hair colour (natural, before greying): Red	1.4868e-22	20_33223832_T_TA	CNV_20_33241827_33244228_iPSCORE	0.986024	20	33241827	33244228	CNV_20_33241827_33244228_iPSCORE	DEL	TRUE	FALSE
1747_3	Hair colour (natural, before greying): Light brown	4.99829e-15	6_680678_T_C	CNV_6_666419_667819_iPSCORE	0.987946	6	666419	667819	CNV_6_666419_667819_iPSCORE	DEL	FALSE	FALSE
1747_3	Hair colour (natural, before greying): Light brown	9.68198e-26	13_78587551_G_A	Human_STR_384272	0.889559	13	78610673	78610683	Human_STR_384272	STR	TRUE	TRUE
1747_3	Hair colour (natural, before greying): Light brown	3.91094e-12	6_159201833_C_T	ALU_6_159204431_159204432	0.985957	6	159204431	159204432	ALU_6_159204431_159204432	ALU	TRUE	TRUE
1747_3	Hair colour (natural, before greying): Light brown	3.33365e-15	6_411448_ATG_A	Human_STR_1205757	1	6	411449	411461	Human_STR_1205757	STR	FALSE	FALSE
1747_3	Hair colour (natural, before greying): Light brown	6.33297e-10	11_88941174_C_T	CNV_11_88964450_88967925_iPSCORE	0.977113	11	88964450	88967925	CNV_11_88964450_88967925_iPSCORE	DEL	FALSE	FALSE
1747_3	Hair colour (natural, before greying): Light brown	3.15575e-13	20_33681256_G_A	Human_STR_849964	0.973407	20	33689221	33689238	Human_STR_849964	STR	TRUE	FALSE
1747_3	Hair colour (natural, before greying): Light brown	2.37327e-17	17_79467883_C_T	DEL_17_79471027_79471291	0.82602	17	79471027	79471291	DEL_17_79471027_79471291	DEL	TRUE	FALSE
1747_3	Hair colour (natural, before greying): Light brown	6.72658e-17	3_141095372_A_G	Human_STR_984492	0.962169	3	141097204	141097220	Human_STR_984492	STR	TRUE	TRUE
1747_3	Hair colour (natural, before greying): Light brown	3.52071e-14	11_77962116_A_G	Human_STR_245106	0.970317	11	77980073	77980094	Human_STR_245106	STR	TRUE	TRUE
1747_3	Hair colour (natural, before greying): Light brown	0	5_33946555_A_G	Human_STR_1129265	1	5	33963732	33963748	Human_STR_1129265	STR	FALSE	FALSE
1747_3	Hair colour (natural, before greying): Light brown	1.80721e-14	16_89907164_C_T	Human_STR_555946	0.983127	16	89916880	89916895	Human_STR_555946	STR	TRUE	TRUE
1747_3	Hair colour (natural, before greying): Light brown	7.98277e-23	11_68931903_C_T	Human_STR_239288	0.991074	11	68934682	68934704	Human_STR_239288	STR	FALSE	FALSE
1747_3	Hair colour (natural, before greying): Light brown	9.69228e-10	12_88424056_T_A	Human_STR_322075	0.974748	12	88434574	88434584	Human_STR_322075	STR	FALSE	FALSE
1747_3	Hair colour (natural, before greying): Light brown	2.09636e-08	20_35573127_G_A	Human_STR_851653	0.961047	20	35573409	35573454	Human_STR_851653	STR	TRUE	TRUE
1747_3	Hair colour (natural, before greying): Light brown	2.91608e-09	3_141208684_A_C	Human_STR_984570	0.949708	3	141239385	141239402	Human_STR_984570	STR	TRUE	FALSE
1747_3	Hair colour (natural, before greying): Light brown	2.46939e-25	20_34346562_C_CTATT	Human_STR_850528	0.970726	20	34346563	34346591	Human_STR_850528	STR	FALSE	FALSE
1747_3	Hair colour (natural, before greying): Light brown	1.15042e-11	6_159186947_GCAAA_G	Human_STR_1290043	0.969622	6	159186948	159186971	Human_STR_1290043	STR	TRUE	TRUE
1747_3	Hair colour (natural, before greying): Light brown	1.28674e-09	12_88410685_T_C	Human_STR_322061	0.958794	12	88408071	88408096	Human_STR_322061	STR	FALSE	FALSE
1747_3	Hair colour (natural, before greying): Light brown	3.52071e-14	11_77962116_A_G	Human_STR_245112	0.956463	11	77987848	77987879	Human_STR_245112	STR	TRUE	FALSE
1747_3	Hair colour (natural, before greying): Light brown	0	15_28207095_G_A	Human_STR_455952	0.96501	15	28211100	28211132	Human_STR_455952	STR	TRUE	TRUE
1747_3	Hair colour (natural, before greying): Light brown	1.33284e-15	6_472484_A_G	Human_STR_1205782	0.951968	6	474500	474516	Human_STR_1205782	STR	FALSE	FALSE
1747_3	Hair colour (natural, before greying): Light brown	3.84818e-22	17_45889404_C_CCAAA	Human_STR_588644	0.975184	17	45889405	45889429	Human_STR_588644	STR	TRUE	TRUE
1747_3	Hair colour (natural, before greying): Light brown	6.97622e-13	16_89831520_A_T	Human_STR_555833	0.98478	16	89817300	89817319	Human_STR_555833	STR	TRUE	FALSE
1747_3	Hair colour (natural, before greying): Light brown	4.54301e-42	16_89846677_G_C	CNV_16_89896106_89898398_iPSCORE	0.925862	16	89896106	89898398	CNV_16_89896106_89898398_iPSCORE	DEL	TRUE	TRUE
1747_3	Hair colour (natural, before greying): Light brown	4.13456e-08	5_53112756_A_AT	BND_5_53122763_125835_1	0.876658	5	53122763	53122764	BND_5_53122763_125835_1	BND	TRUE	FALSE
1747_3	Hair colour (natural, before greying): Light brown	1.7746e-10	16_90110279_C_T	Human_STR_556098	1	16	90112507	90112527	Human_STR_556098	STR	TRUE	TRUE
1747_3	Hair colour (natural, before greying): Light brown	4.13456e-08	5_53112756_A_AT	BND_5_53125485_125835_2	0.876658	5	53125485	53125486	BND_5_53125485_125835_2	BND	TRUE	FALSE
1747_3	Hair colour (natural, before greying): Light brown	1.43601e-14	13_78636791_C_T	Human_STR_384283	0.900838	13	78639265	78639297	Human_STR_384283	STR	FALSE	FALSE
1747_3	Hair colour (natural, before greying): Light brown	3.25783e-09	5_90263169_A_T	Human_STR_1157157	0.829031	5	90274113	90274141	Human_STR_1157157	STR	FALSE	FALSE
1747_3	Hair colour (natural, before greying): Light brown	6.9332e-24	13_78642355_T_C	ALU_13_78651687_78651688	0.992989	13	78651687	78651688	ALU_13_78651687_78651688	ALU	TRUE	FALSE
1747_3	Hair colour (natural, before greying): Light brown	3.00182e-17	17_79467295_C_T	DEL_17_79470734_79471426	0.85302	17	79470734	79471426	DEL_17_79470734_79471426	DEL	TRUE	FALSE
1747_3	Hair colour (natural, before greying): Light brown	1.28674e-09	12_88410685_T_C	Human_STR_322056	0.896786	12	88395070	88395092	Human_STR_322056	STR	FALSE	FALSE
1747_3	Hair colour (natural, before greying): Light brown	6.9709e-15	4_79261745_C_A	rMEI_4_79269134_79275200	0.916251	4	79269134	79275200	rMEI_4_79269134_79275200	rMEI	TRUE	TRUE
1747_3	Hair colour (natural, before greying): Light brown	2.12873e-09	13_78306634_G_GT	Human_STR_384153	0.968791	13	78304037	78304055	Human_STR_384153	STR	TRUE	FALSE
1747_3	Hair colour (natural, before greying): Light brown	2.57604e-14	9_12627999_G_A	Human_STR_1468134	0.997715	9	12627713	12627729	Human_STR_1468134	STR	FALSE	FALSE
1747_3	Hair colour (natural, before greying): Light brown	1.65675e-08	12_88389804_G_T	Human_STR_322052	0.943574	12	88387978	88388018	Human_STR_322052	STR	FALSE	FALSE
1747_3	Hair colour (natural, before greying): Light brown	1.50485e-13	11_78147055_A_G	Human_STR_245254	0.963497	11	78182567	78182589	Human_STR_245254	STR	TRUE	FALSE
1747_3	Hair colour (natural, before greying): Light brown	1.20086e-39	13_78589552_A_G	ALU_13_78584671_78584672	0.964501	13	78584671	78584672	ALU_13_78584671_78584672	ALU	TRUE	FALSE
1747_3	Hair colour (natural, before greying): Light brown	2.13904e-20	17_79600110_C_T	rMEI_17_79577696_79578003	0.837068	17	79577696	79578003	rMEI_17_79577696_79578003	rMEI	TRUE	FALSE
1747_3	Hair colour (natural, before greying): Light brown	2.11297e-18	17_79686725_TCACACC_T	Human_STR_613083	0.966041	17	79686726	79686750	Human_STR_613083	STR	TRUE	FALSE
1747_3	Hair colour (natural, before greying): Light brown	8.87919e-24	17_79610124_C_G	rMEI_17_79610355_79610654	0.853442	17	79610355	79610654	rMEI_17_79610355_79610654	rMEI	TRUE	TRUE
1747_3	Hair colour (natural, before greying): Light brown	1.98522e-32	14_92800004_A_T	Human_STR_444206	0.95307	14	92801681	92801716	Human_STR_444206	STR	FALSE	FALSE
1747_4	Hair colour (natural, before greying): Dark brown	1.38065e-13	5_33985857_T_C	Human_STR_1129271	0.854998	5	33970672	33970702	Human_STR_1129271	STR	TRUE	TRUE
1747_4	Hair colour (natural, before greying): Dark brown	1.57622e-14	7_28198677_C_T	DEL_7_28214304_28214664	0.805185	7	28214304	28214664	DEL_7_28214304_28214664	DEL	FALSE	FALSE
1747_4	Hair colour (natural, before greying): Dark brown	5.99488e-12	8_109097676_T_A	SVA_8_109135936_109135937	0.916284	8	109135936	109135937	SVA_8_109135936_109135937	SVA	FALSE	FALSE
1747_4	Hair colour (natural, before greying): Dark brown	2.40813e-15	15_29298067_AAAATAAAT_A	Human_STR_456663	0.977263	15	29298068	29298096	Human_STR_456663	STR	FALSE	FALSE
1747_4	Hair colour (natural, before greying): Dark brown	1.46159e-11	13_78081292_A_G	Human_STR_384061	0.951512	13	78116535	78116557	Human_STR_384061	STR	FALSE	FALSE
1747_4	Hair colour (natural, before greying): Dark brown	3.65696e-15	9_12676584_C_T	Human_STR_1468162	0.945382	9	12679957	12680015	Human_STR_1468162	STR	FALSE	FALSE
1747_4	Hair colour (natural, before greying): Dark brown	6.62336e-09	8_109158753_C_T	Human_STR_1442737	0.970027	8	109189621	109189632	Human_STR_1442737	STR	FALSE	FALSE
1747_4	Hair colour (natural, before greying): Dark brown	2.61873e-08	10_35285197_T_TA	Human_STR_151630	0.983767	10	35285198	35285209	Human_STR_151630	STR	TRUE	TRUE
1747_4	Hair colour (natural, before greying): Dark brown	1.99481e-29	6_680678_T_C	CNV_6_666419_667819_iPSCORE	0.987946	6	666419	667819	CNV_6_666419_667819_iPSCORE	DEL	FALSE	FALSE
1747_4	Hair colour (natural, before greying): Dark brown	1.82618e-08	4_109577739_T_TCACA	Human_STR_1070730	0.947881	4	109577740	109577754	Human_STR_1070730	STR	TRUE	FALSE
1747_4	Hair colour (natural, before greying): Dark brown	2.39095e-11	11_88893319_AAAAT_A	Human_STR_250482	0.986606	11	88893320	88893357	Human_STR_250482	STR	FALSE	FALSE
1747_4	Hair colour (natural, before greying): Dark brown	5.85369e-24	5_52886556_G_A	Human_STR_1136859	0.964481	5	52935048	52935060	Human_STR_1136859	STR	FALSE	FALSE
1747_4	Hair colour (natural, before greying): Dark brown	4.04191e-09	9_126835484_G_A	Human_STR_1516442	0.99067	9	126835968	126836003	Human_STR_1516442	STR	FALSE	FALSE
1747_4	Hair colour (natural, before greying): Dark brown	2.08174e-09	11_88683754_G_C	Human_STR_250370	1	11	88684245	88684273	Human_STR_250370	STR	FALSE	FALSE
1747_4	Hair colour (natural, before greying): Dark brown	1.41662e-20	5_52914106_AAAAT_A	Human_STR_1136845	0.973714	5	52914107	52914124	Human_STR_1136845	STR	TRUE	TRUE
1747_4	Hair colour (natural, before greying): Dark brown	4.94658e-43	20_35573127_G_A	Human_STR_851653	0.961047	20	35573409	35573454	Human_STR_851653	STR	TRUE	TRUE
1747_4	Hair colour (natural, before greying): Dark brown	0	15_28207095_G_A	Human_STR_455952	0.96501	15	28211100	28211132	Human_STR_455952	STR	TRUE	TRUE
1747_4	Hair colour (natural, before greying): Dark brown	4.93155e-31	11_77962116_A_G	Human_STR_245106	0.970317	11	77980073	77980094	Human_STR_245106	STR	TRUE	TRUE
1747_4	Hair colour (natural, before greying): Dark brown	5.54563e-29	6_472484_A_G	Human_STR_1205782	0.951968	6	474500	474516	Human_STR_1205782	STR	FALSE	FALSE
1747_4	Hair colour (natural, before greying): Dark brown	1.27811e-18	11_89847876_T_G	Human_STR_250994	0.986838	11	89860140	89860168	Human_STR_250994	STR	TRUE	TRUE
1747_4	Hair colour (natural, before greying): Dark brown	2.76481e-15	12_23979633_TA_T	Human_STR_287985	0.995138	12	23979634	23979644	Human_STR_287985	STR	FALSE	FALSE
1747_4	Hair colour (natural, before greying): Dark brown	6.25684e-22	12_88389804_G_T	Human_STR_322052	0.943574	12	88387978	88388018	Human_STR_322052	STR	FALSE	FALSE
1747_4	Hair colour (natural, before greying): Dark brown	3.43292e-09	12_89613960_A_G	Human_STR_322635	0.937363	12	89628811	89628832	Human_STR_322635	STR	FALSE	FALSE
1747_4	Hair colour (natural, before greying): Dark brown	5.58729e-15	20_33401707_G_A	Human_STR_849743	0.988484	20	33418598	33418625	Human_STR_849743	STR	TRUE	TRUE
1747_4	Hair colour (natural, before greying): Dark brown	8.1924e-22	17_79467295_C_T	DEL_17_79470734_79471426	0.85302	17	79470734	79471426	DEL_17_79470734_79471426	DEL	TRUE	FALSE
1747_4	Hair colour (natural, before greying): Dark brown	3.75617e-38	20_31697097_TTCA_T	Human_STR_848171	0.987546	20	31697098	31697120	Human_STR_848171	STR	FALSE	FALSE
1747_4	Hair colour (natural, before greying): Dark brown	4.95259e-08	2_88712303_T_C	Human_STR_752758	0.977413	2	88718561	88718611	Human_STR_752758	STR	FALSE	FALSE
1747_4	Hair colour (natural, before greying): Dark brown	0	16_89907164_C_T	Human_STR_555946	0.983127	16	89916880	89916895	Human_STR_555946	STR	TRUE	TRUE
1747_4	Hair colour (natural, before greying): Dark brown	0	20_33681256_G_A	Human_STR_849964	0.973407	20	33689221	33689238	Human_STR_849964	STR	TRUE	FALSE
1747_4	Hair colour (natural, before greying): Dark brown	5.67495e-12	20_32805831_A_G	Human_STR_849138	0.969194	20	32805361	32805385	Human_STR_849138	STR	TRUE	FALSE
1747_4	Hair colour (natural, before greying): Dark brown	5.03066e-15	16_89511210_T_TA	Human_STR_555580	0.97529	16	89511190	89511206	Human_STR_555580	STR	FALSE	FALSE
1747_4	Hair colour (natural, before greying): Dark brown	0	13_78589552_A_G	ALU_13_78584671_78584672	0.964501	13	78584671	78584672	ALU_13_78584671_78584672	ALU	TRUE	FALSE
1747_4	Hair colour (natural, before greying): Dark brown	4.37747e-15	3_122511516_G_T	Human_STR_974812	0.933227	3	122526067	122526085	Human_STR_974812	STR	TRUE	TRUE
1747_4	Hair colour (natural, before greying): Dark brown	2.4865e-16	9_12595352_T_G	Human_STR_1468118	0.963414	9	12595866	12595878	Human_STR_1468118	STR	FALSE	FALSE
1747_4	Hair colour (natural, before greying): Dark brown	0	16_89846677_G_C	CNV_16_89896106_89898398_iPSCORE	0.925862	16	89896106	89898398	CNV_16_89896106_89898398_iPSCORE	DEL	TRUE	TRUE
1747_4	Hair colour (natural, before greying): Dark brown	2.08856e-08	4_79168120_T_C	Human_STR_1055814	0.9812	4	79173073	79173092	Human_STR_1055814	STR	FALSE	FALSE
1747_4	Hair colour (natural, before greying): Dark brown	3.07684e-08	1_205140305_C_T	INV_1_205178628_205178783	0.864107	1	205178628	205178783	INV_1_205178628_205178783	INV	TRUE	FALSE
1747_4	Hair colour (natural, before greying): Dark brown	1.03696e-43	3_141095372_A_G	Human_STR_984492	0.962169	3	141097204	141097220	Human_STR_984492	STR	TRUE	TRUE
1747_4	Hair colour (natural, before greying): Dark brown	7.77979e-12	15_83774555_C_T	rMEI_15_83773883_83774202	0.888374	15	83773883	83774202	rMEI_15_83773883_83774202	rMEI	TRUE	FALSE
1747_4	Hair colour (natural, before greying): Dark brown	3.12876e-13	1_11047301_T_A	DEL_1_11047389_11047568	0.904765	1	11047389	11047568	DEL_1_11047389_11047568	DEL	FALSE	FALSE
1747_4	Hair colour (natural, before greying): Dark brown	3.83444e-10	20_34329909_TTGCTGC_T	Human_STR_850505	0.964507	20	34329910	34329933	Human_STR_850505	STR	TRUE	FALSE
1747_4	Hair colour (natural, before greying): Dark brown	1.33674e-08	10_35481965_G_T	Human_STR_151810	0.863716	10	35480015	35480036	Human_STR_151810	STR	TRUE	FALSE
1747_4	Hair colour (natural, before greying): Dark brown	2.81518e-37	20_32049376_A_G	Human_STR_848440	0.969274	20	32036090	32036118	Human_STR_848440	STR	TRUE	TRUE
1747_4	Hair colour (natural, before greying): Dark brown	1.34105e-13	20_33468793_G_A	DEL_20_33477203_33477305	0.842593	20	33477203	33477305	DEL_20_33477203_33477305	DEL	TRUE	TRUE
1747_4	Hair colour (natural, before greying): Dark brown	2.9893e-08	3_141653430_CTTCACTCA_C	Human_STR_984892	0.986779	3	141653431	141653466	Human_STR_984892	STR	FALSE	FALSE
1747_4	Hair colour (natural, before greying): Dark brown	1.1127e-10	15_28157259_G_T	LINE1_15_28175804_28175805	1	15	28175804	28175805	LINE1_15_28175804_28175805	LINE1	FALSE	FALSE
1747_4	Hair colour (natural, before greying): Dark brown	7.18846e-17	20_33169495_AAGAG_A	Human_STR_849500	0.97564	20	33169496	33169508	Human_STR_849500	STR	TRUE	TRUE
1747_4	Hair colour (natural, before greying): Dark brown	2.77231e-29	6_159201833_C_T	ALU_6_159204431_159204432	0.985957	6	159204431	159204432	ALU_6_159204431_159204432	ALU	TRUE	TRUE
1747_4	Hair colour (natural, before greying): Dark brown	2.18996e-24	20_33020957_A_G	Human_STR_849377	0.847427	20	33009401	33009426	Human_STR_849377	STR	TRUE	FALSE
1747_4	Hair colour (natural, before greying): Dark brown	3.53625e-11	6_20876613_G_A	Human_STR_1217921	0.958761	6	20884524	20884546	Human_STR_1217921	STR	FALSE	FALSE
1747_4	Hair colour (natural, before greying): Dark brown	2.50832e-43	16_88800477_G_A	Human_STR_555256	0.926543	16	88800373	88800424	Human_STR_555256	STR	TRUE	TRUE
1747_4	Hair colour (natural, before greying): Dark brown	1.5847e-22	3_141208684_A_C	Human_STR_984570	0.949708	3	141239385	141239402	Human_STR_984570	STR	TRUE	FALSE
1747_4	Hair colour (natural, before greying): Dark brown	1.89048e-09	13_95204789_A_G	Human_STR_392403	0.952403	13	95205604	95205636	Human_STR_392403	STR	FALSE	FALSE
1747_4	Hair colour (natural, before greying): Dark brown	2.25427e-17	17_46230156_T_A	Human_STR_588934	0.890074	17	46230387	46230421	Human_STR_588934	STR	TRUE	TRUE
1747_4	Hair colour (natural, before greying): Dark brown	1.66116e-14	11_89204220_G_C	ALU_11_89208161_89208162	1	11	89208161	89208162	ALU_11_89208161_89208162	ALU	FALSE	FALSE
1747_4	Hair colour (natural, before greying): Dark brown	8.18371e-35	16_90110279_C_T	Human_STR_556098	1	16	90112507	90112527	Human_STR_556098	STR	TRUE	TRUE
1747_4	Hair colour (natural, before greying): Dark brown	3.91079e-08	12_88349618_T_C	Human_STR_322041	0.84011	12	88351034	88351075	Human_STR_322041	STR	FALSE	FALSE
1747_4	Hair colour (natural, before greying): Dark brown	6.91187e-11	12_90337757_AT_A	Human_STR_323025	0.97218	12	90337758	90337768	Human_STR_323025	STR	FALSE	FALSE
1747_4	Hair colour (natural, before greying): Dark brown	5.12745e-33	20_32955024_T_C	Human_STR_849358	0.999542	20	32993587	32993609	Human_STR_849358	STR	TRUE	FALSE
1747_4	Hair colour (natural, before greying): Dark brown	3.53993e-10	6_159165555_G_A	ALU_6_159166302_159166303	0.900339	6	159166302	159166303	ALU_6_159166302_159166303	ALU	TRUE	FALSE
1747_4	Hair colour (natural, before greying): Dark brown	1.78757e-26	13_78306634_G_GT	Human_STR_384153	0.968791	13	78304037	78304055	Human_STR_384153	STR	TRUE	FALSE
1747_4	Hair colour (natural, before greying): Dark brown	1.72857e-10	6_20888453_A_G	ALU_6_20887919_20887920	0.853531	6	20887919	20887920	ALU_6_20887919_20887920	ALU	FALSE	FALSE
1747_4	Hair colour (natural, before greying): Dark brown	7.65052e-19	14_92752679_T_G	Human_STR_444185	1	14	92752473	92752503	Human_STR_444185	STR	FALSE	FALSE
1747_4	Hair colour (natural, before greying): Dark brown	5.92544e-11	9_100595238_A_G	Human_STR_1501539	0.950391	9	100596690	100596700	Human_STR_1501539	STR	FALSE	FALSE
1747_4	Hair colour (natural, before greying): Dark brown	3.2593e-08	6_45892501_C_CAT	Human_STR_1234057	0.987938	6	45892502	45892515	Human_STR_1234057	STR	FALSE	FALSE
1747_4	Hair colour (natural, before greying): Dark brown	5.54531e-39	13_78636791_C_T	Human_STR_384283	0.900838	13	78639265	78639297	Human_STR_384283	STR	FALSE	FALSE
1747_4	Hair colour (natural, before greying): Dark brown	1.86552e-08	9_126629491_C_A	Human_STR_1516288	0.919052	9	126641833	126641853	Human_STR_1516288	STR	FALSE	FALSE
1747_4	Hair colour (natural, before greying): Dark brown	8.40779e-45	13_95153311_C_G	DEL_13_95154278_95154532	0.80774	13	95154278	95154532	DEL_13_95154278_95154532	DEL	FALSE	FALSE
1747_4	Hair colour (natural, before greying): Dark brown	3.44158e-11	3_69844703_C_A	Human_STR_950356	0.986851	3	69870064	69870099	Human_STR_950356	STR	FALSE	FALSE
1747_4	Hair colour (natural, before greying): Dark brown	1.27733e-08	8_82726682_G_A	Human_STR_1428940	0.978622	8	82775189	82775211	Human_STR_1428940	STR	TRUE	TRUE
1747_4	Hair colour (natural, before greying): Dark brown	4.63039e-10	20_36273118_GA_G	Human_STR_852283	0.917527	20	36267888	36267916	Human_STR_852283	STR	FALSE	FALSE
1747_4	Hair colour (natural, before greying): Dark brown	1.94323e-32	5_53112756_A_AT	BND_5_53122763_125835_1	0.876658	5	53122763	53122764	BND_5_53122763_125835_1	BND	TRUE	FALSE
1747_4	Hair colour (natural, before greying): Dark brown	4.75551e-09	9_100650096_G_A	Human_STR_1501582	0.96677	9	100658783	100658811	Human_STR_1501582	STR	FALSE	FALSE
1747_4	Hair colour (natural, before greying): Dark brown	2.0625e-19	17_79600110_C_T	rMEI_17_79577696_79578003	0.837068	17	79577696	79578003	rMEI_17_79577696_79578003	rMEI	TRUE	FALSE
1747_4	Hair colour (natural, before greying): Dark brown	0	17_45889404_C_CCAAA	Human_STR_588644	0.975184	17	45889405	45889429	Human_STR_588644	STR	TRUE	TRUE
1747_4	Hair colour (natural, before greying): Dark brown	9.54101e-14	20_33761408_T_C	Human_STR_850054	0.998222	20	33775022	33775049	Human_STR_850054	STR	TRUE	TRUE
1747_4	Hair colour (natural, before greying): Dark brown	5.63054e-19	20_52638442_TTAAAA_T	CNV_20_52647173_52658016_HipSci	0.975667	20	52647173	52658016	CNV_20_52647173_52658016_HipSci	DEL	FALSE	FALSE
1747_4	Hair colour (natural, before greying): Dark brown	0	13_95156811_T_C	Human_STR_392389	0.990226	13	95164962	95165011	Human_STR_392389	STR	FALSE	FALSE
1747_4	Hair colour (natural, before greying): Dark brown	5.71471e-13	11_88523022_A_AT	Human_STR_250284	1	11	88523023	88523040	Human_STR_250284	STR	FALSE	FALSE
1747_4	Hair colour (natural, before greying): Dark brown	6.02371e-33	12_88734710_A_C	Human_STR_322239	0.955079	12	88769208	88769225	Human_STR_322239	STR	FALSE	FALSE
1747_4	Hair colour (natural, before greying): Dark brown	1.53015e-18	3_141206990_C_T	Human_STR_984559	0.967873	3	141224611	141224635	Human_STR_984559	STR	TRUE	TRUE
1747_4	Hair colour (natural, before greying): Dark brown	1.01138e-11	20_32795026_A_G	ALU_20_32793460_32793461	0.951975	20	32793460	32793461	ALU_20_32793460_32793461	ALU	TRUE	FALSE
1747_4	Hair colour (natural, before greying): Dark brown	1.09039e-32	20_33066369_T_C	rMEI_20_33115831_33116144	0.863101	20	33115831	33116144	rMEI_20_33115831_33116144	rMEI	TRUE	FALSE
1747_4	Hair colour (natural, before greying): Dark brown	7.58817e-27	17_79610124_C_G	rMEI_17_79610355_79610654	0.853442	17	79610355	79610654	rMEI_17_79610355_79610654	rMEI	TRUE	TRUE
1747_4	Hair colour (natural, before greying): Dark brown	0	9_12627999_G_A	Human_STR_1468134	0.997715	9	12627713	12627729	Human_STR_1468134	STR	FALSE	FALSE
1747_4	Hair colour (natural, before greying): Dark brown	6.32579e-09	3_141631328_C_G	Human_STR_984870	0.977243	3	141631109	141631134	Human_STR_984870	STR	FALSE	FALSE
1747_4	Hair colour (natural, before greying): Dark brown	5.19968e-09	2_27419282_T_G	Human_STR_717641	0.968672	2	27440014	27440029	Human_STR_717641	STR	TRUE	TRUE
1747_4	Hair colour (natural, before greying): Dark brown	1.80727e-15	20_33223832_T_TA	CNV_20_33241827_33244228_iPSCORE	0.986024	20	33241827	33244228	CNV_20_33241827_33244228_iPSCORE	DEL	TRUE	FALSE
1747_4	Hair colour (natural, before greying): Dark brown	8.82253e-14	11_88513323_T_G	Human_STR_250306	1	11	88562631	88562647	Human_STR_250306	STR	FALSE	FALSE
1747_4	Hair colour (natural, before greying): Dark brown	0	11_88941174_C_T	CNV_11_88964450_88967925_iPSCORE	0.977113	11	88964450	88967925	CNV_11_88964450_88967925_iPSCORE	DEL	FALSE	FALSE
1747_4	Hair colour (natural, before greying): Dark brown	2.45835e-30	5_90263169_A_T	Human_STR_1157157	0.829031	5	90274113	90274141	Human_STR_1157157	STR	FALSE	FALSE
1747_4	Hair colour (natural, before greying): Dark brown	3.63418e-30	11_78147055_A_G	Human_STR_245254	0.963497	11	78182567	78182589	Human_STR_245254	STR	TRUE	FALSE
1747_4	Hair colour (natural, before greying): Dark brown	2.06095e-11	17_46338677_A_G	Human_STR_589014	0.981795	17	46345856	46345873	Human_STR_589014	STR	TRUE	FALSE
1747_4	Hair colour (natural, before greying): Dark brown	2.14642e-23	16_88864154_CAA_C	CNV_16_88862612_88863612_iPSCORE	0.950501	16	88862612	88863612	CNV_16_88862612_88863612_iPSCORE	DEL	TRUE	TRUE
1747_4	Hair colour (natural, before greying): Dark brown	6.17918e-10	6_237534_A_AT	Human_STR_1205687	0.970277	6	237535	237545	Human_STR_1205687	STR	FALSE	FALSE
1747_4	Hair colour (natural, before greying): Dark brown	0	13_78587551_G_A	Human_STR_384272	0.889559	13	78610673	78610683	Human_STR_384272	STR	TRUE	TRUE
1747_4	Hair colour (natural, before greying): Dark brown	2.59512e-09	15_28086082_A_G	Human_STR_455908	1	15	28087965	28087985	Human_STR_455908	STR	FALSE	FALSE
1747_4	Hair colour (natural, before greying): Dark brown	6.41252e-10	6_31071645_C_T	DEL_6_31072809_31072895	0.930169	6	31072809	31072895	DEL_6_31072809_31072895	DEL	TRUE	FALSE
1747_4	Hair colour (natural, before greying): Dark brown	0	14_92800004_A_T	Human_STR_444206	0.95307	14	92801681	92801716	Human_STR_444206	STR	FALSE	FALSE
1747_4	Hair colour (natural, before greying): Dark brown	9.47987e-16	17_79686725_TCACACC_T	Human_STR_613083	0.966041	17	79686726	79686750	Human_STR_613083	STR	TRUE	FALSE
1747_4	Hair colour (natural, before greying): Dark brown	1.4013e-45	12_88166542_AT_A	Human_STR_321974	0.959983	12	88166543	88166553	Human_STR_321974	STR	FALSE	FALSE
1747_4	Hair colour (natural, before greying): Dark brown	1.07793e-23	6_411448_ATG_A	Human_STR_1205757	1	6	411449	411461	Human_STR_1205757	STR	FALSE	FALSE
1747_4	Hair colour (natural, before greying): Dark brown	2.58344e-16	1_204917708_AAAAAC_A	Human_STR_104132	0.950774	1	204917709	204917732	Human_STR_104132	STR	TRUE	FALSE
1747_4	Hair colour (natural, before greying): Dark brown	1.45316e-17	20_33947730_T_C	Human_STR_850237	0.99136	20	33997616	33997626	Human_STR_850237	STR	TRUE	TRUE
1747_4	Hair colour (natural, before greying): Dark brown	0	16_89831520_A_T	Human_STR_555833	0.98478	16	89817300	89817319	Human_STR_555833	STR	TRUE	FALSE
1747_4	Hair colour (natural, before greying): Dark brown	5.94002e-11	11_68856710_TAATAAC_T	Human_STR_239252	0.999955	11	68856711	68856738	Human_STR_239252	STR	TRUE	TRUE
[truncated: 30,466 more rows]
